# Supplementary material for: Interactions of antiparasitic sterols with sterol 14α-demethylase (CYP51) of human pathogens
Source: Springerplus. 2014 Nov 20;3:679. doi: 10.1186/2193-1801-3-679 (PMC4410773; doi:10.1186/2193-1801-3-679)
Supplement: Supplementary file 2 — Additional file 2: PDB files of CYP51-ligand complexes. (ZIP 900 KB) [file 40064_2014_1378_MOESM2_ESM.zip]

Archive with 7 entries (7 files):
- Figure 2_3LD6_Ketoconazole and Carapolide A.pdb
- Figure 5 _3ZG2_ 3-hexadecanoyl 11,12-oxidotaraxerol and Crassifoate.pdb
- Figure 6 _3ZG2_ 2,3-bis-(4-hydroxybenzoyl) derivative of sebiferenic acid.pdb
- Figure 7_3ZG2_2-O-caffeoyl maslinic acid.pdb
- Figure 8_3L4D_3-O-caffeoyl-20-epikatonic acid.pdb
- Figure 9_3L4D_asprellic acid B.pdb
- Figure 10_3ZG2_ B-amyrin Congeners.pdb
