# Supplementary material for: Interactions of antiparasitic sterols with sterol 14α-demethylase (CYP51) of human pathogens
Source: Springerplus. 2014 Nov 20;3:679. doi: 10.1186/2193-1801-3-679 (PMC4410773; doi:10.1186/2193-1801-3-679)
Supplement: Supplementary file 2 — Additional file 2: PDB files of CYP51-ligand complexes. (ZIP 900 KB) [file 40064_2014_1378_MOESM2_ESM.zip › Figure 2_3LD6_Ketoconazole and Carapolide A.pdb]

HEADER                                                        3LD6
REMARK   6
REMARK   6  PDB written by MVD (www.molegro.com)
ATOM      1  N   VAL B  58      44.612 -42.833  18.069  1.00 50.54
ATOM      2  CA  VAL B  58      45.551 -41.757  18.527  1.00 50.91
ATOM      3  C   VAL B  58      45.440 -40.487  17.659  1.00 50.89
ATOM      4  O   VAL B  58      45.669 -40.519  16.454  1.00 51.11
ATOM      5  CB  VAL B  58      47.018 -42.253  18.591  1.00 50.91
ATOM      6  CG1 VAL B  58      47.946 -41.147  19.084  1.00 50.34
ATOM      7  CG2 VAL B  58      47.131 -43.487  19.502  1.00 51.39
ATOM      8  H   VAL B  58      44.584 -43.736  18.563  1.00  0.00
ATOM      9  H   VAL B  58      45.247 -41.495  19.540  1.00  0.00
ATOM     10  H   VAL B  58      47.323 -42.533  17.583  1.00  0.00
ATOM     11  H   VAL B  58      48.954 -41.562  19.104  1.00  0.00
ATOM     12  H   VAL B  58      47.862 -40.322  18.377  1.00  0.00
ATOM     13  H   VAL B  58      47.604 -40.864  20.080  1.00  0.00
ATOM     14  H   VAL B  58      48.179 -43.786  19.506  1.00  0.00
ATOM     15  H   VAL B  58      46.793 -43.184  20.493  1.00  0.00
ATOM     16  H   VAL B  58      46.491 -44.259  19.074  1.00  0.00
ATOM     17  N   LYS B  59      45.096 -39.373  18.295  1.00 50.55
ATOM     18  CA  LYS B  59      44.789 -38.137  17.602  1.00 50.49
ATOM     19  C   LYS B  59      45.164 -36.963  18.506  1.00 49.84
ATOM     20  O   LYS B  59      44.966 -37.028  19.714  1.00 49.90
ATOM     21  CB  LYS B  59      43.290 -38.096  17.262  1.00 50.93
ATOM     22  CG  LYS B  59      42.885 -36.990  16.291  1.00 52.81
ATOM     23  CD  LYS B  59      41.474 -37.214  15.739  1.00 56.25
ATOM     24  CE  LYS B  59      41.243 -36.371  14.476  1.00 57.20
ATOM     25  NZ  LYS B  59      39.801 -36.059  14.238  1.00 57.59
ATOM     26  H   LYS B  59      45.045 -39.388  19.324  1.00  0.00
ATOM     27  H   LYS B  59      45.356 -38.074  16.673  1.00  0.00
ATOM     28  H   LYS B  59      42.753 -37.913  18.193  1.00  0.00
ATOM     29  H   LYS B  59      43.050 -39.041  16.775  1.00  0.00
ATOM     30  H   LYS B  59      43.586 -36.994  15.456  1.00  0.00
ATOM     31  H   LYS B  59      42.902 -36.040  16.825  1.00  0.00
ATOM     32  H   LYS B  59      40.750 -36.916  16.498  1.00  0.00
ATOM     33  H   LYS B  59      41.358 -38.268  15.487  1.00  0.00
ATOM     34  H   LYS B  59      41.610 -36.923  13.611  1.00  0.00
ATOM     35  H   LYS B  59      41.749 -35.416  14.618  1.00  0.00
ATOM     36  H   LYS B  59      39.753 -35.496  13.377  1.00  0.00
ATOM     37  H   LYS B  59      39.311 -36.959  14.135  1.00  0.00
ATOM     38  H   LYS B  59      39.467 -35.533  15.058  1.00  0.00
ATOM     39  N   SER B  60      45.701 -35.895  17.926  1.00 49.02
ATOM     40  CA  SER B  60      46.114 -34.747  18.717  1.00 48.31
ATOM     41  C   SER B  60      44.986 -33.755  18.910  1.00 48.02
ATOM     42  O   SER B  60      44.137 -33.608  18.041  1.00 47.95
ATOM     43  CB  SER B  60      47.307 -34.061  18.074  1.00 48.21
ATOM     44  OG  SER B  60      48.493 -34.767  18.376  1.00 48.57
ATOM     45  H   SER B  60      45.826 -35.880  16.904  1.00  0.00
ATOM     46  H   SER B  60      46.399 -35.119  19.701  1.00  0.00
ATOM     47  H   SER B  60      47.415 -33.028  18.404  1.00  0.00
ATOM     48  H   SER B  60      47.196 -34.098  16.990  1.00  0.00
ATOM     49  H   SER B  60      49.267 -34.264  17.920  1.00  0.00
ATOM     50  N   PRO B  61      44.966 -33.060  20.058  1.00 47.94
ATOM     51  CA  PRO B  61      43.966 -32.005  20.182  1.00 48.10
ATOM     52  C   PRO B  61      44.060 -31.046  18.992  1.00 48.47
ATOM     53  O   PRO B  61      45.160 -30.865  18.458  1.00 48.86
ATOM     54  CB  PRO B  61      44.353 -31.299  21.485  1.00 47.86
ATOM     55  CG  PRO B  61      45.644 -31.933  21.937  1.00 47.46
ATOM     56  CD  PRO B  61      45.749 -33.239  21.290  1.00 47.46
ATOM     57  H   PRO B  61      42.942 -32.378  20.194  1.00  0.00
ATOM     58  H   PRO B  61      43.578 -31.399  22.245  1.00  0.00
ATOM     59  H   PRO B  61      44.487 -30.229  21.328  1.00  0.00
ATOM     60  H   PRO B  61      45.679 -32.044  23.021  1.00  0.00
ATOM     61  H   PRO B  61      46.493 -31.318  21.639  1.00  0.00
ATOM     62  H   PRO B  61      46.781 -33.536  21.101  1.00  0.00
ATOM     63  H   PRO B  61      45.373 -34.048  21.916  1.00  0.00
ATOM     64  N   PRO B  62      42.923 -30.460  18.551  1.00 48.72
ATOM     65  CA  PRO B  62      42.992 -29.486  17.461  1.00 48.75
ATOM     66  C   PRO B  62      43.988 -28.373  17.782  1.00 49.05
ATOM     67  O   PRO B  62      44.000 -27.839  18.900  1.00 49.06
ATOM     68  CB  PRO B  62      41.567 -28.929  17.391  1.00 48.59
ATOM     69  CG  PRO B  62      40.717 -29.986  17.948  1.00 48.34
ATOM     70  CD  PRO B  62      41.532 -30.694  18.984  1.00 48.76
ATOM     71  H   PRO B  62      43.328 -29.927  16.522  1.00  0.00
ATOM     72  H   PRO B  62      41.258 -28.654  16.383  1.00  0.00
ATOM     73  H   PRO B  62      41.462 -28.017  17.978  1.00  0.00
ATOM     74  H   PRO B  62      40.410 -30.673  17.160  1.00  0.00
ATOM     75  H   PRO B  62      39.805 -29.567  18.372  1.00  0.00
ATOM     76  H   PRO B  62      41.349 -30.314  19.989  1.00  0.00
ATOM     77  H   PRO B  62      41.293 -31.754  19.063  1.00  0.00
ATOM     78  N   TYR B  63      44.833 -28.052  16.815  1.00 49.40
ATOM     79  CA  TYR B  63      45.855 -27.031  17.001  1.00 50.08
ATOM     80  C   TYR B  63      45.416 -25.699  16.381  1.00 50.66
ATOM     81  O   TYR B  63      44.878 -25.679  15.257  1.00 50.99
ATOM     82  CB  TYR B  63      47.173 -27.489  16.376  1.00 49.77
ATOM     83  CG  TYR B  63      48.303 -26.530  16.624  1.00 49.74
ATOM     84  CD1 TYR B  63      49.036 -26.577  17.818  1.00 48.68
ATOM     85  CD2 TYR B  63      48.633 -25.560  15.678  1.00 48.62
ATOM     86  CE1 TYR B  63      50.070 -25.684  18.053  1.00 48.13
ATOM     87  CE2 TYR B  63      49.665 -24.664  15.909  1.00 47.99
ATOM     88  CZ  TYR B  63      50.374 -24.731  17.093  1.00 48.14
ATOM     89  OH  TYR B  63      51.399 -23.847  17.308  1.00 49.05
ATOM     90  H   TYR B  63      44.766 -28.536  15.908  1.00  0.00
ATOM     91  H   TYR B  63      45.998 -26.881  18.071  1.00  0.00
ATOM     92  H   TYR B  63      47.035 -27.569  15.298  1.00  0.00
ATOM     93  H   TYR B  63      47.450 -28.436  16.840  1.00  0.00
ATOM     94  H   TYR B  63      48.790 -27.325  18.571  1.00  0.00
ATOM     95  H   TYR B  63      48.072 -25.506  14.745  1.00  0.00
ATOM     96  H   TYR B  63      50.638 -25.731  18.982  1.00  0.00
ATOM     97  H   TYR B  63      49.916 -23.911  15.161  1.00  0.00
ATOM     98  H   TYR B  63      51.799 -24.068  18.231  1.00  0.00
ATOM     99  N   ILE B  64      45.643 -24.603  17.113  1.00 50.84
ATOM    100  CA  ILE B  64      45.303 -23.253  16.651  1.00 51.20
ATOM    101  C   ILE B  64      46.554 -22.542  16.161  1.00 51.93
ATOM    102  O   ILE B  64      47.352 -22.033  16.956  1.00 51.82
ATOM    103  CB  ILE B  64      44.613 -22.394  17.747  1.00 51.10
ATOM    104  CG1 ILE B  64      43.411 -23.123  18.352  1.00 49.79
ATOM    105  CG2 ILE B  64      44.206 -21.020  17.189  1.00 50.64
ATOM    106  CD1 ILE B  64      42.779 -22.374  19.507  1.00 47.91
ATOM    107  H   ILE B  64      46.075 -24.712  18.042  1.00  0.00
ATOM    108  H   ILE B  64      44.589 -23.370  15.835  1.00  0.00
ATOM    109  H   ILE B  64      45.334 -22.233  18.548  1.00  0.00
ATOM    110  H   ILE B  64      43.755 -24.086  18.731  1.00  0.00
ATOM    111  H   ILE B  64      42.654 -23.214  17.573  1.00  0.00
ATOM    112  H   ILE B  64      43.731 -20.473  18.004  1.00  0.00
ATOM    113  H   ILE B  64      45.119 -20.531  16.850  1.00  0.00
ATOM    114  H   ILE B  64      43.514 -21.202  16.366  1.00  0.00
ATOM    115  H   ILE B  64      41.942 -22.977  19.858  1.00  0.00
ATOM    116  H   ILE B  64      43.547 -22.262  20.272  1.00  0.00
ATOM    117  H   ILE B  64      42.450 -21.410  19.119  1.00  0.00
ATOM    118  N   PHE B  65      46.708 -22.507  14.841  1.00 53.13
ATOM    119  CA  PHE B  65      47.902 -21.958  14.209  1.00 54.23
ATOM    120  C   PHE B  65      48.001 -20.478  14.464  1.00 55.43
ATOM    121  O   PHE B  65      46.995 -19.813  14.712  1.00 55.46
ATOM    122  CB  PHE B  65      47.909 -22.227  12.705  1.00 53.97
ATOM    123  CG  PHE B  65      48.115 -23.665  12.348  1.00 53.33
ATOM    124  CD1 PHE B  65      47.026 -24.513  12.175  1.00 52.30
ATOM    125  CD2 PHE B  65      49.398 -24.174  12.184  1.00 53.46
ATOM    126  CE1 PHE B  65      47.203 -25.846  11.837  1.00 52.18
ATOM    127  CE2 PHE B  65      49.591 -25.516  11.850  1.00 54.00
ATOM    128  CZ  PHE B  65      48.487 -26.353  11.674  1.00 53.05
ATOM    129  H   PHE B  65      45.957 -22.881  14.243  1.00  0.00
ATOM    130  H   PHE B  65      48.766 -22.455  14.649  1.00  0.00
ATOM    131  H   PHE B  65      48.729 -21.662  12.262  1.00  0.00
ATOM    132  H   PHE B  65      46.926 -21.952  12.322  1.00  0.00
ATOM    133  H   PHE B  65      46.017 -24.123  12.307  1.00  0.00
ATOM    134  H   PHE B  65      50.260 -23.521  12.317  1.00  0.00
ATOM    135  H   PHE B  65      46.338 -26.494  11.700  1.00  0.00
ATOM    136  H   PHE B  65      50.600 -25.909  11.727  1.00  0.00
ATOM    137  H   PHE B  65      48.632 -27.400  11.410  1.00  0.00
ATOM    138  N   SER B  66      49.226 -19.975  14.402  1.00 57.04
ATOM    139  CA  SER B  66      49.501 -18.584  14.698  1.00 58.78
ATOM    140  C   SER B  66      50.379 -17.968  13.613  1.00 59.97
ATOM    141  O   SER B  66      51.253 -18.644  13.066  1.00 60.26
ATOM    142  CB  SER B  66      50.190 -18.470  16.059  1.00 58.74
ATOM    143  OG  SER B  66      50.442 -17.116  16.391  1.00 59.50
ATOM    144  H   SER B  66      50.006 -20.592  14.135  1.00  0.00
ATOM    145  H   SER B  66      48.557 -18.040  14.727  1.00  0.00
ATOM    146  H   SER B  66      51.135 -19.013  16.083  1.00  0.00
ATOM    147  H   SER B  66      49.506 -18.837  16.824  1.00  0.00
ATOM    148  H   SER B  66      50.903 -17.113  17.312  1.00  0.00
ATOM    149  N   PRO B  67      50.139 -16.682  13.289  1.00 61.19
ATOM    150  CA  PRO B  67      51.049 -15.944  12.405  1.00 61.99
ATOM    151  C   PRO B  67      52.453 -15.783  13.010  1.00 62.89
ATOM    152  O   PRO B  67      53.441 -16.209  12.397  1.00 63.00
ATOM    153  CB  PRO B  67      50.373 -14.575  12.270  1.00 62.02
ATOM    154  CG  PRO B  67      48.913 -14.841  12.563  1.00 62.21
ATOM    155  CD  PRO B  67      48.929 -15.902  13.620  1.00 61.33
ATOM    156  H   PRO B  67      51.203 -16.461  11.458  1.00  0.00
ATOM    157  H   PRO B  67      50.517 -14.134  11.284  1.00  0.00
ATOM    158  H   PRO B  67      50.792 -13.844  12.961  1.00  0.00
ATOM    159  H   PRO B  67      48.362 -15.156  11.677  1.00  0.00
ATOM    160  H   PRO B  67      48.395 -13.944  12.902  1.00  0.00
ATOM    161  H   PRO B  67      48.965 -15.492  14.629  1.00  0.00
ATOM    162  H   PRO B  67      48.025 -16.511  13.635  1.00  0.00
ATOM    163  N   ILE B  68      52.524 -15.213  14.217  1.00 63.40
ATOM    164  CA  ILE B  68      53.789 -14.752  14.805  1.00 63.83
ATOM    165  C   ILE B  68      54.691 -15.882  15.344  1.00 64.11
ATOM    166  O   ILE B  68      54.335 -16.545  16.318  1.00 64.35
ATOM    167  CB  ILE B  68      53.534 -13.671  15.891  1.00 63.80
ATOM    168  CG1 ILE B  68      52.514 -12.640  15.382  1.00 63.82
ATOM    169  CG2 ILE B  68      54.852 -12.990  16.297  1.00 64.18
ATOM    170  CD1 ILE B  68      51.767 -11.870  16.464  1.00 63.63
ATOM    171  H   ILE B  68      51.656 -15.092  14.757  1.00  0.00
ATOM    172  H   ILE B  68      54.348 -14.307  13.982  1.00  0.00
ATOM    173  H   ILE B  68      53.121 -14.154  16.777  1.00  0.00
ATOM    174  H   ILE B  68      51.762 -13.190  14.816  1.00  0.00
ATOM    175  H   ILE B  68      53.077 -11.899  14.815  1.00  0.00
ATOM    176  H   ILE B  68      54.606 -12.248  17.056  1.00  0.00
ATOM    177  H   ILE B  68      55.506 -13.769  16.689  1.00  0.00
ATOM    178  H   ILE B  68      55.263 -12.530  15.398  1.00  0.00
ATOM    179  H   ILE B  68      51.088 -11.185  15.956  1.00  0.00
ATOM    180  H   ILE B  68      51.229 -12.604  17.064  1.00  0.00
ATOM    181  H   ILE B  68      52.516 -11.338  17.051  1.00  0.00
ATOM    182  N   PRO B  69      55.868 -16.089  14.713  1.00 64.37
ATOM    183  CA  PRO B  69      56.828 -17.166  15.023  1.00 64.30
ATOM    184  C   PRO B  69      57.018 -17.538  16.508  1.00 64.24
ATOM    185  O   PRO B  69      56.674 -18.663  16.895  1.00 64.67
ATOM    186  CB  PRO B  69      58.134 -16.652  14.410  1.00 64.31
ATOM    187  CG  PRO B  69      57.680 -15.890  13.210  1.00 64.45
ATOM    188  CD  PRO B  69      56.324 -15.286  13.558  1.00 64.44
ATOM    189  H   PRO B  69      56.456 -18.108  14.620  1.00  0.00
ATOM    190  H   PRO B  69      58.839 -17.445  14.159  1.00  0.00
ATOM    191  H   PRO B  69      58.697 -16.019  15.097  1.00  0.00
ATOM    192  H   PRO B  69      57.597 -16.559  12.354  1.00  0.00
ATOM    193  H   PRO B  69      58.406 -15.122  12.942  1.00  0.00
ATOM    194  H   PRO B  69      56.394 -14.229  13.815  1.00  0.00
ATOM    195  H   PRO B  69      55.613 -15.305  12.732  1.00  0.00
ATOM    196  N   PHE B  70      57.552 -16.639  17.335  1.00 63.57
ATOM    197  CA  PHE B  70      57.857 -17.033  18.718  1.00 62.86
ATOM    198  C   PHE B  70      56.783 -16.605  19.718  1.00 62.29
ATOM    199  O   PHE B  70      56.330 -17.413  20.531  1.00 62.12
ATOM    200  CB  PHE B  70      59.241 -16.539  19.153  1.00 63.02
ATOM    201  CG  PHE B  70      59.633 -16.966  20.553  1.00 63.06
ATOM    202  CD1 PHE B  70      60.137 -18.247  20.791  1.00 62.74
ATOM    203  CD2 PHE B  70      59.510 -16.079  21.627  1.00 62.67
ATOM    204  CE1 PHE B  70      60.508 -18.644  22.077  1.00 63.16
ATOM    205  CE2 PHE B  70      59.875 -16.462  22.920  1.00 63.20
ATOM    206  CZ  PHE B  70      60.376 -17.752  23.148  1.00 63.63
ATOM    207  H   PHE B  70      57.748 -15.682  17.009  1.00  0.00
ATOM    208  H   PHE B  70      57.866 -18.123  18.722  1.00  0.00
ATOM    209  H   PHE B  70      59.225 -15.449  19.139  1.00  0.00
ATOM    210  H   PHE B  70      59.971 -16.979  18.473  1.00  0.00
ATOM    211  H   PHE B  70      60.242 -18.946  19.961  1.00  0.00
ATOM    212  H   PHE B  70      59.124 -15.075  21.453  1.00  0.00
ATOM    213  H   PHE B  70      60.900 -19.647  22.247  1.00  0.00
ATOM    214  H   PHE B  70      59.771 -15.761  23.748  1.00  0.00
ATOM    215  H   PHE B  70      60.661 -18.059  24.154  1.00  0.00
ATOM    216  N   LEU B  71      56.388 -15.336  19.654  1.00 61.49
ATOM    217  CA  LEU B  71      55.326 -14.810  20.505  1.00 60.75
ATOM    218  C   LEU B  71      54.067 -15.674  20.454  1.00 60.12
ATOM    219  O   LEU B  71      53.493 -16.007  21.491  1.00 60.32
ATOM    220  CB  LEU B  71      54.991 -13.356  20.139  1.00 60.84
ATOM    221  CG  LEU B  71      55.875 -12.213  20.666  1.00 60.93
ATOM    222  CD1 LEU B  71      55.138 -10.888  20.538  1.00 60.67
ATOM    223  CD2 LEU B  71      56.303 -12.422  22.117  1.00 60.83
ATOM    224  H   LEU B  71      56.847 -14.705  18.982  1.00  0.00
ATOM    225  H   LEU B  71      55.702 -14.834  21.528  1.00  0.00
ATOM    226  H   LEU B  71      54.015 -13.178  20.590  1.00  0.00
ATOM    227  H   LEU B  71      55.102 -13.313  19.056  1.00  0.00
ATOM    228  H   LEU B  71      56.780 -12.202  20.058  1.00  0.00
ATOM    229  H   LEU B  71      55.803 -10.115  20.923  1.00  0.00
ATOM    230  H   LEU B  71      54.920 -10.745  19.479  1.00  0.00
ATOM    231  H   LEU B  71      54.228 -10.971  21.131  1.00  0.00
ATOM    232  H   LEU B  71      56.920 -11.567  22.394  1.00  0.00
ATOM    233  H   LEU B  71      55.392 -12.475  22.713  1.00  0.00
ATOM    234  H   LEU B  71      56.865 -13.355  22.152  1.00  0.00
ATOM    235  N   GLY B  72      53.655 -16.054  19.250  1.00 59.20
ATOM    236  CA  GLY B  72      52.475 -16.887  19.080  1.00 57.98
ATOM    237  C   GLY B  72      51.228 -16.073  19.358  1.00 57.26
ATOM    238  O   GLY B  72      51.056 -14.974  18.816  1.00 57.37
ATOM    239  H   GLY B  72      54.183 -15.752  18.419  1.00  0.00
ATOM    240  H   GLY B  72      52.539 -17.703  19.800  1.00  0.00
ATOM    241  H   GLY B  72      52.461 -17.288  18.067  1.00  0.00
ATOM    242  N   HIS B  73      50.364 -16.606  20.216  1.00 56.11
ATOM    243  CA  HIS B  73      49.127 -15.937  20.577  1.00 54.88
ATOM    244  C   HIS B  73      49.290 -15.042  21.812  1.00 54.55
ATOM    245  O   HIS B  73      48.308 -14.534  22.343  1.00 54.46
ATOM    246  CB  HIS B  73      48.023 -16.964  20.803  1.00 54.59
ATOM    247  CG  HIS B  73      47.648 -17.737  19.576  1.00 53.76
ATOM    248  ND1 HIS B  73      46.676 -17.311  18.695  1.00 52.82
ATOM    249  CD2 HIS B  73      48.088 -18.927  19.102  1.00 53.38
ATOM    250  CE1 HIS B  73      46.544 -18.198  17.724  1.00 52.63
ATOM    251  NE2 HIS B  73      47.388 -19.189  17.948  1.00 53.25
ATOM    252  H   HIS B  73      50.578 -17.521  20.637  1.00  0.00
ATOM    253  H   HIS B  73      48.851 -15.288  19.746  1.00  0.00
ATOM    254  H   HIS B  73      47.131 -16.432  21.134  1.00  0.00
ATOM    255  H   HIS B  73      48.400 -17.690  21.523  1.00  0.00
ATOM    256  H   HIS B  73      46.137 -16.438  18.781  1.00  0.00
ATOM    257  H   HIS B  73      48.854 -19.559  19.551  1.00  0.00
ATOM    258  H   HIS B  73      45.856 -18.124  16.882  1.00  0.00
ATOM    259  N   ALA B  74      50.531 -14.828  22.244  1.00 54.17
ATOM    260  CA  ALA B  74      50.826 -14.029  23.441  1.00 54.16
ATOM    261  C   ALA B  74      50.097 -12.697  23.539  1.00 54.09
ATOM    262  O   ALA B  74      49.677 -12.314  24.619  1.00 54.74
ATOM    263  CB  ALA B  74      52.327 -13.812  23.594  1.00 54.18
ATOM    264  H   ALA B  74      51.315 -15.239  21.718  1.00  0.00
ATOM    265  H   ALA B  74      50.440 -14.630  24.265  1.00  0.00
ATOM    266  H   ALA B  74      52.473 -13.216  24.495  1.00  0.00
ATOM    267  H   ALA B  74      52.784 -14.798  23.681  1.00  0.00
ATOM    268  H   ALA B  74      52.666 -13.286  22.701  1.00  0.00
ATOM    269  N   ILE B  75      49.956 -11.988  22.427  1.00 54.13
ATOM    270  CA  ILE B  75      49.319 -10.666  22.430  1.00 54.15
ATOM    271  C   ILE B  75      47.776 -10.743  22.462  1.00 54.20
ATOM    272  O   ILE B  75      47.134  -9.997  23.207  1.00 54.07
ATOM    273  CB  ILE B  75      49.862  -9.762  21.276  1.00 54.07
ATOM    274  CG1 ILE B  75      51.298  -9.329  21.592  1.00 54.48
ATOM    275  CG2 ILE B  75      49.019  -8.522  21.100  1.00 53.91
ATOM    276  CD1 ILE B  75      52.083  -8.797  20.407  1.00 54.69
ATOM    277  H   ILE B  75      50.303 -12.375  21.538  1.00  0.00
ATOM    278  H   ILE B  75      49.601 -10.182  23.365  1.00  0.00
ATOM    279  H   ILE B  75      49.827 -10.346  20.356  1.00  0.00
ATOM    280  H   ILE B  75      51.829 -10.211  21.951  1.00  0.00
ATOM    281  H   ILE B  75      51.229  -8.510  22.308  1.00  0.00
ATOM    282  H   ILE B  75      49.460  -7.950  20.284  1.00  0.00
ATOM    283  H   ILE B  75      48.009  -8.855  20.862  1.00  0.00
ATOM    284  H   ILE B  75      49.055  -7.976  22.043  1.00  0.00
ATOM    285  H   ILE B  75      53.074  -8.531  20.775  1.00  0.00
ATOM    286  H   ILE B  75      52.126  -9.597  19.668  1.00  0.00
ATOM    287  H   ILE B  75      51.543  -7.928  20.031  1.00  0.00
ATOM    288  N   ALA B  76      47.187 -11.647  21.678  1.00 54.02
ATOM    289  CA  ALA B  76      45.732 -11.804  21.683  1.00 53.92
ATOM    290  C   ALA B  76      45.226 -12.426  22.988  1.00 54.14
ATOM    291  O   ALA B  76      44.172 -12.032  23.501  1.00 54.26
ATOM    292  CB  ALA B  76      45.272 -12.612  20.491  1.00 53.84
ATOM    293  H   ALA B  76      47.762 -12.241  21.063  1.00  0.00
ATOM    294  H   ALA B  76      45.301 -10.805  21.611  1.00  0.00
ATOM    295  H   ALA B  76      44.187 -12.689  20.558  1.00  0.00
ATOM    296  H   ALA B  76      45.586 -12.070  19.599  1.00  0.00
ATOM    297  H   ALA B  76      45.753 -13.588  20.563  1.00  0.00
ATOM    298  N   PHE B  77      45.977 -13.385  23.523  1.00 54.06
ATOM    299  CA  PHE B  77      45.595 -14.053  24.761  1.00 54.24
ATOM    300  C   PHE B  77      45.859 -13.182  25.977  1.00 54.52
ATOM    301  O   PHE B  77      45.037 -13.130  26.881  1.00 54.66
ATOM    302  CB  PHE B  77      46.325 -15.387  24.916  1.00 54.22
ATOM    303  CG  PHE B  77      46.067 -16.078  26.231  1.00 53.90
ATOM    304  CD1 PHE B  77      45.048 -17.024  26.347  1.00 53.79
ATOM    305  CD2 PHE B  77      46.848 -15.796  27.352  1.00 52.77
ATOM    306  CE1 PHE B  77      44.812 -17.673  27.561  1.00 52.31
ATOM    307  CE2 PHE B  77      46.616 -16.440  28.561  1.00 52.09
ATOM    308  CZ  PHE B  77      45.595 -17.381  28.662  1.00 51.77
ATOM    309  H   PHE B  77      46.849 -13.662  23.051  1.00  0.00
ATOM    310  H   PHE B  77      44.523 -14.240  24.699  1.00  0.00
ATOM    311  H   PHE B  77      47.396 -15.190  24.859  1.00  0.00
ATOM    312  H   PHE B  77      45.954 -16.051  24.135  1.00  0.00
ATOM    313  H   PHE B  77      44.429 -17.259  25.481  1.00  0.00
ATOM    314  H   PHE B  77      47.650 -15.061  27.278  1.00  0.00
ATOM    315  H   PHE B  77      44.012 -18.409  27.640  1.00  0.00
ATOM    316  H   PHE B  77      47.233 -16.209  29.430  1.00  0.00
ATOM    317  H   PHE B  77      45.413 -17.888  29.610  1.00  0.00
ATOM    318  N   GLY B  78      47.013 -12.522  26.006  1.00 54.68
ATOM    319  CA  GLY B  78      47.353 -11.614  27.101  1.00 55.10
ATOM    320  C   GLY B  78      46.378 -10.449  27.202  1.00 55.45
ATOM    321  O   GLY B  78      46.051  -9.984  28.311  1.00 55.61
ATOM    322  H   GLY B  78      47.685 -12.654  25.237  1.00  0.00
ATOM    323  H   GLY B  78      48.340 -11.211  26.875  1.00  0.00
ATOM    324  H   GLY B  78      47.346 -12.185  28.030  1.00  0.00
ATOM    325  N   LYS B  79      45.909  -9.984  26.043  1.00 55.28
ATOM    326  CA  LYS B  79      44.991  -8.855  25.983  1.00 55.44
ATOM    327  C   LYS B  79      43.675  -9.157  26.689  1.00 54.79
ATOM    328  O   LYS B  79      43.236  -8.387  27.543  1.00 55.16
ATOM    329  CB  LYS B  79      44.755  -8.399  24.536  1.00 55.74
ATOM    330  CG  LYS B  79      45.636  -7.215  24.121  1.00 57.95
ATOM    331  CD  LYS B  79      45.082  -5.879  24.652  1.00 61.22
ATOM    332  CE  LYS B  79      46.094  -4.742  24.522  1.00 62.80
ATOM    333  NZ  LYS B  79      45.442  -3.401  24.668  1.00 63.75
ATOM    334  H   LYS B  79      46.204 -10.436  25.166  1.00  0.00
ATOM    335  H   LYS B  79      45.463  -8.030  26.517  1.00  0.00
ATOM    336  H   LYS B  79      43.716  -8.080  24.456  1.00  0.00
ATOM    337  H   LYS B  79      45.002  -9.236  23.883  1.00  0.00
ATOM    338  H   LYS B  79      45.655  -7.171  23.032  1.00  0.00
ATOM    339  H   LYS B  79      46.633  -7.367  24.535  1.00  0.00
ATOM    340  H   LYS B  79      44.842  -6.000  25.708  1.00  0.00
ATOM    341  H   LYS B  79      44.207  -5.615  24.058  1.00  0.00
ATOM    342  H   LYS B  79      46.563  -4.791  23.539  1.00  0.00
ATOM    343  H   LYS B  79      46.826  -4.841  25.323  1.00  0.00
ATOM    344  H   LYS B  79      46.184  -2.693  24.569  1.00  0.00
ATOM    345  H   LYS B  79      44.738  -3.325  23.920  1.00  0.00
ATOM    346  H   LYS B  79      45.011  -3.376  25.603  1.00  0.00
ATOM    347  N   SER B  80      43.058 -10.279  26.336  1.00 53.79
ATOM    348  CA  SER B  80      41.833 -10.717  26.991  1.00 52.68
ATOM    349  C   SER B  80      41.695 -12.235  26.881  1.00 51.68
ATOM    350  O   SER B  80      41.092 -12.749  25.926  1.00 51.39
ATOM    351  CB  SER B  80      40.619  -9.998  26.407  1.00 52.86
ATOM    352  OG  SER B  80      40.544 -10.207  25.014  1.00 53.26
ATOM    353  H   SER B  80      43.456 -10.854  25.580  1.00  0.00
ATOM    354  H   SER B  80      41.885 -10.458  28.048  1.00  0.00
ATOM    355  H   SER B  80      40.641  -8.925  26.600  1.00  0.00
ATOM    356  H   SER B  80      39.715 -10.442  26.823  1.00  0.00
ATOM    357  H   SER B  80      39.712  -9.702  24.678  1.00  0.00
ATOM    358  N   PRO B  81      42.267 -12.957  27.861  1.00 50.73
ATOM    359  CA  PRO B  81      42.294 -14.412  27.812  1.00 50.14
ATOM    360  C   PRO B  81      40.904 -15.042  27.720  1.00 49.60
ATOM    361  O   PRO B  81      40.724 -16.029  26.997  1.00 49.43
ATOM    362  CB  PRO B  81      43.018 -14.811  29.110  1.00 50.15
ATOM    363  CG  PRO B  81      43.131 -13.583  29.933  1.00 50.11
ATOM    364  CD  PRO B  81      42.981 -12.415  29.035  1.00 50.64
ATOM    365  H   PRO B  81      42.796 -14.772  26.914  1.00  0.00
ATOM    366  H   PRO B  81      44.001 -15.241  28.920  1.00  0.00
ATOM    367  H   PRO B  81      42.446 -15.561  29.657  1.00  0.00
ATOM    368  H   PRO B  81      44.099 -13.552  30.433  1.00  0.00
ATOM    369  H   PRO B  81      42.356 -13.570  30.699  1.00  0.00
ATOM    370  H   PRO B  81      42.436 -11.598  29.507  1.00  0.00
ATOM    371  H   PRO B  81      43.940 -11.972  28.767  1.00  0.00
ATOM    372  N   ILE B  82      39.925 -14.462  28.406  1.00 49.18
ATOM    373  CA  ILE B  82      38.577 -15.033  28.395  1.00 49.07
ATOM    374  C   ILE B  82      37.903 -14.996  27.005  1.00 48.82
ATOM    375  O   ILE B  82      37.465 -16.027  26.504  1.00 48.75
ATOM    376  CB  ILE B  82      37.699 -14.515  29.567  1.00 49.00
ATOM    377  CG1 ILE B  82      38.068 -15.252  30.859  1.00 48.99
ATOM    378  CG2 ILE B  82      36.243 -14.834  29.335  1.00 49.60
ATOM    379  CD1 ILE B  82      39.241 -14.699  31.619  1.00 49.58
ATOM    380  H   ILE B  82      40.115 -13.607  28.948  1.00  0.00
ATOM    381  H   ILE B  82      38.692 -16.099  28.591  1.00  0.00
ATOM    382  H   ILE B  82      37.866 -13.440  29.635  1.00  0.00
ATOM    383  H   ILE B  82      38.335 -16.272  30.583  1.00  0.00
ATOM    384  H   ILE B  82      37.213 -15.148  31.526  1.00  0.00
ATOM    385  H   ILE B  82      35.691 -14.444  30.190  1.00  0.00
ATOM    386  H   ILE B  82      35.953 -14.342  28.407  1.00  0.00
ATOM    387  H   ILE B  82      36.162 -15.918  29.261  1.00  0.00
ATOM    388  H   ILE B  82      39.373 -15.326  32.501  1.00  0.00
ATOM    389  H   ILE B  82      40.103 -14.748  30.954  1.00  0.00
ATOM    390  H   ILE B  82      38.993 -13.672  31.885  1.00  0.00
ATOM    391  N   GLU B  83      37.860 -13.835  26.368  1.00 48.92
ATOM    392  CA  GLU B  83      37.405 -13.761  24.980  1.00 49.33
ATOM    393  C   GLU B  83      38.150 -14.735  24.063  1.00 48.54
ATOM    394  O   GLU B  83      37.531 -15.436  23.246  1.00 48.73
ATOM    395  CB  GLU B  83      37.535 -12.340  24.440  1.00 49.84
ATOM    396  CG  GLU B  83      36.231 -11.569  24.449  1.00 53.52
ATOM    397  CD  GLU B  83      36.421 -10.102  24.826  1.00 58.79
ATOM    398  OE1 GLU B  83      37.572  -9.707  25.159  1.00 60.24
ATOM    399  OE2 GLU B  83      35.413  -9.349  24.805  1.00 60.27
ATOM    400  H   GLU B  83      38.150 -12.975  26.856  1.00  0.00
ATOM    401  H   GLU B  83      36.355 -14.052  24.985  1.00  0.00
ATOM    402  H   GLU B  83      37.869 -12.406  23.405  1.00  0.00
ATOM    403  H   GLU B  83      38.230 -11.806  25.088  1.00  0.00
ATOM    404  H   GLU B  83      35.582 -12.026  25.196  1.00  0.00
ATOM    405  H   GLU B  83      35.808 -11.612  23.445  1.00  0.00
ATOM    406  N   PHE B  84      39.474 -14.770  24.195  1.00 47.44
ATOM    407  CA  PHE B  84      40.289 -15.689  23.412  1.00 46.39
ATOM    408  C   PHE B  84      39.816 -17.133  23.597  1.00 46.11
ATOM    409  O   PHE B  84      39.498 -17.808  22.621  1.00 45.94
ATOM    410  CB  PHE B  84      41.764 -15.552  23.785  1.00 46.07
ATOM    411  CG  PHE B  84      42.676 -16.410  22.967  1.00 45.21
ATOM    412  CD1 PHE B  84      43.364 -15.873  21.884  1.00 44.89
ATOM    413  CD2 PHE B  84      42.861 -17.758  23.280  1.00 44.31
ATOM    414  CE1 PHE B  84      44.223 -16.672  21.113  1.00 44.11
ATOM    415  CE2 PHE B  84      43.704 -18.563  22.517  1.00 44.04
ATOM    416  CZ  PHE B  84      44.387 -18.015  21.426  1.00 43.69
ATOM    417  H   PHE B  84      39.931 -14.134  24.864  1.00  0.00
ATOM    418  H   PHE B  84      40.176 -15.429  22.360  1.00  0.00
ATOM    419  H   PHE B  84      41.882 -15.853  24.826  1.00  0.00
ATOM    420  H   PHE B  84      42.054 -14.519  23.590  1.00  0.00
ATOM    421  H   PHE B  84      43.235 -14.821  21.631  1.00  0.00
ATOM    422  H   PHE B  84      42.338 -18.187  24.135  1.00  0.00
ATOM    423  H   PHE B  84      44.761 -16.239  20.270  1.00  0.00
ATOM    424  H   PHE B  84      43.831 -19.616  22.769  1.00  0.00
ATOM    425  H   PHE B  84      45.046 -18.640  20.823  1.00  0.00
ATOM    426  N   LEU B  85      39.748 -17.582  24.852  1.00 45.74
ATOM    427  CA  LEU B  85      39.379 -18.956  25.174  1.00 45.55
ATOM    428  C   LEU B  85      37.942 -19.321  24.773  1.00 46.07
ATOM    429  O   LEU B  85      37.673 -20.450  24.343  1.00 45.76
ATOM    430  CB  LEU B  85      39.625 -19.236  26.658  1.00 45.18
ATOM    431  CG  LEU B  85      41.087 -19.312  27.128  1.00 44.43
ATOM    432  CD1 LEU B  85      41.145 -19.614  28.611  1.00 43.77
ATOM    433  CD2 LEU B  85      41.932 -20.330  26.352  1.00 42.71
ATOM    434  H   LEU B  85      39.964 -16.934  25.622  1.00  0.00
ATOM    435  H   LEU B  85      40.022 -19.598  24.573  1.00  0.00
ATOM    436  H   LEU B  85      39.204 -20.225  26.842  1.00  0.00
ATOM    437  H   LEU B  85      39.182 -18.397  27.194  1.00  0.00
ATOM    438  H   LEU B  85      41.522 -18.333  26.926  1.00  0.00
ATOM    439  H   LEU B  85      42.199 -19.656  28.887  1.00  0.00
ATOM    440  H   LEU B  85      40.624 -18.804  29.122  1.00  0.00
ATOM    441  H   LEU B  85      40.648 -20.573  28.761  1.00  0.00
ATOM    442  H   LEU B  85      42.938 -20.294  26.770  1.00  0.00
ATOM    443  H   LEU B  85      41.468 -21.306  26.496  1.00  0.00
ATOM    444  H   LEU B  85      41.917 -20.025  25.306  1.00  0.00
ATOM    445  N   GLU B  86      37.030 -18.361  24.915  1.00 46.84
ATOM    446  CA  GLU B  86      35.649 -18.532  24.473  1.00 47.67
ATOM    447  C   GLU B  86      35.535 -18.610  22.945  1.00 48.40
ATOM    448  O   GLU B  86      34.802 -19.459  22.426  1.00 48.20
ATOM    449  CB  GLU B  86      34.758 -17.419  25.016  1.00 47.50
ATOM    450  CG  GLU B  86      34.487 -17.495  26.512  1.00 47.61
ATOM    451  CD  GLU B  86      33.467 -16.457  26.986  1.00 48.12
ATOM    452  OE1 GLU B  86      33.032 -15.601  26.185  1.00 48.52
ATOM    453  OE2 GLU B  86      33.090 -16.497  28.168  1.00 48.52
ATOM    454  H   GLU B  86      37.308 -17.470  25.350  1.00  0.00
ATOM    455  H   GLU B  86      35.305 -19.484  24.877  1.00  0.00
ATOM    456  H   GLU B  86      33.795 -17.508  24.514  1.00  0.00
ATOM    457  H   GLU B  86      35.280 -16.479  24.837  1.00  0.00
ATOM    458  H   GLU B  86      35.427 -17.297  27.027  1.00  0.00
ATOM    459  H   GLU B  86      34.085 -18.485  26.728  1.00  0.00
ATOM    460  N   ASN B  87      36.248 -17.736  22.226  1.00 49.18
ATOM    461  CA  ASN B  87      36.265 -17.822  20.763  1.00 50.29
ATOM    462  C   ASN B  87      36.789 -19.184  20.316  1.00 50.59
ATOM    463  O   ASN B  87      36.246 -19.800  19.392  1.00 50.89
ATOM    464  CB  ASN B  87      37.081 -16.693  20.122  1.00 50.56
ATOM    465  CG  ASN B  87      36.443 -15.317  20.309  1.00 52.16
ATOM    466  OD1 ASN B  87      35.231 -15.193  20.497  1.00 54.01
ATOM    467  ND2 ASN B  87      37.266 -14.271  20.253  1.00 53.90
ATOM    468  H   ASN B  87      36.787 -16.999  22.703  1.00  0.00
ATOM    469  H   ASN B  87      35.237 -17.706  20.421  1.00  0.00
ATOM    470  H   ASN B  87      37.141 -16.889  19.052  1.00  0.00
ATOM    471  H   ASN B  87      38.058 -16.673  20.606  1.00  0.00
ATOM    472  H   ASN B  87      36.896 -13.317  20.372  1.00  0.00
ATOM    473  H   ASN B  87      38.273 -14.416  20.091  1.00  0.00
ATOM    474  N   ALA B  88      37.828 -19.658  20.999  1.00 50.76
ATOM    475  CA  ALA B  88      38.413 -20.955  20.706  1.00 50.96
ATOM    476  C   ALA B  88      37.446 -22.093  21.020  1.00 51.34
ATOM    477  O   ALA B  88      37.382 -23.072  20.278  1.00 51.79
ATOM    478  CB  ALA B  88      39.711 -21.128  21.450  1.00 50.72
ATOM    479  H   ALA B  88      38.229 -19.089  21.758  1.00  0.00
ATOM    480  H   ALA B  88      38.620 -20.993  19.636  1.00  0.00
ATOM    481  H   ALA B  88      40.098 -22.113  21.191  1.00  0.00
ATOM    482  H   ALA B  88      40.377 -20.331  21.119  1.00  0.00
ATOM    483  H   ALA B  88      39.482 -21.049  22.513  1.00  0.00
ATOM    484  N   TYR B  89      36.686 -21.962  22.105  1.00 51.54
ATOM    485  CA  TYR B  89      35.688 -22.968  22.461  1.00 51.86
ATOM    486  C   TYR B  89      34.614 -23.109  21.384  1.00 52.20
ATOM    487  O   TYR B  89      34.164 -24.210  21.080  1.00 52.04
ATOM    488  CB  TYR B  89      35.036 -22.630  23.799  1.00 51.81
ATOM    489  CG  TYR B  89      34.074 -23.686  24.289  1.00 52.21
ATOM    490  CD1 TYR B  89      34.541 -24.883  24.832  1.00 52.92
ATOM    491  CD2 TYR B  89      32.696 -23.492  24.212  1.00 52.62
ATOM    492  CE1 TYR B  89      33.663 -25.860  25.283  1.00 53.03
ATOM    493  CE2 TYR B  89      31.808 -24.461  24.662  1.00 52.79
ATOM    494  CZ  TYR B  89      32.301 -25.642  25.195  1.00 53.76
ATOM    495  OH  TYR B  89      31.431 -26.607  25.652  1.00 55.29
ATOM    496  H   TYR B  89      36.804 -21.134  22.706  1.00  0.00
ATOM    497  H   TYR B  89      36.209 -23.921  22.545  1.00  0.00
ATOM    498  H   TYR B  89      34.470 -21.707  23.671  1.00  0.00
ATOM    499  H   TYR B  89      35.832 -22.556  24.540  1.00  0.00
ATOM    500  H   TYR B  89      35.615 -25.055  24.904  1.00  0.00
ATOM    501  H   TYR B  89      32.308 -22.564  23.792  1.00  0.00
ATOM    502  H   TYR B  89      34.045 -26.791  25.703  1.00  0.00
ATOM    503  H   TYR B  89      30.733 -24.294  24.597  1.00  0.00
ATOM    504  H   TYR B  89      32.004 -27.385  26.008  1.00  0.00
ATOM    505  N   GLU B  90      34.209 -21.980  20.817  1.00 52.98
ATOM    506  CA  GLU B  90      33.203 -21.944  19.773  1.00 53.50
ATOM    507  C   GLU B  90      33.734 -22.657  18.543  1.00 53.31
ATOM    508  O   GLU B  90      33.094 -23.580  18.031  1.00 53.66
ATOM    509  CB  GLU B  90      32.874 -20.498  19.419  1.00 54.02
ATOM    510  CG  GLU B  90      31.399 -20.187  19.328  1.00 56.49
ATOM    511  CD  GLU B  90      30.878 -19.491  20.578  1.00 60.94
ATOM    512  OE1 GLU B  90      31.430 -18.420  20.944  1.00 61.95
ATOM    513  OE2 GLU B  90      29.899 -20.001  21.184  1.00 63.43
ATOM    514  H   GLU B  90      34.626 -21.092  21.131  1.00  0.00
ATOM    515  H   GLU B  90      32.299 -22.440  20.126  1.00  0.00
ATOM    516  H   GLU B  90      33.300 -20.301  18.435  1.00  0.00
ATOM    517  H   GLU B  90      33.271 -19.878  20.222  1.00  0.00
ATOM    518  H   GLU B  90      30.866 -21.132  19.220  1.00  0.00
ATOM    519  H   GLU B  90      31.244 -19.526  18.476  1.00  0.00
ATOM    520  N   LYS B  91      34.917 -22.255  18.085  1.00 52.94
ATOM    521  CA  LYS B  91      35.464 -22.799  16.844  1.00 52.78
ATOM    522  C   LYS B  91      36.001 -24.226  16.973  1.00 51.92
ATOM    523  O   LYS B  91      35.726 -25.070  16.123  1.00 52.12
ATOM    524  CB  LYS B  91      36.526 -21.866  16.248  1.00 53.20
ATOM    525  CG  LYS B  91      36.113 -20.380  16.156  1.00 55.70
ATOM    526  CD  LYS B  91      34.716 -20.195  15.540  1.00 59.51
ATOM    527  CE  LYS B  91      34.611 -18.896  14.751  1.00 61.59
ATOM    528  NZ  LYS B  91      33.792 -19.108  13.514  1.00 62.94
ATOM    529  H   LYS B  91      35.454 -21.552  18.612  1.00  0.00
ATOM    530  H   LYS B  91      34.620 -22.859  16.156  1.00  0.00
ATOM    531  H   LYS B  91      36.700 -22.208  15.228  1.00  0.00
ATOM    532  H   LYS B  91      37.394 -21.917  16.906  1.00  0.00
ATOM    533  H   LYS B  91      36.833 -19.866  15.519  1.00  0.00
ATOM    534  H   LYS B  91      36.088 -19.975  17.167  1.00  0.00
ATOM    535  H   LYS B  91      33.981 -20.167  16.344  1.00  0.00
ATOM    536  H   LYS B  91      34.534 -21.020  14.852  1.00  0.00
ATOM    537  H   LYS B  91      35.606 -18.555  14.466  1.00  0.00
ATOM    538  H   LYS B  91      34.118 -18.143  15.366  1.00  0.00
ATOM    539  H   LYS B  91      33.753 -18.205  13.020  1.00  0.00
ATOM    540  H   LYS B  91      34.271 -19.829  12.956  1.00  0.00
ATOM    541  H   LYS B  91      32.859 -19.418  13.820  1.00  0.00
ATOM    542  N   TYR B  92      36.734 -24.507  18.043  1.00 50.89
ATOM    543  CA  TYR B  92      37.481 -25.765  18.131  1.00 49.94
ATOM    544  C   TYR B  92      36.936 -26.787  19.111  1.00 49.18
ATOM    545  O   TYR B  92      37.209 -27.976  18.958  1.00 49.36
ATOM    546  CB  TYR B  92      38.957 -25.494  18.435  1.00 50.16
ATOM    547  CG  TYR B  92      39.584 -24.528  17.465  1.00 49.87
ATOM    548  CD1 TYR B  92      39.652 -23.166  17.759  1.00 49.30
ATOM    549  CD2 TYR B  92      40.081 -24.969  16.245  1.00 49.54
ATOM    550  CE1 TYR B  92      40.202 -22.270  16.868  1.00 48.93
ATOM    551  CE2 TYR B  92      40.639 -24.082  15.350  1.00 49.71
ATOM    552  CZ  TYR B  92      40.697 -22.737  15.671  1.00 49.40
ATOM    553  OH  TYR B  92      41.252 -21.855  14.791  1.00 49.88
ATOM    554  H   TYR B  92      36.778 -23.833  18.821  1.00  0.00
ATOM    555  H   TYR B  92      37.362 -26.219  17.147  1.00  0.00
ATOM    556  H   TYR B  92      39.503 -26.435  18.369  1.00  0.00
ATOM    557  H   TYR B  92      39.016 -25.040  19.424  1.00  0.00
ATOM    558  H   TYR B  92      39.263 -22.804  18.711  1.00  0.00
ATOM    559  H   TYR B  92      40.029 -26.028  15.993  1.00  0.00
ATOM    560  H   TYR B  92      40.244 -21.207  17.107  1.00  0.00
ATOM    561  H   TYR B  92      41.032 -24.437  14.397  1.00  0.00
ATOM    562  H   TYR B  92      41.193 -20.922  15.222  1.00  0.00
ATOM    563  N   GLY B  93      36.186 -26.336  20.113  1.00 48.08
ATOM    564  CA  GLY B  93      35.614 -27.245  21.101  1.00 47.23
ATOM    565  C   GLY B  93      36.263 -27.218  22.475  1.00 46.72
ATOM    566  O   GLY B  93      36.952 -26.262  22.825  1.00 46.89
ATOM    567  H   GLY B  93      36.006 -25.325  20.193  1.00  0.00
ATOM    568  H   GLY B  93      35.791 -28.242  20.697  1.00  0.00
ATOM    569  H   GLY B  93      34.568 -26.959  21.212  1.00  0.00
ATOM    570  N   PRO B  94      36.046 -28.273  23.275  1.00 46.40
ATOM    571  CA  PRO B  94      36.502 -28.215  24.669  1.00 46.10
ATOM    572  C   PRO B  94      37.995 -28.510  24.872  1.00 45.74
ATOM    573  O   PRO B  94      38.556 -28.150  25.908  1.00 45.80
ATOM    574  CB  PRO B  94      35.634 -29.270  25.358  1.00 45.90
ATOM    575  CG  PRO B  94      35.335 -30.260  24.282  1.00 45.98
ATOM    576  CD  PRO B  94      35.264 -29.495  22.995  1.00 46.12
ATOM    577  H   PRO B  94      36.399 -27.207  25.071  1.00  0.00
ATOM    578  H   PRO B  94      34.727 -28.856  25.799  1.00  0.00
ATOM    579  H   PRO B  94      36.148 -29.742  26.195  1.00  0.00
ATOM    580  H   PRO B  94      34.393 -30.771  24.481  1.00  0.00
ATOM    581  H   PRO B  94      36.107 -31.028  24.237  1.00  0.00
ATOM    582  H   PRO B  94      35.671 -30.056  22.153  1.00  0.00
ATOM    583  H   PRO B  94      34.243 -29.275  22.685  1.00  0.00
ATOM    584  N   VAL B  95      38.620 -29.171  23.906  1.00 45.40
ATOM    585  CA  VAL B  95      40.036 -29.521  24.010  1.00 45.18
ATOM    586  C   VAL B  95      40.769 -28.979  22.800  1.00 44.80
ATOM    587  O   VAL B  95      40.439 -29.351  21.675  1.00 45.14
ATOM    588  CB  VAL B  95      40.254 -31.048  24.067  1.00 45.09
ATOM    589  CG1 VAL B  95      41.714 -31.361  24.305  1.00 45.26
ATOM    590  CG2 VAL B  95      39.421 -31.667  25.160  1.00 45.83
ATOM    591  H   VAL B  95      38.095 -29.444  23.063  1.00  0.00
ATOM    592  H   VAL B  95      40.417 -29.086  24.934  1.00  0.00
ATOM    593  H   VAL B  95      39.946 -31.469  23.110  1.00  0.00
ATOM    594  H   VAL B  95      41.806 -32.447  24.336  1.00  0.00
ATOM    595  H   VAL B  95      42.272 -30.930  23.474  1.00  0.00
ATOM    596  H   VAL B  95      41.987 -30.904  25.256  1.00  0.00
ATOM    597  H   VAL B  95      39.621 -32.738  25.145  1.00  0.00
ATOM    598  H   VAL B  95      39.735 -31.209  26.098  1.00  0.00
ATOM    599  H   VAL B  95      38.379 -31.446  24.930  1.00  0.00
ATOM    600  N   PHE B  96      41.747 -28.104  23.024  1.00 44.27
ATOM    601  CA  PHE B  96      42.530 -27.529  21.921  1.00 44.13
ATOM    602  C   PHE B  96      43.938 -27.101  22.352  1.00 44.26
ATOM    603  O   PHE B  96      44.203 -26.915  23.535  1.00 43.82
ATOM    604  CB  PHE B  96      41.780 -26.358  21.252  1.00 43.62
ATOM    605  CG  PHE B  96      41.452 -25.231  22.191  1.00 42.63
ATOM    606  CD1 PHE B  96      42.394 -24.245  22.475  1.00 40.88
ATOM    607  CD2 PHE B  96      40.205 -25.162  22.808  1.00 41.88
ATOM    608  CE1 PHE B  96      42.107 -23.216  23.364  1.00 40.35
ATOM    609  CE2 PHE B  96      39.905 -24.134  23.699  1.00 41.35
ATOM    610  CZ  PHE B  96      40.858 -23.156  23.977  1.00 40.82
ATOM    611  H   PHE B  96      41.960 -27.824  23.992  1.00  0.00
ATOM    612  H   PHE B  96      42.654 -28.324  21.186  1.00  0.00
ATOM    613  H   PHE B  96      40.837 -26.734  20.855  1.00  0.00
ATOM    614  H   PHE B  96      42.442 -25.940  20.494  1.00  0.00
ATOM    615  H   PHE B  96      43.371 -24.281  21.993  1.00  0.00
ATOM    616  H   PHE B  96      39.454 -25.922  22.591  1.00  0.00
ATOM    617  H   PHE B  96      42.859 -22.457  23.581  1.00  0.00
ATOM    618  H   PHE B  96      38.927 -24.095  24.178  1.00  0.00
ATOM    619  H   PHE B  96      40.627 -22.348  24.671  1.00  0.00
ATOM    620  N   SER B  97      44.824 -26.940  21.372  1.00 44.84
ATOM    621  CA  SER B  97      46.199 -26.495  21.603  1.00 45.34
ATOM    622  C   SER B  97      46.492 -25.169  20.905  1.00 45.79
ATOM    623  O   SER B  97      45.897 -24.855  19.881  1.00 46.29
ATOM    624  CB  SER B  97      47.194 -27.541  21.102  1.00 45.20
ATOM    625  OG  SER B  97      47.063 -28.772  21.786  1.00 44.67
ATOM    626  H   SER B  97      44.528 -27.138  20.406  1.00  0.00
ATOM    627  H   SER B  97      46.309 -26.358  22.679  1.00  0.00
ATOM    628  H   SER B  97      48.223 -27.200  21.218  1.00  0.00
ATOM    629  H   SER B  97      46.950 -27.767  20.064  1.00  0.00
ATOM    630  H   SER B  97      47.765 -29.413  21.389  1.00  0.00
ATOM    631  N   PHE B  98      47.411 -24.398  21.476  1.00 46.14
ATOM    632  CA  PHE B  98      47.968 -23.217  20.829  1.00 46.09
ATOM    633  C   PHE B  98      49.320 -22.872  21.453  1.00 46.58
ATOM    634  O   PHE B  98      49.618 -23.297  22.580  1.00 46.55
ATOM    635  CB  PHE B  98      46.996 -22.036  20.877  1.00 45.83
ATOM    636  CG  PHE B  98      46.756 -21.483  22.258  1.00 45.55
ATOM    637  CD1 PHE B  98      47.575 -20.482  22.774  1.00 44.53
ATOM    638  CD2 PHE B  98      45.685 -21.933  23.027  1.00 44.85
ATOM    639  CE1 PHE B  98      47.351 -19.963  24.046  1.00 44.42
ATOM    640  CE2 PHE B  98      45.447 -21.414  24.294  1.00 44.75
ATOM    641  CZ  PHE B  98      46.284 -20.424  24.807  1.00 44.70
ATOM    642  H   PHE B  98      47.745 -24.646  22.418  1.00  0.00
ATOM    643  H   PHE B  98      48.127 -23.440  19.774  1.00  0.00
ATOM    644  H   PHE B  98      46.034 -22.383  20.500  1.00  0.00
ATOM    645  H   PHE B  98      47.444 -21.230  20.296  1.00  0.00
ATOM    646  H   PHE B  98      48.402 -20.100  22.175  1.00  0.00
ATOM    647  H   PHE B  98      45.024 -22.703  22.629  1.00  0.00
ATOM    648  H   PHE B  98      48.013 -19.195  24.445  1.00  0.00
ATOM    649  H   PHE B  98      44.608 -21.780  24.885  1.00  0.00
ATOM    650  H   PHE B  98      46.102 -20.014  25.800  1.00  0.00
ATOM    651  N   THR B  99      50.141 -22.128  20.711  1.00 47.07
ATOM    652  CA  THR B  99      51.467 -21.732  21.186  1.00 47.87
ATOM    653  C   THR B  99      51.551 -20.282  21.625  1.00 47.89
ATOM    654  O   THR B  99      51.051 -19.384  20.958  1.00 47.90
ATOM    655  CB  THR B  99      52.578 -21.999  20.149  1.00 48.03
ATOM    656  OG1 THR B  99      51.987 -22.378  18.903  1.00 49.81
ATOM    657  CG2 THR B  99      53.477 -23.124  20.611  1.00 48.63
ATOM    658  H   THR B  99      49.833 -21.823  19.777  1.00  0.00
ATOM    659  H   THR B  99      51.629 -22.364  22.059  1.00  0.00
ATOM    660  H   THR B  99      53.165 -21.088  20.033  1.00  0.00
ATOM    661  H   THR B  99      51.381 -21.599  18.608  1.00  0.00
ATOM    662  H   THR B  99      54.236 -23.263  19.841  1.00  0.00
ATOM    663  H   THR B  99      53.915 -22.813  21.559  1.00  0.00
ATOM    664  H   THR B  99      52.849 -24.007  20.725  1.00  0.00
ATOM    665  N   MET B 100      52.189 -20.081  22.770  1.00 48.27
ATOM    666  CA  MET B 100      52.556 -18.764  23.260  1.00 48.66
ATOM    667  C   MET B 100      54.003 -18.817  23.720  1.00 48.78
ATOM    668  O   MET B 100      54.393 -19.760  24.417  1.00 48.81
ATOM    669  CB  MET B 100      51.676 -18.373  24.433  1.00 48.57
ATOM    670  CG  MET B 100      50.322 -17.852  24.054  1.00 49.47
ATOM    671  SD  MET B 100      49.324 -17.553  25.524  1.00 52.08
ATOM    672  CE  MET B 100      50.386 -16.475  26.498  1.00 52.96
ATOM    673  H   MET B 100      52.437 -20.901  23.341  1.00  0.00
ATOM    674  H   MET B 100      52.427 -18.028  22.466  1.00  0.00
ATOM    675  H   MET B 100      52.185 -17.573  24.971  1.00  0.00
ATOM    676  H   MET B 100      51.506 -19.277  25.017  1.00  0.00
ATOM    677  H   MET B 100      49.891 -18.702  23.524  1.00  0.00
ATOM    678  H   MET B 100      50.465 -17.010  23.376  1.00  0.00
ATOM    679  H   MET B 100      49.848 -16.244  27.417  1.00  0.00
ATOM    680  H   MET B 100      51.306 -17.026  26.694  1.00  0.00
ATOM    681  H   MET B 100      50.568 -15.582  25.900  1.00  0.00
ATOM    682  N   VAL B 101      54.795 -17.823  23.316  1.00 49.09
ATOM    683  CA  VAL B 101      56.181 -17.658  23.800  1.00 49.46
ATOM    684  C   VAL B 101      56.966 -18.990  23.816  1.00 49.48
ATOM    685  O   VAL B 101      57.474 -19.439  24.852  1.00 49.55
ATOM    686  CB  VAL B 101      56.201 -16.932  25.176  1.00 49.35
ATOM    687  CG1 VAL B 101      57.583 -16.946  25.789  1.00 50.10
ATOM    688  CG2 VAL B 101      55.712 -15.486  25.018  1.00 49.79
ATOM    689  H   VAL B 101      54.425 -17.142  22.638  1.00  0.00
ATOM    690  H   VAL B 101      56.706 -17.022  23.087  1.00  0.00
ATOM    691  H   VAL B 101      55.530 -17.469  25.846  1.00  0.00
ATOM    692  H   VAL B 101      57.514 -16.423  26.743  1.00  0.00
ATOM    693  H   VAL B 101      57.863 -17.991  25.920  1.00  0.00
ATOM    694  H   VAL B 101      58.246 -16.433  25.092  1.00  0.00
ATOM    695  H   VAL B 101      55.747 -15.028  26.007  1.00  0.00
ATOM    696  H   VAL B 101      56.390 -14.995  24.320  1.00  0.00
ATOM    697  H   VAL B 101      54.695 -15.534  24.629  1.00  0.00
ATOM    698  N   GLY B 102      57.021 -19.634  22.654  1.00 49.42
ATOM    699  CA  GLY B 102      57.732 -20.901  22.502  1.00 49.36
ATOM    700  C   GLY B 102      57.202 -22.086  23.292  1.00 49.41
ATOM    701  O   GLY B 102      57.799 -23.161  23.257  1.00 49.48
ATOM    702  H   GLY B 102      56.547 -19.227  21.835  1.00  0.00
ATOM    703  H   GLY B 102      58.727 -20.699  22.900  1.00  0.00
ATOM    704  H   GLY B 102      57.666 -21.154  21.444  1.00  0.00
ATOM    705  N   LYS B 103      56.088 -21.898  24.003  1.00 49.33
ATOM    706  CA  LYS B 103      55.462 -22.984  24.766  1.00 49.00
ATOM    707  C   LYS B 103      54.059 -23.345  24.261  1.00 48.25
ATOM    708  O   LYS B 103      53.274 -22.464  23.905  1.00 48.17
ATOM    709  CB  LYS B 103      55.429 -22.634  26.254  1.00 49.36
ATOM    710  CG  LYS B 103      56.810 -22.581  26.905  1.00 50.62
ATOM    711  CD  LYS B 103      56.738 -21.835  28.229  1.00 53.23
ATOM    712  CE  LYS B 103      58.123 -21.469  28.767  1.00 54.81
ATOM    713  NZ  LYS B 103      58.795 -22.606  29.469  1.00 55.37
ATOM    714  H   LYS B 103      55.655 -20.963  24.017  1.00  0.00
ATOM    715  H   LYS B 103      56.078 -23.871  24.616  1.00  0.00
ATOM    716  H   LYS B 103      54.861 -23.414  26.760  1.00  0.00
ATOM    717  H   LYS B 103      54.989 -21.641  26.345  1.00  0.00
ATOM    718  H   LYS B 103      57.501 -22.063  26.241  1.00  0.00
ATOM    719  H   LYS B 103      57.157 -23.598  27.090  1.00  0.00
ATOM    720  H   LYS B 103      56.256 -22.490  28.955  1.00  0.00
ATOM    721  H   LYS B 103      56.179 -20.913  28.067  1.00  0.00
ATOM    722  H   LYS B 103      58.016 -20.653  29.482  1.00  0.00
ATOM    723  H   LYS B 103      58.752 -21.208  27.916  1.00  0.00
ATOM    724  H   LYS B 103      59.711 -22.262  29.791  1.00  0.00
ATOM    725  H   LYS B 103      58.188 -22.874  30.257  1.00  0.00
ATOM    726  H   LYS B 103      58.891 -23.368  28.783  1.00  0.00
ATOM    727  N   THR B 104      53.761 -24.646  24.241  1.00 47.15
ATOM    728  CA  THR B 104      52.467 -25.160  23.799  1.00 45.98
ATOM    729  C   THR B 104      51.532 -25.451  24.971  1.00 45.22
ATOM    730  O   THR B 104      51.907 -26.097  25.947  1.00 45.01
ATOM    731  CB  THR B 104      52.633 -26.424  22.937  1.00 46.18
ATOM    732  OG1 THR B 104      53.460 -26.117  21.809  1.00 46.10
ATOM    733  CG2 THR B 104      51.278 -26.947  22.434  1.00 46.28
ATOM    734  H   THR B 104      54.477 -25.319  24.552  1.00  0.00
ATOM    735  H   THR B 104      52.014 -24.375  23.193  1.00  0.00
ATOM    736  H   THR B 104      53.091 -27.197  23.554  1.00  0.00
ATOM    737  H   THR B 104      54.357 -25.771  22.178  1.00  0.00
ATOM    738  H   THR B 104      51.481 -27.836  21.837  1.00  0.00
ATOM    739  H   THR B 104      50.679 -27.179  23.315  1.00  0.00
ATOM    740  H   THR B 104      50.831 -26.152  21.838  1.00  0.00
ATOM    741  N   PHE B 105      50.306 -24.953  24.857  1.00 44.41
ATOM    742  CA  PHE B 105      49.292 -25.142  25.881  1.00 43.26
ATOM    743  C   PHE B 105      48.102 -25.885  25.308  1.00 42.79
ATOM    744  O   PHE B 105      47.569 -25.504  24.270  1.00 42.62
ATOM    745  CB  PHE B 105      48.829 -23.791  26.416  1.00 43.09
ATOM    746  CG  PHE B 105      49.933 -22.955  26.991  1.00 43.09
ATOM    747  CD1 PHE B 105      50.695 -22.128  26.173  1.00 42.60
ATOM    748  CD2 PHE B 105      50.205 -22.986  28.356  1.00 42.93
ATOM    749  CE1 PHE B 105      51.717 -21.358  26.701  1.00 42.52
ATOM    750  CE2 PHE B 105      51.222 -22.212  28.893  1.00 42.67
ATOM    751  CZ  PHE B 105      51.980 -21.397  28.064  1.00 42.92
ATOM    752  H   PHE B 105      50.065 -24.414  24.013  1.00  0.00
ATOM    753  H   PHE B 105      49.726 -25.725  26.693  1.00  0.00
ATOM    754  H   PHE B 105      48.110 -23.973  27.215  1.00  0.00
ATOM    755  H   PHE B 105      48.421 -23.232  25.574  1.00  0.00
ATOM    756  H   PHE B 105      50.485 -22.086  25.104  1.00  0.00
ATOM    757  H   PHE B 105      49.612 -23.626  29.010  1.00  0.00
ATOM    758  H   PHE B 105      52.314 -20.722  26.048  1.00  0.00
ATOM    759  H   PHE B 105      51.426 -22.243  29.963  1.00  0.00
ATOM    760  H   PHE B 105      52.781 -20.788  28.483  1.00  0.00
ATOM    761  N   THR B 106      47.704 -26.962  25.973  1.00 42.29
ATOM    762  CA  THR B 106      46.403 -27.559  25.725  1.00 41.93
ATOM    763  C   THR B 106      45.444 -27.112  26.815  1.00 41.72
ATOM    764  O   THR B 106      45.741 -27.252  27.995  1.00 41.76
ATOM    765  CB  THR B 106      46.467 -29.092  25.671  1.00 41.82
ATOM    766  OG1 THR B 106      47.040 -29.496  24.422  1.00 42.15
ATOM    767  CG2 THR B 106      45.085 -29.692  25.775  1.00 41.40
ATOM    768  H   THR B 106      48.328 -27.382  26.677  1.00  0.00
ATOM    769  H   THR B 106      46.053 -27.223  24.749  1.00  0.00
ATOM    770  H   THR B 106      47.073 -29.440  26.507  1.00  0.00
ATOM    771  H   THR B 106      47.979 -29.077  24.372  1.00  0.00
ATOM    772  H   THR B 106      45.203 -30.775  25.730  1.00  0.00
ATOM    773  H   THR B 106      44.668 -29.369  26.729  1.00  0.00
ATOM    774  H   THR B 106      44.508 -29.312  24.931  1.00  0.00
ATOM    775  N   TYR B 107      44.308 -26.555  26.413  1.00 41.66
ATOM    776  CA  TYR B 107      43.247 -26.232  27.364  1.00 41.47
ATOM    777  C   TYR B 107      42.107 -27.236  27.378  1.00 41.18
ATOM    778  O   TYR B 107      41.773 -27.823  26.356  1.00 40.87
ATOM    779  CB  TYR B 107      42.700 -24.829  27.132  1.00 41.40
ATOM    780  CG  TYR B 107      43.456 -23.748  27.854  1.00 40.77
ATOM    781  CD1 TYR B 107      44.714 -23.350  27.424  1.00 40.20
ATOM    782  CD2 TYR B 107      42.903 -23.111  28.960  1.00 41.00
ATOM    783  CE1 TYR B 107      45.413 -22.344  28.077  1.00 40.35
ATOM    784  CE2 TYR B 107      43.597 -22.098  29.626  1.00 41.53
ATOM    785  CZ  TYR B 107      44.853 -21.725  29.177  1.00 41.48
ATOM    786  OH  TYR B 107      45.547 -20.724  29.827  1.00 42.83
ATOM    787  H   TYR B 107      44.172 -26.347  25.413  1.00  0.00
ATOM    788  H   TYR B 107      43.720 -26.280  28.345  1.00  0.00
ATOM    789  H   TYR B 107      41.675 -24.807  27.501  1.00  0.00
ATOM    790  H   TYR B 107      42.794 -24.618  26.067  1.00  0.00
ATOM    791  H   TYR B 107      45.162 -23.836  26.557  1.00  0.00
ATOM    792  H   TYR B 107      41.915 -23.406  29.312  1.00  0.00
ATOM    793  H   TYR B 107      46.399 -22.044  27.723  1.00  0.00
ATOM    794  H   TYR B 107      43.154 -21.605  30.492  1.00  0.00
ATOM    795  H   TYR B 107      46.441 -20.606  29.330  1.00  0.00
ATOM    796  N   LEU B 108      41.534 -27.409  28.570  1.00 41.28
ATOM    797  CA  LEU B 108      40.404 -28.295  28.836  1.00 41.01
ATOM    798  C   LEU B 108      39.242 -27.456  29.362  1.00 41.40
ATOM    799  O   LEU B 108      39.319 -26.857  30.450  1.00 41.28
ATOM    800  CB  LEU B 108      40.793 -29.346  29.869  1.00 40.57
ATOM    801  CG  LEU B 108      42.122 -30.082  29.663  1.00 40.40
ATOM    802  CD1 LEU B 108      42.442 -30.927  30.899  1.00 40.25
ATOM    803  CD2 LEU B 108      42.118 -30.939  28.379  1.00 39.56
ATOM    804  H   LEU B 108      41.918 -26.877  29.364  1.00  0.00
ATOM    805  H   LEU B 108      40.111 -28.805  27.918  1.00  0.00
ATOM    806  H   LEU B 108      40.020 -30.112  29.807  1.00  0.00
ATOM    807  H   LEU B 108      40.893 -28.808  30.812  1.00  0.00
ATOM    808  H   LEU B 108      42.907 -29.337  29.532  1.00  0.00
ATOM    809  H   LEU B 108      43.390 -31.428  30.706  1.00  0.00
ATOM    810  H   LEU B 108      42.511 -30.242  31.744  1.00  0.00
ATOM    811  H   LEU B 108      41.625 -31.638  31.019  1.00  0.00
ATOM    812  H   LEU B 108      43.093 -31.421  28.315  1.00  0.00
ATOM    813  H   LEU B 108      41.313 -31.666  28.484  1.00  0.00
ATOM    814  H   LEU B 108      41.945 -30.260  27.544  1.00  0.00
ATOM    815  N   LEU B 109      38.170 -27.399  28.581  1.00 41.67
ATOM    816  CA  LEU B 109      37.056 -26.524  28.911  1.00 42.05
ATOM    817  C   LEU B 109      35.780 -27.301  29.134  1.00 42.46
ATOM    818  O   LEU B 109      35.541 -28.327  28.495  1.00 42.97
ATOM    819  CB  LEU B 109      36.868 -25.450  27.837  1.00 41.94
ATOM    820  CG  LEU B 109      38.076 -24.558  27.537  1.00 41.58
ATOM    821  CD1 LEU B 109      37.662 -23.501  26.540  1.00 41.90
ATOM    822  CD2 LEU B 109      38.663 -23.914  28.791  1.00 39.78
ATOM    823  H   LEU B 109      38.127 -27.981  27.732  1.00  0.00
ATOM    824  H   LEU B 109      37.298 -26.026  29.850  1.00  0.00
ATOM    825  H   LEU B 109      36.090 -24.785  28.211  1.00  0.00
ATOM    826  H   LEU B 109      36.652 -25.985  26.912  1.00  0.00
ATOM    827  H   LEU B 109      38.865 -25.185  27.122  1.00  0.00
ATOM    828  H   LEU B 109      38.540 -22.884  26.347  1.00  0.00
ATOM    829  H   LEU B 109      37.328 -24.022  25.643  1.00  0.00
ATOM    830  H   LEU B 109      36.856 -22.928  26.999  1.00  0.00
ATOM    831  H   LEU B 109      39.509 -23.306  28.471  1.00  0.00
ATOM    832  H   LEU B 109      37.874 -23.308  29.237  1.00  0.00
ATOM    833  H   LEU B 109      38.973 -24.725  29.450  1.00  0.00
ATOM    834  N   GLY B 110      34.959 -26.815  30.051  1.00 42.77
ATOM    835  CA  GLY B 110      33.785 -27.565  30.466  1.00 43.63
ATOM    836  C   GLY B 110      34.138 -28.606  31.517  1.00 44.30
ATOM    837  O   GLY B 110      35.304 -28.755  31.895  1.00 44.34
ATOM    838  H   GLY B 110      35.154 -25.897  30.475  1.00  0.00
ATOM    839  H   GLY B 110      33.412 -28.080  29.581  1.00  0.00
ATOM    840  H   GLY B 110      33.047 -26.864  30.856  1.00  0.00
ATOM    841  N   SER B 111      33.124 -29.327  31.987  1.00 44.87
ATOM    842  CA  SER B 111      33.294 -30.292  33.057  1.00 45.40
ATOM    843  C   SER B 111      33.955 -31.561  32.552  1.00 45.65
ATOM    844  O   SER B 111      34.982 -31.988  33.089  1.00 45.65
ATOM    845  CB  SER B 111      31.951 -30.606  33.721  1.00 45.60
ATOM    846  OG  SER B 111      32.138 -31.433  34.852  1.00 46.26
ATOM    847  H   SER B 111      32.188 -29.196  31.578  1.00  0.00
ATOM    848  H   SER B 111      33.951 -29.849  33.806  1.00  0.00
ATOM    849  H   SER B 111      31.257 -31.097  33.039  1.00  0.00
ATOM    850  H   SER B 111      31.522 -29.678  34.100  1.00  0.00
ATOM    851  H   SER B 111      31.206 -31.609  35.254  1.00  0.00
ATOM    852  N   ASP B 112      33.375 -32.158  31.518  1.00 45.94
ATOM    853  CA  ASP B 112      33.906 -33.398  30.973  1.00 46.51
ATOM    854  C   ASP B 112      35.400 -33.332  30.684  1.00 46.22
ATOM    855  O   ASP B 112      36.136 -34.251  31.048  1.00 46.67
ATOM    856  CB  ASP B 112      33.142 -33.811  29.723  1.00 47.06
ATOM    857  CG  ASP B 112      31.718 -34.259  30.028  1.00 49.05
ATOM    858  OD1 ASP B 112      31.447 -34.740  31.159  1.00 49.96
ATOM    859  OD2 ASP B 112      30.870 -34.130  29.121  1.00 50.70
ATOM    860  H   ASP B 112      32.536 -31.737  31.095  1.00  0.00
ATOM    861  H   ASP B 112      33.768 -34.155  31.745  1.00  0.00
ATOM    862  H   ASP B 112      33.669 -34.652  29.271  1.00  0.00
ATOM    863  H   ASP B 112      33.088 -32.946  29.062  1.00  0.00
ATOM    864  N   ALA B 113      35.854 -32.252  30.053  1.00 45.71
ATOM    865  CA  ALA B 113      37.268 -32.152  29.695  1.00 45.39
ATOM    866  C   ALA B 113      38.133 -31.819  30.904  1.00 45.16
ATOM    867  O   ALA B 113      39.120 -32.496  31.161  1.00 45.01
ATOM    868  CB  ALA B 113      37.486 -31.160  28.563  1.00 45.36
ATOM    869  H   ALA B 113      35.208 -31.485  29.816  1.00  0.00
ATOM    870  H   ALA B 113      37.581 -33.132  29.336  1.00  0.00
ATOM    871  H   ALA B 113      38.556 -31.142  28.356  1.00  0.00
ATOM    872  H   ALA B 113      36.914 -31.521  27.708  1.00  0.00
ATOM    873  H   ALA B 113      37.125 -30.193  28.913  1.00  0.00
ATOM    874  N   ALA B 114      37.749 -30.790  31.655  1.00 45.12
ATOM    875  CA  ALA B 114      38.434 -30.446  32.907  1.00 44.87
ATOM    876  C   ALA B 114      38.669 -31.666  33.809  1.00 44.69
ATOM    877  O   ALA B 114      39.687 -31.745  34.485  1.00 44.74
ATOM    878  CB  ALA B 114      37.676 -29.366  33.654  1.00 44.36
ATOM    879  H   ALA B 114      36.948 -30.219  31.349  1.00  0.00
ATOM    880  H   ALA B 114      39.417 -30.063  32.632  1.00  0.00
ATOM    881  H   ALA B 114      38.234 -29.159  34.567  1.00  0.00
ATOM    882  H   ALA B 114      37.633 -28.496  32.999  1.00  0.00
ATOM    883  H   ALA B 114      36.683 -29.763  33.867  1.00  0.00
ATOM    884  N   ALA B 115      37.734 -32.615  33.794  1.00 44.91
ATOM    885  CA  ALA B 115      37.837 -33.861  34.573  1.00 45.07
ATOM    886  C   ALA B 115      39.241 -34.483  34.529  1.00 45.16
ATOM    887  O   ALA B 115      39.774 -34.896  35.558  1.00 45.01
ATOM    888  CB  ALA B 115      36.783 -34.874  34.113  1.00 44.66
ATOM    889  H   ALA B 115      36.898 -32.470  33.209  1.00  0.00
ATOM    890  H   ALA B 115      37.648 -33.594  35.613  1.00  0.00
ATOM    891  H   ALA B 115      36.911 -35.767  34.724  1.00  0.00
ATOM    892  H   ALA B 115      35.808 -34.413  34.270  1.00  0.00
ATOM    893  H   ALA B 115      36.972 -35.074  33.058  1.00  0.00
ATOM    894  N   LEU B 116      39.838 -34.522  33.338  1.00 45.31
ATOM    895  CA  LEU B 116      41.180 -35.053  33.173  1.00 45.42
ATOM    896  C   LEU B 116      42.198 -34.428  34.136  1.00 45.73
ATOM    897  O   LEU B 116      42.909 -35.162  34.820  1.00 45.93
ATOM    898  CB  LEU B 116      41.660 -34.910  31.730  1.00 45.15
ATOM    899  CG  LEU B 116      43.088 -35.434  31.512  1.00 45.33
ATOM    900  CD1 LEU B 116      43.156 -36.974  31.500  1.00 43.57
ATOM    901  CD2 LEU B 116      43.675 -34.846  30.239  1.00 45.74
ATOM    902  H   LEU B 116      39.334 -34.166  32.513  1.00  0.00
ATOM    903  H   LEU B 116      41.114 -36.112  33.422  1.00  0.00
ATOM    904  H   LEU B 116      41.658 -33.847  31.490  1.00  0.00
ATOM    905  H   LEU B 116      40.989 -35.494  31.100  1.00  0.00
ATOM    906  H   LEU B 116      43.690 -35.107  32.360  1.00  0.00
ATOM    907  H   LEU B 116      44.200 -37.246  31.341  1.00  0.00
ATOM    908  H   LEU B 116      42.791 -37.317  32.468  1.00  0.00
ATOM    909  H   LEU B 116      42.519 -37.315  30.683  1.00  0.00
ATOM    910  H   LEU B 116      44.682 -35.250  30.136  1.00  0.00
ATOM    911  H   LEU B 116      43.028 -35.155  29.418  1.00  0.00
ATOM    912  H   LEU B 116      43.684 -33.763  30.363  1.00  0.00
ATOM    913  N   LEU B 117      42.272 -33.095  34.187  1.00 45.97
ATOM    914  CA  LEU B 117      43.279 -32.416  35.024  1.00 46.45
ATOM    915  C   LEU B 117      43.018 -32.624  36.514  1.00 46.90
ATOM    916  O   LEU B 117      43.947 -32.874  37.287  1.00 46.90
ATOM    917  CB  LEU B 117      43.391 -30.916  34.697  1.00 46.37
ATOM    918  CG  LEU B 117      44.386 -30.044  35.490  1.00 45.86
ATOM    919  CD1 LEU B 117      44.900 -28.895  34.641  1.00 45.46
ATOM    920  CD2 LEU B 117      43.790 -29.507  36.798  1.00 45.64
ATOM    921  H   LEU B 117      41.613 -32.531  33.631  1.00  0.00
ATOM    922  H   LEU B 117      44.236 -32.879  34.784  1.00  0.00
ATOM    923  H   LEU B 117      42.410 -30.506  34.936  1.00  0.00
ATOM    924  H   LEU B 117      43.746 -30.881  33.667  1.00  0.00
ATOM    925  H   LEU B 117      45.220 -30.694  35.755  1.00  0.00
ATOM    926  H   LEU B 117      45.593 -28.326  35.261  1.00  0.00
ATOM    927  H   LEU B 117      45.397 -29.335  33.777  1.00  0.00
ATOM    928  H   LEU B 117      44.034 -28.301  34.351  1.00  0.00
ATOM    929  H   LEU B 117      44.564 -28.909  37.279  1.00  0.00
ATOM    930  H   LEU B 117      42.922 -28.905  36.529  1.00  0.00
ATOM    931  H   LEU B 117      43.513 -30.372  37.401  1.00  0.00
ATOM    932  N   PHE B 118      41.751 -32.525  36.900  1.00 47.44
ATOM    933  CA  PHE B 118      41.354 -32.703  38.282  1.00 48.03
ATOM    934  C   PHE B 118      41.529 -34.137  38.782  1.00 48.77
ATOM    935  O   PHE B 118      41.998 -34.345  39.909  1.00 49.33
ATOM    936  CB  PHE B 118      39.921 -32.225  38.482  1.00 47.83
ATOM    937  CG  PHE B 118      39.745 -30.744  38.283  1.00 47.42
ATOM    938  CD1 PHE B 118      38.912 -30.258  37.279  1.00 46.23
ATOM    939  CD2 PHE B 118      40.418 -29.830  39.106  1.00 46.92
ATOM    940  CE1 PHE B 118      38.751 -28.884  37.090  1.00 46.29
ATOM    941  CE2 PHE B 118      40.263 -28.462  38.929  1.00 46.01
ATOM    942  CZ  PHE B 118      39.429 -27.984  37.914  1.00 46.36
ATOM    943  H   PHE B 118      41.029 -32.315  36.196  1.00  0.00
ATOM    944  H   PHE B 118      42.026 -32.092  38.885  1.00  0.00
ATOM    945  H   PHE B 118      39.631 -32.453  39.508  1.00  0.00
ATOM    946  H   PHE B 118      39.304 -32.721  37.732  1.00  0.00
ATOM    947  H   PHE B 118      38.380 -30.957  36.634  1.00  0.00
ATOM    948  H   PHE B 118      41.072 -30.199  39.896  1.00  0.00
ATOM    949  H   PHE B 118      38.097 -28.515  36.300  1.00  0.00
ATOM    950  H   PHE B 118      40.790 -27.763  39.579  1.00  0.00
ATOM    951  H   PHE B 118      39.308 -26.911  37.766  1.00  0.00
ATOM    952  N   ASN B 119      41.185 -35.116  37.946  1.00 49.18
ATOM    953  CA  ASN B 119      41.216 -36.526  38.353  1.00 49.93
ATOM    954  C   ASN B 119      42.592 -37.187  38.325  1.00 50.83
ATOM    955  O   ASN B 119      42.754 -38.286  38.837  1.00 51.25
ATOM    956  CB  ASN B 119      40.245 -37.363  37.509  1.00 49.54
ATOM    957  CG  ASN B 119      38.794 -37.115  37.865  1.00 49.42
ATOM    958  OD1 ASN B 119      38.455 -36.914  39.032  1.00 49.34
ATOM    959  ND2 ASN B 119      37.925 -37.126  36.859  1.00 48.77
ATOM    960  H   ASN B 119      40.889 -34.877  36.989  1.00  0.00
ATOM    961  H   ASN B 119      40.910 -36.504  39.399  1.00  0.00
ATOM    962  H   ASN B 119      40.457 -38.417  37.686  1.00  0.00
ATOM    963  H   ASN B 119      40.376 -37.075  36.466  1.00  0.00
ATOM    964  H   ASN B 119      36.924 -36.963  37.041  1.00  0.00
ATOM    965  H   ASN B 119      38.252 -37.297  35.897  1.00  0.00
ATOM    966  N   SER B 120      43.583 -36.527  37.739  1.00 51.80
ATOM    967  CA  SER B 120      44.849 -37.195  37.440  1.00 52.58
ATOM    968  C   SER B 120      45.852 -37.173  38.583  1.00 52.94
ATOM    969  O   SER B 120      45.753 -36.364  39.509  1.00 52.82
ATOM    970  CB  SER B 120      45.487 -36.577  36.200  1.00 52.70
ATOM    971  OG  SER B 120      45.591 -35.177  36.372  1.00 52.99
ATOM    972  H   SER B 120      43.459 -35.535  37.492  1.00  0.00
ATOM    973  H   SER B 120      44.596 -38.241  37.269  1.00  0.00
ATOM    974  H   SER B 120      44.925 -36.788  35.290  1.00  0.00
ATOM    975  H   SER B 120      46.505 -36.952  36.093  1.00  0.00
ATOM    976  H   SER B 120      46.025 -34.800  35.517  1.00  0.00
ATOM    977  N   LYS B 121      46.828 -38.069  38.494  1.00 53.53
ATOM    978  CA  LYS B 121      47.908 -38.126  39.466  1.00 54.23
ATOM    979  C   LYS B 121      49.010 -37.147  39.071  1.00 54.50
ATOM    980  O   LYS B 121      49.264 -36.907  37.891  1.00 54.65
ATOM    981  CB  LYS B 121      48.460 -39.554  39.608  1.00 54.29
ATOM    982  CG  LYS B 121      47.393 -40.628  39.904  1.00 55.37
ATOM    983  CD  LYS B 121      47.938 -41.826  40.681  1.00 57.15
ATOM    984  CE  LYS B 121      48.933 -42.663  39.882  1.00 57.94
ATOM    985  NZ  LYS B 121      48.265 -43.496  38.851  1.00 59.10
ATOM    986  H   LYS B 121      46.820 -38.742  37.715  1.00  0.00
ATOM    987  H   LYS B 121      47.513 -37.837  40.440  1.00  0.00
ATOM    988  H   LYS B 121      49.146 -39.545  40.455  1.00  0.00
ATOM    989  H   LYS B 121      48.921 -39.813  38.655  1.00  0.00
ATOM    990  H   LYS B 121      47.016 -40.998  38.951  1.00  0.00
ATOM    991  H   LYS B 121      46.624 -40.166  40.523  1.00  0.00
ATOM    992  H   LYS B 121      47.094 -42.469  40.932  1.00  0.00
ATOM    993  H   LYS B 121      48.462 -41.440  41.556  1.00  0.00
ATOM    994  H   LYS B 121      49.470 -43.328  40.559  1.00  0.00
ATOM    995  H   LYS B 121      49.603 -41.982  39.356  1.00  0.00
ATOM    996  H   LYS B 121      49.004 -44.023  38.364  1.00  0.00
ATOM    997  H   LYS B 121      47.612 -44.120  39.345  1.00  0.00
ATOM    998  H   LYS B 121      47.772 -42.852  38.216  1.00  0.00
ATOM    999  N   ASN B 122      49.654 -36.576  40.077  1.00 54.78
ATOM   1000  CA  ASN B 122      50.742 -35.636  39.874  1.00 54.97
ATOM   1001  C   ASN B 122      51.891 -36.264  39.071  1.00 55.30
ATOM   1002  O   ASN B 122      52.639 -35.571  38.376  1.00 55.14
ATOM   1003  CB  ASN B 122      51.216 -35.154  41.240  1.00 54.72
ATOM   1004  CG  ASN B 122      52.086 -33.952  41.154  1.00 54.69
ATOM   1005  OD1 ASN B 122      51.612 -32.834  40.937  1.00 53.87
ATOM   1006  ND2 ASN B 122      53.383 -34.161  41.338  1.00 55.81
ATOM   1007  H   ASN B 122      49.373 -36.807  41.040  1.00  0.00
ATOM   1008  H   ASN B 122      50.388 -34.789  39.286  1.00  0.00
ATOM   1009  H   ASN B 122      51.790 -35.949  41.716  1.00  0.00
ATOM   1010  H   ASN B 122      50.337 -34.867  41.817  1.00  0.00
ATOM   1011  H   ASN B 122      54.043 -33.372  41.292  1.00  0.00
ATOM   1012  H   ASN B 122      53.730 -35.112  41.527  1.00  0.00
ATOM   1013  N   GLU B 123      52.014 -37.587  39.192  1.00 55.87
ATOM   1014  CA  GLU B 123      52.921 -38.409  38.395  1.00 56.57
ATOM   1015  C   GLU B 123      52.697 -38.143  36.898  1.00 56.29
ATOM   1016  O   GLU B 123      53.651 -38.014  36.124  1.00 56.55
ATOM   1017  CB  GLU B 123      52.689 -39.908  38.701  1.00 57.10
ATOM   1018  CG  GLU B 123      53.361 -40.482  39.985  1.00 59.99
ATOM   1019  CD  GLU B 123      52.582 -40.242  41.314  1.00 63.77
ATOM   1020  OE1 GLU B 123      51.587 -39.473  41.352  1.00 63.46
ATOM   1021  OE2 GLU B 123      52.993 -40.835  42.345  1.00 65.10
ATOM   1022  H   GLU B 123      51.430 -38.061  39.895  1.00  0.00
ATOM   1023  H   GLU B 123      53.947 -38.148  38.653  1.00  0.00
ATOM   1024  H   GLU B 123      53.135 -40.448  37.866  1.00  0.00
ATOM   1025  H   GLU B 123      51.614 -40.019  38.846  1.00  0.00
ATOM   1026  H   GLU B 123      54.318 -39.971  40.089  1.00  0.00
ATOM   1027  H   GLU B 123      53.418 -41.562  39.849  1.00  0.00
ATOM   1028  N   ASP B 124      51.428 -38.041  36.503  1.00 55.67
ATOM   1029  CA  ASP B 124      51.062 -37.834  35.107  1.00 54.89
ATOM   1030  C   ASP B 124      50.904 -36.359  34.725  1.00 54.04
ATOM   1031  O   ASP B 124      51.446 -35.931  33.704  1.00 54.15
ATOM   1032  CB  ASP B 124      49.812 -38.644  34.765  1.00 55.14
ATOM   1033  CG  ASP B 124      50.023 -40.145  34.954  1.00 56.38
ATOM   1034  OD1 ASP B 124      50.939 -40.709  34.314  1.00 57.17
ATOM   1035  OD2 ASP B 124      49.274 -40.763  35.745  1.00 57.66
ATOM   1036  H   ASP B 124      50.680 -38.111  37.208  1.00  0.00
ATOM   1037  H   ASP B 124      51.895 -38.196  34.505  1.00  0.00
ATOM   1038  H   ASP B 124      49.570 -38.466  33.717  1.00  0.00
ATOM   1039  H   ASP B 124      49.012 -38.329  35.434  1.00  0.00
ATOM   1040  N   LEU B 125      50.175 -35.588  35.532  1.00 52.95
ATOM   1041  CA  LEU B 125      50.064 -34.140  35.318  1.00 51.90
ATOM   1042  C   LEU B 125      50.665 -33.355  36.476  1.00 51.35
ATOM   1043  O   LEU B 125      50.051 -33.209  37.530  1.00 51.29
ATOM   1044  CB  LEU B 125      48.614 -33.715  35.039  1.00 51.77
ATOM   1045  CG  LEU B 125      48.016 -34.149  33.689  1.00 51.60
ATOM   1046  CD1 LEU B 125      46.547 -33.750  33.572  1.00 51.63
ATOM   1047  CD2 LEU B 125      48.800 -33.621  32.501  1.00 49.85
ATOM   1048  H   LEU B 125      49.678 -36.019  36.325  1.00  0.00
ATOM   1049  H   LEU B 125      50.646 -33.901  34.428  1.00  0.00
ATOM   1050  H   LEU B 125      48.618 -32.625  35.030  1.00  0.00
ATOM   1051  H   LEU B 125      48.007 -34.195  35.807  1.00  0.00
ATOM   1052  H   LEU B 125      48.086 -35.236  33.667  1.00  0.00
ATOM   1053  H   LEU B 125      46.201 -34.090  32.596  1.00  0.00
ATOM   1054  H   LEU B 125      46.016 -34.245  34.385  1.00  0.00
ATOM   1055  H   LEU B 125      46.504 -32.665  33.661  1.00  0.00
ATOM   1056  H   LEU B 125      48.299 -33.981  31.603  1.00  0.00
ATOM   1057  H   LEU B 125      48.783 -32.533  32.566  1.00  0.00
ATOM   1058  H   LEU B 125      49.812 -34.016  32.586  1.00  0.00
ATOM   1059  N   ASN B 126      51.872 -32.842  36.260  1.00 50.85
ATOM   1060  CA  ASN B 126      52.692 -32.295  37.336  1.00 50.43
ATOM   1061  C   ASN B 126      52.495 -30.812  37.606  1.00 50.15
ATOM   1062  O   ASN B 126      52.497 -30.008  36.679  1.00 50.00
ATOM   1063  CB  ASN B 126      54.166 -32.555  37.046  1.00 50.28
ATOM   1064  CG  ASN B 126      55.023 -32.424  38.279  1.00 50.87
ATOM   1065  OD1 ASN B 126      55.541 -31.336  38.589  1.00 50.55
ATOM   1066  ND2 ASN B 126      55.166 -33.531  39.014  1.00 50.40
ATOM   1067  H   ASN B 126      52.242 -32.830  35.299  1.00  0.00
ATOM   1068  H   ASN B 126      52.361 -32.812  38.237  1.00  0.00
ATOM   1069  H   ASN B 126      54.510 -31.823  36.315  1.00  0.00
ATOM   1070  H   ASN B 126      54.264 -33.578  36.683  1.00  0.00
ATOM   1071  H   ASN B 126      55.739 -33.511  39.870  1.00  0.00
ATOM   1072  H   ASN B 126      54.703 -34.405  38.725  1.00  0.00
ATOM   1073  N   ALA B 127      52.366 -30.454  38.883  1.00 49.96
ATOM   1074  CA  ALA B 127      52.235 -29.054  39.281  1.00 49.95
ATOM   1075  C   ALA B 127      53.551 -28.354  39.625  1.00 50.38
ATOM   1076  O   ALA B 127      53.667 -27.153  39.371  1.00 50.47
ATOM   1077  CB  ALA B 127      51.243 -28.899  40.408  1.00 49.62
ATOM   1078  H   ALA B 127      52.358 -31.184  39.610  1.00  0.00
ATOM   1079  H   ALA B 127      51.862 -28.548  38.391  1.00  0.00
ATOM   1080  H   ALA B 127      51.198 -27.837  40.649  1.00  0.00
ATOM   1081  H   ALA B 127      50.286 -29.272  40.044  1.00  0.00
ATOM   1082  H   ALA B 127      51.617 -29.489  41.245  1.00  0.00
ATOM   1083  N   GLU B 128      54.527 -29.073  40.199  1.00 50.80
ATOM   1084  CA  GLU B 128      55.844 -28.463  40.519  1.00 51.39
ATOM   1085  C   GLU B 128      56.578 -28.031  39.244  1.00 51.32
ATOM   1086  O   GLU B 128      57.180 -26.948  39.201  1.00 50.96
ATOM   1087  CB  GLU B 128      56.791 -29.385  41.321  1.00 51.41
ATOM   1088  CG  GLU B 128      56.170 -30.325  42.299  1.00 52.51
ATOM   1089  CD  GLU B 128      55.661 -31.586  41.630  1.00 54.42
ATOM   1090  OE1 GLU B 128      56.490 -32.441  41.256  1.00 54.65
ATOM   1091  OE2 GLU B 128      54.427 -31.720  41.485  1.00 54.87
ATOM   1092  H   GLU B 128      54.361 -30.065  40.422  1.00  0.00
ATOM   1093  H   GLU B 128      55.601 -27.604  41.145  1.00  0.00
ATOM   1094  H   GLU B 128      57.446 -28.742  41.908  1.00  0.00
ATOM   1095  H   GLU B 128      57.257 -30.038  40.584  1.00  0.00
ATOM   1096  H   GLU B 128      55.321 -29.814  42.753  1.00  0.00
ATOM   1097  H   GLU B 128      56.925 -30.597  43.036  1.00  0.00
ATOM   1098  N   ASP B 129      56.537 -28.901  38.231  1.00 51.38
ATOM   1099  CA  ASP B 129      57.175 -28.658  36.937  1.00 52.01
ATOM   1100  C   ASP B 129      56.829 -27.300  36.356  1.00 52.11
ATOM   1101  O   ASP B 129      57.560 -26.770  35.521  1.00 52.33
ATOM   1102  CB  ASP B 129      56.728 -29.711  35.933  1.00 52.20
ATOM   1103  CG  ASP B 129      57.512 -30.993  36.036  1.00 53.32
ATOM   1104  OD1 ASP B 129      58.604 -31.003  36.645  1.00 55.32
ATOM   1105  OD2 ASP B 129      57.039 -32.001  35.480  1.00 54.43
ATOM   1106  H   ASP B 129      56.031 -29.788  38.368  1.00  0.00
ATOM   1107  H   ASP B 129      58.250 -28.700  37.114  1.00  0.00
ATOM   1108  H   ASP B 129      56.878 -29.310  34.931  1.00  0.00
ATOM   1109  H   ASP B 129      55.686 -29.950  36.145  1.00  0.00
ATOM   1110  N   VAL B 130      55.714 -26.746  36.826  1.00 52.07
ATOM   1111  CA  VAL B 130      55.077 -25.600  36.217  1.00 51.72
ATOM   1112  C   VAL B 130      54.975 -24.430  37.180  1.00 51.91
ATOM   1113  O   VAL B 130      54.911 -23.282  36.750  1.00 52.18
ATOM   1114  CB  VAL B 130      53.695 -26.022  35.653  1.00 51.76
ATOM   1115  CG1 VAL B 130      52.644 -24.969  35.866  1.00 51.32
ATOM   1116  CG2 VAL B 130      53.823 -26.403  34.184  1.00 51.39
ATOM   1117  H   VAL B 130      55.283 -27.155  37.667  1.00  0.00
ATOM   1118  H   VAL B 130      55.695 -25.248  35.391  1.00  0.00
ATOM   1119  H   VAL B 130      53.361 -26.898  36.209  1.00  0.00
ATOM   1120  H   VAL B 130      51.717 -25.353  35.440  1.00  0.00
ATOM   1121  H   VAL B 130      52.562 -24.813  36.942  1.00  0.00
ATOM   1122  H   VAL B 130      52.984 -24.070  35.351  1.00  0.00
ATOM   1123  H   VAL B 130      52.829 -26.689  33.841  1.00  0.00
ATOM   1124  H   VAL B 130      54.195 -25.524  33.658  1.00  0.00
ATOM   1125  H   VAL B 130      54.525 -27.235  34.131  1.00  0.00
ATOM   1126  N   TYR B 131      54.988 -24.715  38.480  1.00 52.38
ATOM   1127  CA  TYR B 131      54.876 -23.660  39.491  1.00 52.69
ATOM   1128  C   TYR B 131      56.184 -23.278  40.196  1.00 53.34
ATOM   1129  O   TYR B 131      56.356 -22.118  40.576  1.00 53.55
ATOM   1130  CB  TYR B 131      53.793 -23.990  40.528  1.00 52.39
ATOM   1131  CG  TYR B 131      52.367 -24.082  39.994  1.00 52.13
ATOM   1132  CD1 TYR B 131      51.460 -24.980  40.560  1.00 52.09
ATOM   1133  CD2 TYR B 131      51.919 -23.271  38.930  1.00 51.38
ATOM   1134  CE1 TYR B 131      50.142 -25.083  40.090  1.00 51.97
ATOM   1135  CE2 TYR B 131      50.607 -23.367  38.447  1.00 50.89
ATOM   1136  CZ  TYR B 131      49.724 -24.280  39.035  1.00 51.59
ATOM   1137  OH  TYR B 131      48.424 -24.397  38.596  1.00 50.48
ATOM   1138  H   TYR B 131      55.078 -25.696  38.781  1.00  0.00
ATOM   1139  H   TYR B 131      54.589 -22.778  38.919  1.00  0.00
ATOM   1140  H   TYR B 131      53.798 -23.177  41.254  1.00  0.00
ATOM   1141  H   TYR B 131      54.034 -24.978  40.920  1.00  0.00
ATOM   1142  H   TYR B 131      51.783 -25.615  41.385  1.00  0.00
ATOM   1143  H   TYR B 131      52.606 -22.557  38.475  1.00  0.00
ATOM   1144  H   TYR B 131      49.450 -25.789  40.549  1.00  0.00
ATOM   1145  H   TYR B 131      50.277 -22.737  37.621  1.00  0.00
ATOM   1146  H   TYR B 131      47.972 -25.115  39.180  1.00  0.00
ATOM   1147  N   SER B 132      57.100 -24.236  40.370  1.00 54.20
ATOM   1148  CA  SER B 132      58.322 -24.013  41.164  1.00 55.01
ATOM   1149  C   SER B 132      59.020 -22.723  40.819  1.00 55.63
ATOM   1150  O   SER B 132      59.407 -21.982  41.704  1.00 55.83
ATOM   1151  CB  SER B 132      59.306 -25.156  40.987  1.00 54.93
ATOM   1152  OG  SER B 132      58.841 -26.310  41.643  1.00 56.30
ATOM   1153  H   SER B 132      56.947 -25.158  39.936  1.00  0.00
ATOM   1154  H   SER B 132      57.991 -23.957  42.201  1.00  0.00
ATOM   1155  H   SER B 132      60.297 -24.910  41.369  1.00  0.00
ATOM   1156  H   SER B 132      59.359 -25.413  39.929  1.00  0.00
ATOM   1157  H   SER B 132      59.544 -27.047  41.490  1.00  0.00
ATOM   1158  N   ARG B 133      59.160 -22.473  39.518  1.00 56.79
ATOM   1159  CA  ARG B 133      59.803 -21.286  38.961  1.00 57.62
ATOM   1160  C   ARG B 133      59.457 -20.032  39.740  1.00 57.83
ATOM   1161  O   ARG B 133      60.338 -19.250  40.070  1.00 58.22
ATOM   1162  CB  ARG B 133      59.393 -21.083  37.495  1.00 58.09
ATOM   1163  CG  ARG B 133      58.918 -22.351  36.769  1.00 60.26
ATOM   1164  CD  ARG B 133      58.567 -22.098  35.281  1.00 63.04
ATOM   1165  NE  ARG B 133      58.034 -23.312  34.647  1.00 64.86
ATOM   1166  CZ  ARG B 133      57.865 -23.487  33.336  1.00 65.69
ATOM   1167  NH1 ARG B 133      58.192 -22.527  32.476  1.00 66.42
ATOM   1168  NH2 ARG B 133      57.368 -24.633  32.883  1.00 65.35
ATOM   1169  H   ARG B 133      58.787 -23.168  38.856  1.00  0.00
ATOM   1170  H   ARG B 133      60.878 -21.454  39.029  1.00  0.00
ATOM   1171  H   ARG B 133      60.280 -20.733  36.967  1.00  0.00
ATOM   1172  H   ARG B 133      58.552 -20.389  37.498  1.00  0.00
ATOM   1173  H   ARG B 133      58.014 -22.695  37.271  1.00  0.00
ATOM   1174  H   ARG B 133      59.728 -23.080  36.808  1.00  0.00
ATOM   1175  H   ARG B 133      59.447 -21.774  34.725  1.00  0.00
ATOM   1176  H   ARG B 133      57.774 -21.351  35.234  1.00  0.00
ATOM   1177  H   ARG B 133      57.769 -24.091  35.266  1.00  0.00
ATOM   1178  H   ARG B 133      58.057 -22.673  31.465  1.00  0.00
ATOM   1179  H   ARG B 133      58.580 -21.637  32.820  1.00  0.00
ATOM   1180  H   ARG B 133      57.236 -24.773  31.871  1.00  0.00
ATOM   1181  H   ARG B 133      57.115 -25.382  33.544  1.00  0.00
ATOM   1182  N   LEU B 134      58.178 -19.841  40.047  1.00 58.12
ATOM   1183  CA  LEU B 134      57.743 -18.599  40.680  1.00 58.42
ATOM   1184  C   LEU B 134      57.431 -18.709  42.167  1.00 58.46
ATOM   1185  O   LEU B 134      57.548 -17.723  42.894  1.00 58.48
ATOM   1186  CB  LEU B 134      56.567 -17.967  39.924  1.00 58.40
ATOM   1187  CG  LEU B 134      55.313 -18.792  39.663  1.00 59.15
ATOM   1188  CD1 LEU B 134      54.100 -17.879  39.550  1.00 60.08
ATOM   1189  CD2 LEU B 134      55.475 -19.634  38.411  1.00 59.55
ATOM   1190  H   LEU B 134      57.487 -20.576  39.836  1.00  0.00
ATOM   1191  H   LEU B 134      58.610 -17.941  40.616  1.00  0.00
ATOM   1192  H   LEU B 134      56.959 -17.738  38.933  1.00  0.00
ATOM   1193  H   LEU B 134      56.228 -17.155  40.568  1.00  0.00
ATOM   1194  H   LEU B 134      55.159 -19.469  40.503  1.00  0.00
ATOM   1195  H   LEU B 134      53.236 -18.518  39.364  1.00  0.00
ATOM   1196  H   LEU B 134      54.014 -17.345  40.496  1.00  0.00
ATOM   1197  H   LEU B 134      54.288 -17.200  38.718  1.00  0.00
ATOM   1198  H   LEU B 134      54.550 -20.195  38.283  1.00  0.00
ATOM   1199  H   LEU B 134      55.649 -18.945  37.584  1.00  0.00
ATOM   1200  H   LEU B 134      56.328 -20.292  38.577  1.00  0.00
ATOM   1201  N   THR B 135      57.045 -19.900  42.614  1.00 58.59
ATOM   1202  CA  THR B 135      56.627 -20.090  44.003  1.00 58.76
ATOM   1203  C   THR B 135      57.818 -20.248  44.941  1.00 59.02
ATOM   1204  O   THR B 135      57.892 -19.573  45.976  1.00 58.98
ATOM   1205  CB  THR B 135      55.696 -21.308  44.171  1.00 58.76
ATOM   1206  OG1 THR B 135      56.365 -22.495  43.718  1.00 58.81
ATOM   1207  CG2 THR B 135      54.407 -21.107  43.391  1.00 58.36
ATOM   1208  H   THR B 135      57.040 -20.704  41.970  1.00  0.00
ATOM   1209  H   THR B 135      56.079 -19.187  44.269  1.00  0.00
ATOM   1210  H   THR B 135      55.447 -21.415  45.227  1.00  0.00
ATOM   1211  H   THR B 135      57.227 -22.586  44.274  1.00  0.00
ATOM   1212  H   THR B 135      53.797 -21.996  43.550  1.00  0.00
ATOM   1213  H   THR B 135      53.930 -20.212  43.789  1.00  0.00
ATOM   1214  H   THR B 135      54.684 -20.987  42.344  1.00  0.00
ATOM   1215  N   THR B 136      58.738 -21.141  44.565  1.00 59.02
ATOM   1216  CA  THR B 136      59.887 -21.503  45.391  1.00 58.89
ATOM   1217  C   THR B 136      60.756 -20.295  45.778  1.00 59.02
ATOM   1218  O   THR B 136      61.139 -20.177  46.935  1.00 59.03
ATOM   1219  CB  THR B 136      60.725 -22.626  44.738  1.00 58.78
ATOM   1220  OG1 THR B 136      59.859 -23.695  44.348  1.00 58.96
ATOM   1221  CG2 THR B 136      61.753 -23.172  45.711  1.00 59.04
ATOM   1222  H   THR B 136      58.632 -21.597  43.647  1.00  0.00
ATOM   1223  H   THR B 136      59.480 -21.892  46.324  1.00  0.00
ATOM   1224  H   THR B 136      61.239 -22.209  43.872  1.00  0.00
ATOM   1225  H   THR B 136      59.172 -23.301  43.689  1.00  0.00
ATOM   1226  H   THR B 136      62.303 -23.954  45.188  1.00  0.00
ATOM   1227  H   THR B 136      62.399 -22.340  45.992  1.00  0.00
ATOM   1228  H   THR B 136      61.204 -23.566  46.567  1.00  0.00
ATOM   1229  N   PRO B 137      61.065 -19.390  44.821  1.00 59.19
ATOM   1230  CA  PRO B 137      61.716 -18.139  45.217  1.00 58.90
ATOM   1231  C   PRO B 137      60.944 -17.338  46.258  1.00 58.83
ATOM   1232  O   PRO B 137      61.565 -16.695  47.102  1.00 59.42
ATOM   1233  CB  PRO B 137      61.782 -17.357  43.906  1.00 58.71
ATOM   1234  CG  PRO B 137      61.971 -18.413  42.888  1.00 58.94
ATOM   1235  CD  PRO B 137      61.085 -19.551  43.350  1.00 59.38
ATOM   1236  H   PRO B 137      62.679 -18.334  45.689  1.00  0.00
ATOM   1237  H   PRO B 137      62.570 -16.605  43.880  1.00  0.00
ATOM   1238  H   PRO B 137      60.877 -16.780  43.717  1.00  0.00
ATOM   1239  H   PRO B 137      63.017 -18.712  42.823  1.00  0.00
ATOM   1240  H   PRO B 137      61.723 -18.062  41.886  1.00  0.00
ATOM   1241  H   PRO B 137      60.083 -19.502  42.924  1.00  0.00
ATOM   1242  H   PRO B 137      61.441 -20.534  43.040  1.00  0.00
ATOM   1243  N   VAL B 138      59.615 -17.380  46.212  1.00 58.50
ATOM   1244  CA  VAL B 138      58.794 -16.608  47.146  1.00 58.11
ATOM   1245  C   VAL B 138      58.609 -17.305  48.507  1.00 58.04
ATOM   1246  O   VAL B 138      58.909 -16.724  49.547  1.00 57.82
ATOM   1247  CB  VAL B 138      57.429 -16.219  46.519  1.00 58.09
ATOM   1248  CG1 VAL B 138      56.465 -15.684  47.574  1.00 57.88
ATOM   1249  CG2 VAL B 138      57.626 -15.184  45.423  1.00 58.10
ATOM   1250  H   VAL B 138      59.154 -17.969  45.504  1.00  0.00
ATOM   1251  H   VAL B 138      59.347 -15.690  47.346  1.00  0.00
ATOM   1252  H   VAL B 138      56.993 -17.120  46.087  1.00  0.00
ATOM   1253  H   VAL B 138      55.537 -15.435  47.060  1.00  0.00
ATOM   1254  H   VAL B 138      56.322 -16.478  48.307  1.00  0.00
ATOM   1255  H   VAL B 138      56.932 -14.804  48.016  1.00  0.00
ATOM   1256  H   VAL B 138      56.639 -14.952  45.023  1.00  0.00
ATOM   1257  H   VAL B 138      58.091 -14.314  45.886  1.00  0.00
ATOM   1258  H   VAL B 138      58.272 -15.636  44.671  1.00  0.00
ATOM   1259  N   PHE B 139      58.118 -18.541  48.499  1.00 57.90
ATOM   1260  CA  PHE B 139      57.818 -19.235  49.749  1.00 57.90
ATOM   1261  C   PHE B 139      59.096 -19.715  50.427  1.00 58.62
ATOM   1262  O   PHE B 139      59.274 -19.543  51.637  1.00 59.07
ATOM   1263  CB  PHE B 139      56.851 -20.402  49.533  1.00 57.28
ATOM   1264  CG  PHE B 139      55.587 -20.023  48.816  1.00 55.64
ATOM   1265  CD1 PHE B 139      55.006 -20.899  47.910  1.00 54.83
ATOM   1266  CD2 PHE B 139      54.982 -18.793  49.034  1.00 53.88
ATOM   1267  CE1 PHE B 139      53.843 -20.555  47.246  1.00 53.86
ATOM   1268  CE2 PHE B 139      53.827 -18.440  48.371  1.00 52.66
ATOM   1269  CZ  PHE B 139      53.254 -19.323  47.477  1.00 53.06
ATOM   1270  H   PHE B 139      57.947 -19.015  47.600  1.00  0.00
ATOM   1271  H   PHE B 139      57.327 -18.518  50.407  1.00  0.00
ATOM   1272  H   PHE B 139      56.564 -20.789  50.511  1.00  0.00
ATOM   1273  H   PHE B 139      57.359 -21.130  48.900  1.00  0.00
ATOM   1274  H   PHE B 139      55.471 -21.867  47.720  1.00  0.00
ATOM   1275  H   PHE B 139      55.428 -18.094  49.742  1.00  0.00
ATOM   1276  H   PHE B 139      53.390 -21.253  46.542  1.00  0.00
ATOM   1277  H   PHE B 139      53.368 -17.468  48.551  1.00  0.00
ATOM   1278  H   PHE B 139      52.338 -19.050  46.953  1.00  0.00
ATOM   1279  N   GLY B 140      59.982 -20.306  49.639  1.00 58.92
ATOM   1280  CA  GLY B 140      61.264 -20.743  50.135  1.00 59.51
ATOM   1281  C   GLY B 140      61.558 -22.178  49.789  1.00 60.06
ATOM   1282  O   GLY B 140      60.724 -22.872  49.198  1.00 60.09
ATOM   1283  H   GLY B 140      59.750 -20.457  48.647  1.00  0.00
ATOM   1284  H   GLY B 140      61.213 -20.664  51.221  1.00  0.00
ATOM   1285  H   GLY B 140      62.028 -20.096  49.704  1.00  0.00
ATOM   1286  N   LYS B 141      62.763 -22.605  50.161  1.00 60.64
ATOM   1287  CA  LYS B 141      63.199 -23.983  50.031  1.00 61.19
ATOM   1288  C   LYS B 141      62.373 -24.893  50.946  1.00 61.17
ATOM   1289  O   LYS B 141      61.820 -24.435  51.955  1.00 61.28
ATOM   1290  CB  LYS B 141      64.684 -24.075  50.386  1.00 61.50
ATOM   1291  CG  LYS B 141      65.412 -25.304  49.835  1.00 63.29
ATOM   1292  CD  LYS B 141      65.777 -25.169  48.350  1.00 65.26
ATOM   1293  CE  LYS B 141      66.483 -26.442  47.869  1.00 67.28
ATOM   1294  NZ  LYS B 141      66.240 -26.757  46.422  1.00 68.08
ATOM   1295  H   LYS B 141      63.420 -21.921  50.562  1.00  0.00
ATOM   1296  H   LYS B 141      63.052 -24.314  49.003  1.00  0.00
ATOM   1297  H   LYS B 141      64.742 -24.139  51.473  1.00  0.00
ATOM   1298  H   LYS B 141      65.165 -23.202  49.945  1.00  0.00
ATOM   1299  H   LYS B 141      64.742 -26.158  49.936  1.00  0.00
ATOM   1300  H   LYS B 141      66.338 -25.421  50.397  1.00  0.00
ATOM   1301  H   LYS B 141      66.443 -24.316  48.218  1.00  0.00
ATOM   1302  H   LYS B 141      64.867 -25.022  47.768  1.00  0.00
ATOM   1303  H   LYS B 141      66.108 -27.283  48.453  1.00  0.00
ATOM   1304  H   LYS B 141      67.556 -26.279  47.974  1.00  0.00
ATOM   1305  H   LYS B 141      66.757 -27.623  46.211  1.00  0.00
ATOM   1306  H   LYS B 141      65.224 -26.880  46.307  1.00  0.00
ATOM   1307  H   LYS B 141      66.593 -25.958  45.876  1.00  0.00
ATOM   1308  N   GLY B 142      62.264 -26.167  50.563  1.00 61.02
ATOM   1309  CA  GLY B 142      61.664 -27.209  51.400  1.00 60.64
ATOM   1310  C   GLY B 142      60.159 -27.154  51.569  1.00 60.52
ATOM   1311  O   GLY B 142      59.560 -28.072  52.135  1.00 60.86
ATOM   1312  H   GLY B 142      62.619 -26.431  49.633  1.00  0.00
ATOM   1313  H   GLY B 142      62.085 -27.044  52.392  1.00  0.00
ATOM   1314  H   GLY B 142      61.908 -28.158  50.922  1.00  0.00
ATOM   1315  N   VAL B 143      59.546 -26.081  51.079  1.00 60.11
ATOM   1316  CA  VAL B 143      58.099 -25.880  51.192  1.00 59.35
ATOM   1317  C   VAL B 143      57.396 -25.813  49.816  1.00 58.95
ATOM   1318  O   VAL B 143      57.993 -25.378  48.815  1.00 58.85
ATOM   1319  CB  VAL B 143      57.795 -24.660  52.112  1.00 59.23
ATOM   1320  CG1 VAL B 143      56.822 -23.678  51.486  1.00 59.09
ATOM   1321  CG2 VAL B 143      57.315 -25.127  53.474  1.00 59.45
ATOM   1322  H   VAL B 143      60.110 -25.363  50.602  1.00  0.00
ATOM   1323  H   VAL B 143      57.668 -26.759  51.672  1.00  0.00
ATOM   1324  H   VAL B 143      58.730 -24.116  52.242  1.00  0.00
ATOM   1325  H   VAL B 143      56.679 -22.870  52.204  1.00  0.00
ATOM   1326  H   VAL B 143      57.278 -23.323  50.562  1.00  0.00
ATOM   1327  H   VAL B 143      55.896 -24.222  51.298  1.00  0.00
ATOM   1328  H   VAL B 143      57.120 -24.233  54.067  1.00  0.00
ATOM   1329  H   VAL B 143      56.409 -25.710  53.310  1.00  0.00
ATOM   1330  H   VAL B 143      58.114 -25.732  53.903  1.00  0.00
ATOM   1331  N   ALA B 144      56.142 -26.279  49.795  1.00 58.16
ATOM   1332  CA  ALA B 144      55.253 -26.264  48.622  1.00 57.41
ATOM   1333  C   ALA B 144      55.745 -27.074  47.406  1.00 57.18
ATOM   1334  O   ALA B 144      55.769 -28.310  47.448  1.00 57.07
ATOM   1335  CB  ALA B 144      54.859 -24.831  48.237  1.00 57.27
ATOM   1336  H   ALA B 144      55.770 -26.680  50.668  1.00  0.00
ATOM   1337  H   ALA B 144      54.360 -26.797  48.947  1.00  0.00
ATOM   1338  H   ALA B 144      54.206 -24.903  47.367  1.00  0.00
ATOM   1339  H   ALA B 144      54.344 -24.400  49.096  1.00  0.00
ATOM   1340  H   ALA B 144      55.782 -24.298  48.008  1.00  0.00
ATOM   1341  N   TYR B 145      56.118 -26.383  46.327  1.00 56.76
ATOM   1342  CA  TYR B 145      56.486 -27.055  45.072  1.00 56.37
ATOM   1343  C   TYR B 145      57.997 -27.296  44.953  1.00 56.94
ATOM   1344  O   TYR B 145      58.515 -27.542  43.858  1.00 56.80
ATOM   1345  CB  TYR B 145      55.941 -26.288  43.854  1.00 55.82
ATOM   1346  CG  TYR B 145      54.456 -26.035  43.936  1.00 53.22
ATOM   1347  CD1 TYR B 145      53.955 -24.747  44.124  1.00 51.40
ATOM   1348  CD2 TYR B 145      53.554 -27.087  43.861  1.00 50.55
ATOM   1349  CE1 TYR B 145      52.580 -24.518  44.218  1.00 49.73
ATOM   1350  CE2 TYR B 145      52.195 -26.871  43.951  1.00 49.33
ATOM   1351  CZ  TYR B 145      51.709 -25.591  44.132  1.00 48.66
ATOM   1352  OH  TYR B 145      50.349 -25.401  44.225  1.00 47.28
ATOM   1353  H   TYR B 145      56.149 -25.355  46.374  1.00  0.00
ATOM   1354  H   TYR B 145      56.017 -28.039  45.091  1.00  0.00
ATOM   1355  H   TYR B 145      56.129 -26.879  42.958  1.00  0.00
ATOM   1356  H   TYR B 145      56.429 -25.313  43.829  1.00  0.00
ATOM   1357  H   TYR B 145      54.646 -23.907  44.199  1.00  0.00
ATOM   1358  H   TYR B 145      53.927 -28.103  43.729  1.00  0.00
ATOM   1359  H   TYR B 145      52.197 -23.507  44.357  1.00  0.00
ATOM   1360  H   TYR B 145      51.504 -27.711  43.879  1.00  0.00
ATOM   1361  H   TYR B 145      50.202 -24.520  44.739  1.00  0.00
ATOM   1362  N   ASP B 146      58.693 -27.228  46.088  1.00 57.24
ATOM   1363  CA  ASP B 146      60.111 -27.550  46.128  1.00 57.51
ATOM   1364  C   ASP B 146      60.370 -28.988  46.571  1.00 57.17
ATOM   1365  O   ASP B 146      61.487 -29.492  46.442  1.00 57.07
ATOM   1366  CB  ASP B 146      60.865 -26.577  47.029  1.00 57.89
ATOM   1367  CG  ASP B 146      62.368 -26.729  46.908  1.00 59.36
ATOM   1368  OD1 ASP B 146      62.847 -27.056  45.796  1.00 60.55
ATOM   1369  OD2 ASP B 146      63.070 -26.539  47.923  1.00 60.94
ATOM   1370  H   ASP B 146      58.217 -26.941  46.955  1.00  0.00
ATOM   1371  H   ASP B 146      60.483 -27.451  45.108  1.00  0.00
ATOM   1372  H   ASP B 146      60.586 -26.780  48.063  1.00  0.00
ATOM   1373  H   ASP B 146      60.607 -25.563  46.723  1.00  0.00
ATOM   1374  N   VAL B 147      59.332 -29.639  47.087  1.00 56.77
ATOM   1375  CA  VAL B 147      59.436 -31.011  47.560  1.00 56.60
ATOM   1376  C   VAL B 147      58.642 -31.913  46.629  1.00 56.67
ATOM   1377  O   VAL B 147      57.889 -31.414  45.804  1.00 56.89
ATOM   1378  CB  VAL B 147      58.921 -31.157  49.015  1.00 56.55
ATOM   1379  CG1 VAL B 147      59.739 -30.277  49.959  1.00 56.11
ATOM   1380  CG2 VAL B 147      57.432 -30.834  49.109  1.00 56.42
ATOM   1381  H   VAL B 147      58.425 -29.156  47.154  1.00  0.00
ATOM   1382  H   VAL B 147      60.487 -31.301  47.559  1.00  0.00
ATOM   1383  H   VAL B 147      59.048 -32.196  49.320  1.00  0.00
ATOM   1384  H   VAL B 147      59.333 -30.421  50.960  1.00  0.00
ATOM   1385  H   VAL B 147      60.774 -30.611  49.889  1.00  0.00
ATOM   1386  H   VAL B 147      59.621 -29.248  49.618  1.00  0.00
ATOM   1387  H   VAL B 147      57.144 -30.958  50.153  1.00  0.00
ATOM   1388  H   VAL B 147      57.307 -29.805  48.773  1.00  0.00
ATOM   1389  H   VAL B 147      56.912 -31.538  48.459  1.00  0.00
ATOM   1390  N   PRO B 148      58.823 -33.243  46.731  1.00 56.79
ATOM   1391  CA  PRO B 148      57.887 -34.099  46.012  1.00 56.81
ATOM   1392  C   PRO B 148      56.467 -33.910  46.529  1.00 57.07
ATOM   1393  O   PRO B 148      56.265 -33.601  47.711  1.00 57.39
ATOM   1394  CB  PRO B 148      58.384 -35.509  46.337  1.00 56.65
ATOM   1395  CG  PRO B 148      59.834 -35.342  46.545  1.00 56.86
ATOM   1396  CD  PRO B 148      59.982 -34.005  47.234  1.00 56.82
ATOM   1397  H   PRO B 148      57.852 -33.884  44.944  1.00  0.00
ATOM   1398  H   PRO B 148      58.162 -36.240  45.560  1.00  0.00
ATOM   1399  H   PRO B 148      57.910 -35.916  47.230  1.00  0.00
ATOM   1400  H   PRO B 148      60.366 -35.366  45.594  1.00  0.00
ATOM   1401  H   PRO B 148      60.255 -36.163  47.126  1.00  0.00
ATOM   1402  H   PRO B 148      59.974 -34.087  48.321  1.00  0.00
ATOM   1403  H   PRO B 148      60.932 -33.511  47.033  1.00  0.00
ATOM   1404  N   ASN B 149      55.497 -34.091  45.638  1.00 57.10
ATOM   1405  CA  ASN B 149      54.077 -34.000  45.976  1.00 56.91
ATOM   1406  C   ASN B 149      53.663 -34.666  47.314  1.00 56.87
ATOM   1407  O   ASN B 149      53.019 -34.015  48.142  1.00 56.82
ATOM   1408  CB  ASN B 149      53.227 -34.516  44.804  1.00 56.83
ATOM   1409  CG  ASN B 149      51.741 -34.308  45.016  1.00 56.97
ATOM   1410  OD1 ASN B 149      51.281 -33.200  45.302  1.00 56.09
ATOM   1411  ND2 ASN B 149      50.978 -35.381  44.862  1.00 58.13
ATOM   1412  H   ASN B 149      55.758 -34.305  44.665  1.00  0.00
ATOM   1413  H   ASN B 149      53.884 -32.940  46.144  1.00  0.00
ATOM   1414  H   ASN B 149      53.401 -35.587  44.699  1.00  0.00
ATOM   1415  H   ASN B 149      53.508 -33.951  43.915  1.00  0.00
ATOM   1416  H   ASN B 149      49.959 -35.311  44.991  1.00  0.00
ATOM   1417  H   ASN B 149      51.405 -36.285  44.613  1.00  0.00
ATOM   1418  N   PRO B 150      54.031 -35.951  47.536  1.00 56.71
ATOM   1419  CA  PRO B 150      53.541 -36.595  48.765  1.00 56.57
ATOM   1420  C   PRO B 150      54.029 -35.924  50.052  1.00 56.45
ATOM   1421  O   PRO B 150      53.349 -35.983  51.079  1.00 56.61
ATOM   1422  CB  PRO B 150      54.088 -38.026  48.659  1.00 56.69
ATOM   1423  CG  PRO B 150      54.333 -38.238  47.197  1.00 56.69
ATOM   1424  CD  PRO B 150      54.791 -36.900  46.695  1.00 56.73
ATOM   1425  H   PRO B 150      52.455 -36.535  48.834  1.00  0.00
ATOM   1426  H   PRO B 150      53.404 -38.770  49.066  1.00  0.00
ATOM   1427  H   PRO B 150      55.009 -38.150  49.228  1.00  0.00
ATOM   1428  H   PRO B 150      53.438 -38.584  46.680  1.00  0.00
ATOM   1429  H   PRO B 150      55.072 -39.019  47.015  1.00  0.00
ATOM   1430  H   PRO B 150      55.868 -36.761  46.787  1.00  0.00
ATOM   1431  H   PRO B 150      54.614 -36.755  45.629  1.00  0.00
ATOM   1432  N   VAL B 151      55.192 -35.284  49.989  1.00 56.17
ATOM   1433  CA  VAL B 151      55.703 -34.513  51.110  1.00 55.83
ATOM   1434  C   VAL B 151      54.831 -33.275  51.278  1.00 56.01
ATOM   1435  O   VAL B 151      54.489 -32.896  52.399  1.00 56.11
ATOM   1436  CB  VAL B 151      57.194 -34.121  50.905  1.00 55.90
ATOM   1437  CG1 VAL B 151      57.714 -33.283  52.069  1.00 54.94
ATOM   1438  CG2 VAL B 151      58.054 -35.365  50.713  1.00 55.71
ATOM   1439  H   VAL B 151      55.746 -35.336  49.122  1.00  0.00
ATOM   1440  H   VAL B 151      55.663 -35.122  52.013  1.00  0.00
ATOM   1441  H   VAL B 151      57.257 -33.512  50.003  1.00  0.00
ATOM   1442  H   VAL B 151      58.757 -33.050  51.853  1.00  0.00
ATOM   1443  H   VAL B 151      57.099 -32.384  52.114  1.00  0.00
ATOM   1444  H   VAL B 151      57.612 -33.890  52.969  1.00  0.00
ATOM   1445  H   VAL B 151      59.080 -35.025  50.575  1.00  0.00
ATOM   1446  H   VAL B 151      57.945 -35.970  51.613  1.00  0.00
ATOM   1447  H   VAL B 151      57.676 -35.881  49.830  1.00  0.00
ATOM   1448  N   PHE B 152      54.466 -32.656  50.157  1.00 56.14
ATOM   1449  CA  PHE B 152      53.597 -31.480  50.162  1.00 56.17
ATOM   1450  C   PHE B 152      52.256 -31.800  50.824  1.00 56.53
ATOM   1451  O   PHE B 152      51.823 -31.089  51.730  1.00 56.58
ATOM   1452  CB  PHE B 152      53.402 -30.960  48.727  1.00 56.06
ATOM   1453  CG  PHE B 152      52.724 -29.611  48.636  1.00 55.07
ATOM   1454  CD1 PHE B 152      52.090 -29.229  47.457  1.00 54.07
ATOM   1455  CD2 PHE B 152      52.719 -28.725  49.717  1.00 53.67
ATOM   1456  CE1 PHE B 152      51.465 -27.984  47.352  1.00 53.54
ATOM   1457  CE2 PHE B 152      52.085 -27.490  49.627  1.00 53.16
ATOM   1458  CZ  PHE B 152      51.459 -27.117  48.436  1.00 53.57
ATOM   1459  H   PHE B 152      54.808 -33.018  49.255  1.00  0.00
ATOM   1460  H   PHE B 152      54.073 -30.694  50.748  1.00  0.00
ATOM   1461  H   PHE B 152      52.768 -31.672  48.199  1.00  0.00
ATOM   1462  H   PHE B 152      54.395 -30.833  48.296  1.00  0.00
ATOM   1463  H   PHE B 152      52.081 -29.910  46.605  1.00  0.00
ATOM   1464  H   PHE B 152      53.219 -29.006  50.644  1.00  0.00
ATOM   1465  H   PHE B 152      50.982 -27.694  46.419  1.00  0.00
ATOM   1466  H   PHE B 152      52.077 -26.816  50.483  1.00  0.00
ATOM   1467  H   PHE B 152      50.967 -26.148  48.358  1.00  0.00
ATOM   1468  N   LEU B 153      51.620 -32.884  50.392  1.00 56.82
ATOM   1469  CA  LEU B 153      50.334 -33.285  50.942  1.00 57.57
ATOM   1470  C   LEU B 153      50.333 -33.303  52.466  1.00 58.30
ATOM   1471  O   LEU B 153      49.374 -32.858  53.109  1.00 58.20
ATOM   1472  CB  LEU B 153      49.938 -34.654  50.402  1.00 57.45
ATOM   1473  CG  LEU B 153      49.588 -34.649  48.915  1.00 57.83
ATOM   1474  CD1 LEU B 153      49.545 -36.070  48.367  1.00 58.72
ATOM   1475  CD2 LEU B 153      48.272 -33.908  48.659  1.00 57.07
ATOM   1476  H   LEU B 153      52.048 -33.455  49.649  1.00  0.00
ATOM   1477  H   LEU B 153      49.603 -32.540  50.628  1.00  0.00
ATOM   1478  H   LEU B 153      49.048 -34.972  50.945  1.00  0.00
ATOM   1479  H   LEU B 153      50.793 -35.317  50.536  1.00  0.00
ATOM   1480  H   LEU B 153      50.372 -34.110  48.383  1.00  0.00
ATOM   1481  H   LEU B 153      49.292 -35.996  47.309  1.00  0.00
ATOM   1482  H   LEU B 153      50.535 -36.500  48.518  1.00  0.00
ATOM   1483  H   LEU B 153      48.781 -36.606  48.930  1.00  0.00
ATOM   1484  H   LEU B 153      48.089 -33.945  47.585  1.00  0.00
ATOM   1485  H   LEU B 153      47.498 -34.431  49.221  1.00  0.00
ATOM   1486  H   LEU B 153      48.408 -32.886  49.012  1.00  0.00
ATOM   1487  N   GLU B 154      51.424 -33.811  53.035  1.00 59.16
ATOM   1488  CA  GLU B 154      51.571 -33.910  54.480  1.00 59.87
ATOM   1489  C   GLU B 154      51.623 -32.548  55.138  1.00 60.08
ATOM   1490  O   GLU B 154      51.104 -32.371  56.236  1.00 60.41
ATOM   1491  CB  GLU B 154      52.810 -34.718  54.837  1.00 60.03
ATOM   1492  CG  GLU B 154      52.594 -36.214  54.752  1.00 61.10
ATOM   1493  CD  GLU B 154      53.780 -36.993  55.258  1.00 61.91
ATOM   1494  OE1 GLU B 154      54.275 -37.866  54.514  1.00 62.77
ATOM   1495  OE2 GLU B 154      54.219 -36.731  56.394  1.00 62.37
ATOM   1496  H   GLU B 154      52.190 -34.145  52.433  1.00  0.00
ATOM   1497  H   GLU B 154      50.689 -34.425  54.861  1.00  0.00
ATOM   1498  H   GLU B 154      53.077 -34.482  55.867  1.00  0.00
ATOM   1499  H   GLU B 154      53.589 -34.460  54.120  1.00  0.00
ATOM   1500  H   GLU B 154      52.438 -36.478  53.706  1.00  0.00
ATOM   1501  H   GLU B 154      51.737 -36.468  55.375  1.00  0.00
ATOM   1502  N   GLN B 155      52.243 -31.589  54.459  1.00 60.39
ATOM   1503  CA  GLN B 155      52.264 -30.207  54.927  1.00 60.76
ATOM   1504  C   GLN B 155      50.871 -29.602  54.808  1.00 61.05
ATOM   1505  O   GLN B 155      50.476 -28.775  55.627  1.00 60.79
ATOM   1506  CB  GLN B 155      53.265 -29.374  54.124  1.00 60.75
ATOM   1507  CG  GLN B 155      54.707 -29.866  54.164  1.00 60.81
ATOM   1508  CD  GLN B 155      55.612 -29.073  53.237  1.00 61.68
ATOM   1509  OE1 GLN B 155      55.148 -28.495  52.258  1.00 62.06
ATOM   1510  NE2 GLN B 155      56.913 -29.045  53.539  1.00 61.98
ATOM   1511  H   GLN B 155      52.722 -31.827  53.579  1.00  0.00
ATOM   1512  H   GLN B 155      52.575 -30.201  55.972  1.00  0.00
ATOM   1513  H   GLN B 155      53.265 -28.376  54.562  1.00  0.00
ATOM   1514  H   GLN B 155      52.950 -29.429  53.082  1.00  0.00
ATOM   1515  H   GLN B 155      54.721 -30.907  53.841  1.00  0.00
ATOM   1516  H   GLN B 155      55.078 -29.743  55.181  1.00  0.00
ATOM   1517  H   GLN B 155      57.569 -28.521  52.942  1.00  0.00
ATOM   1518  H   GLN B 155      57.260 -29.547  54.369  1.00  0.00
ATOM   1519  N   LYS B 156      50.139 -30.024  53.775  1.00 61.62
ATOM   1520  CA  LYS B 156      48.761 -29.581  53.556  1.00 62.02
ATOM   1521  C   LYS B 156      47.851 -30.037  54.693  1.00 62.41
ATOM   1522  O   LYS B 156      47.012 -29.265  55.173  1.00 62.60
ATOM   1523  CB  LYS B 156      48.223 -30.104  52.223  1.00 61.96
ATOM   1524  CG  LYS B 156      48.337 -29.136  51.060  1.00 61.52
ATOM   1525  CD  LYS B 156      47.846 -29.770  49.756  1.00 61.04
ATOM   1526  CE  LYS B 156      46.317 -29.888  49.701  1.00 60.33
ATOM   1527  NZ  LYS B 156      45.823 -30.124  48.311  1.00 58.68
ATOM   1528  H   LYS B 156      50.559 -30.686  53.107  1.00  0.00
ATOM   1529  H   LYS B 156      48.769 -28.491  53.529  1.00  0.00
ATOM   1530  H   LYS B 156      47.161 -30.304  52.362  1.00  0.00
ATOM   1531  H   LYS B 156      48.826 -30.973  51.960  1.00  0.00
ATOM   1532  H   LYS B 156      49.387 -28.869  50.942  1.00  0.00
ATOM   1533  H   LYS B 156      47.727 -28.260  51.278  1.00  0.00
ATOM   1534  H   LYS B 156      48.264 -30.775  49.694  1.00  0.00
ATOM   1535  H   LYS B 156      48.167 -29.134  48.931  1.00  0.00
ATOM   1536  H   LYS B 156      45.870 -28.964  50.069  1.00  0.00
ATOM   1537  H   LYS B 156      46.021 -30.751  50.298  1.00  0.00
ATOM   1538  H   LYS B 156      44.797 -30.190  48.363  1.00  0.00
ATOM   1539  H   LYS B 156      46.126 -29.320  47.743  1.00  0.00
ATOM   1540  H   LYS B 156      46.248 -31.004  47.986  1.00  0.00
ATOM   1541  N   LYS B 157      48.027 -31.287  55.120  1.00 62.63
ATOM   1542  CA  LYS B 157      47.254 -31.841  56.231  1.00 62.86
ATOM   1543  C   LYS B 157      47.514 -31.099  57.541  1.00 62.88
ATOM   1544  O   LYS B 157      46.606 -30.935  58.352  1.00 63.00
ATOM   1545  CB  LYS B 157      47.525 -33.337  56.387  1.00 62.86
ATOM   1546  CG  LYS B 157      46.947 -34.175  55.262  1.00 63.50
ATOM   1547  CD  LYS B 157      47.407 -35.622  55.362  1.00 65.41
ATOM   1548  CE  LYS B 157      46.924 -36.457  54.174  1.00 65.51
ATOM   1549  NZ  LYS B 157      46.954 -37.919  54.489  1.00 65.67
ATOM   1550  H   LYS B 157      48.728 -31.880  54.654  1.00  0.00
ATOM   1551  H   LYS B 157      46.200 -31.703  55.991  1.00  0.00
ATOM   1552  H   LYS B 157      47.058 -33.666  57.315  1.00  0.00
ATOM   1553  H   LYS B 157      48.606 -33.478  56.372  1.00  0.00
ATOM   1554  H   LYS B 157      47.292 -33.765  54.313  1.00  0.00
ATOM   1555  H   LYS B 157      45.860 -34.148  55.331  1.00  0.00
ATOM   1556  H   LYS B 157      46.986 -36.048  56.273  1.00  0.00
ATOM   1557  H   LYS B 157      48.497 -35.634  55.374  1.00  0.00
ATOM   1558  H   LYS B 157      47.569 -36.274  53.315  1.00  0.00
ATOM   1559  H   LYS B 157      45.890 -36.187  53.958  1.00  0.00
ATOM   1560  H   LYS B 157      46.619 -38.415  53.651  1.00  0.00
ATOM   1561  H   LYS B 157      47.931 -38.159  54.711  1.00  0.00
ATOM   1562  H   LYS B 157      46.331 -38.066  55.296  1.00  0.00
ATOM   1563  N   MET B 158      48.747 -30.636  57.731  1.00 62.97
ATOM   1564  CA  MET B 158      49.107 -29.844  58.906  1.00 63.11
ATOM   1565  C   MET B 158      48.364 -28.507  58.923  1.00 63.44
ATOM   1566  O   MET B 158      47.784 -28.122  59.935  1.00 63.57
ATOM   1567  CB  MET B 158      50.617 -29.613  58.954  1.00 62.80
ATOM   1568  CG  MET B 158      51.434 -30.879  58.815  1.00 62.32
ATOM   1569  SD  MET B 158      53.213 -30.602  58.920  1.00 62.15
ATOM   1570  CE  MET B 158      53.828 -32.208  58.416  1.00 61.12
ATOM   1571  H   MET B 158      49.471 -30.842  57.028  1.00  0.00
ATOM   1572  H   MET B 158      48.809 -30.406  59.791  1.00  0.00
ATOM   1573  H   MET B 158      50.856 -29.177  59.924  1.00  0.00
ATOM   1574  H   MET B 158      50.875 -28.975  58.109  1.00  0.00
ATOM   1575  H   MET B 158      51.224 -31.145  57.779  1.00  0.00
ATOM   1576  H   MET B 158      51.029 -31.588  59.537  1.00  0.00
ATOM   1577  H   MET B 158      54.916 -32.155  58.443  1.00  0.00
ATOM   1578  H   MET B 158      53.440 -32.936  59.128  1.00  0.00
ATOM   1579  H   MET B 158      53.456 -32.390  57.408  1.00  0.00
ATOM   1580  N   LEU B 159      48.377 -27.809  57.795  1.00 63.97
ATOM   1581  CA  LEU B 159      47.658 -26.551  57.667  1.00 64.64
ATOM   1582  C   LEU B 159      46.143 -26.740  57.809  1.00 65.22
ATOM   1583  O   LEU B 159      45.483 -25.922  58.459  1.00 65.10
ATOM   1584  CB  LEU B 159      48.012 -25.868  56.348  1.00 64.54
ATOM   1585  CG  LEU B 159      49.498 -25.530  56.156  1.00 64.53
ATOM   1586  CD1 LEU B 159      49.889 -25.531  54.674  1.00 63.84
ATOM   1587  CD2 LEU B 159      49.867 -24.209  56.828  1.00 63.16
ATOM   1588  H   LEU B 159      48.910 -28.167  56.989  1.00  0.00
ATOM   1589  H   LEU B 159      47.972 -25.903  58.486  1.00  0.00
ATOM   1590  H   LEU B 159      47.475 -24.920  56.341  1.00  0.00
ATOM   1591  H   LEU B 159      47.743 -26.566  55.555  1.00  0.00
ATOM   1592  H   LEU B 159      50.072 -26.316  56.646  1.00  0.00
ATOM   1593  H   LEU B 159      50.950 -25.284  54.624  1.00  0.00
ATOM   1594  H   LEU B 159      49.687 -26.532  54.292  1.00  0.00
ATOM   1595  H   LEU B 159      49.274 -24.778  54.182  1.00  0.00
ATOM   1596  H   LEU B 159      50.929 -24.045  56.646  1.00  0.00
ATOM   1597  H   LEU B 159      49.252 -23.435  56.368  1.00  0.00
ATOM   1598  H   LEU B 159      49.651 -24.320  57.890  1.00  0.00
ATOM   1599  N   LYS B 160      45.611 -27.819  57.218  1.00 65.82
ATOM   1600  CA  LYS B 160      44.206 -28.232  57.404  1.00 66.64
ATOM   1601  C   LYS B 160      43.826 -28.286  58.882  1.00 66.92
ATOM   1602  O   LYS B 160      42.833 -27.688  59.301  1.00 67.13
ATOM   1603  CB  LYS B 160      43.955 -29.626  56.816  1.00 66.96
ATOM   1604  CG  LYS B 160      43.647 -29.697  55.330  1.00 67.83
ATOM   1605  CD  LYS B 160      43.425 -31.157  54.895  1.00 68.92
ATOM   1606  CE  LYS B 160      43.936 -31.407  53.465  1.00 69.73
ATOM   1607  NZ  LYS B 160      44.140 -32.849  53.133  1.00 69.35
ATOM   1608  H   LYS B 160      46.212 -28.388  56.604  1.00  0.00
ATOM   1609  H   LYS B 160      43.601 -27.486  56.889  1.00  0.00
ATOM   1610  H   LYS B 160      43.074 -30.019  57.323  1.00  0.00
ATOM   1611  H   LYS B 160      44.885 -30.178  56.948  1.00  0.00
ATOM   1612  H   LYS B 160      44.497 -29.289  54.782  1.00  0.00
ATOM   1613  H   LYS B 160      42.748 -29.116  55.126  1.00  0.00
ATOM   1614  H   LYS B 160      42.355 -31.365  54.919  1.00  0.00
ATOM   1615  H   LYS B 160      43.976 -31.806  55.575  1.00  0.00
ATOM   1616  H   LYS B 160      44.900 -30.911  53.351  1.00  0.00
ATOM   1617  H   LYS B 160      43.167 -31.048  52.781  1.00  0.00
ATOM   1618  H   LYS B 160      44.479 -32.889  52.161  1.00  0.00
ATOM   1619  H   LYS B 160      44.837 -33.215  53.797  1.00  0.00
ATOM   1620  H   LYS B 160      43.227 -33.315  53.240  1.00  0.00
ATOM   1621  N   SER B 161      44.621 -29.020  59.658  1.00 67.24
ATOM   1622  CA  SER B 161      44.410 -29.178  61.096  1.00 67.41
ATOM   1623  C   SER B 161      44.132 -27.851  61.777  1.00 67.46
ATOM   1624  O   SER B 161      43.211 -27.753  62.580  1.00 67.66
ATOM   1625  CB  SER B 161      45.622 -29.843  61.741  1.00 67.43
ATOM   1626  OG  SER B 161      45.972 -31.017  61.033  1.00 67.59
ATOM   1627  H   SER B 161      45.423 -29.499  59.224  1.00  0.00
ATOM   1628  H   SER B 161      43.533 -29.812  61.226  1.00  0.00
ATOM   1629  H   SER B 161      45.444 -30.100  62.785  1.00  0.00
ATOM   1630  H   SER B 161      46.478 -29.173  61.658  1.00  0.00
ATOM   1631  H   SER B 161      46.791 -31.423  61.508  1.00  0.00
ATOM   1632  N   GLY B 162      44.921 -26.833  61.437  1.00 67.59
ATOM   1633  CA  GLY B 162      44.774 -25.492  62.015  1.00 67.65
ATOM   1634  C   GLY B 162      43.541 -24.725  61.569  1.00 67.59
ATOM   1635  O   GLY B 162      43.166 -23.732  62.192  1.00 67.58
ATOM   1636  H   GLY B 162      45.663 -26.993  60.741  1.00  0.00
ATOM   1637  H   GLY B 162      45.637 -24.930  61.657  1.00  0.00
ATOM   1638  H   GLY B 162      44.720 -25.623  63.096  1.00  0.00
ATOM   1639  N   LEU B 163      42.909 -25.188  60.493  1.00 67.80
ATOM   1640  CA  LEU B 163      41.725 -24.534  59.929  1.00 67.96
ATOM   1641  C   LEU B 163      40.453 -25.316  60.282  1.00 68.41
ATOM   1642  O   LEU B 163      39.922 -26.083  59.466  1.00 68.40
ATOM   1643  CB  LEU B 163      41.873 -24.363  58.412  1.00 67.53
ATOM   1644  CG  LEU B 163      43.148 -23.681  57.897  1.00 66.97
ATOM   1645  CD1 LEU B 163      43.439 -24.069  56.444  1.00 66.79
ATOM   1646  CD2 LEU B 163      43.087 -22.172  58.054  1.00 65.68
ATOM   1647  H   LEU B 163      43.266 -26.040  60.038  1.00  0.00
ATOM   1648  H   LEU B 163      41.636 -23.541  60.369  1.00  0.00
ATOM   1649  H   LEU B 163      41.051 -23.715  58.109  1.00  0.00
ATOM   1650  H   LEU B 163      41.894 -25.373  58.004  1.00  0.00
ATOM   1651  H   LEU B 163      43.972 -24.039  58.514  1.00  0.00
ATOM   1652  H   LEU B 163      44.352 -23.549  56.152  1.00  0.00
ATOM   1653  H   LEU B 163      43.564 -25.152  56.422  1.00  0.00
ATOM   1654  H   LEU B 163      42.583 -23.748  55.851  1.00  0.00
ATOM   1655  H   LEU B 163      44.025 -21.773  57.667  1.00  0.00
ATOM   1656  H   LEU B 163      42.230 -21.826  57.476  1.00  0.00
ATOM   1657  H   LEU B 163      42.968 -21.967  59.118  1.00  0.00
ATOM   1658  N   ASN B 164      39.984 -25.113  61.513  1.00 68.76
ATOM   1659  CA  ASN B 164      38.811 -25.806  62.047  1.00 69.01
ATOM   1660  C   ASN B 164      37.885 -24.860  62.807  1.00 69.02
ATOM   1661  O   ASN B 164      38.254 -23.718  63.103  1.00 69.00
ATOM   1662  CB  ASN B 164      39.239 -26.980  62.947  1.00 69.11
ATOM   1663  CG  ASN B 164      40.109 -26.541  64.124  1.00 69.58
ATOM   1664  OD1 ASN B 164      41.193 -27.080  64.336  1.00 70.12
ATOM   1665  ND2 ASN B 164      39.634 -25.565  64.894  1.00 69.73
ATOM   1666  H   ASN B 164      40.471 -24.436  62.118  1.00  0.00
ATOM   1667  H   ASN B 164      38.251 -26.198  61.198  1.00  0.00
ATOM   1668  H   ASN B 164      39.822 -27.675  62.343  1.00  0.00
ATOM   1669  H   ASN B 164      38.336 -27.431  63.358  1.00  0.00
ATOM   1670  H   ASN B 164      40.182 -25.232  65.700  1.00  0.00
ATOM   1671  H   ASN B 164      38.719 -25.142  64.684  1.00  0.00
ATOM   1672  N   ILE B 165      36.698 -25.358  63.142  1.00 69.18
ATOM   1673  CA  ILE B 165      35.643 -24.562  63.773  1.00 69.59
ATOM   1674  C   ILE B 165      36.084 -23.773  65.017  1.00 69.73
ATOM   1675  O   ILE B 165      35.719 -22.604  65.172  1.00 69.79
ATOM   1676  CB  ILE B 165      34.419 -25.437  64.101  1.00 69.74
ATOM   1677  CG1 ILE B 165      33.980 -26.204  62.837  1.00 70.47
ATOM   1678  CG2 ILE B 165      33.287 -24.583  64.717  1.00 69.96
ATOM   1679  CD1 ILE B 165      32.540 -26.741  62.852  1.00 71.17
ATOM   1680  H   ILE B 165      36.512 -26.352  62.948  1.00  0.00
ATOM   1681  H   ILE B 165      35.376 -23.810  63.030  1.00  0.00
ATOM   1682  H   ILE B 165      34.683 -26.178  64.855  1.00  0.00
ATOM   1683  H   ILE B 165      34.633 -27.073  62.757  1.00  0.00
ATOM   1684  H   ILE B 165      34.034 -25.495  62.011  1.00  0.00
ATOM   1685  H   ILE B 165      32.456 -25.257  64.925  1.00  0.00
ATOM   1686  H   ILE B 165      33.684 -24.137  65.629  1.00  0.00
ATOM   1687  H   ILE B 165      33.021 -23.827  63.979  1.00  0.00
ATOM   1688  H   ILE B 165      32.381 -27.253  61.903  1.00  0.00
ATOM   1689  H   ILE B 165      32.463 -27.424  63.698  1.00  0.00
ATOM   1690  H   ILE B 165      31.880 -25.881  62.964  1.00  0.00
ATOM   1691  N   ALA B 166      36.873 -24.411  65.883  1.00 69.72
ATOM   1692  CA  ALA B 166      37.363 -23.791  67.114  1.00 69.66
ATOM   1693  C   ALA B 166      38.194 -22.548  66.845  1.00 69.75
ATOM   1694  O   ALA B 166      38.050 -21.535  67.534  1.00 69.75
ATOM   1695  CB  ALA B 166      38.162 -24.794  67.921  1.00 69.79
ATOM   1696  H   ALA B 166      37.149 -25.382  65.676  1.00  0.00
ATOM   1697  H   ALA B 166      36.491 -23.475  67.687  1.00  0.00
ATOM   1698  H   ALA B 166      38.500 -24.281  68.821  1.00  0.00
ATOM   1699  H   ALA B 166      37.492 -25.622  68.154  1.00  0.00
ATOM   1700  H   ALA B 166      38.998 -25.112  67.297  1.00  0.00
ATOM   1701  N   HIS B 167      39.063 -22.632  65.839  1.00 69.98
ATOM   1702  CA  HIS B 167      39.875 -21.488  65.419  1.00 70.07
ATOM   1703  C   HIS B 167      39.021 -20.456  64.698  1.00 69.91
ATOM   1704  O   HIS B 167      39.148 -19.259  64.956  1.00 69.72
ATOM   1705  CB  HIS B 167      41.041 -21.935  64.537  1.00 70.12
ATOM   1706  CG  HIS B 167      42.068 -22.742  65.267  1.00 70.58
ATOM   1707  ND1 HIS B 167      41.864 -24.058  65.627  1.00 70.83
ATOM   1708  CD2 HIS B 167      43.305 -22.418  65.710  1.00 70.66
ATOM   1709  CE1 HIS B 167      42.934 -24.510  66.256  1.00 71.50
ATOM   1710  NE2 HIS B 167      43.824 -23.535  66.318  1.00 71.25
ATOM   1711  H   HIS B 167      39.167 -23.528  65.342  1.00  0.00
ATOM   1712  H   HIS B 167      40.289 -21.025  66.315  1.00  0.00
ATOM   1713  H   HIS B 167      41.539 -21.046  64.149  1.00  0.00
ATOM   1714  H   HIS B 167      40.634 -22.581  63.759  1.00  0.00
ATOM   1715  H   HIS B 167      41.011 -24.603  65.435  1.00  0.00
ATOM   1716  H   HIS B 167      43.797 -21.451  65.604  1.00  0.00
ATOM   1717  H   HIS B 167      43.061 -25.516  66.656  1.00  0.00
ATOM   1718  N   PHE B 168      38.137 -20.927  63.818  1.00 69.82
ATOM   1719  CA  PHE B 168      37.230 -20.034  63.094  1.00 69.81
ATOM   1720  C   PHE B 168      36.360 -19.194  64.030  1.00 70.10
ATOM   1721  O   PHE B 168      36.029 -18.062  63.705  1.00 70.38
ATOM   1722  CB  PHE B 168      36.354 -20.797  62.088  1.00 69.60
ATOM   1723  CG  PHE B 168      37.130 -21.487  60.991  1.00 68.29
ATOM   1724  CD1 PHE B 168      38.321 -20.953  60.505  1.00 66.91
ATOM   1725  CD2 PHE B 168      36.647 -22.663  60.425  1.00 67.21
ATOM   1726  CE1 PHE B 168      39.031 -21.596  59.494  1.00 66.43
ATOM   1727  CE2 PHE B 168      37.351 -23.313  59.413  1.00 66.60
ATOM   1728  CZ  PHE B 168      38.541 -22.777  58.945  1.00 66.52
ATOM   1729  H   PHE B 168      38.091 -21.941  63.644  1.00  0.00
ATOM   1730  H   PHE B 168      37.869 -19.348  62.538  1.00  0.00
ATOM   1731  H   PHE B 168      35.690 -20.078  61.609  1.00  0.00
ATOM   1732  H   PHE B 168      35.838 -21.581  62.641  1.00  0.00
ATOM   1733  H   PHE B 168      38.702 -20.020  60.921  1.00  0.00
ATOM   1734  H   PHE B 168      35.705 -23.082  60.778  1.00  0.00
ATOM   1735  H   PHE B 168      39.969 -21.175  59.133  1.00  0.00
ATOM   1736  H   PHE B 168      36.967 -24.241  58.990  1.00  0.00
ATOM   1737  H   PHE B 168      39.091 -23.279  58.149  1.00  0.00
ATOM   1738  N   LYS B 169      36.002 -19.741  65.190  1.00 70.41
ATOM   1739  CA  LYS B 169      35.236 -18.990  66.191  1.00 70.54
ATOM   1740  C   LYS B 169      36.070 -17.864  66.807  1.00 70.54
ATOM   1741  O   LYS B 169      35.542 -16.802  67.141  1.00 70.53
ATOM   1742  CB  LYS B 169      34.682 -19.918  67.278  1.00 70.53
ATOM   1743  CG  LYS B 169      33.606 -20.893  66.786  1.00 71.01
ATOM   1744  CD  LYS B 169      33.093 -21.800  67.908  1.00 71.83
ATOM   1745  CE  LYS B 169      32.103 -21.073  68.827  1.00 72.49
ATOM   1746  NZ  LYS B 169      32.008 -21.695  70.182  1.00 72.73
ATOM   1747  H   LYS B 169      36.269 -20.715  65.390  1.00  0.00
ATOM   1748  H   LYS B 169      34.391 -18.533  65.677  1.00  0.00
ATOM   1749  H   LYS B 169      34.219 -19.285  68.035  1.00  0.00
ATOM   1750  H   LYS B 169      35.516 -20.518  67.644  1.00  0.00
ATOM   1751  H   LYS B 169      34.046 -21.524  66.013  1.00  0.00
ATOM   1752  H   LYS B 169      32.765 -20.310  66.411  1.00  0.00
ATOM   1753  H   LYS B 169      33.947 -22.114  68.508  1.00  0.00
ATOM   1754  H   LYS B 169      32.579 -22.647  67.453  1.00  0.00
ATOM   1755  H   LYS B 169      31.112 -21.105  68.375  1.00  0.00
ATOM   1756  H   LYS B 169      32.468 -20.056  68.973  1.00  0.00
ATOM   1757  H   LYS B 169      31.326 -21.142  70.720  1.00  0.00
ATOM   1758  H   LYS B 169      31.692 -22.666  70.046  1.00  0.00
ATOM   1759  H   LYS B 169      32.949 -21.653  70.599  1.00  0.00
ATOM   1760  N   GLN B 170      37.372 -18.098  66.950  1.00 70.67
ATOM   1761  CA  GLN B 170      38.291 -17.049  67.403  1.00 70.79
ATOM   1762  C   GLN B 170      38.452 -16.015  66.298  1.00 70.43
ATOM   1763  O   GLN B 170      38.485 -14.813  66.566  1.00 70.32
ATOM   1764  CB  GLN B 170      39.671 -17.622  67.774  1.00 71.07
ATOM   1765  CG  GLN B 170      39.707 -18.549  69.002  1.00 72.15
ATOM   1766  CD  GLN B 170      41.049 -19.283  69.171  1.00 73.61
ATOM   1767  OE1 GLN B 170      41.089 -20.412  69.664  1.00 74.06
ATOM   1768  NE2 GLN B 170      42.147 -18.641  68.766  1.00 74.14
ATOM   1769  H   GLN B 170      37.742 -19.036  66.738  1.00  0.00
ATOM   1770  H   GLN B 170      37.868 -16.590  68.297  1.00  0.00
ATOM   1771  H   GLN B 170      40.303 -16.768  68.016  1.00  0.00
ATOM   1772  H   GLN B 170      39.991 -18.226  66.925  1.00  0.00
ATOM   1773  H   GLN B 170      38.933 -19.304  68.868  1.00  0.00
ATOM   1774  H   GLN B 170      39.556 -17.930  69.887  1.00  0.00
ATOM   1775  H   GLN B 170      43.069 -19.090  68.858  1.00  0.00
ATOM   1776  H   GLN B 170      42.072 -17.697  68.362  1.00  0.00
ATOM   1777  N   HIS B 171      38.541 -16.503  65.057  1.00 70.24
ATOM   1778  CA  HIS B 171      38.793 -15.663  63.876  1.00 69.74
ATOM   1779  C   HIS B 171      37.717 -14.603  63.661  1.00 69.43
ATOM   1780  O   HIS B 171      38.042 -13.437  63.414  1.00 69.46
ATOM   1781  CB  HIS B 171      38.935 -16.510  62.602  1.00 69.59
ATOM   1782  CG  HIS B 171      40.147 -17.390  62.581  1.00 69.32
ATOM   1783  ND1 HIS B 171      41.358 -17.010  63.118  1.00 69.42
ATOM   1784  CD2 HIS B 171      40.338 -18.626  62.060  1.00 69.00
ATOM   1785  CE1 HIS B 171      42.238 -17.983  62.948  1.00 69.17
ATOM   1786  NE2 HIS B 171      41.644 -18.973  62.305  1.00 68.94
ATOM   1787  H   HIS B 171      38.428 -17.518  64.921  1.00  0.00
ATOM   1788  H   HIS B 171      39.734 -15.150  64.077  1.00  0.00
ATOM   1789  H   HIS B 171      39.014 -15.834  61.750  1.00  0.00
ATOM   1790  H   HIS B 171      38.075 -17.179  62.564  1.00  0.00
ATOM   1791  H   HIS B 171      41.548 -16.109  63.580  1.00  0.00
ATOM   1792  H   HIS B 171      39.594 -19.232  61.543  1.00  0.00
ATOM   1793  H   HIS B 171      43.276 -17.970  63.281  1.00  0.00
ATOM   1794  N   VAL B 172      36.451 -15.019  63.764  1.00 68.90
ATOM   1795  CA  VAL B 172      35.299 -14.146  63.518  1.00 68.48
ATOM   1796  C   VAL B 172      35.445 -12.812  64.228  1.00 68.53
ATOM   1797  O   VAL B 172      35.541 -11.773  63.578  1.00 68.60
ATOM   1798  CB  VAL B 172      33.962 -14.812  63.916  1.00 68.37
ATOM   1799  CG1 VAL B 172      32.832 -13.794  63.940  1.00 67.86
ATOM   1800  CG2 VAL B 172      33.627 -15.949  62.959  1.00 68.10
ATOM   1801  H   VAL B 172      36.276 -15.999  64.029  1.00  0.00
ATOM   1802  H   VAL B 172      35.279 -13.968  62.443  1.00  0.00
ATOM   1803  H   VAL B 172      34.075 -15.220  64.920  1.00  0.00
ATOM   1804  H   VAL B 172      31.927 -14.329  64.226  1.00  0.00
ATOM   1805  H   VAL B 172      33.103 -13.035  64.674  1.00  0.00
ATOM   1806  H   VAL B 172      32.756 -13.378  62.935  1.00  0.00
ATOM   1807  H   VAL B 172      32.680 -16.376  63.290  1.00  0.00
ATOM   1808  H   VAL B 172      33.549 -15.514  61.962  1.00  0.00
ATOM   1809  H   VAL B 172      34.441 -16.671  63.024  1.00  0.00
ATOM   1810  N   SER B 173      35.492 -12.847  65.555  1.00 68.59
ATOM   1811  CA  SER B 173      35.562 -11.622  66.336  1.00 68.89
ATOM   1812  C   SER B 173      36.865 -10.868  66.079  1.00 68.98
ATOM   1813  O   SER B 173      36.871  -9.640  66.057  1.00 69.09
ATOM   1814  CB  SER B 173      35.376 -11.915  67.825  1.00 68.84
ATOM   1815  OG  SER B 173      36.395 -12.774  68.300  1.00 69.18
ATOM   1816  H   SER B 173      35.479 -13.756  66.039  1.00  0.00
ATOM   1817  H   SER B 173      34.745 -10.976  66.015  1.00  0.00
ATOM   1818  H   SER B 173      34.409 -12.373  68.035  1.00  0.00
ATOM   1819  H   SER B 173      35.492 -10.984  68.380  1.00  0.00
ATOM   1820  H   SER B 173      36.214 -12.931  69.302  1.00  0.00
ATOM   1821  N   ILE B 174      37.953 -11.606  65.866  1.00 69.18
ATOM   1822  CA  ILE B 174      39.256 -11.009  65.584  1.00 69.36
ATOM   1823  C   ILE B 174      39.211 -10.147  64.326  1.00 69.55
ATOM   1824  O   ILE B 174      39.644  -8.993  64.346  1.00 69.81
ATOM   1825  CB  ILE B 174      40.355 -12.081  65.443  1.00 69.53
ATOM   1826  CG1 ILE B 174      40.792 -12.591  66.823  1.00 69.36
ATOM   1827  CG2 ILE B 174      41.557 -11.527  64.656  1.00 69.71
ATOM   1828  CD1 ILE B 174      41.762 -13.764  66.767  1.00 69.00
ATOM   1829  H   ILE B 174      37.873 -12.632  65.901  1.00  0.00
ATOM   1830  H   ILE B 174      39.502 -10.374  66.435  1.00  0.00
ATOM   1831  H   ILE B 174      39.945 -12.922  64.885  1.00  0.00
ATOM   1832  H   ILE B 174      39.899 -12.933  67.347  1.00  0.00
ATOM   1833  H   ILE B 174      41.310 -11.772  67.323  1.00  0.00
ATOM   1834  H   ILE B 174      42.293 -12.328  64.592  1.00  0.00
ATOM   1835  H   ILE B 174      41.188 -11.237  63.672  1.00  0.00
ATOM   1836  H   ILE B 174      41.937 -10.672  65.215  1.00  0.00
ATOM   1837  H   ILE B 174      41.996 -14.033  67.797  1.00  0.00
ATOM   1838  H   ILE B 174      41.254 -14.573  66.242  1.00  0.00
ATOM   1839  H   ILE B 174      42.645 -13.422  66.227  1.00  0.00
ATOM   1840  N   ILE B 175      38.676 -10.716  63.247  1.00 69.64
ATOM   1841  CA  ILE B 175      38.542 -10.031  61.960  1.00 69.67
ATOM   1842  C   ILE B 175      37.563  -8.861  62.074  1.00 70.15
ATOM   1843  O   ILE B 175      37.785  -7.787  61.506  1.00 70.17
ATOM   1844  CB  ILE B 175      38.089 -11.023  60.855  1.00 69.45
ATOM   1845  CG1 ILE B 175      39.213 -12.008  60.538  1.00 68.95
ATOM   1846  CG2 ILE B 175      37.664 -10.294  59.588  1.00 69.15
ATOM   1847  CD1 ILE B 175      38.737 -13.325  59.975  1.00 68.26
ATOM   1848  H   ILE B 175      38.340 -11.687  63.322  1.00  0.00
ATOM   1849  H   ILE B 175      39.518  -9.634  61.679  1.00  0.00
ATOM   1850  H   ILE B 175      37.225 -11.569  61.234  1.00  0.00
ATOM   1851  H   ILE B 175      39.736 -12.226  61.469  1.00  0.00
ATOM   1852  H   ILE B 175      39.839 -11.548  59.773  1.00  0.00
ATOM   1853  H   ILE B 175      37.363 -11.055  58.868  1.00  0.00
ATOM   1854  H   ILE B 175      36.834  -9.642  59.859  1.00  0.00
ATOM   1855  H   ILE B 175      38.528  -9.727  59.241  1.00  0.00
ATOM   1856  H   ILE B 175      39.623 -13.933  59.793  1.00  0.00
ATOM   1857  H   ILE B 175      38.084 -13.774  60.723  1.00  0.00
ATOM   1858  H   ILE B 175      38.202 -13.102  59.052  1.00  0.00
ATOM   1859  N   GLU B 176      36.489  -9.086  62.827  1.00 70.66
ATOM   1860  CA  GLU B 176      35.457  -8.088  63.059  1.00 71.11
ATOM   1861  C   GLU B 176      36.031  -6.829  63.694  1.00 71.31
ATOM   1862  O   GLU B 176      35.673  -5.721  63.292  1.00 71.63
ATOM   1863  CB  GLU B 176      34.346  -8.679  63.935  1.00 71.24
ATOM   1864  CG  GLU B 176      33.228  -7.706  64.308  1.00 71.65
ATOM   1865  CD  GLU B 176      32.351  -8.234  65.430  1.00 72.29
ATOM   1866  OE1 GLU B 176      31.121  -8.291  65.223  1.00 71.74
ATOM   1867  OE2 GLU B 176      32.890  -8.600  66.507  1.00 72.81
ATOM   1868  H   GLU B 176      36.384 -10.012  63.267  1.00  0.00
ATOM   1869  H   GLU B 176      35.036  -7.803  62.095  1.00  0.00
ATOM   1870  H   GLU B 176      34.813  -8.994  64.868  1.00  0.00
ATOM   1871  H   GLU B 176      33.883  -9.479  63.357  1.00  0.00
ATOM   1872  H   GLU B 176      32.599  -7.556  63.431  1.00  0.00
ATOM   1873  H   GLU B 176      33.688  -6.780  64.653  1.00  0.00
ATOM   1874  N   LYS B 177      36.917  -7.003  64.676  1.00 71.45
ATOM   1875  CA  LYS B 177      37.569  -5.873  65.345  1.00 71.88
ATOM   1876  C   LYS B 177      38.452  -5.089  64.372  1.00 71.73
ATOM   1877  O   LYS B 177      38.325  -3.869  64.255  1.00 71.71
ATOM   1878  CB  LYS B 177      38.385  -6.338  66.560  1.00 72.03
ATOM   1879  CG  LYS B 177      37.535  -6.773  67.755  1.00 73.70
ATOM   1880  CD  LYS B 177      38.329  -7.640  68.747  1.00 75.75
ATOM   1881  CE  LYS B 177      37.406  -8.325  69.766  1.00 75.88
ATOM   1882  NZ  LYS B 177      38.174  -8.846  70.941  1.00 76.24
ATOM   1883  H   LYS B 177      37.150  -7.961  64.974  1.00  0.00
ATOM   1884  H   LYS B 177      36.782  -5.208  65.702  1.00  0.00
ATOM   1885  H   LYS B 177      38.992  -5.493  66.887  1.00  0.00
ATOM   1886  H   LYS B 177      38.963  -7.207  66.246  1.00  0.00
ATOM   1887  H   LYS B 177      36.703  -7.366  67.376  1.00  0.00
ATOM   1888  H   LYS B 177      37.197  -5.877  68.276  1.00  0.00
ATOM   1889  H   LYS B 177      39.022  -6.997  69.289  1.00  0.00
ATOM   1890  H   LYS B 177      38.853  -8.413  68.185  1.00  0.00
ATOM   1891  H   LYS B 177      36.896  -9.162  69.290  1.00  0.00
ATOM   1892  H   LYS B 177      36.699  -7.586  70.141  1.00  0.00
ATOM   1893  H   LYS B 177      37.492  -9.288  71.574  1.00  0.00
ATOM   1894  H   LYS B 177      38.856  -9.527  70.577  1.00  0.00
ATOM   1895  H   LYS B 177      38.637  -8.038  71.380  1.00  0.00
ATOM   1896  N   GLU B 178      39.326  -5.806  63.669  1.00 71.56
ATOM   1897  CA  GLU B 178      40.233  -5.217  62.692  1.00 71.42
ATOM   1898  C   GLU B 178      39.489  -4.411  61.636  1.00 71.09
ATOM   1899  O   GLU B 178      39.884  -3.289  61.310  1.00 71.06
ATOM   1900  CB  GLU B 178      41.056  -6.314  62.015  1.00 71.62
ATOM   1901  CG  GLU B 178      42.143  -6.923  62.891  1.00 72.32
ATOM   1902  CD  GLU B 178      43.466  -6.173  62.809  1.00 73.49
ATOM   1903  OE1 GLU B 178      43.463  -4.967  62.457  1.00 73.70
ATOM   1904  OE2 GLU B 178      44.511  -6.799  63.103  1.00 73.29
ATOM   1905  H   GLU B 178      39.363  -6.824  63.823  1.00  0.00
ATOM   1906  H   GLU B 178      40.893  -4.535  63.229  1.00  0.00
ATOM   1907  H   GLU B 178      41.555  -5.860  61.159  1.00  0.00
ATOM   1908  H   GLU B 178      40.366  -7.120  61.763  1.00  0.00
ATOM   1909  H   GLU B 178      42.317  -7.941  62.543  1.00  0.00
ATOM   1910  H   GLU B 178      41.800  -6.877  63.925  1.00  0.00
ATOM   1911  N   THR B 179      38.413  -4.991  61.110  1.00 70.69
ATOM   1912  CA  THR B 179      37.590  -4.335  60.104  1.00 70.38
ATOM   1913  C   THR B 179      37.077  -3.007  60.643  1.00 70.44
ATOM   1914  O   THR B 179      37.382  -1.955  60.083  1.00 70.23
ATOM   1915  CB  THR B 179      36.415  -5.232  59.654  1.00 70.35
ATOM   1916  OG1 THR B 179      36.912  -6.528  59.297  1.00 69.73
ATOM   1917  CG2 THR B 179      35.688  -4.617  58.462  1.00 69.84
ATOM   1918  H   THR B 179      38.153  -5.937  61.425  1.00  0.00
ATOM   1919  H   THR B 179      38.209  -4.150  59.226  1.00  0.00
ATOM   1920  H   THR B 179      35.710  -5.321  60.480  1.00  0.00
ATOM   1921  H   THR B 179      37.393  -6.905  60.126  1.00  0.00
ATOM   1922  H   THR B 179      34.877  -5.296  58.198  1.00  0.00
ATOM   1923  H   THR B 179      35.314  -3.645  58.784  1.00  0.00
ATOM   1924  H   THR B 179      36.417  -4.525  57.657  1.00  0.00
ATOM   1925  N   LYS B 180      36.322  -3.070  61.741  1.00 70.63
ATOM   1926  CA  LYS B 180      35.816  -1.876  62.421  1.00 70.95
ATOM   1927  C   LYS B 180      36.890  -0.812  62.628  1.00 71.13
ATOM   1928  O   LYS B 180      36.688   0.349  62.269  1.00 71.00
ATOM   1929  CB  LYS B 180      35.184  -2.242  63.767  1.00 70.98
ATOM   1930  CG  LYS B 180      33.699  -2.557  63.695  1.00 71.03
ATOM   1931  CD  LYS B 180      33.084  -2.687  65.074  1.00 70.89
ATOM   1932  CE  LYS B 180      31.716  -3.340  64.991  1.00 72.00
ATOM   1933  NZ  LYS B 180      31.154  -3.610  66.339  1.00 72.30
ATOM   1934  H   LYS B 180      36.085  -3.996  62.126  1.00  0.00
ATOM   1935  H   LYS B 180      35.057  -1.450  61.765  1.00  0.00
ATOM   1936  H   LYS B 180      35.298  -1.381  64.426  1.00  0.00
ATOM   1937  H   LYS B 180      35.681  -3.146  64.120  1.00  0.00
ATOM   1938  H   LYS B 180      33.573  -3.505  63.173  1.00  0.00
ATOM   1939  H   LYS B 180      33.200  -1.739  63.175  1.00  0.00
ATOM   1940  H   LYS B 180      32.974  -1.692  65.505  1.00  0.00
ATOM   1941  H   LYS B 180      33.734  -3.305  65.693  1.00  0.00
ATOM   1942  H   LYS B 180      31.801  -4.287  64.458  1.00  0.00
ATOM   1943  H   LYS B 180      31.038  -2.653  64.485  1.00  0.00
ATOM   1944  H   LYS B 180      30.233  -4.049  66.199  1.00  0.00
ATOM   1945  H   LYS B 180      31.811  -4.242  66.818  1.00  0.00
ATOM   1946  H   LYS B 180      31.076  -2.703  66.820  1.00  0.00
ATOM   1947  N   GLU B 181      38.028  -1.227  63.189  1.00 71.54
ATOM   1948  CA  GLU B 181      39.128  -0.321  63.522  1.00 72.12
ATOM   1949  C   GLU B 181      39.878   0.234  62.311  1.00 72.20
ATOM   1950  O   GLU B 181      40.357   1.373  62.357  1.00 72.38
ATOM   1951  CB  GLU B 181      40.096  -0.962  64.531  1.00 72.31
ATOM   1952  CG  GLU B 181      39.592  -0.894  65.985  1.00 73.57
ATOM   1953  CD  GLU B 181      40.557  -1.494  67.001  1.00 75.12
ATOM   1954  OE1 GLU B 181      41.776  -1.230  66.907  1.00 75.86
ATOM   1955  OE2 GLU B 181      40.091  -2.223  67.906  1.00 75.75
ATOM   1956  H   GLU B 181      38.137  -2.230  63.397  1.00  0.00
ATOM   1957  H   GLU B 181      38.655   0.543  63.989  1.00  0.00
ATOM   1958  H   GLU B 181      41.035  -0.411  64.481  1.00  0.00
ATOM   1959  H   GLU B 181      40.200  -2.014  64.266  1.00  0.00
ATOM   1960  H   GLU B 181      38.665  -1.464  66.043  1.00  0.00
ATOM   1961  H   GLU B 181      39.479   0.160  66.240  1.00  0.00
ATOM   1962  N   TYR B 182      39.979  -0.548  61.235  1.00 72.19
ATOM   1963  CA  TYR B 182      40.564  -0.040  59.991  1.00 72.14
ATOM   1964  C   TYR B 182      39.721   1.104  59.432  1.00 72.16
ATOM   1965  O   TYR B 182      40.243   2.184  59.136  1.00 72.32
ATOM   1966  CB  TYR B 182      40.713  -1.142  58.929  1.00 72.30
ATOM   1967  CG  TYR B 182      41.348  -0.645  57.640  1.00 72.24
ATOM   1968  CD1 TYR B 182      42.707  -0.833  57.391  1.00 72.12
ATOM   1969  CD2 TYR B 182      40.591   0.035  56.683  1.00 72.13
ATOM   1970  CE1 TYR B 182      43.296  -0.363  56.222  1.00 72.04
ATOM   1971  CE2 TYR B 182      41.167   0.511  55.516  1.00 72.31
ATOM   1972  CZ  TYR B 182      42.519   0.309  55.289  1.00 72.46
ATOM   1973  OH  TYR B 182      43.090   0.780  54.125  1.00 72.65
ATOM   1974  H   TYR B 182      39.642  -1.520  61.279  1.00  0.00
ATOM   1975  H   TYR B 182      41.561   0.327  60.234  1.00  0.00
ATOM   1976  H   TYR B 182      39.719  -1.517  58.686  1.00  0.00
ATOM   1977  H   TYR B 182      41.370  -1.910  59.338  1.00  0.00
ATOM   1978  H   TYR B 182      43.318  -1.357  58.125  1.00  0.00
ATOM   1979  H   TYR B 182      39.527   0.194  56.857  1.00  0.00
ATOM   1980  H   TYR B 182      44.359  -0.521  56.040  1.00  0.00
ATOM   1981  H   TYR B 182      40.561   1.041  54.781  1.00  0.00
ATOM   1982  H   TYR B 182      44.088   0.526  54.155  1.00  0.00
ATOM   1983  N   PHE B 183      38.418   0.858  59.305  1.00 71.95
ATOM   1984  CA  PHE B 183      37.505   1.783  58.646  1.00 71.80
ATOM   1985  C   PHE B 183      37.146   3.039  59.439  1.00 72.01
ATOM   1986  O   PHE B 183      36.321   3.838  58.985  1.00 72.07
ATOM   1987  CB  PHE B 183      36.249   1.046  58.194  1.00 71.60
ATOM   1988  CG  PHE B 183      36.462   0.213  56.973  1.00 71.62
ATOM   1989  CD1 PHE B 183      36.595  -1.166  57.072  1.00 71.77
ATOM   1990  CD2 PHE B 183      36.557   0.810  55.718  1.00 71.58
ATOM   1991  CE1 PHE B 183      36.805  -1.942  55.936  1.00 71.64
ATOM   1992  CE2 PHE B 183      36.770   0.047  54.578  1.00 71.29
ATOM   1993  CZ  PHE B 183      36.894  -1.331  54.685  1.00 71.56
ATOM   1994  H   PHE B 183      38.041  -0.021  59.688  1.00  0.00
ATOM   1995  H   PHE B 183      38.056   2.161  57.785  1.00  0.00
ATOM   1996  H   PHE B 183      35.481   1.783  57.960  1.00  0.00
ATOM   1997  H   PHE B 183      35.961   0.364  58.994  1.00  0.00
ATOM   1998  H   PHE B 183      36.534  -1.645  58.049  1.00  0.00
ATOM   1999  H   PHE B 183      36.463   1.892  55.630  1.00  0.00
ATOM   2000  H   PHE B 183      36.900  -3.024  56.023  1.00  0.00
ATOM   2001  H   PHE B 183      36.840   0.528  53.603  1.00  0.00
ATOM   2002  H   PHE B 183      37.061  -1.935  53.793  1.00  0.00
ATOM   2003  N   GLU B 184      37.773   3.224  60.604  1.00 72.05
ATOM   2004  CA  GLU B 184      37.636   4.472  61.367  1.00 72.04
ATOM   2005  C   GLU B 184      38.181   5.673  60.592  1.00 71.69
ATOM   2006  O   GLU B 184      37.810   6.812  60.866  1.00 71.73
ATOM   2007  CB  GLU B 184      38.302   4.370  62.753  1.00 72.22
ATOM   2008  CG  GLU B 184      37.345   3.916  63.876  1.00 73.40
ATOM   2009  CD  GLU B 184      37.923   4.063  65.290  1.00 74.65
ATOM   2010  OE1 GLU B 184      38.206   5.208  65.717  1.00 74.60
ATOM   2011  OE2 GLU B 184      38.065   3.027  65.984  1.00 74.60
ATOM   2012  H   GLU B 184      38.369   2.471  60.978  1.00  0.00
ATOM   2013  H   GLU B 184      36.569   4.630  61.520  1.00  0.00
ATOM   2014  H   GLU B 184      38.658   5.367  63.014  1.00  0.00
ATOM   2015  H   GLU B 184      39.093   3.624  62.678  1.00  0.00
ATOM   2016  H   GLU B 184      37.138   2.857  63.721  1.00  0.00
ATOM   2017  H   GLU B 184      36.463   4.554  63.825  1.00  0.00
ATOM   2018  N   SER B 185      39.048   5.405  59.617  1.00 71.41
ATOM   2019  CA  SER B 185      39.672   6.455  58.804  1.00 71.03
ATOM   2020  C   SER B 185      38.775   6.997  57.683  1.00 70.49
ATOM   2021  O   SER B 185      38.992   8.105  57.199  1.00 70.68
ATOM   2022  CB  SER B 185      41.016   5.978  58.229  1.00 71.10
ATOM   2023  OG  SER B 185      40.892   4.733  57.555  1.00 71.64
ATOM   2024  H   SER B 185      39.290   4.422  59.426  1.00  0.00
ATOM   2025  H   SER B 185      39.840   7.289  59.486  1.00  0.00
ATOM   2026  H   SER B 185      41.770   5.867  59.008  1.00  0.00
ATOM   2027  H   SER B 185      41.326   6.687  57.462  1.00  0.00
ATOM   2028  H   SER B 185      41.828   4.487  57.203  1.00  0.00
ATOM   2029  N   TRP B 186      37.770   6.225  57.286  1.00 69.78
ATOM   2030  CA  TRP B 186      36.921   6.580  56.146  1.00 69.13
ATOM   2031  C   TRP B 186      35.833   7.616  56.454  1.00 69.20
ATOM   2032  O   TRP B 186      35.215   8.163  55.533  1.00 69.28
ATOM   2033  CB  TRP B 186      36.300   5.319  55.554  1.00 68.91
ATOM   2034  CG  TRP B 186      37.220   4.571  54.645  1.00 67.72
ATOM   2035  CD1 TRP B 186      38.575   4.425  54.774  1.00 67.10
ATOM   2036  CD2 TRP B 186      36.851   3.844  53.473  1.00 66.73
ATOM   2037  NE1 TRP B 186      39.070   3.668  53.746  1.00 66.59
ATOM   2038  CE2 TRP B 186      38.033   3.297  52.930  1.00 66.69
ATOM   2039  CE3 TRP B 186      35.633   3.607  52.821  1.00 66.08
ATOM   2040  CZ2 TRP B 186      38.033   2.525  51.765  1.00 66.33
ATOM   2041  CZ3 TRP B 186      35.635   2.842  51.664  1.00 65.93
ATOM   2042  CH2 TRP B 186      36.828   2.307  51.149  1.00 65.94
ATOM   2043  H   TRP B 186      37.582   5.350  57.795  1.00  0.00
ATOM   2044  H   TRP B 186      37.579   7.062  55.423  1.00  0.00
ATOM   2045  H   TRP B 186      35.427   5.608  54.970  1.00  0.00
ATOM   2046  H   TRP B 186      36.067   4.649  56.382  1.00  0.00
ATOM   2047  H   TRP B 186      39.174   4.850  55.579  1.00  0.00
ATOM   2048  H   TRP B 186      40.060   3.418  53.608  1.00  0.00
ATOM   2049  H   TRP B 186      34.703   4.016  53.215  1.00  0.00
ATOM   2050  H   TRP B 186      38.957   2.111  51.361  1.00  0.00
ATOM   2051  H   TRP B 186      34.695   2.653  51.145  1.00  0.00
ATOM   2052  H   TRP B 186      36.794   1.706  50.240  1.00  0.00
ATOM   2053  N   GLY B 187      35.602   7.883  57.741  1.00 69.00
ATOM   2054  CA  GLY B 187      34.626   8.883  58.165  1.00 68.65
ATOM   2055  C   GLY B 187      33.206   8.492  57.806  1.00 68.77
ATOM   2056  O   GLY B 187      32.880   7.309  57.738  1.00 68.78
ATOM   2057  H   GLY B 187      36.130   7.367  58.459  1.00  0.00
ATOM   2058  H   GLY B 187      34.869   9.800  57.628  1.00  0.00
ATOM   2059  H   GLY B 187      34.711   9.000  59.245  1.00  0.00
ATOM   2060  N   GLU B 188      32.367   9.494  57.558  1.00 68.91
ATOM   2061  CA  GLU B 188      30.931   9.287  57.350  1.00 68.99
ATOM   2062  C   GLU B 188      30.512   9.194  55.880  1.00 68.98
ATOM   2063  O   GLU B 188      29.456   8.639  55.575  1.00 69.27
ATOM   2064  CB  GLU B 188      30.114  10.372  58.074  1.00 69.08
ATOM   2065  CG  GLU B 188      30.370  10.466  59.591  1.00 69.32
ATOM   2066  CD  GLU B 188      30.182   9.135  60.322  1.00 69.53
ATOM   2067  OE1 GLU B 188      29.037   8.623  60.357  1.00 69.56
ATOM   2068  OE2 GLU B 188      31.181   8.607  60.862  1.00 68.25
ATOM   2069  H   GLU B 188      32.741  10.453  57.510  1.00  0.00
ATOM   2070  H   GLU B 188      30.713   8.310  57.782  1.00  0.00
ATOM   2071  H   GLU B 188      29.063  10.115  57.945  1.00  0.00
ATOM   2072  H   GLU B 188      30.405  11.330  57.642  1.00  0.00
ATOM   2073  H   GLU B 188      29.654  11.174  60.008  1.00  0.00
ATOM   2074  H   GLU B 188      31.408  10.768  59.731  1.00  0.00
ATOM   2075  N   SER B 189      31.323   9.751  54.982  1.00 68.81
ATOM   2076  CA  SER B 189      31.078   9.657  53.541  1.00 68.73
ATOM   2077  C   SER B 189      32.312  10.027  52.718  1.00 68.66
ATOM   2078  O   SER B 189      33.205  10.740  53.193  1.00 68.92
ATOM   2079  CB  SER B 189      29.868  10.502  53.112  1.00 68.81
ATOM   2080  OG  SER B 189      30.091  11.889  53.310  1.00 69.25
ATOM   2081  H   SER B 189      32.152  10.266  55.313  1.00  0.00
ATOM   2082  H   SER B 189      30.849   8.611  53.338  1.00  0.00
ATOM   2083  H   SER B 189      28.969  10.224  53.661  1.00  0.00
ATOM   2084  H   SER B 189      29.742  10.387  52.035  1.00  0.00
ATOM   2085  H   SER B 189      29.239  12.378  53.000  1.00  0.00
ATOM   2086  N   GLY B 190      32.360   9.534  51.484  1.00 68.21
ATOM   2087  CA  GLY B 190      33.428   9.903  50.575  1.00 67.71
ATOM   2088  C   GLY B 190      33.569   9.001  49.373  1.00 67.34
ATOM   2089  O   GLY B 190      32.640   8.283  48.995  1.00 67.04
ATOM   2090  H   GLY B 190      31.628   8.881  51.169  1.00  0.00
ATOM   2091  H   GLY B 190      34.346   9.805  51.154  1.00  0.00
ATOM   2092  H   GLY B 190      33.215  10.915  50.230  1.00  0.00
ATOM   2093  N   GLU B 191      34.756   9.057  48.777  1.00 67.16
ATOM   2094  CA  GLU B 191      35.105   8.260  47.611  1.00 66.90
ATOM   2095  C   GLU B 191      36.526   7.782  47.782  1.00 66.37
ATOM   2096  O   GLU B 191      37.463   8.578  47.777  1.00 66.53
ATOM   2097  CB  GLU B 191      34.986   9.091  46.336  1.00 66.89
ATOM   2098  CG  GLU B 191      33.578   9.172  45.793  1.00 68.20
ATOM   2099  CD  GLU B 191      33.285  10.501  45.128  1.00 70.00
ATOM   2100  OE1 GLU B 191      32.638  10.501  44.056  1.00 70.58
ATOM   2101  OE2 GLU B 191      33.697  11.548  45.683  1.00 70.98
ATOM   2102  H   GLU B 191      35.465   9.698  49.161  1.00  0.00
ATOM   2103  H   GLU B 191      34.424   7.413  47.524  1.00  0.00
ATOM   2104  H   GLU B 191      35.604   8.619  45.571  1.00  0.00
ATOM   2105  H   GLU B 191      35.292  10.108  46.580  1.00  0.00
ATOM   2106  H   GLU B 191      32.890   9.058  46.631  1.00  0.00
ATOM   2107  H   GLU B 191      33.462   8.388  45.045  1.00  0.00
ATOM   2108  N   LYS B 192      36.690   6.481  47.960  1.00 65.70
ATOM   2109  CA  LYS B 192      38.015   5.930  48.154  1.00 65.24
ATOM   2110  C   LYS B 192      38.148   4.637  47.374  1.00 64.77
ATOM   2111  O   LYS B 192      37.144   4.036  46.979  1.00 64.79
ATOM   2112  CB  LYS B 192      38.304   5.701  49.644  1.00 65.33
ATOM   2113  CG  LYS B 192      38.257   6.962  50.505  1.00 65.76
ATOM   2114  CD  LYS B 192      38.718   6.708  51.935  1.00 66.93
ATOM   2115  CE  LYS B 192      40.239   6.661  52.051  1.00 67.53
ATOM   2116  NZ  LYS B 192      40.858   7.978  51.711  1.00 67.97
ATOM   2117  H   LYS B 192      35.871   5.857  47.961  1.00  0.00
ATOM   2118  H   LYS B 192      38.750   6.645  47.784  1.00  0.00
ATOM   2119  H   LYS B 192      39.317   5.305  49.717  1.00  0.00
ATOM   2120  H   LYS B 192      37.526   5.036  50.019  1.00  0.00
ATOM   2121  H   LYS B 192      37.224   7.309  50.541  1.00  0.00
ATOM   2122  H   LYS B 192      38.929   7.697  50.062  1.00  0.00
ATOM   2123  H   LYS B 192      38.324   5.742  52.250  1.00  0.00
ATOM   2124  H   LYS B 192      38.354   7.525  52.558  1.00  0.00
ATOM   2125  H   LYS B 192      40.629   5.910  51.364  1.00  0.00
ATOM   2126  H   LYS B 192      40.498   6.433  53.085  1.00  0.00
ATOM   2127  H   LYS B 192      41.877   7.867  51.812  1.00  0.00
ATOM   2128  H   LYS B 192      40.591   8.195  50.740  1.00  0.00
ATOM   2129  H   LYS B 192      40.481   8.669  52.375  1.00  0.00
ATOM   2130  N   ASN B 193      39.393   4.231  47.144  1.00 64.16
ATOM   2131  CA  ASN B 193      39.702   2.950  46.526  1.00 63.63
ATOM   2132  C   ASN B 193      39.404   1.800  47.487  1.00 63.16
ATOM   2133  O   ASN B 193      40.087   1.637  48.496  1.00 62.80
ATOM   2134  CB  ASN B 193      41.170   2.933  46.087  1.00 63.65
ATOM   2135  CG  ASN B 193      41.555   1.667  45.350  1.00 63.85
ATOM   2136  OD1 ASN B 193      41.302   0.556  45.813  1.00 64.74
ATOM   2137  ND2 ASN B 193      42.193   1.831  44.201  1.00 63.88
ATOM   2138  H   ASN B 193      40.171   4.849  47.415  1.00  0.00
ATOM   2139  H   ASN B 193      39.071   2.817  45.647  1.00  0.00
ATOM   2140  H   ASN B 193      41.793   2.999  46.979  1.00  0.00
ATOM   2141  H   ASN B 193      41.319   3.765  45.399  1.00  0.00
ATOM   2142  H   ASN B 193      42.482   1.010  43.651  1.00  0.00
ATOM   2143  H   ASN B 193      42.400   2.780  43.857  1.00  0.00
ATOM   2144  N   VAL B 194      38.379   1.013  47.169  1.00 62.88
ATOM   2145  CA  VAL B 194      37.974  -0.106  48.028  1.00 62.54
ATOM   2146  C   VAL B 194      38.984  -1.251  48.019  1.00 62.42
ATOM   2147  O   VAL B 194      39.287  -1.808  49.071  1.00 62.85
ATOM   2148  CB  VAL B 194      36.533  -0.619  47.719  1.00 62.53
ATOM   2149  CG1 VAL B 194      36.475  -1.412  46.424  1.00 62.17
ATOM   2150  CG2 VAL B 194      35.978  -1.428  48.888  1.00 61.81
ATOM   2151  H   VAL B 194      37.857   1.194  46.299  1.00  0.00
ATOM   2152  H   VAL B 194      37.956   0.299  49.040  1.00  0.00
ATOM   2153  H   VAL B 194      35.900   0.258  47.583  1.00  0.00
ATOM   2154  H   VAL B 194      35.440  -1.728  46.290  1.00  0.00
ATOM   2155  H   VAL B 194      36.802  -0.745  45.627  1.00  0.00
ATOM   2156  H   VAL B 194      37.146  -2.263  46.541  1.00  0.00
ATOM   2157  H   VAL B 194      34.977  -1.752  48.604  1.00  0.00
ATOM   2158  H   VAL B 194      36.650  -2.273  49.038  1.00  0.00
ATOM   2159  H   VAL B 194      35.960  -0.766  49.754  1.00  0.00
ATOM   2160  N   PHE B 195      39.515  -1.583  46.845  1.00 62.10
ATOM   2161  CA  PHE B 195      40.466  -2.687  46.723  1.00 61.85
ATOM   2162  C   PHE B 195      41.765  -2.479  47.508  1.00 61.89
ATOM   2163  O   PHE B 195      42.308  -3.437  48.051  1.00 61.78
ATOM   2164  CB  PHE B 195      40.776  -3.015  45.251  1.00 61.69
ATOM   2165  CG  PHE B 195      41.852  -4.052  45.083  1.00 60.43
ATOM   2166  CD1 PHE B 195      41.622  -5.375  45.439  1.00 58.96
ATOM   2167  CD2 PHE B 195      43.104  -3.699  44.601  1.00 60.15
ATOM   2168  CE1 PHE B 195      42.613  -6.335  45.306  1.00 58.63
ATOM   2169  CE2 PHE B 195      44.110  -4.654  44.463  1.00 59.53
ATOM   2170  CZ  PHE B 195      43.862  -5.975  44.817  1.00 59.37
ATOM   2171  H   PHE B 195      39.250  -1.051  46.004  1.00  0.00
ATOM   2172  H   PHE B 195      39.963  -3.541  47.177  1.00  0.00
ATOM   2173  H   PHE B 195      41.118  -2.105  44.758  1.00  0.00
ATOM   2174  H   PHE B 195      39.871  -3.433  44.811  1.00  0.00
ATOM   2175  H   PHE B 195      40.646  -5.663  45.829  1.00  0.00
ATOM   2176  H   PHE B 195      43.303  -2.663  44.327  1.00  0.00
ATOM   2177  H   PHE B 195      42.412  -7.370  45.584  1.00  0.00
ATOM   2178  H   PHE B 195      45.088  -4.366  44.079  1.00  0.00
ATOM   2179  H   PHE B 195      44.645  -6.726  44.711  1.00  0.00
ATOM   2180  N   GLU B 196      42.264  -1.245  47.555  1.00 62.11
ATOM   2181  CA  GLU B 196      43.483  -0.948  48.319  1.00 62.60
ATOM   2182  C   GLU B 196      43.219  -1.028  49.829  1.00 62.32
ATOM   2183  O   GLU B 196      44.055  -1.523  50.599  1.00 62.53
ATOM   2184  CB  GLU B 196      44.075   0.417  47.939  1.00 62.86
ATOM   2185  CG  GLU B 196      43.319   1.613  48.517  1.00 64.51
ATOM   2186  CD  GLU B 196      44.165   2.862  48.653  1.00 66.59
ATOM   2187  OE1 GLU B 196      45.068   3.083  47.806  1.00 68.23
ATOM   2188  OE2 GLU B 196      43.916   3.628  49.611  1.00 66.75
ATOM   2189  H   GLU B 196      41.787  -0.486  47.047  1.00  0.00
ATOM   2190  H   GLU B 196      44.221  -1.708  48.060  1.00  0.00
ATOM   2191  H   GLU B 196      44.026   0.501  46.853  1.00  0.00
ATOM   2192  H   GLU B 196      45.085   0.453  48.347  1.00  0.00
ATOM   2193  H   GLU B 196      42.979   1.340  49.516  1.00  0.00
ATOM   2194  H   GLU B 196      42.509   1.850  47.827  1.00  0.00
ATOM   2195  N   ALA B 197      42.044  -0.551  50.234  1.00 61.87
ATOM   2196  CA  ALA B 197      41.599  -0.640  51.615  1.00 61.47
ATOM   2197  C   ALA B 197      41.478  -2.105  52.030  1.00 61.22
ATOM   2198  O   ALA B 197      41.930  -2.500  53.112  1.00 60.95
ATOM   2199  CB  ALA B 197      40.275   0.077  51.783  1.00 61.33
ATOM   2200  H   ALA B 197      41.427  -0.102  49.543  1.00  0.00
ATOM   2201  H   ALA B 197      42.334  -0.158  52.259  1.00  0.00
ATOM   2202  H   ALA B 197      39.990  -0.021  52.831  1.00  0.00
ATOM   2203  H   ALA B 197      40.438   1.118  51.503  1.00  0.00
ATOM   2204  H   ALA B 197      39.561  -0.413  51.121  1.00  0.00
ATOM   2205  N   LEU B 198      40.879  -2.904  51.149  1.00 60.85
ATOM   2206  CA  LEU B 198      40.690  -4.319  51.410  1.00 60.84
ATOM   2207  C   LEU B 198      42.006  -5.073  51.416  1.00 60.82
ATOM   2208  O   LEU B 198      42.194  -5.996  52.208  1.00 60.72
ATOM   2209  CB  LEU B 198      39.686  -4.928  50.430  1.00 60.75
ATOM   2210  CG  LEU B 198      38.249  -4.807  50.954  1.00 60.76
ATOM   2211  CD1 LEU B 198      37.222  -4.967  49.849  1.00 60.71
ATOM   2212  CD2 LEU B 198      37.999  -5.800  52.095  1.00 60.63
ATOM   2213  H   LEU B 198      40.541  -2.508  50.260  1.00  0.00
ATOM   2214  H   LEU B 198      40.271  -4.417  52.412  1.00  0.00
ATOM   2215  H   LEU B 198      39.922  -5.985  50.308  1.00  0.00
ATOM   2216  H   LEU B 198      39.758  -4.393  49.483  1.00  0.00
ATOM   2217  H   LEU B 198      38.132  -3.798  51.349  1.00  0.00
ATOM   2218  H   LEU B 198      36.239  -4.867  50.310  1.00  0.00
ATOM   2219  H   LEU B 198      37.410  -4.177  49.122  1.00  0.00
ATOM   2220  H   LEU B 198      37.369  -5.958  49.418  1.00  0.00
ATOM   2221  H   LEU B 198      36.967  -5.661  52.418  1.00  0.00
ATOM   2222  H   LEU B 198      38.167  -6.798  51.691  1.00  0.00
ATOM   2223  H   LEU B 198      38.707  -5.559  52.888  1.00  0.00
ATOM   2224  N   SER B 199      42.920  -4.652  50.547  1.00 61.03
ATOM   2225  CA  SER B 199      44.246  -5.247  50.462  1.00 61.10
ATOM   2226  C   SER B 199      44.985  -5.073  51.781  1.00 60.99
ATOM   2227  O   SER B 199      45.540  -6.032  52.317  1.00 60.82
ATOM   2228  CB  SER B 199      45.039  -4.619  49.317  1.00 61.01
ATOM   2229  OG  SER B 199      46.378  -5.080  49.332  1.00 61.93
ATOM   2230  H   SER B 199      42.681  -3.877  49.911  1.00  0.00
ATOM   2231  H   SER B 199      44.139  -6.313  50.262  1.00  0.00
ATOM   2232  H   SER B 199      45.042  -3.530  49.367  1.00  0.00
ATOM   2233  H   SER B 199      44.616  -4.956  48.370  1.00  0.00
ATOM   2234  H   SER B 199      46.861  -4.627  48.544  1.00  0.00
ATOM   2235  N   GLU B 200      44.973  -3.845  52.295  1.00 61.09
ATOM   2236  CA  GLU B 200      45.594  -3.522  53.576  1.00 61.24
ATOM   2237  C   GLU B 200      44.928  -4.227  54.757  1.00 61.16
ATOM   2238  O   GLU B 200      45.618  -4.809  55.594  1.00 61.31
ATOM   2239  CB  GLU B 200      45.584  -2.013  53.808  1.00 61.37
ATOM   2240  CG  GLU B 200      46.839  -1.305  53.357  1.00 62.28
ATOM   2241  CD  GLU B 200      46.673   0.202  53.295  1.00 63.78
ATOM   2242  OE1 GLU B 200      45.782   0.758  53.978  1.00 64.17
ATOM   2243  OE2 GLU B 200      47.447   0.836  52.553  1.00 64.93
ATOM   2244  H   GLU B 200      44.507  -3.093  51.768  1.00  0.00
ATOM   2245  H   GLU B 200      46.621  -3.884  53.520  1.00  0.00
ATOM   2246  H   GLU B 200      45.490  -1.846  54.881  1.00  0.00
ATOM   2247  H   GLU B 200      44.765  -1.604  53.216  1.00  0.00
ATOM   2248  H   GLU B 200      47.074  -1.657  52.352  1.00  0.00
ATOM   2249  H   GLU B 200      47.626  -1.529  54.077  1.00  0.00
ATOM   2250  N   LEU B 201      43.597  -4.164  54.826  1.00 60.83
ATOM   2251  CA  LEU B 201      42.863  -4.798  55.907  1.00 60.54
ATOM   2252  C   LEU B 201      43.120  -6.293  55.944  1.00 60.80
ATOM   2253  O   LEU B 201      43.394  -6.848  57.005  1.00 61.11
ATOM   2254  CB  LEU B 201      41.361  -4.538  55.795  1.00 60.34
ATOM   2255  CG  LEU B 201      40.500  -5.259  56.849  1.00 59.86
ATOM   2256  CD1 LEU B 201      40.884  -4.880  58.285  1.00 59.28
ATOM   2257  CD2 LEU B 201      39.023  -5.008  56.614  1.00 59.62
ATOM   2258  H   LEU B 201      43.078  -3.654  54.096  1.00  0.00
ATOM   2259  H   LEU B 201      43.223  -4.355  56.835  1.00  0.00
ATOM   2260  H   LEU B 201      41.052  -4.917  54.821  1.00  0.00
ATOM   2261  H   LEU B 201      41.214  -3.467  55.936  1.00  0.00
ATOM   2262  H   LEU B 201      40.699  -6.324  56.732  1.00  0.00
ATOM   2263  H   LEU B 201      40.223  -5.437  58.949  1.00  0.00
ATOM   2264  H   LEU B 201      41.928  -5.163  58.421  1.00  0.00
ATOM   2265  H   LEU B 201      40.740  -3.804  58.380  1.00  0.00
ATOM   2266  H   LEU B 201      38.481  -5.545  57.392  1.00  0.00
ATOM   2267  H   LEU B 201      38.868  -3.931  56.682  1.00  0.00
ATOM   2268  H   LEU B 201      38.789  -5.389  55.620  1.00  0.00
ATOM   2269  N   ILE B 202      43.035  -6.942  54.787  1.00 60.78
ATOM   2270  CA  ILE B 202      43.178  -8.390  54.728  1.00 60.70
ATOM   2271  C   ILE B 202      44.606  -8.834  55.049  1.00 61.24
ATOM   2272  O   ILE B 202      44.813  -9.955  55.508  1.00 61.21
ATOM   2273  CB  ILE B 202      42.601  -8.985  53.417  1.00 60.43
ATOM   2274  CG1 ILE B 202      41.078  -8.923  53.476  1.00 59.52
ATOM   2275  CG2 ILE B 202      43.025 -10.441  53.215  1.00 59.95
ATOM   2276  CD1 ILE B 202      40.397  -8.968  52.141  1.00 59.04
ATOM   2277  H   ILE B 202      42.866  -6.413  53.920  1.00  0.00
ATOM   2278  H   ILE B 202      42.562  -8.816  55.519  1.00  0.00
ATOM   2279  H   ILE B 202      42.988  -8.400  52.583  1.00  0.00
ATOM   2280  H   ILE B 202      40.803  -7.976  53.940  1.00  0.00
ATOM   2281  H   ILE B 202      40.745  -9.809  54.017  1.00  0.00
ATOM   2282  H   ILE B 202      42.579 -10.776  52.278  1.00  0.00
ATOM   2283  H   ILE B 202      44.114 -10.453  53.172  1.00  0.00
ATOM   2284  H   ILE B 202      42.647 -11.004  54.068  1.00  0.00
ATOM   2285  H   ILE B 202      39.325  -8.917  52.328  1.00  0.00
ATOM   2286  H   ILE B 202      40.751  -8.107  51.574  1.00  0.00
ATOM   2287  H   ILE B 202      40.681  -9.909  51.670  1.00  0.00
ATOM   2288  N   ILE B 203      45.581  -7.945  54.856  1.00 61.81
ATOM   2289  CA  ILE B 203      46.951  -8.236  55.289  1.00 62.45
ATOM   2290  C   ILE B 203      47.036  -8.185  56.816  1.00 62.68
ATOM   2291  O   ILE B 203      47.873  -8.856  57.418  1.00 62.60
ATOM   2292  CB  ILE B 203      48.020  -7.322  54.612  1.00 62.56
ATOM   2293  CG1 ILE B 203      49.273  -8.129  54.270  1.00 63.05
ATOM   2294  CG2 ILE B 203      48.386  -6.108  55.483  1.00 62.86
ATOM   2295  CD1 ILE B 203      50.059  -7.566  53.088  1.00 64.24
ATOM   2296  H   ILE B 203      45.370  -7.046  54.399  1.00  0.00
ATOM   2297  H   ILE B 203      47.191  -9.246  54.957  1.00  0.00
ATOM   2298  H   ILE B 203      47.579  -6.938  53.692  1.00  0.00
ATOM   2299  H   ILE B 203      48.951  -9.135  53.999  1.00  0.00
ATOM   2300  H   ILE B 203      49.928  -8.100  55.141  1.00  0.00
ATOM   2301  H   ILE B 203      49.132  -5.534  54.933  1.00  0.00
ATOM   2302  H   ILE B 203      47.469  -5.539  55.637  1.00  0.00
ATOM   2303  H   ILE B 203      48.784  -6.497  56.420  1.00  0.00
ATOM   2304  H   ILE B 203      50.921  -8.217  52.939  1.00  0.00
ATOM   2305  H   ILE B 203      49.390  -7.576  52.227  1.00  0.00
ATOM   2306  H   ILE B 203      50.358  -6.553  53.357  1.00  0.00
ATOM   2307  N   LEU B 204      46.150  -7.399  57.430  1.00 63.07
ATOM   2308  CA  LEU B 204      46.049  -7.335  58.884  1.00 63.50
ATOM   2309  C   LEU B 204      45.273  -8.531  59.429  1.00 64.03
ATOM   2310  O   LEU B 204      45.746  -9.218  60.335  1.00 64.30
ATOM   2311  CB  LEU B 204      45.421  -6.013  59.344  1.00 63.27
ATOM   2312  CG  LEU B 204      46.137  -4.699  58.989  1.00 63.36
ATOM   2313  CD1 LEU B 204      45.443  -3.505  59.640  1.00 62.96
ATOM   2314  CD2 LEU B 204      47.625  -4.721  59.358  1.00 62.65
ATOM   2315  H   LEU B 204      45.518  -6.819  56.860  1.00  0.00
ATOM   2316  H   LEU B 204      47.060  -7.376  59.289  1.00  0.00
ATOM   2317  H   LEU B 204      45.431  -6.058  60.433  1.00  0.00
ATOM   2318  H   LEU B 204      44.458  -5.962  58.835  1.00  0.00
ATOM   2319  H   LEU B 204      46.076  -4.594  57.906  1.00  0.00
ATOM   2320  H   LEU B 204      46.000  -2.615  59.348  1.00  0.00
ATOM   2321  H   LEU B 204      44.421  -3.486  59.263  1.00  0.00
ATOM   2322  H   LEU B 204      45.474  -3.667  60.717  1.00  0.00
ATOM   2323  H   LEU B 204      48.039  -3.755  59.070  1.00  0.00
ATOM   2324  H   LEU B 204      47.684  -4.882  60.434  1.00  0.00
ATOM   2325  H   LEU B 204      48.080  -5.540  58.800  1.00  0.00
ATOM   2326  N   THR B 205      44.097  -8.790  58.862  1.00 64.54
ATOM   2327  CA  THR B 205      43.254  -9.902  59.301  1.00 65.19
ATOM   2328  C   THR B 205      43.905 -11.276  59.068  1.00 65.64
ATOM   2329  O   THR B 205      43.882 -12.133  59.952  1.00 65.52
ATOM   2330  CB  THR B 205      41.869  -9.860  58.625  1.00 65.17
ATOM   2331  OG1 THR B 205      42.035  -9.834  57.206  1.00 65.04
ATOM   2332  CG2 THR B 205      41.108  -8.620  59.046  1.00 65.21
ATOM   2333  H   THR B 205      43.771  -8.190  58.091  1.00  0.00
ATOM   2334  H   THR B 205      43.132  -9.774  60.376  1.00  0.00
ATOM   2335  H   THR B 205      41.309 -10.745  58.927  1.00  0.00
ATOM   2336  H   THR B 205      42.554 -10.686  56.948  1.00  0.00
ATOM   2337  H   THR B 205      40.144  -8.649  58.537  1.00  0.00
ATOM   2338  H   THR B 205      40.996  -8.667  60.129  1.00  0.00
ATOM   2339  H   THR B 205      41.703  -7.761  58.737  1.00  0.00
ATOM   2340  N   ALA B 206      44.489 -11.476  57.886  1.00 66.26
ATOM   2341  CA  ALA B 206      45.128 -12.753  57.544  1.00 66.80
ATOM   2342  C   ALA B 206      46.304 -13.059  58.460  1.00 67.20
ATOM   2343  O   ALA B 206      46.443 -14.187  58.935  1.00 67.08
ATOM   2344  CB  ALA B 206      45.570 -12.780  56.082  1.00 66.60
ATOM   2345  H   ALA B 206      44.492 -10.713  57.194  1.00  0.00
ATOM   2346  H   ALA B 206      44.379 -13.531  57.690  1.00  0.00
ATOM   2347  H   ALA B 206      46.031 -13.752  55.906  1.00  0.00
ATOM   2348  H   ALA B 206      44.675 -12.641  55.476  1.00  0.00
ATOM   2349  H   ALA B 206      46.280 -11.964  55.949  1.00  0.00
ATOM   2350  N   SER B 207      47.142 -12.050  58.698  1.00 67.84
ATOM   2351  CA  SER B 207      48.256 -12.171  59.633  1.00 68.38
ATOM   2352  C   SER B 207      47.763 -12.472  61.047  1.00 68.72
ATOM   2353  O   SER B 207      48.245 -13.405  61.674  1.00 68.83
ATOM   2354  CB  SER B 207      49.131 -10.916  59.615  1.00 68.47
ATOM   2355  OG  SER B 207      49.985 -10.913  58.482  1.00 68.56
ATOM   2356  H   SER B 207      46.999 -11.156  58.206  1.00  0.00
ATOM   2357  H   SER B 207      48.868 -13.012  59.307  1.00  0.00
ATOM   2358  H   SER B 207      49.743 -10.833  60.513  1.00  0.00
ATOM   2359  H   SER B 207      48.487 -10.044  59.504  1.00  0.00
ATOM   2360  H   SER B 207      50.543 -10.049  58.528  1.00  0.00
ATOM   2361  N   HIS B 208      46.781 -11.711  61.529  1.00 69.19
ATOM   2362  CA  HIS B 208      46.235 -11.921  62.872  1.00 69.70
ATOM   2363  C   HIS B 208      45.785 -13.364  63.082  1.00 69.96
ATOM   2364  O   HIS B 208      45.975 -13.922  64.162  1.00 70.39
ATOM   2365  CB  HIS B 208      45.068 -10.966  63.150  1.00 69.65
ATOM   2366  CG  HIS B 208      44.943 -10.559  64.592  1.00 70.46
ATOM   2367  ND1 HIS B 208      44.682  -9.259  64.980  1.00 70.52
ATOM   2368  CD2 HIS B 208      45.042 -11.279  65.737  1.00 70.32
ATOM   2369  CE1 HIS B 208      44.626  -9.197  66.299  1.00 69.95
ATOM   2370  NE2 HIS B 208      44.844 -10.407  66.783  1.00 70.01
ATOM   2371  H   HIS B 208      46.396 -10.957  60.943  1.00  0.00
ATOM   2372  H   HIS B 208      47.040 -11.710  63.576  1.00  0.00
ATOM   2373  H   HIS B 208      44.143 -11.472  62.875  1.00  0.00
ATOM   2374  H   HIS B 208      45.256 -10.052  62.586  1.00  0.00
ATOM   2375  H   HIS B 208      44.551  -8.462  64.341  1.00  0.00
ATOM   2376  H   HIS B 208      45.241 -12.348  65.814  1.00  0.00
ATOM   2377  H   HIS B 208      44.433  -8.300  66.887  1.00  0.00
ATOM   2378  N   CYS B 209      45.220 -13.961  62.034  1.00 70.11
ATOM   2379  CA  CYS B 209      44.566 -15.267  62.106  1.00 70.12
ATOM   2380  C   CYS B 209      45.482 -16.443  61.797  1.00 70.64
ATOM   2381  O   CYS B 209      45.440 -17.465  62.483  1.00 70.59
ATOM   2382  CB  CYS B 209      43.398 -15.301  61.126  1.00 69.89
ATOM   2383  SG  CYS B 209      42.059 -14.234  61.580  1.00 68.63
ATOM   2384  H   CYS B 209      45.245 -13.477  61.125  1.00  0.00
ATOM   2385  H   CYS B 209      44.239 -15.380  63.140  1.00  0.00
ATOM   2386  H   CYS B 209      43.039 -16.323  61.248  1.00  0.00
ATOM   2387  H   CYS B 209      43.813 -15.099  60.138  1.00  0.00
ATOM   2388  H   CYS B 209      41.355 -14.333  60.877  1.00  0.00
ATOM   2389  N   LEU B 210      46.283 -16.299  60.742  1.00 71.18
ATOM   2390  CA  LEU B 210      47.087 -17.397  60.213  1.00 71.66
ATOM   2391  C   LEU B 210      48.485 -17.366  60.785  1.00 71.96
ATOM   2392  O   LEU B 210      49.147 -18.398  60.887  1.00 72.04
ATOM   2393  CB  LEU B 210      47.135 -17.350  58.681  1.00 71.71
ATOM   2394  CG  LEU B 210      45.795 -17.350  57.936  1.00 71.75
ATOM   2395  CD1 LEU B 210      46.008 -16.959  56.476  1.00 72.07
ATOM   2396  CD2 LEU B 210      45.075 -18.691  58.051  1.00 71.17
ATOM   2397  H   LEU B 210      46.337 -15.379  60.283  1.00  0.00
ATOM   2398  H   LEU B 210      46.614 -18.332  60.514  1.00  0.00
ATOM   2399  H   LEU B 210      47.644 -18.263  58.373  1.00  0.00
ATOM   2400  H   LEU B 210      47.613 -16.403  58.429  1.00  0.00
ATOM   2401  H   LEU B 210      45.150 -16.609  58.407  1.00  0.00
ATOM   2402  H   LEU B 210      45.030 -16.975  55.996  1.00  0.00
ATOM   2403  H   LEU B 210      46.444 -15.960  56.474  1.00  0.00
ATOM   2404  H   LEU B 210      46.683 -17.697  56.044  1.00  0.00
ATOM   2405  H   LEU B 210      44.141 -18.600  57.497  1.00  0.00
ATOM   2406  H   LEU B 210      45.732 -19.444  57.616  1.00  0.00
ATOM   2407  H   LEU B 210      44.901 -18.869  59.112  1.00  0.00
ATOM   2408  N   HIS B 211      48.931 -16.169  61.135  1.00 72.60
ATOM   2409  CA  HIS B 211      50.130 -15.996  61.937  1.00 73.40
ATOM   2410  C   HIS B 211      49.689 -15.666  63.370  1.00 74.16
ATOM   2411  O   HIS B 211      48.491 -15.598  63.664  1.00 74.14
ATOM   2412  CB  HIS B 211      51.025 -14.898  61.345  1.00 73.08
ATOM   2413  CG  HIS B 211      51.352 -15.090  59.893  1.00 72.47
ATOM   2414  ND1 HIS B 211      51.709 -14.045  59.067  1.00 71.99
ATOM   2415  CD2 HIS B 211      51.367 -16.200  59.117  1.00 71.67
ATOM   2416  CE1 HIS B 211      51.938 -14.504  57.850  1.00 71.20
ATOM   2417  NE2 HIS B 211      51.734 -15.808  57.853  1.00 71.17
ATOM   2418  H   HIS B 211      48.411 -15.334  60.829  1.00  0.00
ATOM   2419  H   HIS B 211      50.726 -16.909  61.942  1.00  0.00
ATOM   2420  H   HIS B 211      51.969 -14.898  61.890  1.00  0.00
ATOM   2421  H   HIS B 211      50.472 -13.961  61.412  1.00  0.00
ATOM   2422  H   HIS B 211      51.785 -13.059  59.355  1.00  0.00
ATOM   2423  H   HIS B 211      51.132 -17.215  59.436  1.00  0.00
ATOM   2424  H   HIS B 211      52.243 -13.908  56.990  1.00  0.00
ATOM   2425  N   GLY B 212      50.642 -15.481  64.270  1.00 75.17
ATOM   2426  CA  GLY B 212      50.293 -15.173  65.651  1.00 76.48
ATOM   2427  C   GLY B 212      49.951 -13.712  65.875  1.00 77.29
ATOM   2428  O   GLY B 212      50.096 -12.881  64.972  1.00 77.29
ATOM   2429  H   GLY B 212      51.632 -15.555  63.994  1.00  0.00
ATOM   2430  H   GLY B 212      51.183 -15.395  66.240  1.00  0.00
ATOM   2431  H   GLY B 212      49.433 -15.788  65.916  1.00  0.00
ATOM   2432  N   LYS B 213      49.488 -13.405  67.088  1.00 78.14
ATOM   2433  CA  LYS B 213      49.434 -12.025  67.578  1.00 78.88
ATOM   2434  C   LYS B 213      50.853 -11.450  67.608  1.00 79.33
ATOM   2435  O   LYS B 213      51.046 -10.245  67.422  1.00 79.20
ATOM   2436  CB  LYS B 213      48.803 -11.963  68.975  1.00 78.86
ATOM   2437  CG  LYS B 213      49.409 -12.942  69.980  1.00 79.16
ATOM   2438  CD  LYS B 213      48.899 -12.703  71.391  1.00 79.79
ATOM   2439  CE  LYS B 213      49.211 -13.894  72.291  1.00 79.77
ATOM   2440  NZ  LYS B 213      48.568 -13.756  73.625  1.00 79.91
ATOM   2441  H   LYS B 213      49.157 -14.164  67.701  1.00  0.00
ATOM   2442  H   LYS B 213      48.812 -11.433  66.907  1.00  0.00
ATOM   2443  H   LYS B 213      47.750 -12.223  68.867  1.00  0.00
ATOM   2444  H   LYS B 213      48.978 -10.959  69.363  1.00  0.00
ATOM   2445  H   LYS B 213      50.491 -12.807  69.982  1.00  0.00
ATOM   2446  H   LYS B 213      49.122 -13.952  69.686  1.00  0.00
ATOM   2447  H   LYS B 213      47.818 -12.567  71.352  1.00  0.00
ATOM   2448  H   LYS B 213      49.388 -11.817  71.795  1.00  0.00
ATOM   2449  H   LYS B 213      50.289 -13.968  72.435  1.00  0.00
ATOM   2450  H   LYS B 213      48.806 -14.792  71.825  1.00  0.00
ATOM   2451  H   LYS B 213      48.823 -14.592  74.170  1.00  0.00
ATOM   2452  H   LYS B 213      48.938 -12.894  74.050  1.00  0.00
ATOM   2453  H   LYS B 213      47.552 -13.699  73.465  1.00  0.00
ATOM   2454  N   GLU B 214      51.828 -12.336  67.838  1.00 80.04
ATOM   2455  CA  GLU B 214      53.252 -12.002  67.806  1.00 80.88
ATOM   2456  C   GLU B 214      53.628 -11.366  66.476  1.00 81.11
ATOM   2457  O   GLU B 214      54.243 -10.296  66.445  1.00 81.03
ATOM   2458  CB  GLU B 214      54.128 -13.248  68.033  1.00 81.06
ATOM   2459  CG  GLU B 214      54.242 -13.729  69.478  1.00 82.12
ATOM   2460  CD  GLU B 214      53.460 -15.011  69.751  1.00 83.83
ATOM   2461  OE1 GLU B 214      52.306 -15.137  69.278  1.00 84.37
ATOM   2462  OE2 GLU B 214      54.005 -15.897  70.449  1.00 84.70
ATOM   2463  H   GLU B 214      51.561 -13.308  68.049  1.00  0.00
ATOM   2464  H   GLU B 214      53.432 -11.292  68.614  1.00  0.00
ATOM   2465  H   GLU B 214      55.137 -12.983  67.717  1.00  0.00
ATOM   2466  H   GLU B 214      53.654 -14.061  67.482  1.00  0.00
ATOM   2467  H   GLU B 214      53.830 -12.949  70.119  1.00  0.00
ATOM   2468  H   GLU B 214      55.294 -13.937  69.674  1.00  0.00
ATOM   2469  N   ILE B 215      53.254 -12.032  65.383  1.00 81.45
ATOM   2470  CA  ILE B 215      53.545 -11.526  64.047  1.00 81.64
ATOM   2471  C   ILE B 215      52.643 -10.341  63.705  1.00 81.96
ATOM   2472  O   ILE B 215      53.102  -9.377  63.105  1.00 82.18
ATOM   2473  CB  ILE B 215      53.481 -12.629  62.962  1.00 81.53
ATOM   2474  CG1 ILE B 215      54.446 -13.768  63.313  1.00 81.40
ATOM   2475  CG2 ILE B 215      53.797 -12.046  61.580  1.00 81.38
ATOM   2476  CD1 ILE B 215      54.521 -14.890  62.296  1.00 81.07
ATOM   2477  H   ILE B 215      52.748 -12.924  65.485  1.00  0.00
ATOM   2478  H   ILE B 215      54.576 -11.174  64.057  1.00  0.00
ATOM   2479  H   ILE B 215      52.469 -13.033  62.930  1.00  0.00
ATOM   2480  H   ILE B 215      54.093 -14.213  64.243  1.00  0.00
ATOM   2481  H   ILE B 215      55.443 -13.330  63.356  1.00  0.00
ATOM   2482  H   ILE B 215      53.736 -12.867  60.866  1.00  0.00
ATOM   2483  H   ILE B 215      53.050 -11.278  61.380  1.00  0.00
ATOM   2484  H   ILE B 215      54.803 -11.629  61.632  1.00  0.00
ATOM   2485  H   ILE B 215      55.238 -15.618  62.676  1.00  0.00
ATOM   2486  H   ILE B 215      53.520 -15.313  62.213  1.00  0.00
ATOM   2487  H   ILE B 215      54.853 -14.447  61.357  1.00  0.00
ATOM   2488  N   ARG B 216      51.374 -10.393  64.103  1.00 82.36
ATOM   2489  CA  ARG B 216      50.462  -9.287  63.806  1.00 82.80
ATOM   2490  C   ARG B 216      50.922  -7.986  64.443  1.00 83.35
ATOM   2491  O   ARG B 216      50.803  -6.924  63.839  1.00 83.44
ATOM   2492  CB  ARG B 216      49.026  -9.600  64.217  1.00 82.54
ATOM   2493  CG  ARG B 216      47.999  -8.991  63.275  1.00 82.04
ATOM   2494  CD  ARG B 216      47.410  -7.676  63.762  1.00 80.68
ATOM   2495  NE  ARG B 216      48.229  -6.507  63.449  1.00 78.76
ATOM   2496  CZ  ARG B 216      47.773  -5.255  63.414  1.00 77.62
ATOM   2497  NH1 ARG B 216      46.492  -4.989  63.647  1.00 76.47
ATOM   2498  NH2 ARG B 216      48.603  -4.261  63.134  1.00 77.05
ATOM   2499  H   ARG B 216      51.032 -11.215  64.622  1.00  0.00
ATOM   2500  H   ARG B 216      50.481  -9.160  62.724  1.00  0.00
ATOM   2501  H   ARG B 216      48.860  -9.180  65.209  1.00  0.00
ATOM   2502  H   ARG B 216      48.899 -10.682  64.191  1.00  0.00
ATOM   2503  H   ARG B 216      47.176  -9.701  63.193  1.00  0.00
ATOM   2504  H   ARG B 216      48.508  -8.787  62.333  1.00  0.00
ATOM   2505  H   ARG B 216      47.304  -7.715  64.846  1.00  0.00
ATOM   2506  H   ARG B 216      46.470  -7.527  63.230  1.00  0.00
ATOM   2507  H   ARG B 216      49.226  -6.661  63.241  1.00  0.00
ATOM   2508  H   ARG B 216      46.154  -4.016  63.617  1.00  0.00
ATOM   2509  H   ARG B 216      45.837  -5.755  63.858  1.00  0.00
ATOM   2510  H   ARG B 216      48.255  -3.292  63.106  1.00  0.00
ATOM   2511  H   ARG B 216      49.596  -4.457  62.944  1.00  0.00
ATOM   2512  N   SER B 217      51.456  -8.077  65.657  1.00 84.19
ATOM   2513  CA  SER B 217      52.023  -6.916  66.340  1.00 85.04
ATOM   2514  C   SER B 217      53.340  -6.453  65.703  1.00 85.61
ATOM   2515  O   SER B 217      53.843  -5.376  66.022  1.00 85.71
ATOM   2516  CB  SER B 217      52.224  -7.218  67.827  1.00 85.05
ATOM   2517  OG  SER B 217      52.894  -8.453  68.004  1.00 85.14
ATOM   2518  H   SER B 217      51.471  -8.992  66.130  1.00  0.00
ATOM   2519  H   SER B 217      51.310  -6.098  66.234  1.00  0.00
ATOM   2520  H   SER B 217      51.279  -7.254  68.369  1.00  0.00
ATOM   2521  H   SER B 217      52.884  -6.461  68.249  1.00  0.00
ATOM   2522  H   SER B 217      52.998  -8.597  69.019  1.00  0.00
ATOM   2523  N   GLN B 218      53.885  -7.267  64.800  1.00 86.32
ATOM   2524  CA  GLN B 218      55.138  -6.955  64.109  1.00 87.04
ATOM   2525  C   GLN B 218      54.935  -6.245  62.764  1.00 87.27
ATOM   2526  O   GLN B 218      55.911  -5.883  62.105  1.00 87.43
ATOM   2527  CB  GLN B 218      55.969  -8.233  63.895  1.00 87.27
ATOM   2528  CG  GLN B 218      56.793  -8.707  65.095  1.00 88.23
ATOM   2529  CD  GLN B 218      58.114  -7.965  65.229  1.00 89.87
ATOM   2530  OE1 GLN B 218      59.171  -8.473  64.836  1.00 90.63
ATOM   2531  NE2 GLN B 218      58.058  -6.752  65.772  1.00 90.08
ATOM   2532  H   GLN B 218      53.406  -8.151  64.579  1.00  0.00
ATOM   2533  H   GLN B 218      55.673  -6.262  64.758  1.00  0.00
ATOM   2534  H   GLN B 218      56.683  -8.010  63.103  1.00  0.00
ATOM   2535  H   GLN B 218      55.256  -9.030  63.685  1.00  0.00
ATOM   2536  H   GLN B 218      57.016  -9.765  64.958  1.00  0.00
ATOM   2537  H   GLN B 218      56.213  -8.513  65.997  1.00  0.00
ATOM   2538  H   GLN B 218      58.920  -6.200  65.889  1.00  0.00
ATOM   2539  H   GLN B 218      57.153  -6.365  66.075  1.00  0.00
ATOM   2540  N   LEU B 219      53.684  -6.045  62.355  1.00 87.59
ATOM   2541  CA  LEU B 219      53.403  -5.446  61.048  1.00 87.95
ATOM   2542  C   LEU B 219      53.394  -3.928  61.071  1.00 88.19
ATOM   2543  O   LEU B 219      52.608  -3.318  61.798  1.00 88.25
ATOM   2544  CB  LEU B 219      52.069  -5.945  60.483  1.00 87.98
ATOM   2545  CG  LEU B 219      51.890  -7.405  60.063  1.00 88.17
ATOM   2546  CD1 LEU B 219      50.780  -7.480  59.041  1.00 88.75
ATOM   2547  CD2 LEU B 219      53.157  -8.001  59.486  1.00 88.38
ATOM   2548  H   LEU B 219      52.901  -6.316  62.967  1.00  0.00
ATOM   2549  H   LEU B 219      54.223  -5.764  60.403  1.00  0.00
ATOM   2550  H   LEU B 219      51.947  -5.386  59.556  1.00  0.00
ATOM   2551  H   LEU B 219      51.368  -5.821  61.309  1.00  0.00
ATOM   2552  H   LEU B 219      51.642  -7.985  60.952  1.00  0.00
ATOM   2553  H   LEU B 219      50.675  -8.528  58.761  1.00  0.00
ATOM   2554  H   LEU B 219      49.879  -7.096  59.520  1.00  0.00
ATOM   2555  H   LEU B 219      51.083  -6.863  58.195  1.00  0.00
ATOM   2556  H   LEU B 219      52.931  -9.033  59.219  1.00  0.00
ATOM   2557  H   LEU B 219      53.420  -7.405  58.612  1.00  0.00
ATOM   2558  H   LEU B 219      53.920  -7.941  60.262  1.00  0.00
ATOM   2559  N   ASN B 220      54.264  -3.325  60.263  1.00 88.54
ATOM   2560  CA  ASN B 220      54.243  -1.874  60.048  1.00 88.98
ATOM   2561  C   ASN B 220      54.240  -1.499  58.561  1.00 89.16
ATOM   2562  O   ASN B 220      53.930  -2.334  57.707  1.00 89.17
ATOM   2563  CB  ASN B 220      55.379  -1.173  60.812  1.00 88.94
ATOM   2564  CG  ASN B 220      56.756  -1.699  60.442  1.00 89.27
ATOM   2565  OD1 ASN B 220      57.252  -1.472  59.337  1.00 90.03
ATOM   2566  ND2 ASN B 220      57.389  -2.392  61.378  1.00 89.20
ATOM   2567  H   ASN B 220      54.971  -3.893  59.775  1.00  0.00
ATOM   2568  H   ASN B 220      53.300  -1.511  60.458  1.00  0.00
ATOM   2569  H   ASN B 220      55.232  -1.348  61.878  1.00  0.00
ATOM   2570  H   ASN B 220      55.355  -0.116  60.547  1.00  0.00
ATOM   2571  H   ASN B 220      58.326  -2.776  61.189  1.00  0.00
ATOM   2572  H   ASN B 220      56.944  -2.547  62.294  1.00  0.00
ATOM   2573  N   GLU B 221      54.573  -0.243  58.270  1.00 89.44
ATOM   2574  CA  GLU B 221      54.678   0.259  56.899  1.00 89.56
ATOM   2575  C   GLU B 221      55.754  -0.463  56.078  1.00 89.55
ATOM   2576  O   GLU B 221      55.527  -0.804  54.911  1.00 89.79
ATOM   2577  CB  GLU B 221      54.953   1.768  56.913  1.00 89.64
ATOM   2578  CG  GLU B 221      54.883   2.446  55.544  1.00 90.10
ATOM   2579  CD  GLU B 221      53.514   2.328  54.895  1.00 90.43
ATOM   2580  OE1 GLU B 221      53.457   2.020  53.684  1.00 90.40
ATOM   2581  OE2 GLU B 221      52.498   2.534  55.596  1.00 90.22
ATOM   2582  H   GLU B 221      54.766   0.406  59.046  1.00  0.00
ATOM   2583  H   GLU B 221      53.723   0.058  56.414  1.00  0.00
ATOM   2584  H   GLU B 221      55.970   1.903  57.281  1.00  0.00
ATOM   2585  H   GLU B 221      54.179   2.225  57.529  1.00  0.00
ATOM   2586  H   GLU B 221      55.605   1.959  54.889  1.00  0.00
ATOM   2587  H   GLU B 221      55.088   3.507  55.687  1.00  0.00
ATOM   2588  N   LYS B 222      56.913  -0.703  56.693  1.00 89.31
ATOM   2589  CA  LYS B 222      58.073  -1.252  55.982  1.00 89.14
ATOM   2590  C   LYS B 222      58.041  -2.781  55.826  1.00 88.88
ATOM   2591  O   LYS B 222      58.877  -3.364  55.128  1.00 88.78
ATOM   2592  CB  LYS B 222      59.372  -0.777  56.646  1.00 89.22
ATOM   2593  CG  LYS B 222      60.476  -0.420  55.655  1.00 89.75
ATOM   2594  CD  LYS B 222      61.173   0.887  56.034  1.00 90.46
ATOM   2595  CE  LYS B 222      62.017   1.411  54.877  1.00 90.83
ATOM   2596  NZ  LYS B 222      62.300   2.869  55.001  1.00 90.99
ATOM   2597  H   LYS B 222      56.996  -0.496  57.699  1.00  0.00
ATOM   2598  H   LYS B 222      58.029  -0.864  54.964  1.00  0.00
ATOM   2599  H   LYS B 222      59.743  -1.594  57.265  1.00  0.00
ATOM   2600  H   LYS B 222      59.138   0.129  57.206  1.00  0.00
ATOM   2601  H   LYS B 222      60.025  -0.297  54.670  1.00  0.00
ATOM   2602  H   LYS B 222      61.216  -1.220  55.661  1.00  0.00
ATOM   2603  H   LYS B 222      61.825   0.703  56.888  1.00  0.00
ATOM   2604  H   LYS B 222      60.414   1.631  56.276  1.00  0.00
ATOM   2605  H   LYS B 222      61.480   1.249  53.942  1.00  0.00
ATOM   2606  H   LYS B 222      62.977   0.894  54.896  1.00  0.00
ATOM   2607  H   LYS B 222      62.870   3.136  54.185  1.00  0.00
ATOM   2608  H   LYS B 222      61.391   3.353  55.008  1.00  0.00
ATOM   2609  H   LYS B 222      62.811   3.002  55.885  1.00  0.00
ATOM   2610  N   VAL B 223      57.065  -3.419  56.469  1.00 88.72
ATOM   2611  CA  VAL B 223      56.858  -4.867  56.357  1.00 88.37
ATOM   2612  C   VAL B 223      55.913  -5.154  55.188  1.00 88.23
ATOM   2613  O   VAL B 223      56.104  -6.119  54.444  1.00 88.05
ATOM   2614  CB  VAL B 223      56.286  -5.471  57.665  1.00 88.34
ATOM   2615  CG1 VAL B 223      56.375  -6.991  57.643  1.00 88.13
ATOM   2616  CG2 VAL B 223      57.026  -4.922  58.877  1.00 88.25
ATOM   2617  H   VAL B 223      56.430  -2.874  57.069  1.00  0.00
ATOM   2618  H   VAL B 223      57.826  -5.336  56.178  1.00  0.00
ATOM   2619  H   VAL B 223      55.236  -5.186  57.736  1.00  0.00
ATOM   2620  H   VAL B 223      55.959  -7.348  58.585  1.00  0.00
ATOM   2621  H   VAL B 223      55.792  -7.332  56.787  1.00  0.00
ATOM   2622  H   VAL B 223      57.430  -7.247  57.543  1.00  0.00
ATOM   2623  H   VAL B 223      56.579  -5.382  59.758  1.00  0.00
ATOM   2624  H   VAL B 223      58.074  -5.198  58.763  1.00  0.00
ATOM   2625  H   VAL B 223      56.889  -3.841  58.871  1.00  0.00
ATOM   2626  N   ALA B 224      54.900  -4.302  55.036  1.00 88.05
ATOM   2627  CA  ALA B 224      53.991  -4.359  53.896  1.00 87.97
ATOM   2628  C   ALA B 224      54.760  -4.137  52.602  1.00 87.88
ATOM   2629  O   ALA B 224      54.409  -4.688  51.559  1.00 87.91
ATOM   2630  CB  ALA B 224      52.893  -3.317  54.039  1.00 87.97
ATOM   2631  H   ALA B 224      54.753  -3.575  55.751  1.00  0.00
ATOM   2632  H   ALA B 224      53.530  -5.346  53.868  1.00  0.00
ATOM   2633  H   ALA B 224      52.251  -3.409  53.163  1.00  0.00
ATOM   2634  H   ALA B 224      52.357  -3.544  54.960  1.00  0.00
ATOM   2635  H   ALA B 224      53.381  -2.344  54.083  1.00  0.00
ATOM   2636  N   GLN B 225      55.810  -3.324  52.686  1.00 87.81
ATOM   2637  CA  GLN B 225      56.693  -3.073  51.560  1.00 87.83
ATOM   2638  C   GLN B 225      57.448  -4.341  51.171  1.00 87.78
ATOM   2639  O   GLN B 225      57.645  -4.619  49.984  1.00 87.85
ATOM   2640  CB  GLN B 225      57.675  -1.951  51.899  1.00 87.93
ATOM   2641  CG  GLN B 225      58.022  -1.065  50.711  1.00 88.21
ATOM   2642  CD  GLN B 225      56.797  -0.379  50.125  1.00 88.15
ATOM   2643  OE1 GLN B 225      56.172   0.468  50.771  1.00 87.53
ATOM   2644  NE2 GLN B 225      56.445  -0.751  48.896  1.00 88.02
ATOM   2645  H   GLN B 225      56.004  -2.855  53.583  1.00  0.00
ATOM   2646  H   GLN B 225      56.086  -2.763  50.709  1.00  0.00
ATOM   2647  H   GLN B 225      58.600  -2.414  52.242  1.00  0.00
ATOM   2648  H   GLN B 225      57.201  -1.317  52.648  1.00  0.00
ATOM   2649  H   GLN B 225      58.460  -1.694  49.936  1.00  0.00
ATOM   2650  H   GLN B 225      58.710  -0.292  51.055  1.00  0.00
ATOM   2651  H   GLN B 225      55.624  -0.323  48.444  1.00  0.00
ATOM   2652  H   GLN B 225      56.993  -1.466  48.397  1.00  0.00
ATOM   2653  N   LEU B 226      57.857  -5.109  52.178  1.00 87.60
ATOM   2654  CA  LEU B 226      58.528  -6.387  51.954  1.00 87.42
ATOM   2655  C   LEU B 226      57.556  -7.445  51.409  1.00 87.27
ATOM   2656  O   LEU B 226      57.950  -8.320  50.636  1.00 87.41
ATOM   2657  CB  LEU B 226      59.224  -6.870  53.237  1.00 87.43
ATOM   2658  CG  LEU B 226      60.426  -6.090  53.796  1.00 87.31
ATOM   2659  CD1 LEU B 226      60.800  -6.601  55.184  1.00 87.09
ATOM   2660  CD2 LEU B 226      61.638  -6.142  52.867  1.00 86.91
ATOM   2661  H   LEU B 226      57.695  -4.793  53.145  1.00  0.00
ATOM   2662  H   LEU B 226      59.295  -6.234  51.195  1.00  0.00
ATOM   2663  H   LEU B 226      59.629  -7.848  52.977  1.00  0.00
ATOM   2664  H   LEU B 226      58.460  -6.788  54.010  1.00  0.00
ATOM   2665  H   LEU B 226      60.120  -5.046  53.869  1.00  0.00
ATOM   2666  H   LEU B 226      61.652  -6.011  55.522  1.00  0.00
ATOM   2667  H   LEU B 226      59.929  -6.456  55.822  1.00  0.00
ATOM   2668  H   LEU B 226      61.054  -7.656  55.078  1.00  0.00
ATOM   2669  H   LEU B 226      62.431  -5.566  53.345  1.00  0.00
ATOM   2670  H   LEU B 226      61.910  -7.192  52.756  1.00  0.00
ATOM   2671  H   LEU B 226      61.332  -5.701  51.919  1.00  0.00
ATOM   2672  N   TYR B 227      56.290  -7.356  51.809  1.00 87.00
ATOM   2673  CA  TYR B 227      55.242  -8.207  51.246  1.00 86.71
ATOM   2674  C   TYR B 227      54.974  -7.834  49.794  1.00 86.33
ATOM   2675  O   TYR B 227      54.821  -8.707  48.936  1.00 86.16
ATOM   2676  CB  TYR B 227      53.948  -8.081  52.051  1.00 86.96
ATOM   2677  CG  TYR B 227      54.016  -8.629  53.462  1.00 87.58
ATOM   2678  CD1 TYR B 227      53.372  -7.974  54.518  1.00 87.87
ATOM   2679  CD2 TYR B 227      54.719  -9.802  53.745  1.00 88.11
ATOM   2680  CE1 TYR B 227      53.420  -8.479  55.824  1.00 87.92
ATOM   2681  CE2 TYR B 227      54.778 -10.312  55.049  1.00 88.50
ATOM   2682  CZ  TYR B 227      54.124  -9.648  56.079  1.00 88.14
ATOM   2683  OH  TYR B 227      54.182 -10.160  57.354  1.00 88.04
ATOM   2684  H   TYR B 227      56.041  -6.669  52.535  1.00  0.00
ATOM   2685  H   TYR B 227      55.589  -9.239  51.294  1.00  0.00
ATOM   2686  H   TYR B 227      53.185  -8.656  51.526  1.00  0.00
ATOM   2687  H   TYR B 227      53.738  -7.016  52.145  1.00  0.00
ATOM   2688  H   TYR B 227      52.823  -7.053  54.321  1.00  0.00
ATOM   2689  H   TYR B 227      55.230 -10.329  52.939  1.00  0.00
ATOM   2690  H   TYR B 227      52.909  -7.958  56.633  1.00  0.00
ATOM   2691  H   TYR B 227      55.335 -11.226  55.254  1.00  0.00
ATOM   2692  H   TYR B 227      53.640  -9.526  57.958  1.00  0.00
ATOM   2693  N   ALA B 228      54.916  -6.529  49.533  1.00 85.95
ATOM   2694  CA  ALA B 228      54.772  -6.002  48.178  1.00 85.60
ATOM   2695  C   ALA B 228      55.913  -6.492  47.291  1.00 85.39
ATOM   2696  O   ALA B 228      55.696  -6.826  46.123  1.00 85.40
ATOM   2697  CB  ALA B 228      54.719  -4.483  48.198  1.00 85.58
ATOM   2698  H   ALA B 228      54.975  -5.865  50.318  1.00  0.00
ATOM   2699  H   ALA B 228      53.834  -6.369  47.762  1.00  0.00
ATOM   2700  H   ALA B 228      54.612  -4.154  47.164  1.00  0.00
ATOM   2701  H   ALA B 228      53.858  -4.202  48.804  1.00  0.00
ATOM   2702  H   ALA B 228      55.654  -4.137  48.638  1.00  0.00
ATOM   2703  N   ASP B 229      57.119  -6.541  47.859  1.00 84.99
ATOM   2704  CA  ASP B 229      58.292  -7.094  47.183  1.00 84.66
ATOM   2705  C   ASP B 229      58.086  -8.569  46.844  1.00 84.36
ATOM   2706  O   ASP B 229      58.540  -9.045  45.801  1.00 84.16
ATOM   2707  CB  ASP B 229      59.546  -6.942  48.058  1.00 84.85
ATOM   2708  CG  ASP B 229      60.219  -5.567  47.931  1.00 84.86
ATOM   2709  OD1 ASP B 229      59.613  -4.619  47.379  1.00 84.99
ATOM   2710  OD2 ASP B 229      61.372  -5.446  48.404  1.00 84.25
ATOM   2711  H   ASP B 229      57.229  -6.174  48.815  1.00  0.00
ATOM   2712  H   ASP B 229      58.430  -6.535  46.257  1.00  0.00
ATOM   2713  H   ASP B 229      60.267  -7.691  47.730  1.00  0.00
ATOM   2714  H   ASP B 229      59.237  -7.061  49.097  1.00  0.00
ATOM   2715  N   LEU B 230      57.401  -9.287  47.730  1.00 84.12
ATOM   2716  CA  LEU B 230      57.117 -10.703  47.512  1.00 83.96
ATOM   2717  C   LEU B 230      56.034 -10.935  46.464  1.00 83.83
ATOM   2718  O   LEU B 230      56.080 -11.932  45.743  1.00 83.70
ATOM   2719  CB  LEU B 230      56.741 -11.395  48.822  1.00 83.97
ATOM   2720  CG  LEU B 230      57.878 -11.674  49.804  1.00 83.67
ATOM   2721  CD1 LEU B 230      57.342 -12.476  50.969  1.00 83.51
ATOM   2722  CD2 LEU B 230      59.020 -12.420  49.127  1.00 83.36
ATOM   2723  H   LEU B 230      57.063  -8.833  48.591  1.00  0.00
ATOM   2724  H   LEU B 230      58.037 -11.143  47.127  1.00  0.00
ATOM   2725  H   LEU B 230      56.341 -12.370  48.542  1.00  0.00
ATOM   2726  H   LEU B 230      56.062 -10.715  49.336  1.00  0.00
ATOM   2727  H   LEU B 230      58.273 -10.724  50.164  1.00  0.00
ATOM   2728  H   LEU B 230      58.178 -12.655  51.645  1.00  0.00
ATOM   2729  H   LEU B 230      56.563 -11.875  51.438  1.00  0.00
ATOM   2730  H   LEU B 230      56.946 -13.406  50.561  1.00  0.00
ATOM   2731  H   LEU B 230      59.788 -12.582  49.884  1.00  0.00
ATOM   2732  H   LEU B 230      58.611 -13.360  48.757  1.00  0.00
ATOM   2733  H   LEU B 230      59.378 -11.786  48.316  1.00  0.00
ATOM   2734  N   ASP B 231      55.064 -10.020  46.395  1.00 83.69
ATOM   2735  CA  ASP B 231      54.017 -10.057  45.367  1.00 83.56
ATOM   2736  C   ASP B 231      54.610  -9.942  43.970  1.00 83.27
ATOM   2737  O   ASP B 231      54.198 -10.655  43.055  1.00 83.14
ATOM   2738  CB  ASP B 231      53.000  -8.931  45.578  1.00 83.72
ATOM   2739  CG  ASP B 231      52.094  -9.174  46.762  1.00 84.17
ATOM   2740  OD1 ASP B 231      51.706 -10.338  46.995  1.00 84.92
ATOM   2741  OD2 ASP B 231      51.753  -8.191  47.456  1.00 84.95
ATOM   2742  H   ASP B 231      55.050  -9.259  47.089  1.00  0.00
ATOM   2743  H   ASP B 231      53.512 -11.019  45.459  1.00  0.00
ATOM   2744  H   ASP B 231      52.374  -8.861  44.688  1.00  0.00
ATOM   2745  H   ASP B 231      53.554  -8.014  45.778  1.00  0.00
ATOM   2746  N   GLY B 232      55.578  -9.039  43.822  1.00 82.96
ATOM   2747  CA  GLY B 232      56.291  -8.835  42.565  1.00 82.83
ATOM   2748  C   GLY B 232      57.054 -10.054  42.073  1.00 82.71
ATOM   2749  O   GLY B 232      57.701 -10.003  41.025  1.00 82.73
ATOM   2750  H   GLY B 232      55.835  -8.458  44.632  1.00  0.00
ATOM   2751  H   GLY B 232      57.028  -8.059  42.772  1.00  0.00
ATOM   2752  H   GLY B 232      55.548  -8.559  41.817  1.00  0.00
ATOM   2753  N   GLY B 233      56.984 -11.143  42.835  1.00 82.48
ATOM   2754  CA  GLY B 233      57.510 -12.432  42.409  1.00 82.45
ATOM   2755  C   GLY B 233      56.492 -13.169  41.559  1.00 82.65
ATOM   2756  O   GLY B 233      56.850 -13.979  40.703  1.00 82.59
ATOM   2757  H   GLY B 233      56.541 -11.071  43.762  1.00  0.00
ATOM   2758  H   GLY B 233      57.706 -13.015  43.309  1.00  0.00
ATOM   2759  H   GLY B 233      58.431 -12.269  41.850  1.00  0.00
ATOM   2760  N   PHE B 234      55.214 -12.894  41.806  1.00 82.91
ATOM   2761  CA  PHE B 234      54.133 -13.430  40.987  1.00 83.14
ATOM   2762  C   PHE B 234      53.940 -12.545  39.769  1.00 83.17
ATOM   2763  O   PHE B 234      53.062 -11.677  39.737  1.00 83.11
ATOM   2764  CB  PHE B 234      52.839 -13.547  41.795  1.00 83.21
ATOM   2765  CG  PHE B 234      52.670 -14.872  42.471  1.00 83.53
ATOM   2766  CD1 PHE B 234      53.452 -15.212  43.574  1.00 83.83
ATOM   2767  CD2 PHE B 234      51.730 -15.785  42.005  1.00 83.99
ATOM   2768  CE1 PHE B 234      53.302 -16.445  44.199  1.00 83.84
ATOM   2769  CE2 PHE B 234      51.568 -17.021  42.624  1.00 83.93
ATOM   2770  CZ  PHE B 234      52.357 -17.353  43.724  1.00 84.07
ATOM   2771  H   PHE B 234      54.980 -12.283  42.601  1.00  0.00
ATOM   2772  H   PHE B 234      54.399 -14.434  40.657  1.00  0.00
ATOM   2773  H   PHE B 234      51.997 -13.419  41.115  1.00  0.00
ATOM   2774  H   PHE B 234      52.880 -12.799  42.586  1.00  0.00
ATOM   2775  H   PHE B 234      54.189 -14.503  43.951  1.00  0.00
ATOM   2776  H   PHE B 234      51.112 -15.529  41.144  1.00  0.00
ATOM   2777  H   PHE B 234      53.922 -16.701  45.058  1.00  0.00
ATOM   2778  H   PHE B 234      50.827 -17.727  42.250  1.00  0.00
ATOM   2779  H   PHE B 234      52.235 -18.320  44.212  1.00  0.00
ATOM   2780  N   SER B 235      54.782 -12.776  38.769  1.00 83.34
ATOM   2781  CA  SER B 235      54.806 -11.939  37.585  1.00 83.63
ATOM   2782  C   SER B 235      54.823 -12.731  36.281  1.00 84.05
ATOM   2783  O   SER B 235      55.207 -13.904  36.236  1.00 83.89
ATOM   2784  CB  SER B 235      56.012 -10.995  37.633  1.00 83.45
ATOM   2785  OG  SER B 235      57.225 -11.716  37.515  1.00 82.93
ATOM   2786  H   SER B 235      55.435 -13.570  38.836  1.00  0.00
ATOM   2787  H   SER B 235      53.877 -11.368  37.593  1.00  0.00
ATOM   2788  H   SER B 235      56.042 -10.415  38.556  1.00  0.00
ATOM   2789  H   SER B 235      55.974 -10.340  36.762  1.00  0.00
ATOM   2790  H   SER B 235      57.990 -11.027  37.554  1.00  0.00
ATOM   2791  N   HIS B 236      54.367 -12.060  35.231  1.00 84.62
ATOM   2792  CA  HIS B 236      54.639 -12.427  33.850  1.00 85.13
ATOM   2793  C   HIS B 236      56.060 -12.977  33.691  1.00 85.29
ATOM   2794  O   HIS B 236      56.249 -14.127  33.283  1.00 85.19
ATOM   2795  CB  HIS B 236      54.454 -11.179  32.970  1.00 85.34
ATOM   2796  CG  HIS B 236      54.712  -9.881  33.690  1.00 85.62
ATOM   2797  ND1 HIS B 236      53.708  -9.145  34.285  1.00 85.87
ATOM   2798  CD2 HIS B 236      55.859  -9.193  33.913  1.00 85.59
ATOM   2799  CE1 HIS B 236      54.223  -8.060  34.838  1.00 85.76
ATOM   2800  NE2 HIS B 236      55.527  -8.066  34.626  1.00 85.74
ATOM   2801  H   HIS B 236      53.785 -11.228  35.404  1.00  0.00
ATOM   2802  H   HIS B 236      53.947 -13.212  33.545  1.00  0.00
ATOM   2803  H   HIS B 236      53.421 -11.157  32.623  1.00  0.00
ATOM   2804  H   HIS B 236      55.188 -11.237  32.167  1.00  0.00
ATOM   2805  H   HIS B 236      52.710  -9.401  34.297  1.00  0.00
ATOM   2806  H   HIS B 236      56.859  -9.480  33.587  1.00  0.00
ATOM   2807  H   HIS B 236      53.667  -7.292  35.376  1.00  0.00
ATOM   2808  N   ALA B 237      57.037 -12.152  34.067  1.00 85.60
ATOM   2809  CA  ALA B 237      58.461 -12.395  33.831  1.00 86.02
ATOM   2810  C   ALA B 237      59.070 -13.562  34.608  1.00 86.31
ATOM   2811  O   ALA B 237      59.960 -14.245  34.099  1.00 86.32
ATOM   2812  CB  ALA B 237      59.253 -11.120  34.097  1.00 86.01
ATOM   2813  H   ALA B 237      56.772 -11.285  34.556  1.00  0.00
ATOM   2814  H   ALA B 237      58.529 -12.691  32.784  1.00  0.00
ATOM   2815  H   ALA B 237      60.301 -11.351  33.909  1.00  0.00
ATOM   2816  H   ALA B 237      58.876 -10.361  33.411  1.00  0.00
ATOM   2817  H   ALA B 237      59.079 -10.848  35.138  1.00  0.00
ATOM   2818  N   ALA B 238      58.606 -13.777  35.838  1.00 86.78
ATOM   2819  CA  ALA B 238      59.131 -14.849  36.692  1.00 87.16
ATOM   2820  C   ALA B 238      58.817 -16.227  36.131  1.00 87.57
ATOM   2821  O   ALA B 238      59.503 -17.202  36.439  1.00 87.63
ATOM   2822  CB  ALA B 238      58.585 -14.722  38.092  1.00 87.10
ATOM   2823  H   ALA B 238      57.855 -13.172  36.201  1.00  0.00
ATOM   2824  H   ALA B 238      60.215 -14.742  36.718  1.00  0.00
ATOM   2825  H   ALA B 238      59.008 -15.540  38.674  1.00  0.00
ATOM   2826  H   ALA B 238      58.901 -13.750  38.470  1.00  0.00
ATOM   2827  H   ALA B 238      57.500 -14.795  38.019  1.00  0.00
ATOM   2828  N   TRP B 239      57.775 -16.294  35.307  1.00 88.15
ATOM   2829  CA  TRP B 239      57.365 -17.538  34.674  1.00 88.63
ATOM   2830  C   TRP B 239      58.167 -17.830  33.401  1.00 89.19
ATOM   2831  O   TRP B 239      58.693 -18.935  33.241  1.00 89.13
ATOM   2832  CB  TRP B 239      55.859 -17.526  34.380  1.00 88.44
ATOM   2833  CG  TRP B 239      55.310 -18.896  34.166  1.00 87.85
ATOM   2834  CD1 TRP B 239      54.966 -19.795  35.128  1.00 87.69
ATOM   2835  CD2 TRP B 239      55.059 -19.536  32.911  1.00 87.42
ATOM   2836  NE1 TRP B 239      54.516 -20.960  34.556  1.00 87.42
ATOM   2837  CE2 TRP B 239      54.561 -20.828  33.194  1.00 87.43
ATOM   2838  CE3 TRP B 239      55.206 -19.145  31.576  1.00 87.33
ATOM   2839  CZ2 TRP B 239      54.206 -21.733  32.189  1.00 87.33
ATOM   2840  CZ3 TRP B 239      54.855 -20.045  30.577  1.00 87.62
ATOM   2841  CH2 TRP B 239      54.356 -21.324  30.891  1.00 87.58
ATOM   2842  H   TRP B 239      57.240 -15.436  35.110  1.00  0.00
ATOM   2843  H   TRP B 239      57.576 -18.344  35.377  1.00  0.00
ATOM   2844  H   TRP B 239      55.674 -16.945  33.477  1.00  0.00
ATOM   2845  H   TRP B 239      55.349 -17.114  35.251  1.00  0.00
ATOM   2846  H   TRP B 239      55.037 -19.616  36.201  1.00  0.00
ATOM   2847  H   TRP B 239      54.197 -21.795  35.068  1.00  0.00
ATOM   2848  H   TRP B 239      55.588 -18.156  31.325  1.00  0.00
ATOM   2849  H   TRP B 239      53.825 -22.725  32.430  1.00  0.00
ATOM   2850  H   TRP B 239      54.968 -19.756  29.532  1.00  0.00
ATOM   2851  H   TRP B 239      54.083 -22.003  30.083  1.00  0.00
ATOM   2852  N   LEU B 240      58.262 -16.836  32.516  1.00 89.91
ATOM   2853  CA  LEU B 240      58.875 -17.001  31.191  1.00 90.77
ATOM   2854  C   LEU B 240      60.400 -17.048  31.231  1.00 91.31
ATOM   2855  O   LEU B 240      61.019 -17.963  30.684  1.00 91.25
ATOM   2856  CB  LEU B 240      58.451 -15.864  30.252  1.00 90.77
ATOM   2857  CG  LEU B 240      56.983 -15.452  30.102  1.00 91.25
ATOM   2858  CD1 LEU B 240      56.877 -14.049  29.494  1.00 91.32
ATOM   2859  CD2 LEU B 240      56.195 -16.465  29.278  1.00 91.58
ATOM   2860  H   LEU B 240      57.889 -15.911  32.773  1.00  0.00
ATOM   2861  H   LEU B 240      58.518 -17.962  30.822  1.00  0.00
ATOM   2862  H   LEU B 240      58.720 -16.230  29.261  1.00  0.00
ATOM   2863  H   LEU B 240      58.924 -14.982  30.683  1.00  0.00
ATOM   2864  H   LEU B 240      56.541 -15.431  31.098  1.00  0.00
ATOM   2865  H   LEU B 240      55.815 -13.816  29.414  1.00  0.00
ATOM   2866  H   LEU B 240      57.391 -13.368  30.172  1.00  0.00
ATOM   2867  H   LEU B 240      57.358 -14.088  28.517  1.00  0.00
ATOM   2868  H   LEU B 240      55.170 -16.100  29.220  1.00  0.00
ATOM   2869  H   LEU B 240      56.665 -16.511  28.296  1.00  0.00
ATOM   2870  H   LEU B 240      56.256 -17.419  29.802  1.00  0.00
ATOM   2871  N   LEU B 241      60.992 -16.043  31.874  1.00 92.18
ATOM   2872  CA  LEU B 241      62.438 -15.829  31.856  1.00 92.91
ATOM   2873  C   LEU B 241      63.164 -16.635  32.935  1.00 93.49
ATOM   2874  O   LEU B 241      62.623 -16.830  34.028  1.00 93.48
ATOM   2875  CB  LEU B 241      62.754 -14.334  31.998  1.00 92.80
ATOM   2876  CG  LEU B 241      62.132 -13.365  30.980  1.00 92.86
ATOM   2877  CD1 LEU B 241      62.418 -11.922  31.365  1.00 92.65
ATOM   2878  CD2 LEU B 241      62.602 -13.642  29.551  1.00 92.87
ATOM   2879  H   LEU B 241      60.404 -15.387  32.408  1.00  0.00
ATOM   2880  H   LEU B 241      62.805 -16.187  30.894  1.00  0.00
ATOM   2881  H   LEU B 241      63.831 -14.252  31.854  1.00  0.00
ATOM   2882  H   LEU B 241      62.343 -14.042  32.965  1.00  0.00
ATOM   2883  H   LEU B 241      61.055 -13.529  31.002  1.00  0.00
ATOM   2884  H   LEU B 241      61.952 -11.292  30.607  1.00  0.00
ATOM   2885  H   LEU B 241      61.980 -11.762  32.350  1.00  0.00
ATOM   2886  H   LEU B 241      63.502 -11.805  31.380  1.00  0.00
ATOM   2887  H   LEU B 241      62.112 -12.911  28.907  1.00  0.00
ATOM   2888  H   LEU B 241      63.686 -13.526  29.544  1.00  0.00
ATOM   2889  H   LEU B 241      62.302 -14.661  29.309  1.00  0.00
ATOM   2890  N   PRO B 242      64.391 -17.109  32.627  1.00 94.13
ATOM   2891  CA  PRO B 242      65.184 -17.879  33.592  1.00 94.60
ATOM   2892  C   PRO B 242      65.625 -17.030  34.785  1.00 95.04
ATOM   2893  O   PRO B 242      65.868 -15.826  34.637  1.00 95.08
ATOM   2894  CB  PRO B 242      66.399 -18.333  32.771  1.00 94.57
ATOM   2895  CG  PRO B 242      66.514 -17.331  31.679  1.00 94.43
ATOM   2896  CD  PRO B 242      65.100 -16.951  31.342  1.00 94.25
ATOM   2897  H   PRO B 242      64.617 -18.703  34.025  1.00  0.00
ATOM   2898  H   PRO B 242      66.299 -19.347  32.383  1.00  0.00
ATOM   2899  H   PRO B 242      67.309 -18.354  33.371  1.00  0.00
ATOM   2900  H   PRO B 242      67.035 -17.746  30.816  1.00  0.00
ATOM   2901  H   PRO B 242      67.107 -16.469  31.985  1.00  0.00
ATOM   2902  H   PRO B 242      65.020 -15.936  30.954  1.00  0.00
ATOM   2903  H   PRO B 242      64.668 -17.558  30.547  1.00  0.00
ATOM   2904  N   GLY B 243      65.722 -17.669  35.950  1.00 95.49
ATOM   2905  CA  GLY B 243      66.035 -16.991  37.212  1.00 96.01
ATOM   2906  C   GLY B 243      67.390 -16.306  37.296  1.00 96.33
ATOM   2907  O   GLY B 243      67.584 -15.417  38.129  1.00 96.31
ATOM   2908  H   GLY B 243      65.570 -18.688  35.965  1.00  0.00
ATOM   2909  H   GLY B 243      66.055 -17.789  37.954  1.00  0.00
ATOM   2910  H   GLY B 243      65.269 -16.226  37.341  1.00  0.00
ATOM   2911  N   TRP B 244      68.322 -16.707  36.431  1.00 96.72
ATOM   2912  CA  TRP B 244      69.686 -16.161  36.450  1.00 97.10
ATOM   2913  C   TRP B 244      69.835 -14.728  35.905  1.00 97.02
ATOM   2914  O   TRP B 244      70.927 -14.153  35.960  1.00 96.95
ATOM   2915  CB  TRP B 244      70.705 -17.128  35.808  1.00 97.31
ATOM   2916  CG  TRP B 244      70.311 -17.752  34.485  1.00 97.97
ATOM   2917  CD1 TRP B 244      69.800 -19.009  34.290  1.00 98.58
ATOM   2918  CD2 TRP B 244      70.437 -17.165  33.178  1.00 98.77
ATOM   2919  NE1 TRP B 244      69.586 -19.235  32.947  1.00 99.20
ATOM   2920  CE2 TRP B 244      69.968 -18.123  32.242  1.00 99.22
ATOM   2921  CE3 TRP B 244      70.892 -15.923  32.706  1.00 98.77
ATOM   2922  CZ2 TRP B 244      69.940 -17.875  30.858  1.00 99.10
ATOM   2923  CZ3 TRP B 244      70.865 -15.678  31.329  1.00 99.12
ATOM   2924  CH2 TRP B 244      70.389 -16.652  30.424  1.00 98.83
ATOM   2925  H   TRP B 244      68.079 -17.420  35.729  1.00  0.00
ATOM   2926  H   TRP B 244      69.919 -16.070  37.511  1.00  0.00
ATOM   2927  H   TRP B 244      70.835 -17.957  36.504  1.00  0.00
ATOM   2928  H   TRP B 244      71.589 -16.530  35.589  1.00  0.00
ATOM   2929  H   TRP B 244      69.593 -19.727  35.083  1.00  0.00
ATOM   2930  H   TRP B 244      69.201 -20.099  32.539  1.00  0.00
ATOM   2931  H   TRP B 244      71.259 -15.165  33.398  1.00  0.00
ATOM   2932  H   TRP B 244      69.576 -18.625  30.156  1.00  0.00
ATOM   2933  H   TRP B 244      71.217 -14.719  30.948  1.00  0.00
ATOM   2934  H   TRP B 244      70.378 -16.428  29.357  1.00  0.00
ATOM   2935  N   LEU B 245      68.742 -14.154  35.397  1.00 96.98
ATOM   2936  CA  LEU B 245      68.728 -12.744  34.996  1.00 96.81
ATOM   2937  C   LEU B 245      68.539 -11.834  36.208  1.00 96.61
ATOM   2938  O   LEU B 245      67.734 -12.136  37.091  1.00 96.63
ATOM   2939  CB  LEU B 245      67.645 -12.465  33.946  1.00 96.81
ATOM   2940  CG  LEU B 245      67.936 -12.799  32.476  1.00 96.86
ATOM   2941  CD1 LEU B 245      66.740 -12.424  31.624  1.00 96.67
ATOM   2942  CD2 LEU B 245      69.196 -12.108  31.952  1.00 96.84
ATOM   2943  H   LEU B 245      67.886 -14.716  35.284  1.00  0.00
ATOM   2944  H   LEU B 245      69.696 -12.527  34.544  1.00  0.00
ATOM   2945  H   LEU B 245      67.504 -11.384  33.967  1.00  0.00
ATOM   2946  H   LEU B 245      66.811 -13.109  34.223  1.00  0.00
ATOM   2947  H   LEU B 245      68.117 -13.872  32.414  1.00  0.00
ATOM   2948  H   LEU B 245      66.991 -12.677  30.594  1.00  0.00
ATOM   2949  H   LEU B 245      65.893 -13.005  31.990  1.00  0.00
ATOM   2950  H   LEU B 245      66.582 -11.353  31.751  1.00  0.00
ATOM   2951  H   LEU B 245      69.313 -12.407  30.910  1.00  0.00
ATOM   2952  H   LEU B 245      69.035 -11.034  32.050  1.00  0.00
ATOM   2953  H   LEU B 245      70.027 -12.451  32.568  1.00  0.00
ATOM   2954  N   PRO B 246      69.296 -10.724  36.265  1.00 96.43
ATOM   2955  CA  PRO B 246      69.142  -9.780  37.363  1.00 96.17
ATOM   2956  C   PRO B 246      68.182  -8.644  37.005  1.00 95.80
ATOM   2957  O   PRO B 246      68.602  -7.626  36.448  1.00 95.88
ATOM   2958  CB  PRO B 246      70.571  -9.256  37.574  1.00 96.22
ATOM   2959  CG  PRO B 246      71.300  -9.517  36.260  1.00 96.35
ATOM   2960  CD  PRO B 246      70.399 -10.335  35.366  1.00 96.46
ATOM   2961  H   PRO B 246      68.714 -10.237  38.255  1.00  0.00
ATOM   2962  H   PRO B 246      71.064  -9.753  38.410  1.00  0.00
ATOM   2963  H   PRO B 246      70.574  -8.195  37.822  1.00  0.00
ATOM   2964  H   PRO B 246      72.230 -10.055  36.443  1.00  0.00
ATOM   2965  H   PRO B 246      71.537  -8.572  35.772  1.00  0.00
ATOM   2966  H   PRO B 246      70.040  -9.773  34.504  1.00  0.00
ATOM   2967  H   PRO B 246      70.896 -11.194  34.914  1.00  0.00
ATOM   2968  N   LEU B 247      66.901  -8.832  37.314  1.00 95.30
ATOM   2969  CA  LEU B 247      65.875  -7.814  37.069  1.00 94.77
ATOM   2970  C   LEU B 247      65.596  -7.035  38.354  1.00 94.33
ATOM   2971  O   LEU B 247      65.951  -7.502  39.438  1.00 94.34
ATOM   2972  CB  LEU B 247      64.586  -8.464  36.549  1.00 94.76
ATOM   2973  CG  LEU B 247      64.646  -9.457  35.379  1.00 94.97
ATOM   2974  CD1 LEU B 247      63.235  -9.813  34.949  1.00 95.36
ATOM   2975  CD2 LEU B 247      65.445  -8.933  34.182  1.00 94.87
ATOM   2976  H   LEU B 247      66.620  -9.726  37.741  1.00  0.00
ATOM   2977  H   LEU B 247      66.241  -7.123  36.310  1.00  0.00
ATOM   2978  H   LEU B 247      63.995  -7.631  36.169  1.00  0.00
ATOM   2979  H   LEU B 247      64.219  -9.053  37.389  1.00  0.00
ATOM   2980  H   LEU B 247      65.172 -10.343  35.735  1.00  0.00
ATOM   2981  H   LEU B 247      63.322 -10.516  34.121  1.00  0.00
ATOM   2982  H   LEU B 247      62.743 -10.262  35.812  1.00  0.00
ATOM   2983  H   LEU B 247      62.751  -8.885  34.644  1.00  0.00
ATOM   2984  H   LEU B 247      65.422  -9.711  33.418  1.00  0.00
ATOM   2985  H   LEU B 247      64.953  -8.020  33.846  1.00  0.00
ATOM   2986  H   LEU B 247      66.458  -8.741  34.535  1.00  0.00
ATOM   2987  N   PRO B 248      64.975  -5.839  38.247  1.00 93.88
ATOM   2988  CA  PRO B 248      64.582  -5.134  39.472  1.00 93.43
ATOM   2989  C   PRO B 248      63.696  -5.998  40.382  1.00 92.91
ATOM   2990  O   PRO B 248      64.058  -6.245  41.535  1.00 92.93
ATOM   2991  CB  PRO B 248      63.808  -3.919  38.946  1.00 93.38
ATOM   2992  CG  PRO B 248      64.393  -3.663  37.614  1.00 93.71
ATOM   2993  CD  PRO B 248      64.722  -5.022  37.045  1.00 93.92
ATOM   2994  H   PRO B 248      65.440  -4.869  40.090  1.00  0.00
ATOM   2995  H   PRO B 248      63.872  -3.046  39.596  1.00  0.00
ATOM   2996  H   PRO B 248      62.739  -4.117  38.866  1.00  0.00
ATOM   2997  H   PRO B 248      65.285  -3.042  37.700  1.00  0.00
ATOM   2998  H   PRO B 248      63.706  -3.105  36.979  1.00  0.00
ATOM   2999  H   PRO B 248      63.913  -5.431  36.440  1.00  0.00
ATOM   3000  H   PRO B 248      65.568  -5.013  36.357  1.00  0.00
ATOM   3001  N   SER B 249      62.570  -6.474  39.852  1.00 92.20
ATOM   3002  CA  SER B 249      61.617  -7.285  40.614  1.00 91.40
ATOM   3003  C   SER B 249      62.239  -8.531  41.267  1.00 90.96
ATOM   3004  O   SER B 249      61.853  -8.904  42.375  1.00 90.89
ATOM   3005  CB  SER B 249      60.435  -7.680  39.728  1.00 91.29
ATOM   3006  OG  SER B 249      60.878  -8.399  38.593  1.00 90.97
ATOM   3007  H   SER B 249      62.361  -6.263  38.866  1.00  0.00
ATOM   3008  H   SER B 249      61.274  -6.658  41.437  1.00  0.00
ATOM   3009  H   SER B 249      59.867  -6.813  39.391  1.00  0.00
ATOM   3010  H   SER B 249      59.797  -8.368  40.284  1.00  0.00
ATOM   3011  H   SER B 249      60.041  -8.635  38.040  1.00  0.00
ATOM   3012  N   PHE B 250      63.196  -9.155  40.580  1.00 90.32
ATOM   3013  CA  PHE B 250      63.880 -10.360  41.064  1.00 89.82
ATOM   3014  C   PHE B 250      64.676 -10.117  42.352  1.00 89.52
ATOM   3015  O   PHE B 250      64.526 -10.858  43.327  1.00 89.47
ATOM   3016  CB  PHE B 250      64.816 -10.909  39.981  1.00 89.93
ATOM   3017  CG  PHE B 250      64.150 -11.822  38.978  1.00 89.98
ATOM   3018  CD1 PHE B 250      62.905 -11.513  38.431  1.00 90.01
ATOM   3019  CD2 PHE B 250      64.797 -12.978  38.550  1.00 90.20
ATOM   3020  CE1 PHE B 250      62.304 -12.355  37.501  1.00 89.71
ATOM   3021  CE2 PHE B 250      64.207 -13.823  37.617  1.00 90.36
ATOM   3022  CZ  PHE B 250      62.956 -13.510  37.092  1.00 90.32
ATOM   3023  H   PHE B 250      63.469  -8.772  39.664  1.00  0.00
ATOM   3024  H   PHE B 250      63.102 -11.088  41.294  1.00  0.00
ATOM   3025  H   PHE B 250      65.589 -11.494  40.479  1.00  0.00
ATOM   3026  H   PHE B 250      65.187 -10.053  39.418  1.00  0.00
ATOM   3027  H   PHE B 250      62.396 -10.599  38.736  1.00  0.00
ATOM   3028  H   PHE B 250      65.780 -13.224  38.952  1.00  0.00
ATOM   3029  H   PHE B 250      61.323 -12.108  37.094  1.00  0.00
ATOM   3030  H   PHE B 250      64.723 -14.729  37.297  1.00  0.00
ATOM   3031  H   PHE B 250      62.490 -14.171  36.361  1.00  0.00
ATOM   3032  N   ARG B 251      65.525  -9.088  42.341  1.00 89.14
ATOM   3033  CA  ARG B 251      66.309  -8.696  43.517  1.00 88.78
ATOM   3034  C   ARG B 251      65.397  -8.194  44.643  1.00 88.18
ATOM   3035  O   ARG B 251      65.543  -8.618  45.787  1.00 88.02
ATOM   3036  CB  ARG B 251      67.372  -7.638  43.161  1.00 89.01
ATOM   3037  CG  ARG B 251      68.602  -8.161  42.391  1.00 90.07
ATOM   3038  CD  ARG B 251      69.736  -7.109  42.341  1.00 91.73
ATOM   3039  NE  ARG B 251      70.777  -7.425  41.350  1.00 92.65
ATOM   3040  CZ  ARG B 251      71.938  -6.773  41.219  1.00 92.46
ATOM   3041  NH1 ARG B 251      72.242  -5.755  42.017  1.00 92.82
ATOM   3042  NH2 ARG B 251      72.805  -7.143  40.285  1.00 91.51
ATOM   3043  H   ARG B 251      65.634  -8.547  41.471  1.00  0.00
ATOM   3044  H   ARG B 251      66.832  -9.584  43.872  1.00  0.00
ATOM   3045  H   ARG B 251      67.744  -7.244  44.107  1.00  0.00
ATOM   3046  H   ARG B 251      66.882  -6.915  42.509  1.00  0.00
ATOM   3047  H   ARG B 251      68.295  -8.384  41.369  1.00  0.00
ATOM   3048  H   ARG B 251      68.976  -9.048  42.902  1.00  0.00
ATOM   3049  H   ARG B 251      70.220  -7.041  43.315  1.00  0.00
ATOM   3050  H   ARG B 251      69.296  -6.167  42.013  1.00  0.00
ATOM   3051  H   ARG B 251      70.598  -8.209  40.707  1.00  0.00
ATOM   3052  H   ARG B 251      73.140  -5.263  41.904  1.00  0.00
ATOM   3053  H   ARG B 251      71.580  -5.458  42.748  1.00  0.00
ATOM   3054  H   ARG B 251      73.699  -6.641  40.184  1.00  0.00
ATOM   3055  H   ARG B 251      72.584  -7.932  39.661  1.00  0.00
ATOM   3056  N   ARG B 252      64.462  -7.303  44.306  1.00 87.57
ATOM   3057  CA  ARG B 252      63.449  -6.797  45.242  1.00 87.17
ATOM   3058  C   ARG B 252      62.808  -7.916  46.058  1.00 86.70
ATOM   3059  O   ARG B 252      62.733  -7.842  47.287  1.00 86.73
ATOM   3060  CB  ARG B 252      62.344  -6.070  44.476  1.00 87.29
ATOM   3061  CG  ARG B 252      62.547  -4.586  44.264  1.00 88.12
ATOM   3062  CD  ARG B 252      61.990  -4.190  42.899  1.00 89.88
ATOM   3063  NE  ARG B 252      61.078  -3.051  42.961  1.00 91.73
ATOM   3064  CZ  ARG B 252      59.764  -3.147  43.168  1.00 92.60
ATOM   3065  NH1 ARG B 252      59.193  -4.336  43.343  1.00 93.19
ATOM   3066  NH2 ARG B 252      59.017  -2.050  43.205  1.00 92.63
ATOM   3067  H   ARG B 252      64.450  -6.951  43.338  1.00  0.00
ATOM   3068  H   ARG B 252      63.961  -6.117  45.923  1.00  0.00
ATOM   3069  H   ARG B 252      61.434  -6.172  45.067  1.00  0.00
ATOM   3070  H   ARG B 252      62.321  -6.512  43.480  1.00  0.00
ATOM   3071  H   ARG B 252      63.613  -4.361  44.302  1.00  0.00
ATOM   3072  H   ARG B 252      62.033  -4.032  45.050  1.00  0.00
ATOM   3073  H   ARG B 252      61.442  -5.029  42.471  1.00  0.00
ATOM   3074  H   ARG B 252      62.828  -3.868  42.281  1.00  0.00
ATOM   3075  H   ARG B 252      61.477  -2.110  42.836  1.00  0.00
ATOM   3076  H   ARG B 252      58.178  -4.401  43.502  1.00  0.00
ATOM   3077  H   ARG B 252      59.766  -5.191  43.319  1.00  0.00
ATOM   3078  H   ARG B 252      58.002  -2.123  43.365  1.00  0.00
ATOM   3079  H   ARG B 252      59.452  -1.126  43.074  1.00  0.00
ATOM   3080  N   ARG B 253      62.340  -8.941  45.349  1.00 86.04
ATOM   3081  CA  ARG B 253      61.675 -10.094  45.936  1.00 85.33
ATOM   3082  C   ARG B 253      62.629 -10.859  46.837  1.00 85.18
ATOM   3083  O   ARG B 253      62.359 -11.029  48.025  1.00 85.20
ATOM   3084  CB  ARG B 253      61.144 -11.006  44.822  1.00 85.31
ATOM   3085  CG  ARG B 253      60.642 -12.376  45.262  1.00 84.21
ATOM   3086  CD  ARG B 253      60.753 -13.367  44.121  1.00 82.82
ATOM   3087  NE  ARG B 253      62.145 -13.655  43.773  1.00 82.29
ATOM   3088  CZ  ARG B 253      62.552 -14.144  42.602  1.00 81.33
ATOM   3089  NH1 ARG B 253      61.680 -14.398  41.636  1.00 80.93
ATOM   3090  NH2 ARG B 253      63.839 -14.375  42.394  1.00 80.75
ATOM   3091  H   ARG B 253      62.455  -8.916  44.326  1.00  0.00
ATOM   3092  H   ARG B 253      60.838  -9.748  46.543  1.00  0.00
ATOM   3093  H   ARG B 253      61.979 -11.189  44.145  1.00  0.00
ATOM   3094  H   ARG B 253      60.283 -10.494  44.392  1.00  0.00
ATOM   3095  H   ARG B 253      59.598 -12.297  45.565  1.00  0.00
ATOM   3096  H   ARG B 253      61.251 -12.728  46.095  1.00  0.00
ATOM   3097  H   ARG B 253      60.259 -12.964  43.237  1.00  0.00
ATOM   3098  H   ARG B 253      60.310 -14.308  44.446  1.00  0.00
ATOM   3099  H   ARG B 253      62.864 -13.466  44.486  1.00  0.00
ATOM   3100  H   ARG B 253      62.005 -14.776  40.735  1.00  0.00
ATOM   3101  H   ARG B 253      60.677 -14.217  41.787  1.00  0.00
ATOM   3102  H   ARG B 253      64.155 -14.753  41.489  1.00  0.00
ATOM   3103  H   ARG B 253      64.524 -14.177  43.137  1.00  0.00
ATOM   3104  N   ASP B 254      63.745 -11.308  46.266  1.00 84.85
ATOM   3105  CA  ASP B 254      64.726 -12.101  47.001  1.00 84.62
ATOM   3106  C   ASP B 254      65.232 -11.410  48.274  1.00 84.27
ATOM   3107  O   ASP B 254      65.497 -12.072  49.281  1.00 84.19
ATOM   3108  CB  ASP B 254      65.884 -12.515  46.085  1.00 84.64
ATOM   3109  CG  ASP B 254      65.561 -13.752  45.247  1.00 85.04
ATOM   3110  OD1 ASP B 254      64.586 -14.479  45.564  1.00 85.14
ATOM   3111  OD2 ASP B 254      66.299 -14.010  44.271  1.00 85.32
ATOM   3112  H   ASP B 254      63.922 -11.089  45.275  1.00  0.00
ATOM   3113  H   ASP B 254      64.212 -13.001  47.338  1.00  0.00
ATOM   3114  H   ASP B 254      66.743 -12.752  46.714  1.00  0.00
ATOM   3115  H   ASP B 254      66.079 -11.691  45.399  1.00  0.00
ATOM   3116  N   ARG B 255      65.341 -10.083  48.224  1.00 83.83
ATOM   3117  CA  ARG B 255      65.713  -9.282  49.388  1.00 83.55
ATOM   3118  C   ARG B 255      64.685  -9.476  50.493  1.00 83.04
ATOM   3119  O   ARG B 255      65.044  -9.720  51.644  1.00 83.11
ATOM   3120  CB  ARG B 255      65.811  -7.795  49.020  1.00 83.72
ATOM   3121  CG  ARG B 255      66.394  -6.892  50.110  1.00 84.64
ATOM   3122  CD  ARG B 255      65.905  -5.446  49.956  1.00 86.58
ATOM   3123  NE  ARG B 255      66.940  -4.471  50.312  1.00 88.26
ATOM   3124  CZ  ARG B 255      66.908  -3.174  50.000  1.00 89.10
ATOM   3125  NH1 ARG B 255      65.885  -2.664  49.322  1.00 89.46
ATOM   3126  NH2 ARG B 255      67.907  -2.378  50.367  1.00 89.36
ATOM   3127  H   ARG B 255      65.156  -9.604  47.331  1.00  0.00
ATOM   3128  H   ARG B 255      66.691  -9.613  49.738  1.00  0.00
ATOM   3129  H   ARG B 255      64.794  -7.448  48.836  1.00  0.00
ATOM   3130  H   ARG B 255      66.485  -7.727  48.166  1.00  0.00
ATOM   3131  H   ARG B 255      67.480  -6.902  50.022  1.00  0.00
ATOM   3132  H   ARG B 255      66.072  -7.268  51.081  1.00  0.00
ATOM   3133  H   ARG B 255      65.042  -5.273  50.599  1.00  0.00
ATOM   3134  H   ARG B 255      65.675  -5.277  48.904  1.00  0.00
ATOM   3135  H   ARG B 255      67.754  -4.813  50.843  1.00  0.00
ATOM   3136  H   ARG B 255      65.872  -1.661  49.087  1.00  0.00
ATOM   3137  H   ARG B 255      65.106  -3.271  49.032  1.00  0.00
ATOM   3138  H   ARG B 255      67.883  -1.377  50.126  1.00  0.00
ATOM   3139  H   ARG B 255      68.705  -2.762  50.892  1.00  0.00
ATOM   3140  N   ALA B 256      63.409  -9.375  50.124  1.00 82.40
ATOM   3141  CA  ALA B 256      62.304  -9.447  51.075  1.00 81.79
ATOM   3142  C   ALA B 256      62.148 -10.834  51.680  1.00 81.35
ATOM   3143  O   ALA B 256      61.879 -10.965  52.871  1.00 81.35
ATOM   3144  CB  ALA B 256      61.021  -9.014  50.413  1.00 81.81
ATOM   3145  H   ALA B 256      63.193  -9.240  49.126  1.00  0.00
ATOM   3146  H   ALA B 256      62.537  -8.767  51.894  1.00  0.00
ATOM   3147  H   ALA B 256      60.235  -9.087  51.164  1.00  0.00
ATOM   3148  H   ALA B 256      61.167  -7.987  50.077  1.00  0.00
ATOM   3149  H   ALA B 256      60.848  -9.693  49.578  1.00  0.00
ATOM   3150  N   HIS B 257      62.324 -11.862  50.857  1.00 80.92
ATOM   3151  CA  HIS B 257      62.292 -13.244  51.320  1.00 80.65
ATOM   3152  C   HIS B 257      63.267 -13.478  52.477  1.00 80.82
ATOM   3153  O   HIS B 257      62.871 -13.999  53.520  1.00 80.87
ATOM   3154  CB  HIS B 257      62.590 -14.194  50.167  1.00 80.43
ATOM   3155  CG  HIS B 257      62.604 -15.634  50.560  1.00 79.76
ATOM   3156  ND1 HIS B 257      61.451 -16.357  50.769  1.00 79.80
ATOM   3157  CD2 HIS B 257      63.629 -16.491  50.773  1.00 79.29
ATOM   3158  CE1 HIS B 257      61.765 -17.597  51.095  1.00 79.23
ATOM   3159  NE2 HIS B 257      63.080 -17.705  51.105  1.00 79.08
ATOM   3160  H   HIS B 257      62.489 -11.676  49.857  1.00  0.00
ATOM   3161  H   HIS B 257      61.288 -13.446  51.694  1.00  0.00
ATOM   3162  H   HIS B 257      63.579 -13.955  49.776  1.00  0.00
ATOM   3163  H   HIS B 257      61.788 -14.080  49.437  1.00  0.00
ATOM   3164  H   HIS B 257      60.493 -15.988  50.684  1.00  0.00
ATOM   3165  H   HIS B 257      64.692 -16.261  50.696  1.00  0.00
ATOM   3166  H   HIS B 257      61.058 -18.396  51.318  1.00  0.00
ATOM   3167  N   ARG B 258      64.528 -13.077  52.292  1.00 80.98
ATOM   3168  CA  ARG B 258      65.548 -13.160  53.347  1.00 81.05
ATOM   3169  C   ARG B 258      65.102 -12.435  54.621  1.00 80.99
ATOM   3170  O   ARG B 258      65.188 -12.991  55.715  1.00 81.10
ATOM   3171  CB  ARG B 258      66.891 -12.593  52.870  1.00 81.08
ATOM   3172  CG  ARG B 258      67.639 -13.449  51.860  1.00 81.80
ATOM   3173  CD  ARG B 258      69.069 -12.949  51.676  1.00 83.07
ATOM   3174  NE  ARG B 258      69.607 -13.281  50.356  1.00 84.65
ATOM   3175  CZ  ARG B 258      69.693 -12.427  49.331  1.00 85.50
ATOM   3176  NH1 ARG B 258      69.281 -11.169  49.458  1.00 85.35
ATOM   3177  NH2 ARG B 258      70.198 -12.829  48.169  1.00 85.26
ATOM   3178  H   ARG B 258      64.796 -12.695  51.374  1.00  0.00
ATOM   3179  H   ARG B 258      65.677 -14.217  53.579  1.00  0.00
ATOM   3180  H   ARG B 258      67.533 -12.515  53.748  1.00  0.00
ATOM   3181  H   ARG B 258      66.670 -11.652  52.367  1.00  0.00
ATOM   3182  H   ARG B 258      67.121 -13.390  50.903  1.00  0.00
ATOM   3183  H   ARG B 258      67.668 -14.476  52.224  1.00  0.00
ATOM   3184  H   ARG B 258      69.718 -13.398  52.428  1.00  0.00
ATOM   3185  H   ARG B 258      69.057 -11.861  51.738  1.00  0.00
ATOM   3186  H   ARG B 258      69.944 -14.243  50.206  1.00  0.00
ATOM   3187  H   ARG B 258      69.353 -10.521  48.661  1.00  0.00
ATOM   3188  H   ARG B 258      68.890 -10.843  50.354  1.00  0.00
ATOM   3189  H   ARG B 258      70.263 -12.170  47.380  1.00  0.00
ATOM   3190  H   ARG B 258      70.524 -13.800  48.057  1.00  0.00
ATOM   3191  N   GLU B 259      64.615 -11.204  54.464  1.00 80.81
ATOM   3192  CA  GLU B 259      64.176 -10.380  55.587  1.00 80.84
ATOM   3193  C   GLU B 259      63.028 -11.018  56.360  1.00 80.73
ATOM   3194  O   GLU B 259      63.071 -11.113  57.581  1.00 80.48
ATOM   3195  CB  GLU B 259      63.749  -8.987  55.107  1.00 80.90
ATOM   3196  CG  GLU B 259      64.856  -8.142  54.480  1.00 81.73
ATOM   3197  CD  GLU B 259      65.967  -7.791  55.453  1.00 83.03
ATOM   3198  OE1 GLU B 259      65.662  -7.342  56.580  1.00 83.34
ATOM   3199  OE2 GLU B 259      67.152  -7.965  55.087  1.00 84.03
ATOM   3200  H   GLU B 259      64.546 -10.818  53.512  1.00  0.00
ATOM   3201  H   GLU B 259      65.030 -10.293  56.258  1.00  0.00
ATOM   3202  H   GLU B 259      63.403  -8.444  55.986  1.00  0.00
ATOM   3203  H   GLU B 259      63.002  -9.142  54.329  1.00  0.00
ATOM   3204  H   GLU B 259      64.410  -7.208  54.138  1.00  0.00
ATOM   3205  H   GLU B 259      65.301  -8.727  53.675  1.00  0.00
ATOM   3206  N   ILE B 260      62.007 -11.459  55.633  1.00 80.79
ATOM   3207  CA  ILE B 260      60.776 -11.923  56.251  1.00 80.78
ATOM   3208  C   ILE B 260      60.947 -13.310  56.858  1.00 80.78
ATOM   3209  O   ILE B 260      60.367 -13.608  57.904  1.00 80.77
ATOM   3210  CB  ILE B 260      59.591 -11.847  55.275  1.00 80.84
ATOM   3211  CG1 ILE B 260      59.439 -10.409  54.771  1.00 80.95
ATOM   3212  CG2 ILE B 260      58.296 -12.279  55.959  1.00 80.88
ATOM   3213  CD1 ILE B 260      58.666 -10.279  53.484  1.00 81.12
ATOM   3214  H   ILE B 260      62.090 -11.472  54.606  1.00  0.00
ATOM   3215  H   ILE B 260      60.542 -11.249  57.075  1.00  0.00
ATOM   3216  H   ILE B 260      59.786 -12.519  54.440  1.00  0.00
ATOM   3217  H   ILE B 260      60.438 -10.015  54.585  1.00  0.00
ATOM   3218  H   ILE B 260      58.873  -9.864  55.526  1.00  0.00
ATOM   3219  H   ILE B 260      57.502 -12.202  55.216  1.00  0.00
ATOM   3220  H   ILE B 260      58.440 -13.306  56.293  1.00  0.00
ATOM   3221  H   ILE B 260      58.135 -11.599  56.796  1.00  0.00
ATOM   3222  H   ILE B 260      58.631  -9.217  53.239  1.00  0.00
ATOM   3223  H   ILE B 260      59.205 -10.852  52.729  1.00  0.00
ATOM   3224  H   ILE B 260      57.671 -10.685  53.667  1.00  0.00
ATOM   3225  N   LYS B 261      61.759 -14.147  56.218  1.00 80.74
ATOM   3226  CA  LYS B 261      62.184 -15.393  56.843  1.00 80.72
ATOM   3227  C   LYS B 261      62.836 -15.038  58.181  1.00 80.93
ATOM   3228  O   LYS B 261      62.508 -15.618  59.220  1.00 81.09
ATOM   3229  CB  LYS B 261      63.162 -16.149  55.942  1.00 80.63
ATOM   3230  CG  LYS B 261      62.510 -16.965  54.831  1.00 80.19
ATOM   3231  CD  LYS B 261      62.551 -18.468  55.103  1.00 79.51
ATOM   3232  CE  LYS B 261      61.900 -19.246  53.963  1.00 78.94
ATOM   3233  NZ  LYS B 261      62.253 -20.691  53.923  1.00 78.91
ATOM   3234  H   LYS B 261      62.091 -13.912  55.271  1.00  0.00
ATOM   3235  H   LYS B 261      61.328 -16.049  57.002  1.00  0.00
ATOM   3236  H   LYS B 261      63.701 -16.853  56.577  1.00  0.00
ATOM   3237  H   LYS B 261      63.787 -15.400  55.456  1.00  0.00
ATOM   3238  H   LYS B 261      63.062 -16.776  53.910  1.00  0.00
ATOM   3239  H   LYS B 261      61.465 -16.664  54.763  1.00  0.00
ATOM   3240  H   LYS B 261      62.005 -18.673  56.024  1.00  0.00
ATOM   3241  H   LYS B 261      63.592 -18.780  55.189  1.00  0.00
ATOM   3242  H   LYS B 261      62.234 -18.810  53.021  1.00  0.00
ATOM   3243  H   LYS B 261      60.823 -19.205  54.123  1.00  0.00
ATOM   3244  H   LYS B 261      61.757 -21.100  53.119  1.00  0.00
ATOM   3245  H   LYS B 261      63.275 -20.748  53.812  1.00  0.00
ATOM   3246  H   LYS B 261      61.941 -21.102  54.815  1.00  0.00
ATOM   3247  N   ASP B 262      63.728 -14.050  58.142  1.00 81.00
ATOM   3248  CA  ASP B 262      64.455 -13.572  59.316  1.00 81.05
ATOM   3249  C   ASP B 262      63.524 -13.040  60.415  1.00 80.88
ATOM   3250  O   ASP B 262      63.750 -13.300  61.599  1.00 80.79
ATOM   3251  CB  ASP B 262      65.459 -12.498  58.887  1.00 81.21
ATOM   3252  CG  ASP B 262      66.393 -12.090  59.998  1.00 82.00
ATOM   3253  OD1 ASP B 262      66.744 -10.892  60.052  1.00 82.76
ATOM   3254  OD2 ASP B 262      66.781 -12.958  60.813  1.00 83.11
ATOM   3255  H   ASP B 262      63.916 -13.598  57.236  1.00  0.00
ATOM   3256  H   ASP B 262      64.983 -14.421  59.749  1.00  0.00
ATOM   3257  H   ASP B 262      64.905 -11.612  58.576  1.00  0.00
ATOM   3258  H   ASP B 262      66.073 -12.916  58.089  1.00  0.00
ATOM   3259  N   ILE B 263      62.485 -12.308  60.011  1.00 80.62
ATOM   3260  CA  ILE B 263      61.467 -11.792  60.932  1.00 80.45
ATOM   3261  C   ILE B 263      60.639 -12.935  61.529  1.00 80.46
ATOM   3262  O   ILE B 263      60.314 -12.924  62.721  1.00 80.39
ATOM   3263  CB  ILE B 263      60.539 -10.760  60.230  1.00 80.44
ATOM   3264  CG1 ILE B 263      61.349  -9.550  59.761  1.00 80.37
ATOM   3265  CG2 ILE B 263      59.403 -10.308  61.153  1.00 80.14
ATOM   3266  CD1 ILE B 263      60.805  -8.898  58.509  1.00 81.08
ATOM   3267  H   ILE B 263      62.393 -12.096  59.007  1.00  0.00
ATOM   3268  H   ILE B 263      61.987 -11.282  61.743  1.00  0.00
ATOM   3269  H   ILE B 263      60.093 -11.250  59.364  1.00  0.00
ATOM   3270  H   ILE B 263      62.359  -9.892  59.536  1.00  0.00
ATOM   3271  H   ILE B 263      61.303  -8.802  60.553  1.00  0.00
ATOM   3272  H   ILE B 263      58.803  -9.592  60.592  1.00  0.00
ATOM   3273  H   ILE B 263      58.832 -11.199  61.415  1.00  0.00
ATOM   3274  H   ILE B 263      59.866  -9.852  62.028  1.00  0.00
ATOM   3275  H   ILE B 263      61.459  -8.058  58.277  1.00  0.00
ATOM   3276  H   ILE B 263      60.821  -9.653  57.723  1.00  0.00
ATOM   3277  H   ILE B 263      59.790  -8.571  58.735  1.00  0.00
ATOM   3278  N   PHE B 264      60.308 -13.920  60.696  1.00 80.46
ATOM   3279  CA  PHE B 264      59.575 -15.095  61.162  1.00 80.43
ATOM   3280  C   PHE B 264      60.423 -15.943  62.110  1.00 80.60
ATOM   3281  O   PHE B 264      59.884 -16.549  63.032  1.00 80.57
ATOM   3282  CB  PHE B 264      59.036 -15.944  59.994  1.00 80.29
ATOM   3283  CG  PHE B 264      57.884 -15.308  59.235  1.00 79.62
ATOM   3284  CD1 PHE B 264      57.140 -14.265  59.781  1.00 79.25
ATOM   3285  CD2 PHE B 264      57.528 -15.780  57.976  1.00 79.14
ATOM   3286  CE1 PHE B 264      56.080 -13.692  59.072  1.00 78.60
ATOM   3287  CE2 PHE B 264      56.466 -15.215  57.268  1.00 78.14
ATOM   3288  CZ  PHE B 264      55.745 -14.173  57.818  1.00 77.97
ATOM   3289  H   PHE B 264      60.574 -13.852  59.703  1.00  0.00
ATOM   3290  H   PHE B 264      58.713 -14.727  61.719  1.00  0.00
ATOM   3291  H   PHE B 264      58.666 -16.882  60.409  1.00  0.00
ATOM   3292  H   PHE B 264      59.851 -16.058  59.279  1.00  0.00
ATOM   3293  H   PHE B 264      57.387 -13.890  60.774  1.00  0.00
ATOM   3294  H   PHE B 264      58.088 -16.605  57.535  1.00  0.00
ATOM   3295  H   PHE B 264      55.517 -12.866  59.507  1.00  0.00
ATOM   3296  H   PHE B 264      56.206 -15.596  56.281  1.00  0.00
ATOM   3297  H   PHE B 264      54.915 -13.731  57.266  1.00  0.00
ATOM   3298  N   TYR B 265      61.741 -15.970  61.890  1.00 80.84
ATOM   3299  CA  TYR B 265      62.668 -16.655  62.799  1.00 81.17
ATOM   3300  C   TYR B 265      62.570 -16.134  64.237  1.00 81.34
ATOM   3301  O   TYR B 265      62.596 -16.925  65.181  1.00 81.22
ATOM   3302  CB  TYR B 265      64.124 -16.561  62.317  1.00 81.20
ATOM   3303  CG  TYR B 265      64.454 -17.314  61.040  1.00 81.34
ATOM   3304  CD1 TYR B 265      65.449 -16.847  60.181  1.00 81.52
ATOM   3305  CD2 TYR B 265      63.777 -18.485  60.686  1.00 81.46
ATOM   3306  CE1 TYR B 265      65.766 -17.519  59.000  1.00 81.48
ATOM   3307  CE2 TYR B 265      64.085 -19.167  59.505  1.00 81.58
ATOM   3308  CZ  TYR B 265      65.082 -18.674  58.665  1.00 81.54
ATOM   3309  OH  TYR B 265      65.399 -19.331  57.495  1.00 80.81
ATOM   3310  H   TYR B 265      62.118 -15.496  61.057  1.00  0.00
ATOM   3311  H   TYR B 265      62.364 -17.702  62.792  1.00  0.00
ATOM   3312  H   TYR B 265      64.743 -17.000  63.099  1.00  0.00
ATOM   3313  H   TYR B 265      64.305 -15.509  62.096  1.00  0.00
ATOM   3314  H   TYR B 265      65.991 -15.937  60.438  1.00  0.00
ATOM   3315  H   TYR B 265      62.997 -18.872  61.341  1.00  0.00
ATOM   3316  H   TYR B 265      66.548 -17.136  58.345  1.00  0.00
ATOM   3317  H   TYR B 265      63.549 -20.079  59.243  1.00  0.00
ATOM   3318  H   TYR B 265      66.154 -18.795  57.044  1.00  0.00
ATOM   3319  N   LYS B 266      62.465 -14.810  64.391  1.00 81.71
ATOM   3320  CA  LYS B 266      62.280 -14.184  65.706  1.00 82.17
ATOM   3321  C   LYS B 266      61.020 -14.726  66.369  1.00 82.49
ATOM   3322  O   LYS B 266      61.084 -15.327  67.440  1.00 82.59
ATOM   3323  CB  LYS B 266      62.157 -12.650  65.619  1.00 82.08
ATOM   3324  CG  LYS B 266      63.008 -11.935  64.577  1.00 82.49
ATOM   3325  CD  LYS B 266      64.414 -11.605  65.065  1.00 82.65
ATOM   3326  CE  LYS B 266      65.417 -12.660  64.630  1.00 82.79
ATOM   3327  NZ  LYS B 266      66.803 -12.134  64.671  1.00 82.87
ATOM   3328  H   LYS B 266      62.516 -14.208  63.557  1.00  0.00
ATOM   3329  H   LYS B 266      63.166 -14.426  66.293  1.00  0.00
ATOM   3330  H   LYS B 266      62.488 -12.264  66.583  1.00  0.00
ATOM   3331  H   LYS B 266      61.125 -12.454  65.327  1.00  0.00
ATOM   3332  H   LYS B 266      62.513 -10.993  64.340  1.00  0.00
ATOM   3333  H   LYS B 266      63.106 -12.601  63.720  1.00  0.00
ATOM   3334  H   LYS B 266      64.404 -11.567  66.154  1.00  0.00
ATOM   3335  H   LYS B 266      64.713 -10.649  64.634  1.00  0.00
ATOM   3336  H   LYS B 266      65.196 -12.976  63.611  1.00  0.00
ATOM   3337  H   LYS B 266      65.362 -13.498  65.325  1.00  0.00
ATOM   3338  H   LYS B 266      67.424 -12.897  64.366  1.00  0.00
ATOM   3339  H   LYS B 266      66.839 -11.330  64.027  1.00  0.00
ATOM   3340  H   LYS B 266      66.990 -11.854  65.644  1.00  0.00
ATOM   3341  N   ALA B 267      59.880 -14.511  65.714  1.00 82.81
ATOM   3342  CA  ALA B 267      58.571 -14.821  66.280  1.00 83.07
ATOM   3343  C   ALA B 267      58.357 -16.316  66.554  1.00 83.32
ATOM   3344  O   ALA B 267      57.619 -16.678  67.478  1.00 83.41
ATOM   3345  CB  ALA B 267      57.467 -14.263  65.392  1.00 83.06
ATOM   3346  H   ALA B 267      59.924 -14.108  64.767  1.00  0.00
ATOM   3347  H   ALA B 267      58.531 -14.335  67.255  1.00  0.00
ATOM   3348  H   ALA B 267      56.518 -14.523  65.861  1.00  0.00
ATOM   3349  H   ALA B 267      57.612 -13.184  65.343  1.00  0.00
ATOM   3350  H   ALA B 267      57.577 -14.732  64.414  1.00  0.00
ATOM   3351  N   ILE B 268      58.996 -17.172  65.753  1.00 83.55
ATOM   3352  CA  ILE B 268      58.996 -18.619  65.994  1.00 83.80
ATOM   3353  C   ILE B 268      59.758 -18.909  67.284  1.00 84.20
ATOM   3354  O   ILE B 268      59.316 -19.715  68.104  1.00 84.36
ATOM   3355  CB  ILE B 268      59.623 -19.417  64.811  1.00 83.78
ATOM   3356  CG1 ILE B 268      58.713 -19.369  63.577  1.00 83.48
ATOM   3357  CG2 ILE B 268      59.897 -20.873  65.209  1.00 83.28
ATOM   3358  CD1 ILE B 268      59.392 -19.807  62.286  1.00 83.29
ATOM   3359  H   ILE B 268      59.507 -16.804  64.938  1.00  0.00
ATOM   3360  H   ILE B 268      57.960 -18.946  66.084  1.00  0.00
ATOM   3361  H   ILE B 268      60.573 -18.945  64.562  1.00  0.00
ATOM   3362  H   ILE B 268      58.399 -18.334  63.441  1.00  0.00
ATOM   3363  H   ILE B 268      57.892 -20.064  63.755  1.00  0.00
ATOM   3364  H   ILE B 268      60.332 -21.365  64.339  1.00  0.00
ATOM   3365  H   ILE B 268      60.591 -20.848  66.049  1.00  0.00
ATOM   3366  H   ILE B 268      58.939 -21.313  65.487  1.00  0.00
ATOM   3367  H   ILE B 268      58.649 -19.729  61.493  1.00  0.00
ATOM   3368  H   ILE B 268      60.232 -19.132  62.123  1.00  0.00
ATOM   3369  H   ILE B 268      59.722 -20.836  62.432  1.00  0.00
ATOM   3370  N   GLN B 269      60.898 -18.237  67.452  1.00 84.58
ATOM   3371  CA  GLN B 269      61.716 -18.332  68.660  1.00 84.79
ATOM   3372  C   GLN B 269      60.985 -17.711  69.846  1.00 84.82
ATOM   3373  O   GLN B 269      61.036 -18.240  70.950  1.00 84.88
ATOM   3374  CB  GLN B 269      63.049 -17.608  68.452  1.00 84.90
ATOM   3375  CG  GLN B 269      64.235 -18.271  69.116  1.00 85.15
ATOM   3376  CD  GLN B 269      64.915 -19.273  68.207  1.00 85.40
ATOM   3377  OE1 GLN B 269      64.858 -20.479  68.443  1.00 85.22
ATOM   3378  NE2 GLN B 269      65.557 -18.777  67.152  1.00 85.21
ATOM   3379  H   GLN B 269      61.218 -17.620  66.692  1.00  0.00
ATOM   3380  H   GLN B 269      61.903 -19.386  68.866  1.00  0.00
ATOM   3381  H   GLN B 269      62.954 -16.614  68.889  1.00  0.00
ATOM   3382  H   GLN B 269      63.251 -17.615  67.381  1.00  0.00
ATOM   3383  H   GLN B 269      63.875 -18.803  69.997  1.00  0.00
ATOM   3384  H   GLN B 269      64.959 -17.496  69.368  1.00  0.00
ATOM   3385  H   GLN B 269      66.039 -19.410  66.498  1.00  0.00
ATOM   3386  H   GLN B 269      65.572 -17.760  66.990  1.00  0.00
ATOM   3387  N   LYS B 270      60.304 -16.592  69.604  1.00 84.94
ATOM   3388  CA  LYS B 270      59.547 -15.883  70.634  1.00 85.18
ATOM   3389  C   LYS B 270      58.445 -16.756  71.234  1.00 85.43
ATOM   3390  O   LYS B 270      58.221 -16.715  72.448  1.00 85.49
ATOM   3391  CB  LYS B 270      58.961 -14.581  70.066  1.00 85.21
ATOM   3392  CG  LYS B 270      58.289 -13.624  71.080  1.00 85.41
ATOM   3393  CD  LYS B 270      59.291 -12.848  71.952  1.00 85.95
ATOM   3394  CE  LYS B 270      60.279 -11.997  71.139  1.00 85.89
ATOM   3395  NZ  LYS B 270      59.686 -10.715  70.665  1.00 85.89
ATOM   3396  H   LYS B 270      60.311 -16.209  68.648  1.00  0.00
ATOM   3397  H   LYS B 270      60.238 -15.636  71.440  1.00  0.00
ATOM   3398  H   LYS B 270      58.176 -14.887  69.375  1.00  0.00
ATOM   3399  H   LYS B 270      59.801 -14.034  69.638  1.00  0.00
ATOM   3400  H   LYS B 270      57.674 -14.227  71.747  1.00  0.00
ATOM   3401  H   LYS B 270      57.722 -12.889  70.509  1.00  0.00
ATOM   3402  H   LYS B 270      59.873 -13.579  72.514  1.00  0.00
ATOM   3403  H   LYS B 270      58.719 -12.170  72.585  1.00  0.00
ATOM   3404  H   LYS B 270      60.597 -12.561  70.262  1.00  0.00
ATOM   3405  H   LYS B 270      61.107 -11.731  71.796  1.00  0.00
ATOM   3406  H   LYS B 270      60.419 -10.222  70.136  1.00  0.00
ATOM   3407  H   LYS B 270      58.881 -10.957  70.070  1.00  0.00
ATOM   3408  H   LYS B 270      59.398 -10.189  71.502  1.00  0.00
ATOM   3409  N   ARG B 271      57.770 -17.547  70.394  1.00 85.71
ATOM   3410  CA  ARG B 271      56.667 -18.399  70.860  1.00 85.90
ATOM   3411  C   ARG B 271      57.127 -19.758  71.361  1.00 86.37
ATOM   3412  O   ARG B 271      56.638 -20.253  72.384  1.00 86.46
ATOM   3413  CB  ARG B 271      55.593 -18.605  69.793  1.00 85.61
ATOM   3414  CG  ARG B 271      54.523 -19.579  70.270  1.00 84.50
ATOM   3415  CD  ARG B 271      53.381 -19.704  69.330  1.00 82.84
ATOM   3416  NE  ARG B 271      52.539 -18.518  69.342  1.00 81.74
ATOM   3417  CZ  ARG B 271      51.339 -18.468  68.781  1.00 81.16
ATOM   3418  NH1 ARG B 271      50.848 -19.543  68.184  1.00 80.49
ATOM   3419  NH2 ARG B 271      50.628 -17.351  68.824  1.00 81.46
ATOM   3420  H   ARG B 271      58.029 -17.560  69.397  1.00  0.00
ATOM   3421  H   ARG B 271      56.239 -17.850  71.698  1.00  0.00
ATOM   3422  H   ARG B 271      56.062 -19.014  68.898  1.00  0.00
ATOM   3423  H   ARG B 271      55.120 -17.645  69.586  1.00  0.00
ATOM   3424  H   ARG B 271      54.128 -19.225  71.222  1.00  0.00
ATOM   3425  H   ARG B 271      54.981 -20.566  70.333  1.00  0.00
ATOM   3426  H   ARG B 271      52.771 -20.560  69.620  1.00  0.00
ATOM   3427  H   ARG B 271      53.779 -19.813  68.321  1.00  0.00
ATOM   3428  H   ARG B 271      52.894 -17.673  69.811  1.00  0.00
ATOM   3429  H   ARG B 271      49.916 -19.509  67.747  1.00  0.00
ATOM   3430  H   ARG B 271      51.398 -20.413  68.157  1.00  0.00
ATOM   3431  H   ARG B 271      49.696 -17.317  68.387  1.00  0.00
ATOM   3432  H   ARG B 271      51.007 -16.517  69.295  1.00  0.00
ATOM   3433  N   ARG B 272      58.049 -20.368  70.626  1.00 86.88
ATOM   3434  CA  ARG B 272      58.634 -21.641  71.022  1.00 87.45
ATOM   3435  C   ARG B 272      59.093 -21.597  72.487  1.00 87.89
ATOM   3436  O   ARG B 272      59.184 -22.633  73.142  1.00 87.98
ATOM   3437  CB  ARG B 272      59.813 -21.961  70.107  1.00 87.35
ATOM   3438  CG  ARG B 272      59.753 -23.323  69.454  1.00 87.22
ATOM   3439  CD  ARG B 272      60.414 -23.272  68.084  1.00 86.66
ATOM   3440  NE  ARG B 272      60.865 -24.584  67.628  1.00 86.36
ATOM   3441  CZ  ARG B 272      60.101 -25.492  67.024  1.00 86.38
ATOM   3442  NH1 ARG B 272      58.817 -25.256  66.791  1.00 86.20
ATOM   3443  NH2 ARG B 272      60.628 -26.652  66.656  1.00 86.88
ATOM   3444  H   ARG B 272      58.360 -19.927  69.749  1.00  0.00
ATOM   3445  H   ARG B 272      57.880 -22.422  70.929  1.00  0.00
ATOM   3446  H   ARG B 272      60.714 -21.942  70.719  1.00  0.00
ATOM   3447  H   ARG B 272      59.796 -21.229  69.300  1.00  0.00
ATOM   3448  H   ARG B 272      58.709 -23.614  69.338  1.00  0.00
ATOM   3449  H   ARG B 272      60.273 -24.046  70.082  1.00  0.00
ATOM   3450  H   ARG B 272      61.282 -22.614  68.120  1.00  0.00
ATOM   3451  H   ARG B 272      59.666 -22.940  67.364  1.00  0.00
ATOM   3452  H   ARG B 272      61.854 -24.826  67.786  1.00  0.00
ATOM   3453  H   ARG B 272      58.239 -25.969  66.323  1.00  0.00
ATOM   3454  H   ARG B 272      58.398 -24.360  67.078  1.00  0.00
ATOM   3455  H   ARG B 272      60.042 -27.358  66.188  1.00  0.00
ATOM   3456  H   ARG B 272      61.623 -26.846  66.838  1.00  0.00
ATOM   3457  N   GLN B 273      59.343 -20.386  72.993  1.00 88.47
ATOM   3458  CA  GLN B 273      59.890 -20.169  74.338  1.00 88.95
ATOM   3459  C   GLN B 273      58.889 -19.668  75.395  1.00 89.31
ATOM   3460  O   GLN B 273      59.059 -19.954  76.581  1.00 89.55
ATOM   3461  CB  GLN B 273      61.128 -19.262  74.275  1.00 88.91
ATOM   3462  CG  GLN B 273      62.309 -19.905  73.531  1.00 89.09
ATOM   3463  CD  GLN B 273      63.561 -19.044  73.526  1.00 89.65
ATOM   3464  OE1 GLN B 273      63.525 -17.874  73.138  1.00 89.16
ATOM   3465  NE2 GLN B 273      64.684 -19.629  73.946  1.00 89.87
ATOM   3466  H   GLN B 273      59.141 -19.562  72.409  1.00  0.00
ATOM   3467  H   GLN B 273      60.170 -21.163  74.688  1.00  0.00
ATOM   3468  H   GLN B 273      61.448 -19.067  75.299  1.00  0.00
ATOM   3469  H   GLN B 273      60.849 -18.357  73.735  1.00  0.00
ATOM   3470  H   GLN B 273      62.011 -20.057  72.494  1.00  0.00
ATOM   3471  H   GLN B 273      62.559 -20.830  74.050  1.00  0.00
ATOM   3472  H   GLN B 273      65.566 -19.097  73.966  1.00  0.00
ATOM   3473  H   GLN B 273      64.669 -20.613  74.251  1.00  0.00
ATOM   3474  N   SER B 274      57.856 -18.934  74.979  1.00 89.73
ATOM   3475  CA  SER B 274      56.788 -18.517  75.904  1.00 90.05
ATOM   3476  C   SER B 274      55.919 -19.713  76.305  1.00 90.23
ATOM   3477  O   SER B 274      55.642 -20.589  75.482  1.00 90.29
ATOM   3478  CB  SER B 274      55.931 -17.398  75.297  1.00 90.07
ATOM   3479  OG  SER B 274      55.063 -17.886  74.286  1.00 90.30
ATOM   3480  H   SER B 274      57.804 -18.653  73.990  1.00  0.00
ATOM   3481  H   SER B 274      57.261 -18.122  76.803  1.00  0.00
ATOM   3482  H   SER B 274      56.547 -16.611  74.863  1.00  0.00
ATOM   3483  H   SER B 274      55.273 -17.015  76.077  1.00  0.00
ATOM   3484  H   SER B 274      54.528 -17.080  73.933  1.00  0.00
ATOM   3485  N   GLN B 275      55.491 -19.750  77.564  1.00 90.51
ATOM   3486  CA  GLN B 275      54.755 -20.912  78.087  1.00 90.88
ATOM   3487  C   GLN B 275      53.235 -20.777  78.015  1.00 90.95
ATOM   3488  O   GLN B 275      52.528 -21.795  78.001  1.00 90.90
ATOM   3489  CB  GLN B 275      55.164 -21.218  79.527  1.00 91.04
ATOM   3490  CG  GLN B 275      56.637 -21.508  79.721  1.00 91.32
ATOM   3491  CD  GLN B 275      57.153 -20.907  81.005  1.00 91.88
ATOM   3492  OE1 GLN B 275      56.645 -21.198  82.090  1.00 92.19
ATOM   3493  NE2 GLN B 275      58.157 -20.047  80.891  1.00 92.07
ATOM   3494  H   GLN B 275      55.678 -18.950  78.185  1.00  0.00
ATOM   3495  H   GLN B 275      55.031 -21.737  77.430  1.00  0.00
ATOM   3496  H   GLN B 275      54.622 -22.113  79.834  1.00  0.00
ATOM   3497  H   GLN B 275      54.944 -20.326  80.114  1.00  0.00
ATOM   3498  H   GLN B 275      57.190 -21.073  78.889  1.00  0.00
ATOM   3499  H   GLN B 275      56.773 -22.588  79.769  1.00  0.00
ATOM   3500  H   GLN B 275      58.553 -19.603  81.732  1.00  0.00
ATOM   3501  H   GLN B 275      58.541 -19.823  79.962  1.00  0.00
ATOM   3502  N   GLU B 276      52.743 -19.533  77.986  1.00 90.92
ATOM   3503  CA  GLU B 276      51.307 -19.264  77.851  1.00 90.99
ATOM   3504  C   GLU B 276      50.773 -20.102  76.700  1.00 90.71
ATOM   3505  O   GLU B 276      51.194 -19.924  75.557  1.00 90.75
ATOM   3506  CB  GLU B 276      51.009 -17.777  77.584  1.00 91.16
ATOM   3507  CG  GLU B 276      51.759 -16.773  78.464  1.00 92.07
ATOM   3508  CD  GLU B 276      53.067 -16.293  77.836  1.00 93.16
ATOM   3509  OE1 GLU B 276      54.062 -16.140  78.581  1.00 93.20
ATOM   3510  OE2 GLU B 276      53.100 -16.070  76.600  1.00 93.32
ATOM   3511  H   GLU B 276      53.394 -18.738  78.061  1.00  0.00
ATOM   3512  H   GLU B 276      50.820 -19.523  78.791  1.00  0.00
ATOM   3513  H   GLU B 276      49.949 -17.631  77.789  1.00  0.00
ATOM   3514  H   GLU B 276      51.329 -17.580  76.561  1.00  0.00
ATOM   3515  H   GLU B 276      52.003 -17.269  79.404  1.00  0.00
ATOM   3516  H   GLU B 276      51.117 -15.903  78.598  1.00  0.00
ATOM   3517  N   LYS B 277      49.882 -21.040  77.018  1.00 90.32
ATOM   3518  CA  LYS B 277      49.289 -21.916  76.011  1.00 89.92
ATOM   3519  C   LYS B 277      48.389 -21.106  75.084  1.00 89.30
ATOM   3520  O   LYS B 277      47.310 -20.646  75.477  1.00 89.17
ATOM   3521  CB  LYS B 277      48.531 -23.089  76.656  1.00 90.17
ATOM   3522  CG  LYS B 277      49.451 -24.187  77.209  1.00 91.10
ATOM   3523  CD  LYS B 277      48.688 -25.290  77.945  1.00 91.61
ATOM   3524  CE  LYS B 277      49.655 -26.246  78.647  1.00 91.85
ATOM   3525  NZ  LYS B 277      48.960 -27.186  79.573  1.00 91.72
ATOM   3526  H   LYS B 277      49.603 -21.151  78.003  1.00  0.00
ATOM   3527  H   LYS B 277      50.092 -22.353  75.417  1.00  0.00
ATOM   3528  H   LYS B 277      47.910 -23.542  75.884  1.00  0.00
ATOM   3529  H   LYS B 277      47.962 -22.688  77.495  1.00  0.00
ATOM   3530  H   LYS B 277      50.135 -23.724  77.920  1.00  0.00
ATOM   3531  H   LYS B 277      49.964 -24.648  76.365  1.00  0.00
ATOM   3532  H   LYS B 277      48.101 -25.854  77.220  1.00  0.00
ATOM   3533  H   LYS B 277      48.043 -24.831  78.694  1.00  0.00
ATOM   3534  H   LYS B 277      50.367 -25.664  79.232  1.00  0.00
ATOM   3535  H   LYS B 277      50.139 -26.854  77.883  1.00  0.00
ATOM   3536  H   LYS B 277      49.685 -27.784  79.995  1.00  0.00
ATOM   3537  H   LYS B 277      48.478 -26.612  80.280  1.00  0.00
ATOM   3538  H   LYS B 277      48.296 -27.732  79.006  1.00  0.00
ATOM   3539  N   ILE B 278      48.883 -20.905  73.863  1.00 88.53
ATOM   3540  CA  ILE B 278      48.157 -20.206  72.809  1.00 87.62
ATOM   3541  C   ILE B 278      47.798 -21.224  71.731  1.00 87.12
ATOM   3542  O   ILE B 278      48.660 -21.967  71.258  1.00 87.00
ATOM   3543  CB  ILE B 278      48.990 -19.046  72.211  1.00 87.48
ATOM   3544  CG1 ILE B 278      49.578 -18.175  73.329  1.00 87.38
ATOM   3545  CG2 ILE B 278      48.131 -18.204  71.275  1.00 87.26
ATOM   3546  CD1 ILE B 278      50.818 -17.376  72.941  1.00 87.27
ATOM   3547  H   ILE B 278      49.826 -21.262  73.653  1.00  0.00
ATOM   3548  H   ILE B 278      47.255 -19.758  73.226  1.00  0.00
ATOM   3549  H   ILE B 278      49.813 -19.471  71.637  1.00  0.00
ATOM   3550  H   ILE B 278      49.876 -18.847  74.133  1.00  0.00
ATOM   3551  H   ILE B 278      48.812 -17.447  73.596  1.00  0.00
ATOM   3552  H   ILE B 278      48.768 -17.409  70.887  1.00  0.00
ATOM   3553  H   ILE B 278      47.781 -18.865  70.482  1.00  0.00
ATOM   3554  H   ILE B 278      47.306 -17.810  71.868  1.00  0.00
ATOM   3555  H   ILE B 278      51.122 -16.811  73.822  1.00  0.00
ATOM   3556  H   ILE B 278      51.579 -18.095  72.639  1.00  0.00
ATOM   3557  H   ILE B 278      50.530 -16.721  72.119  1.00  0.00
ATOM   3558  N   ASP B 279      46.522 -21.269  71.362  1.00 86.54
ATOM   3559  CA  ASP B 279      46.052 -22.248  70.383  1.00 86.02
ATOM   3560  C   ASP B 279      45.512 -21.598  69.101  1.00 85.37
ATOM   3561  O   ASP B 279      44.294 -21.516  68.883  1.00 85.47
ATOM   3562  CB  ASP B 279      45.022 -23.200  71.012  1.00 86.07
ATOM   3563  CG  ASP B 279      44.554 -24.276  70.051  1.00 86.43
ATOM   3564  OD1 ASP B 279      43.462 -24.829  70.282  1.00 87.05
ATOM   3565  OD2 ASP B 279      45.263 -24.563  69.060  1.00 86.91
ATOM   3566  H   ASP B 279      45.853 -20.603  71.773  1.00  0.00
ATOM   3567  H   ASP B 279      46.920 -22.835  70.081  1.00  0.00
ATOM   3568  H   ASP B 279      44.151 -22.617  71.310  1.00  0.00
ATOM   3569  H   ASP B 279      45.501 -23.702  71.853  1.00  0.00
ATOM   3570  N   ASP B 280      46.437 -21.135  68.263  1.00 84.36
ATOM   3571  CA  ASP B 280      46.099 -20.642  66.932  1.00 83.35
ATOM   3572  C   ASP B 280      46.744 -21.528  65.852  1.00 82.69
ATOM   3573  O   ASP B 280      47.049 -22.700  66.106  1.00 82.44
ATOM   3574  CB  ASP B 280      46.450 -19.150  66.777  1.00 83.32
ATOM   3575  CG  ASP B 280      47.882 -18.824  67.196  1.00 83.00
ATOM   3576  OD1 ASP B 280      48.696 -19.757  67.338  1.00 83.18
ATOM   3577  OD2 ASP B 280      48.198 -17.627  67.373  1.00 81.92
ATOM   3578  H   ASP B 280      47.422 -21.125  68.564  1.00  0.00
ATOM   3579  H   ASP B 280      45.020 -20.709  66.797  1.00  0.00
ATOM   3580  H   ASP B 280      45.779 -18.577  67.417  1.00  0.00
ATOM   3581  H   ASP B 280      46.355 -18.896  65.721  1.00  0.00
ATOM   3582  N   ILE B 281      46.940 -20.969  64.658  1.00 81.78
ATOM   3583  CA  ILE B 281      47.464 -21.720  63.517  1.00 80.88
ATOM   3584  C   ILE B 281      48.972 -21.981  63.630  1.00 80.25
ATOM   3585  O   ILE B 281      49.451 -23.056  63.251  1.00 79.98
ATOM   3586  CB  ILE B 281      47.083 -21.035  62.167  1.00 80.99
ATOM   3587  CG1 ILE B 281      45.623 -21.329  61.809  1.00 80.81
ATOM   3588  CG2 ILE B 281      47.961 -21.516  61.013  1.00 80.95
ATOM   3589  CD1 ILE B 281      44.611 -20.549  62.611  1.00 81.00
ATOM   3590  H   ILE B 281      46.714 -19.972  64.534  1.00  0.00
ATOM   3591  H   ILE B 281      46.987 -22.700  63.531  1.00  0.00
ATOM   3592  H   ILE B 281      47.235 -19.965  62.308  1.00  0.00
ATOM   3593  H   ILE B 281      45.441 -22.385  62.008  1.00  0.00
ATOM   3594  H   ILE B 281      45.485 -21.033  60.769  1.00  0.00
ATOM   3595  H   ILE B 281      47.627 -20.990  60.118  1.00  0.00
ATOM   3596  H   ILE B 281      48.990 -21.266  61.270  1.00  0.00
ATOM   3597  H   ILE B 281      47.815 -22.593  60.929  1.00  0.00
ATOM   3598  H   ILE B 281      43.625 -20.851  62.259  1.00  0.00
ATOM   3599  H   ILE B 281      44.765 -20.810  63.658  1.00  0.00
ATOM   3600  H   ILE B 281      44.802 -19.492  62.424  1.00  0.00
ATOM   3601  N   LEU B 282      49.704 -21.002  64.162  1.00 79.47
ATOM   3602  CA  LEU B 282      51.153 -21.111  64.331  1.00 78.95
ATOM   3603  C   LEU B 282      51.505 -22.256  65.266  1.00 78.78
ATOM   3604  O   LEU B 282      52.401 -23.057  64.982  1.00 78.79
ATOM   3605  CB  LEU B 282      51.736 -19.797  64.856  1.00 78.87
ATOM   3606  CG  LEU B 282      53.226 -19.713  65.209  1.00 78.51
ATOM   3607  CD1 LEU B 282      54.121 -20.044  64.015  1.00 78.06
ATOM   3608  CD2 LEU B 282      53.552 -18.330  65.758  1.00 78.33
ATOM   3609  H   LEU B 282      49.232 -20.138  64.465  1.00  0.00
ATOM   3610  H   LEU B 282      51.591 -21.319  63.355  1.00  0.00
ATOM   3611  H   LEU B 282      51.220 -19.628  65.801  1.00  0.00
ATOM   3612  H   LEU B 282      51.606 -19.092  64.035  1.00  0.00
ATOM   3613  H   LEU B 282      53.428 -20.462  65.975  1.00  0.00
ATOM   3614  H   LEU B 282      55.153 -19.959  64.357  1.00  0.00
ATOM   3615  H   LEU B 282      53.878 -21.061  63.707  1.00  0.00
ATOM   3616  H   LEU B 282      53.892 -19.319  63.234  1.00  0.00
ATOM   3617  H   LEU B 282      54.617 -18.323  65.992  1.00  0.00
ATOM   3618  H   LEU B 282      53.304 -17.611  64.978  1.00  0.00
ATOM   3619  H   LEU B 282      52.940 -18.188  66.649  1.00  0.00
ATOM   3620  N   GLN B 283      50.780 -22.331  66.375  1.00 78.51
ATOM   3621  CA  GLN B 283      50.962 -23.399  67.333  1.00 78.29
ATOM   3622  C   GLN B 283      50.761 -24.765  66.674  1.00 78.20
ATOM   3623  O   GLN B 283      51.549 -25.685  66.900  1.00 78.31
ATOM   3624  CB  GLN B 283      50.020 -23.216  68.526  1.00 78.29
ATOM   3625  CG  GLN B 283      50.469 -23.964  69.778  1.00 78.11
ATOM   3626  CD  GLN B 283      51.937 -23.726  70.112  1.00 77.46
ATOM   3627  OE1 GLN B 283      52.371 -22.589  70.314  1.00 76.84
ATOM   3628  NE2 GLN B 283      52.707 -24.804  70.168  1.00 77.05
ATOM   3629  H   GLN B 283      50.069 -21.609  66.558  1.00  0.00
ATOM   3630  H   GLN B 283      51.987 -23.358  67.702  1.00  0.00
ATOM   3631  H   GLN B 283      49.045 -23.612  68.240  1.00  0.00
ATOM   3632  H   GLN B 283      50.004 -22.154  68.771  1.00  0.00
ATOM   3633  H   GLN B 283      50.336 -25.031  69.597  1.00  0.00
ATOM   3634  H   GLN B 283      49.873 -23.601  70.616  1.00  0.00
ATOM   3635  H   GLN B 283      53.709 -24.711  70.389  1.00  0.00
ATOM   3636  H   GLN B 283      52.304 -25.735  69.990  1.00  0.00
ATOM   3637  N   THR B 284      49.726 -24.879  65.843  1.00 77.98
ATOM   3638  CA  THR B 284      49.419 -26.128  65.147  1.00 77.87
ATOM   3639  C   THR B 284      50.613 -26.600  64.320  1.00 77.78
ATOM   3640  O   THR B 284      50.892 -27.799  64.249  1.00 77.87
ATOM   3641  CB  THR B 284      48.181 -25.987  64.233  1.00 77.96
ATOM   3642  OG1 THR B 284      47.242 -25.074  64.819  1.00 77.99
ATOM   3643  CG2 THR B 284      47.510 -27.346  64.011  1.00 77.95
ATOM   3644  H   THR B 284      49.122 -24.060  65.685  1.00  0.00
ATOM   3645  H   THR B 284      49.197 -26.870  65.914  1.00  0.00
ATOM   3646  H   THR B 284      48.510 -25.601  63.268  1.00  0.00
ATOM   3647  H   THR B 284      47.734 -24.179  64.950  1.00  0.00
ATOM   3648  H   THR B 284      46.651 -27.175  63.363  1.00  0.00
ATOM   3649  H   THR B 284      48.250 -27.994  63.541  1.00  0.00
ATOM   3650  H   THR B 284      47.211 -27.718  64.991  1.00  0.00
ATOM   3651  N   LEU B 285      51.323 -25.649  63.719  1.00 77.58
ATOM   3652  CA  LEU B 285      52.502 -25.951  62.914  1.00 77.31
ATOM   3653  C   LEU B 285      53.680 -26.365  63.785  1.00 77.16
ATOM   3654  O   LEU B 285      54.337 -27.379  63.523  1.00 77.25
ATOM   3655  CB  LEU B 285      52.880 -24.753  62.032  1.00 77.34
ATOM   3656  CG  LEU B 285      51.910 -24.375  60.899  1.00 77.30
ATOM   3657  CD1 LEU B 285      52.391 -23.136  60.139  1.00 76.65
ATOM   3658  CD2 LEU B 285      51.695 -25.545  59.945  1.00 76.58
ATOM   3659  H   LEU B 285      51.031 -24.667  63.825  1.00  0.00
ATOM   3660  H   LEU B 285      52.252 -26.793  62.268  1.00  0.00
ATOM   3661  H   LEU B 285      53.812 -25.034  61.541  1.00  0.00
ATOM   3662  H   LEU B 285      52.906 -23.892  62.700  1.00  0.00
ATOM   3663  H   LEU B 285      50.952 -24.132  61.359  1.00  0.00
ATOM   3664  H   LEU B 285      51.656 -22.935  59.360  1.00  0.00
ATOM   3665  H   LEU B 285      52.449 -22.322  60.861  1.00  0.00
ATOM   3666  H   LEU B 285      53.368 -23.378  59.722  1.00  0.00
ATOM   3667  H   LEU B 285      51.002 -25.205  59.175  1.00  0.00
ATOM   3668  H   LEU B 285      52.670 -25.800  59.529  1.00  0.00
ATOM   3669  H   LEU B 285      51.278 -26.363  60.533  1.00  0.00
ATOM   3670  N   LEU B 286      53.938 -25.587  64.833  1.00 76.76
ATOM   3671  CA  LEU B 286      55.052 -25.878  65.721  1.00 76.31
ATOM   3672  C   LEU B 286      54.874 -27.225  66.421  1.00 76.25
ATOM   3673  O   LEU B 286      55.855 -27.854  66.817  1.00 76.36
ATOM   3674  CB  LEU B 286      55.244 -24.755  66.743  1.00 76.26
ATOM   3675  CG  LEU B 286      55.436 -23.313  66.251  1.00 75.57
ATOM   3676  CD1 LEU B 286      55.412 -22.354  67.428  1.00 74.94
ATOM   3677  CD2 LEU B 286      56.712 -23.134  65.443  1.00 74.50
ATOM   3678  H   LEU B 286      53.341 -24.768  65.018  1.00  0.00
ATOM   3679  H   LEU B 286      55.952 -25.941  65.109  1.00  0.00
ATOM   3680  H   LEU B 286      56.177 -25.002  67.250  1.00  0.00
ATOM   3681  H   LEU B 286      54.314 -24.736  67.312  1.00  0.00
ATOM   3682  H   LEU B 286      54.607 -23.088  65.581  1.00  0.00
ATOM   3683  H   LEU B 286      55.552 -21.351  67.025  1.00  0.00
ATOM   3684  H   LEU B 286      54.441 -22.465  67.910  1.00  0.00
ATOM   3685  H   LEU B 286      56.229 -22.642  68.090  1.00  0.00
ATOM   3686  H   LEU B 286      56.755 -22.087  65.143  1.00  0.00
ATOM   3687  H   LEU B 286      57.543 -23.403  66.095  1.00  0.00
ATOM   3688  H   LEU B 286      56.640 -23.799  64.583  1.00  0.00
ATOM   3689  N   ASP B 287      53.625 -27.673  66.549  1.00 76.04
ATOM   3690  CA  ASP B 287      53.316 -28.931  67.235  1.00 75.89
ATOM   3691  C   ASP B 287      53.288 -30.157  66.315  1.00 75.67
ATOM   3692  O   ASP B 287      53.441 -31.281  66.786  1.00 75.82
ATOM   3693  CB  ASP B 287      51.995 -28.819  68.017  1.00 75.87
ATOM   3694  CG  ASP B 287      52.096 -27.888  69.231  1.00 76.28
ATOM   3695  OD1 ASP B 287      53.222 -27.549  69.663  1.00 75.64
ATOM   3696  OD2 ASP B 287      51.035 -27.493  69.762  1.00 76.91
ATOM   3697  H   ASP B 287      52.853 -27.118  66.154  1.00  0.00
ATOM   3698  H   ASP B 287      54.141 -29.094  67.929  1.00  0.00
ATOM   3699  H   ASP B 287      51.735 -29.813  68.381  1.00  0.00
ATOM   3700  H   ASP B 287      51.245 -28.403  67.344  1.00  0.00
ATOM   3701  N   ALA B 288      53.107 -29.937  65.013  1.00 75.35
ATOM   3702  CA  ALA B 288      52.895 -31.026  64.044  1.00 74.77
ATOM   3703  C   ALA B 288      54.112 -31.924  63.822  1.00 74.39
ATOM   3704  O   ALA B 288      55.226 -31.558  64.175  1.00 74.41
ATOM   3705  CB  ALA B 288      52.409 -30.457  62.716  1.00 74.70
ATOM   3706  H   ALA B 288      53.116 -28.966  64.670  1.00  0.00
ATOM   3707  H   ALA B 288      52.133 -31.670  64.484  1.00  0.00
ATOM   3708  H   ALA B 288      52.269 -31.301  62.040  1.00  0.00
ATOM   3709  H   ALA B 288      51.472 -29.938  62.916  1.00  0.00
ATOM   3710  H   ALA B 288      53.181 -29.776  62.359  1.00  0.00
ATOM   3711  N   THR B 289      53.878 -33.096  63.232  1.00 74.18
ATOM   3712  CA  THR B 289      54.937 -34.039  62.847  1.00 73.99
ATOM   3713  C   THR B 289      54.541 -34.854  61.610  1.00 74.08
ATOM   3714  O   THR B 289      53.363 -35.152  61.413  1.00 74.19
ATOM   3715  CB  THR B 289      55.276 -35.038  63.984  1.00 73.81
ATOM   3716  OG1 THR B 289      54.071 -35.462  64.629  1.00 73.70
ATOM   3717  CG2 THR B 289      56.196 -34.419  65.009  1.00 73.32
ATOM   3718  H   THR B 289      52.901 -33.355  63.035  1.00  0.00
ATOM   3719  H   THR B 289      55.811 -33.425  62.630  1.00  0.00
ATOM   3720  H   THR B 289      55.785 -35.892  63.537  1.00  0.00
ATOM   3721  H   THR B 289      53.471 -35.877  63.902  1.00  0.00
ATOM   3722  H   THR B 289      56.385 -35.179  65.768  1.00  0.00
ATOM   3723  H   THR B 289      57.109 -34.133  64.486  1.00  0.00
ATOM   3724  H   THR B 289      55.677 -33.554  65.422  1.00  0.00
ATOM   3725  N   TYR B 290      55.529 -35.226  60.794  1.00 74.21
ATOM   3726  CA  TYR B 290      55.310 -36.076  59.614  1.00 74.42
ATOM   3727  C   TYR B 290      54.992 -37.510  60.033  1.00 74.52
ATOM   3728  O   TYR B 290      54.997 -37.819  61.223  1.00 74.51
ATOM   3729  CB  TYR B 290      56.555 -36.092  58.712  1.00 74.54
ATOM   3730  CG  TYR B 290      56.910 -34.779  58.041  1.00 74.58
ATOM   3731  CD1 TYR B 290      57.679 -33.825  58.700  1.00 74.49
ATOM   3732  CD2 TYR B 290      56.501 -34.506  56.736  1.00 75.18
ATOM   3733  CE1 TYR B 290      58.017 -32.627  58.095  1.00 74.80
ATOM   3734  CE2 TYR B 290      56.835 -33.305  56.113  1.00 75.22
ATOM   3735  CZ  TYR B 290      57.597 -32.369  56.800  1.00 75.37
ATOM   3736  OH  TYR B 290      57.938 -31.174  56.200  1.00 75.00
ATOM   3737  H   TYR B 290      56.486 -34.904  60.999  1.00  0.00
ATOM   3738  H   TYR B 290      54.467 -35.659  59.063  1.00  0.00
ATOM   3739  H   TYR B 290      56.354 -36.801  57.909  1.00  0.00
ATOM   3740  H   TYR B 290      57.398 -36.329  59.361  1.00  0.00
ATOM   3741  H   TYR B 290      58.023 -34.026  59.715  1.00  0.00
ATOM   3742  H   TYR B 290      55.910 -35.244  56.194  1.00  0.00
ATOM   3743  H   TYR B 290      58.611 -31.890  58.635  1.00  0.00
ATOM   3744  H   TYR B 290      56.501 -33.102  55.095  1.00  0.00
ATOM   3745  H   TYR B 290      58.493 -30.641  56.884  1.00  0.00
ATOM   3746  N   LYS B 291      54.730 -38.383  59.058  1.00 74.84
ATOM   3747  CA  LYS B 291      54.614 -39.820  59.330  1.00 75.35
ATOM   3748  C   LYS B 291      55.907 -40.290  59.998  1.00 75.38
ATOM   3749  O   LYS B 291      55.868 -41.097  60.926  1.00 75.55
ATOM   3750  CB  LYS B 291      54.363 -40.649  58.058  1.00 75.56
ATOM   3751  CG  LYS B 291      53.519 -40.015  56.952  1.00 76.48
ATOM   3752  CD  LYS B 291      52.029 -39.958  57.274  1.00 78.51
ATOM   3753  CE  LYS B 291      51.598 -38.545  57.691  1.00 79.54
ATOM   3754  NZ  LYS B 291      50.118 -38.350  57.630  1.00 79.74
ATOM   3755  H   LYS B 291      54.607 -38.041  58.094  1.00  0.00
ATOM   3756  H   LYS B 291      53.753 -39.971  59.981  1.00  0.00
ATOM   3757  H   LYS B 291      53.807 -41.529  58.382  1.00  0.00
ATOM   3758  H   LYS B 291      55.346 -40.807  57.614  1.00  0.00
ATOM   3759  H   LYS B 291      53.636 -40.628  56.058  1.00  0.00
ATOM   3760  H   LYS B 291      53.863 -38.988  56.827  1.00  0.00
ATOM   3761  H   LYS B 291      51.833 -40.638  58.103  1.00  0.00
ATOM   3762  H   LYS B 291      51.472 -40.245  56.382  1.00  0.00
ATOM   3763  H   LYS B 291      52.058 -37.821  57.018  1.00  0.00
ATOM   3764  H   LYS B 291      51.891 -38.400  58.731  1.00  0.00
ATOM   3765  H   LYS B 291      49.930 -37.381  57.925  1.00  0.00
ATOM   3766  H   LYS B 291      49.832 -38.516  56.654  1.00  0.00
ATOM   3767  H   LYS B 291      49.697 -39.035  58.274  1.00  0.00
ATOM   3768  N   ASP B 292      57.039 -39.781  59.494  1.00 75.35
ATOM   3769  CA  ASP B 292      58.366 -39.870  60.125  1.00 75.24
ATOM   3770  C   ASP B 292      58.319 -39.821  61.647  1.00 74.97
ATOM   3771  O   ASP B 292      58.889 -40.674  62.329  1.00 74.76
ATOM   3772  CB  ASP B 292      59.241 -38.682  59.671  1.00 75.23
ATOM   3773  CG  ASP B 292      60.104 -38.996  58.461  1.00 76.07
ATOM   3774  OD1 ASP B 292      60.379 -40.184  58.187  1.00 76.76
ATOM   3775  OD2 ASP B 292      60.529 -38.037  57.782  1.00 77.90
ATOM   3776  H   ASP B 292      56.976 -39.287  58.592  1.00  0.00
ATOM   3777  H   ASP B 292      58.774 -40.833  59.817  1.00  0.00
ATOM   3778  H   ASP B 292      59.909 -38.418  60.491  1.00  0.00
ATOM   3779  H   ASP B 292      58.571 -37.873  59.380  1.00  0.00
ATOM   3780  N   GLY B 293      57.633 -38.800  62.157  1.00 74.73
ATOM   3781  CA  GLY B 293      57.757 -38.384  63.542  1.00 74.54
ATOM   3782  C   GLY B 293      58.629 -37.145  63.628  1.00 74.36
ATOM   3783  O   GLY B 293      58.790 -36.562  64.697  1.00 74.50
ATOM   3784  H   GLY B 293      56.987 -38.284  61.543  1.00  0.00
ATOM   3785  H   GLY B 293      58.233 -39.198  64.089  1.00  0.00
ATOM   3786  H   GLY B 293      56.765 -38.197  63.952  1.00  0.00
ATOM   3787  N   ARG B 294      59.193 -36.738  62.496  1.00 74.27
ATOM   3788  CA  ARG B 294      60.036 -35.548  62.451  1.00 74.15
ATOM   3789  C   ARG B 294      59.190 -34.281  62.548  1.00 73.80
ATOM   3790  O   ARG B 294      58.223 -34.130  61.797  1.00 73.85
ATOM   3791  CB  ARG B 294      60.867 -35.523  61.169  1.00 74.24
ATOM   3792  CG  ARG B 294      62.121 -34.671  61.272  1.00 74.65
ATOM   3793  CD  ARG B 294      62.890 -34.649  59.966  1.00 75.17
ATOM   3794  NE  ARG B 294      62.365 -33.642  59.049  1.00 76.26
ATOM   3795  CZ  ARG B 294      61.588 -33.896  57.998  1.00 76.84
ATOM   3796  NH1 ARG B 294      61.225 -35.147  57.704  1.00 76.39
ATOM   3797  NH2 ARG B 294      61.177 -32.888  57.235  1.00 76.55
ATOM   3798  H   ARG B 294      59.032 -37.274  61.632  1.00  0.00
ATOM   3799  H   ARG B 294      60.711 -35.583  63.306  1.00  0.00
ATOM   3800  H   ARG B 294      60.246 -35.096  60.381  1.00  0.00
ATOM   3801  H   ARG B 294      61.188 -36.545  60.968  1.00  0.00
ATOM   3802  H   ARG B 294      62.764 -35.094  62.043  1.00  0.00
ATOM   3803  H   ARG B 294      61.825 -33.650  61.512  1.00  0.00
ATOM   3804  H   ARG B 294      62.826 -35.623  59.480  1.00  0.00
ATOM   3805  H   ARG B 294      63.923 -34.374  60.180  1.00  0.00
ATOM   3806  H   ARG B 294      62.615 -32.659  59.229  1.00  0.00
ATOM   3807  H   ARG B 294      60.624 -35.331  56.888  1.00  0.00
ATOM   3808  H   ARG B 294      61.546 -35.928  58.293  1.00  0.00
ATOM   3809  H   ARG B 294      60.576 -33.072  56.419  1.00  0.00
ATOM   3810  H   ARG B 294      61.460 -31.923  57.460  1.00  0.00
ATOM   3811  N   PRO B 295      59.534 -33.376  63.488  1.00 73.38
ATOM   3812  CA  PRO B 295      58.843 -32.087  63.540  1.00 72.92
ATOM   3813  C   PRO B 295      59.322 -31.169  62.411  1.00 72.48
ATOM   3814  O   PRO B 295      60.318 -31.476  61.751  1.00 72.52
ATOM   3815  CB  PRO B 295      59.244 -31.531  64.915  1.00 72.83
ATOM   3816  CG  PRO B 295      60.568 -32.145  65.198  1.00 72.99
ATOM   3817  CD  PRO B 295      60.519 -33.521  64.579  1.00 73.29
ATOM   3818  H   PRO B 295      57.764 -32.170  63.414  1.00  0.00
ATOM   3819  H   PRO B 295      58.518 -31.753  65.697  1.00  0.00
ATOM   3820  H   PRO B 295      59.318 -30.444  64.908  1.00  0.00
ATOM   3821  H   PRO B 295      60.749 -32.198  66.271  1.00  0.00
ATOM   3822  H   PRO B 295      61.381 -31.543  64.792  1.00  0.00
ATOM   3823  H   PRO B 295      61.490 -33.844  64.204  1.00  0.00
ATOM   3824  H   PRO B 295      60.245 -34.303  65.287  1.00  0.00
ATOM   3825  N   LEU B 296      58.615 -30.064  62.185  1.00 72.00
ATOM   3826  CA  LEU B 296      59.018 -29.096  61.165  1.00 71.41
ATOM   3827  C   LEU B 296      60.183 -28.248  61.650  1.00 71.16
ATOM   3828  O   LEU B 296      60.182 -27.775  62.789  1.00 71.18
ATOM   3829  CB  LEU B 296      57.853 -28.174  60.773  1.00 71.35
ATOM   3830  CG  LEU B 296      56.595 -28.703  60.068  1.00 71.05
ATOM   3831  CD1 LEU B 296      55.552 -27.602  59.964  1.00 70.02
ATOM   3832  CD2 LEU B 296      56.902 -29.270  58.688  1.00 70.99
ATOM   3833  H   LEU B 296      57.766 -29.887  62.740  1.00  0.00
ATOM   3834  H   LEU B 296      59.326 -29.667  60.289  1.00  0.00
ATOM   3835  H   LEU B 296      58.295 -27.502  60.037  1.00  0.00
ATOM   3836  H   LEU B 296      57.477 -27.816  61.731  1.00  0.00
ATOM   3837  H   LEU B 296      56.202 -29.520  60.673  1.00  0.00
ATOM   3838  H   LEU B 296      54.686 -28.030  59.459  1.00  0.00
ATOM   3839  H   LEU B 296      55.315 -27.291  60.981  1.00  0.00
ATOM   3840  H   LEU B 296      55.999 -26.793  59.387  1.00  0.00
ATOM   3841  H   LEU B 296      55.958 -29.618  58.269  1.00  0.00
ATOM   3842  H   LEU B 296      57.333 -28.460  58.099  1.00  0.00
ATOM   3843  H   LEU B 296      57.608 -30.088  58.829  1.00  0.00
ATOM   3844  N   THR B 297      61.174 -28.063  60.780  1.00 70.78
ATOM   3845  CA  THR B 297      62.232 -27.082  61.000  1.00 70.31
ATOM   3846  C   THR B 297      61.628 -25.692  61.022  1.00 69.99
ATOM   3847  O   THR B 297      60.591 -25.452  60.401  1.00 70.16
ATOM   3848  CB  THR B 297      63.273 -27.123  59.873  1.00 70.29
ATOM   3849  OG1 THR B 297      63.798 -28.447  59.764  1.00 70.21
ATOM   3850  CG2 THR B 297      64.428 -26.159  60.153  1.00 70.95
ATOM   3851  H   THR B 297      61.195 -28.632  59.922  1.00  0.00
ATOM   3852  H   THR B 297      62.716 -27.319  61.947  1.00  0.00
ATOM   3853  H   THR B 297      62.784 -26.825  58.946  1.00  0.00
ATOM   3854  H   THR B 297      63.001 -29.072  59.576  1.00  0.00
ATOM   3855  H   THR B 297      65.122 -26.242  59.317  1.00  0.00
ATOM   3856  H   THR B 297      63.999 -25.160  60.225  1.00  0.00
ATOM   3857  H   THR B 297      64.885 -26.473  61.092  1.00  0.00
ATOM   3858  N   ASP B 298      62.277 -24.779  61.736  1.00 69.72
ATOM   3859  CA  ASP B 298      61.914 -23.363  61.694  1.00 69.30
ATOM   3860  C   ASP B 298      61.834 -22.870  60.252  1.00 68.87
ATOM   3861  O   ASP B 298      60.980 -22.043  59.921  1.00 68.95
ATOM   3862  CB  ASP B 298      62.917 -22.523  62.489  1.00 69.25
ATOM   3863  CG  ASP B 298      62.841 -22.781  63.981  1.00 69.41
ATOM   3864  OD1 ASP B 298      62.295 -23.830  64.384  1.00 69.59
ATOM   3865  OD2 ASP B 298      63.329 -21.935  64.757  1.00 69.88
ATOM   3866  H   ASP B 298      63.059 -25.077  62.337  1.00  0.00
ATOM   3867  H   ASP B 298      60.931 -23.251  62.152  1.00  0.00
ATOM   3868  H   ASP B 298      62.693 -21.470  62.319  1.00  0.00
ATOM   3869  H   ASP B 298      63.919 -22.797  62.160  1.00  0.00
ATOM   3870  N   ASP B 299      62.716 -23.398  59.400  1.00 68.12
ATOM   3871  CA  ASP B 299      62.707 -23.066  57.982  1.00 67.43
ATOM   3872  C   ASP B 299      61.397 -23.495  57.315  1.00 66.99
ATOM   3873  O   ASP B 299      60.664 -22.659  56.783  1.00 67.06
ATOM   3874  CB  ASP B 299      63.901 -23.684  57.258  1.00 67.14
ATOM   3875  CG  ASP B 299      64.117 -23.073  55.893  1.00 66.82
ATOM   3876  OD1 ASP B 299      64.091 -21.821  55.790  1.00 65.16
ATOM   3877  OD2 ASP B 299      64.301 -23.842  54.926  1.00 66.97
ATOM   3878  H   ASP B 299      63.422 -24.058  59.755  1.00  0.00
ATOM   3879  H   ASP B 299      62.787 -21.982  57.906  1.00  0.00
ATOM   3880  H   ASP B 299      63.715 -24.750  57.127  1.00  0.00
ATOM   3881  H   ASP B 299      64.795 -23.493  57.852  1.00  0.00
ATOM   3882  N   GLU B 300      61.113 -24.792  57.367  1.00 66.23
ATOM   3883  CA  GLU B 300      59.850 -25.338  56.903  1.00 65.62
ATOM   3884  C   GLU B 300      58.646 -24.539  57.398  1.00 65.46
ATOM   3885  O   GLU B 300      57.818 -24.122  56.587  1.00 65.68
ATOM   3886  CB  GLU B 300      59.733 -26.800  57.308  1.00 65.47
ATOM   3887  CG  GLU B 300      60.532 -27.715  56.405  1.00 65.84
ATOM   3888  CD  GLU B 300      60.644 -29.117  56.945  1.00 66.43
ATOM   3889  OE1 GLU B 300      60.747 -29.269  58.179  1.00 67.97
ATOM   3890  OE2 GLU B 300      60.641 -30.070  56.138  1.00 65.80
ATOM   3891  H   GLU B 300      61.818 -25.437  57.752  1.00  0.00
ATOM   3892  H   GLU B 300      59.845 -25.264  55.815  1.00  0.00
ATOM   3893  H   GLU B 300      58.685 -27.090  57.239  1.00  0.00
ATOM   3894  H   GLU B 300      60.127 -26.902  58.319  1.00  0.00
ATOM   3895  H   GLU B 300      61.540 -27.309  56.320  1.00  0.00
ATOM   3896  H   GLU B 300      60.016 -27.771  55.446  1.00  0.00
ATOM   3897  N   VAL B 301      58.567 -24.307  58.711  1.00 64.94
ATOM   3898  CA  VAL B 301      57.491 -23.504  59.311  1.00 64.35
ATOM   3899  C   VAL B 301      57.403 -22.123  58.661  1.00 64.10
ATOM   3900  O   VAL B 301      56.346 -21.739  58.166  1.00 64.13
ATOM   3901  CB  VAL B 301      57.644 -23.363  60.862  1.00 64.35
ATOM   3902  CG1 VAL B 301      56.632 -22.370  61.434  1.00 64.11
ATOM   3903  CG2 VAL B 301      57.490 -24.707  61.547  1.00 64.17
ATOM   3904  H   VAL B 301      59.289 -24.706  59.328  1.00  0.00
ATOM   3905  H   VAL B 301      56.562 -24.042  59.121  1.00  0.00
ATOM   3906  H   VAL B 301      58.647 -22.982  61.054  1.00  0.00
ATOM   3907  H   VAL B 301      56.801 -22.327  62.510  1.00  0.00
ATOM   3908  H   VAL B 301      56.823 -21.409  60.956  1.00  0.00
ATOM   3909  H   VAL B 301      55.640 -22.752  61.194  1.00  0.00
ATOM   3910  H   VAL B 301      57.607 -24.535  62.617  1.00  0.00
ATOM   3911  H   VAL B 301      56.494 -25.077  61.303  1.00  0.00
ATOM   3912  H   VAL B 301      58.271 -25.357  61.153  1.00  0.00
ATOM   3913  N   ALA B 302      58.515 -21.390  58.651  1.00 63.91
ATOM   3914  CA  ALA B 302      58.551 -20.040  58.074  1.00 63.68
ATOM   3915  C   ALA B 302      58.146 -20.049  56.593  1.00 63.37
ATOM   3916  O   ALA B 302      57.447 -19.141  56.123  1.00 63.01
ATOM   3917  CB  ALA B 302      59.926 -19.403  58.265  1.00 63.50
ATOM   3918  H   ALA B 302      59.375 -21.782  59.060  1.00  0.00
ATOM   3919  H   ALA B 302      57.820 -19.433  58.608  1.00  0.00
ATOM   3920  H   ALA B 302      59.882 -18.410  57.817  1.00  0.00
ATOM   3921  H   ALA B 302      60.109 -19.355  59.339  1.00  0.00
ATOM   3922  H   ALA B 302      60.647 -20.045  57.759  1.00  0.00
ATOM   3923  N   GLY B 303      58.584 -21.093  55.885  1.00 63.01
ATOM   3924  CA  GLY B 303      58.208 -21.332  54.500  1.00 62.76
ATOM   3925  C   GLY B 303      56.704 -21.403  54.325  1.00 62.69
ATOM   3926  O   GLY B 303      56.145 -20.720  53.462  1.00 62.72
ATOM   3927  H   GLY B 303      59.220 -21.762  56.342  1.00  0.00
ATOM   3928  H   GLY B 303      58.628 -22.300  54.226  1.00  0.00
ATOM   3929  H   GLY B 303      58.616 -20.524  53.893  1.00  0.00
ATOM   3930  N   MET B 304      56.041 -22.210  55.154  1.00 62.37
ATOM   3931  CA  MET B 304      54.585 -22.341  55.056  1.00 61.97
ATOM   3932  C   MET B 304      53.797 -21.206  55.716  1.00 61.56
ATOM   3933  O   MET B 304      52.589 -21.108  55.537  1.00 61.23
ATOM   3934  CB  MET B 304      54.072 -23.749  55.440  1.00 61.93
ATOM   3935  CG  MET B 304      54.711 -24.423  56.636  1.00 62.23
ATOM   3936  SD  MET B 304      54.881 -26.220  56.396  1.00 62.88
ATOM   3937  CE  MET B 304      53.243 -26.820  56.793  1.00 61.76
ATOM   3938  H   MET B 304      56.556 -22.745  55.868  1.00  0.00
ATOM   3939  H   MET B 304      54.375 -22.228  53.993  1.00  0.00
ATOM   3940  H   MET B 304      54.282 -24.399  54.590  1.00  0.00
ATOM   3941  H   MET B 304      53.028 -23.614  55.723  1.00  0.00
ATOM   3942  H   MET B 304      53.947 -24.272  57.399  1.00  0.00
ATOM   3943  H   MET B 304      55.627 -23.876  56.861  1.00  0.00
ATOM   3944  H   MET B 304      53.262 -27.903  56.672  1.00  0.00
ATOM   3945  H   MET B 304      53.039 -26.531  57.824  1.00  0.00
ATOM   3946  H   MET B 304      52.552 -26.346  56.095  1.00  0.00
ATOM   3947  N   LEU B 305      54.487 -20.336  56.443  1.00 61.49
ATOM   3948  CA  LEU B 305      53.865 -19.116  56.948  1.00 61.78
ATOM   3949  C   LEU B 305      53.740 -18.107  55.826  1.00 61.90
ATOM   3950  O   LEU B 305      52.770 -17.347  55.761  1.00 61.80
ATOM   3951  CB  LEU B 305      54.676 -18.509  58.091  1.00 61.80
ATOM   3952  CG  LEU B 305      54.584 -19.207  59.449  1.00 62.38
ATOM   3953  CD1 LEU B 305      55.781 -18.842  60.316  1.00 62.60
ATOM   3954  CD2 LEU B 305      53.257 -18.893  60.159  1.00 62.61
ATOM   3955  H   LEU B 305      55.477 -20.525  56.654  1.00  0.00
ATOM   3956  H   LEU B 305      52.877 -19.373  57.330  1.00  0.00
ATOM   3957  H   LEU B 305      54.274 -17.507  58.242  1.00  0.00
ATOM   3958  H   LEU B 305      55.720 -18.580  57.787  1.00  0.00
ATOM   3959  H   LEU B 305      54.604 -20.283  59.277  1.00  0.00
ATOM   3960  H   LEU B 305      55.660 -19.366  61.264  1.00  0.00
ATOM   3961  H   LEU B 305      56.673 -19.171  59.783  1.00  0.00
ATOM   3962  H   LEU B 305      55.762 -17.760  60.446  1.00  0.00
ATOM   3963  H   LEU B 305      53.271 -19.424  61.111  1.00  0.00
ATOM   3964  H   LEU B 305      53.218 -17.813  60.298  1.00  0.00
ATOM   3965  H   LEU B 305      52.457 -19.247  59.509  1.00  0.00
ATOM   3966  N   ILE B 306      54.739 -18.104  54.948  1.00 62.20
ATOM   3967  CA  ILE B 306      54.736 -17.238  53.775  1.00 62.48
ATOM   3968  C   ILE B 306      53.633 -17.684  52.816  1.00 62.50
ATOM   3969  O   ILE B 306      52.791 -16.878  52.405  1.00 62.90
ATOM   3970  CB  ILE B 306      56.133 -17.175  53.092  1.00 62.51
ATOM   3971  CG1 ILE B 306      57.090 -16.348  53.961  1.00 62.42
ATOM   3972  CG2 ILE B 306      56.035 -16.569  51.684  1.00 62.06
ATOM   3973  CD1 ILE B 306      58.571 -16.481  53.596  1.00 62.44
ATOM   3974  H   ILE B 306      55.540 -18.733  55.102  1.00  0.00
ATOM   3975  H   ILE B 306      54.521 -16.217  54.091  1.00  0.00
ATOM   3976  H   ILE B 306      56.517 -18.190  52.991  1.00  0.00
ATOM   3977  H   ILE B 306      56.983 -16.711  54.983  1.00  0.00
ATOM   3978  H   ILE B 306      56.824 -15.301  53.815  1.00  0.00
ATOM   3979  H   ILE B 306      57.044 -16.557  51.271  1.00  0.00
ATOM   3980  H   ILE B 306      55.368 -17.210  51.107  1.00  0.00
ATOM   3981  H   ILE B 306      55.632 -15.563  51.798  1.00  0.00
ATOM   3982  H   ILE B 306      59.127 -15.847  54.286  1.00  0.00
ATOM   3983  H   ILE B 306      58.834 -17.533  53.710  1.00  0.00
ATOM   3984  H   ILE B 306      58.676 -16.146  52.564  1.00  0.00
ATOM   3985  N   GLY B 307      53.624 -18.975  52.504  1.00 62.31
ATOM   3986  CA  GLY B 307      52.579 -19.572  51.682  1.00 62.39
ATOM   3987  C   GLY B 307      51.166 -19.293  52.163  1.00 62.48
ATOM   3988  O   GLY B 307      50.253 -19.187  51.349  1.00 62.63
ATOM   3989  H   GLY B 307      54.383 -19.576  52.856  1.00  0.00
ATOM   3990  H   GLY B 307      52.734 -20.649  51.755  1.00  0.00
ATOM   3991  H   GLY B 307      52.695 -19.168  50.676  1.00  0.00
ATOM   3992  N   LEU B 308      50.983 -19.176  53.480  1.00 62.50
ATOM   3993  CA  LEU B 308      49.674 -18.858  54.057  1.00 62.68
ATOM   3994  C   LEU B 308      49.286 -17.405  53.833  1.00 62.87
ATOM   3995  O   LEU B 308      48.127 -17.095  53.548  1.00 62.63
ATOM   3996  CB  LEU B 308      49.658 -19.142  55.557  1.00 62.63
ATOM   3997  CG  LEU B 308      49.396 -20.570  56.027  1.00 62.38
ATOM   3998  CD1 LEU B 308      49.570 -20.612  57.537  1.00 61.94
ATOM   3999  CD2 LEU B 308      48.015 -21.071  55.601  1.00 61.28
ATOM   4000  H   LEU B 308      51.786 -19.313  54.110  1.00  0.00
ATOM   4001  H   LEU B 308      48.951 -19.495  53.548  1.00  0.00
ATOM   4002  H   LEU B 308      48.826 -18.557  55.949  1.00  0.00
ATOM   4003  H   LEU B 308      50.666 -18.910  55.901  1.00  0.00
ATOM   4004  H   LEU B 308      50.111 -21.244  55.555  1.00  0.00
ATOM   4005  H   LEU B 308      49.379 -21.638  57.851  1.00  0.00
ATOM   4006  H   LEU B 308      50.595 -20.308  57.748  1.00  0.00
ATOM   4007  H   LEU B 308      48.845 -19.917  57.961  1.00  0.00
ATOM   4008  H   LEU B 308      47.916 -22.090  55.976  1.00  0.00
ATOM   4009  H   LEU B 308      47.281 -20.401  56.048  1.00  0.00
ATOM   4010  H   LEU B 308      47.985 -21.036  54.512  1.00  0.00
ATOM   4011  N   LEU B 309      50.275 -16.528  53.983  1.00 63.26
ATOM   4012  CA  LEU B 309      50.105 -15.089  53.839  1.00 63.57
ATOM   4013  C   LEU B 309      49.730 -14.713  52.416  1.00 63.71
ATOM   4014  O   LEU B 309      48.972 -13.769  52.189  1.00 63.67
ATOM   4015  CB  LEU B 309      51.410 -14.388  54.214  1.00 63.72
ATOM   4016  CG  LEU B 309      51.619 -12.945  53.749  1.00 63.73
ATOM   4017  CD1 LEU B 309      51.056 -11.938  54.750  1.00 63.32
ATOM   4018  CD2 LEU B 309      53.097 -12.720  53.511  1.00 64.00
ATOM   4019  H   LEU B 309      51.213 -16.887  54.214  1.00  0.00
ATOM   4020  H   LEU B 309      49.298 -14.774  54.500  1.00  0.00
ATOM   4021  H   LEU B 309      52.194 -14.964  53.722  1.00  0.00
ATOM   4022  H   LEU B 309      51.408 -14.342  55.303  1.00  0.00
ATOM   4023  H   LEU B 309      51.073 -12.788  52.819  1.00  0.00
ATOM   4024  H   LEU B 309      51.246 -10.944  54.344  1.00  0.00
ATOM   4025  H   LEU B 309      49.989 -12.142  54.841  1.00  0.00
ATOM   4026  H   LEU B 309      51.581 -12.098  55.692  1.00  0.00
ATOM   4027  H   LEU B 309      53.213 -11.687  53.182  1.00  0.00
ATOM   4028  H   LEU B 309      53.604 -12.903  54.458  1.00  0.00
ATOM   4029  H   LEU B 309      53.407 -13.428  52.742  1.00  0.00
ATOM   4030  N   LEU B 310      50.275 -15.451  51.459  1.00 63.78
ATOM   4031  CA  LEU B 310      50.079 -15.103  50.070  1.00 63.92
ATOM   4032  C   LEU B 310      48.756 -15.635  49.560  1.00 63.96
ATOM   4033  O   LEU B 310      47.937 -14.874  49.043  1.00 64.09
ATOM   4034  CB  LEU B 310      51.262 -15.572  49.220  1.00 63.99
ATOM   4035  CG  LEU B 310      52.525 -14.702  49.268  1.00 63.62
ATOM   4036  CD1 LEU B 310      52.988 -14.521  47.851  1.00 64.51
ATOM   4037  CD2 LEU B 310      52.312 -13.325  49.890  1.00 63.55
ATOM   4038  H   LEU B 310      50.840 -16.276  51.706  1.00  0.00
ATOM   4039  H   LEU B 310      50.037 -14.017  49.987  1.00  0.00
ATOM   4040  H   LEU B 310      50.917 -15.548  48.186  1.00  0.00
ATOM   4041  H   LEU B 310      51.549 -16.547  49.613  1.00  0.00
ATOM   4042  H   LEU B 310      53.254 -15.210  49.900  1.00  0.00
ATOM   4043  H   LEU B 310      53.885 -13.903  47.885  1.00  0.00
ATOM   4044  H   LEU B 310      53.195 -15.515  47.454  1.00  0.00
ATOM   4045  H   LEU B 310      52.178 -14.030  47.311  1.00  0.00
ATOM   4046  H   LEU B 310      53.273 -12.812  49.865  1.00  0.00
ATOM   4047  H   LEU B 310      51.564 -12.814  49.284  1.00  0.00
ATOM   4048  H   LEU B 310      51.965 -13.486  50.911  1.00  0.00
ATOM   4049  N   ALA B 311      48.555 -16.939  49.740  1.00 63.97
ATOM   4050  CA  ALA B 311      47.297 -17.616  49.442  1.00 64.03
ATOM   4051  C   ALA B 311      46.090 -16.930  50.078  1.00 64.20
ATOM   4052  O   ALA B 311      45.026 -16.829  49.467  1.00 64.22
ATOM   4053  CB  ALA B 311      47.370 -19.065  49.909  1.00 63.87
ATOM   4054  H   ALA B 311      49.333 -17.503  50.111  1.00  0.00
ATOM   4055  H   ALA B 311      47.158 -17.572  48.362  1.00  0.00
ATOM   4056  H   ALA B 311      46.413 -19.527  49.666  1.00  0.00
ATOM   4057  H   ALA B 311      48.194 -19.532  49.370  1.00  0.00
ATOM   4058  H   ALA B 311      47.549 -19.045  50.984  1.00  0.00
ATOM   4059  N   GLY B 312      46.272 -16.459  51.308  1.00 64.41
ATOM   4060  CA  GLY B 312      45.175 -15.947  52.112  1.00 64.64
ATOM   4061  C   GLY B 312      44.868 -14.481  51.906  1.00 64.90
ATOM   4062  O   GLY B 312      43.810 -14.006  52.331  1.00 65.10
ATOM   4063  H   GLY B 312      47.223 -16.457  51.704  1.00  0.00
ATOM   4064  H   GLY B 312      45.501 -16.059  53.146  1.00  0.00
ATOM   4065  H   GLY B 312      44.292 -16.528  51.846  1.00  0.00
ATOM   4066  N   GLN B 313      45.780 -13.765  51.250  1.00 64.77
ATOM   4067  CA  GLN B 313      45.646 -12.318  51.116  1.00 64.64
ATOM   4068  C   GLN B 313      44.954 -11.871  49.832  1.00 64.10
ATOM   4069  O   GLN B 313      43.846 -11.333  49.869  1.00 63.98
ATOM   4070  CB  GLN B 313      47.003 -11.627  51.241  1.00 64.83
ATOM   4071  CG  GLN B 313      46.888 -10.162  51.629  1.00 66.30
ATOM   4072  CD  GLN B 313      47.770  -9.251  50.791  1.00 68.50
ATOM   4073  OE1 GLN B 313      48.948  -9.548  50.549  1.00 68.91
ATOM   4074  NE2 GLN B 313      47.203  -8.124  50.349  1.00 68.82
ATOM   4075  H   GLN B 313      46.592 -14.240  50.831  1.00  0.00
ATOM   4076  H   GLN B 313      44.998 -12.015  51.938  1.00  0.00
ATOM   4077  H   GLN B 313      47.497 -11.676  50.270  1.00  0.00
ATOM   4078  H   GLN B 313      47.562 -12.132  52.028  1.00  0.00
ATOM   4079  H   GLN B 313      47.208 -10.069  52.667  1.00  0.00
ATOM   4080  H   GLN B 313      45.853  -9.858  51.470  1.00  0.00
ATOM   4081  H   GLN B 313      47.748  -7.464  49.776  1.00  0.00
ATOM   4082  H   GLN B 313      46.222  -7.916  50.582  1.00  0.00
ATOM   4083  N   HIS B 314      45.614 -12.080  48.700  1.00 63.71
ATOM   4084  CA  HIS B 314      45.127 -11.530  47.435  1.00 63.34
ATOM   4085  C   HIS B 314      43.848 -12.167  46.897  1.00 62.30
ATOM   4086  O   HIS B 314      43.017 -11.488  46.301  1.00 62.20
ATOM   4087  CB  HIS B 314      46.235 -11.515  46.386  1.00 63.70
ATOM   4088  CG  HIS B 314      47.236 -10.422  46.598  1.00 65.90
ATOM   4089  ND1 HIS B 314      46.868  -9.117  46.866  1.00 67.53
ATOM   4090  CD2 HIS B 314      48.592 -10.436  46.579  1.00 67.25
ATOM   4091  CE1 HIS B 314      47.955  -8.376  47.003  1.00 68.05
ATOM   4092  NE2 HIS B 314      49.014  -9.151  46.832  1.00 67.73
ATOM   4093  H   HIS B 314      46.480 -12.637  48.712  1.00  0.00
ATOM   4094  H   HIS B 314      44.837 -10.505  47.664  1.00  0.00
ATOM   4095  H   HIS B 314      45.780 -11.360  45.408  1.00  0.00
ATOM   4096  H   HIS B 314      46.776 -12.458  46.465  1.00  0.00
ATOM   4097  H   HIS B 314      45.900  -8.775  46.946  1.00  0.00
ATOM   4098  H   HIS B 314      49.228 -11.302  46.397  1.00  0.00
ATOM   4099  H   HIS B 314      47.975  -7.308  47.220  1.00  0.00
ATOM   4100  N   THR B 315      43.692 -13.464  47.142  1.00 61.12
ATOM   4101  CA  THR B 315      42.523 -14.215  46.702  1.00 59.97
ATOM   4102  C   THR B 315      41.253 -13.755  47.413  1.00 58.94
ATOM   4103  O   THR B 315      40.148 -13.995  46.936  1.00 59.07
ATOM   4104  CB  THR B 315      42.717 -15.749  46.889  1.00 60.15
ATOM   4105  OG1 THR B 315      42.620 -16.094  48.277  1.00 61.21
ATOM   4106  CG2 THR B 315      44.078 -16.201  46.361  1.00 60.24
ATOM   4107  H   THR B 315      44.428 -13.959  47.665  1.00  0.00
ATOM   4108  H   THR B 315      42.409 -14.013  45.637  1.00  0.00
ATOM   4109  H   THR B 315      41.932 -16.253  46.324  1.00  0.00
ATOM   4110  H   THR B 315      41.695 -15.778  48.602  1.00  0.00
ATOM   4111  H   THR B 315      44.142 -17.277  46.524  1.00  0.00
ATOM   4112  H   THR B 315      44.108 -15.950  45.301  1.00  0.00
ATOM   4113  H   THR B 315      44.835 -15.659  46.928  1.00  0.00
ATOM   4114  N   SER B 316      41.416 -13.084  48.547  1.00 57.77
ATOM   4115  CA  SER B 316      40.282 -12.638  49.347  1.00 56.63
ATOM   4116  C   SER B 316      40.037 -11.148  49.195  1.00 55.77
ATOM   4117  O   SER B 316      38.904 -10.698  49.303  1.00 55.51
ATOM   4118  CB  SER B 316      40.476 -13.001  50.826  1.00 56.72
ATOM   4119  OG  SER B 316      40.458 -14.411  51.023  1.00 56.98
ATOM   4120  H   SER B 316      42.371 -12.873  48.871  1.00  0.00
ATOM   4121  H   SER B 316      39.401 -13.159  48.974  1.00  0.00
ATOM   4122  H   SER B 316      39.703 -12.558  51.454  1.00  0.00
ATOM   4123  H   SER B 316      41.471 -12.677  51.130  1.00  0.00
ATOM   4124  H   SER B 316      40.593 -14.576  52.031  1.00  0.00
ATOM   4125  N   SER B 317      41.100 -10.384  48.953  1.00 55.00
ATOM   4126  CA  SER B 317      40.980  -8.937  48.730  1.00 54.20
ATOM   4127  C   SER B 317      40.302  -8.696  47.396  1.00 53.26
ATOM   4128  O   SER B 317      39.336  -7.941  47.291  1.00 52.98
ATOM   4129  CB  SER B 317      42.356  -8.267  48.751  1.00 54.31
ATOM   4130  OG  SER B 317      43.218  -8.870  47.799  1.00 55.11
ATOM   4131  H   SER B 317      42.033 -10.820  48.921  1.00  0.00
ATOM   4132  H   SER B 317      40.382  -8.502  49.531  1.00  0.00
ATOM   4133  H   SER B 317      42.825  -8.323  49.733  1.00  0.00
ATOM   4134  H   SER B 317      42.245  -7.229  48.439  1.00  0.00
ATOM   4135  H   SER B 317      44.122  -8.381  47.859  1.00  0.00
ATOM   4136  N   THR B 318      40.825  -9.368  46.381  1.00 52.43
ATOM   4137  CA  THR B 318      40.276  -9.331  45.043  1.00 51.74
ATOM   4138  C   THR B 318      38.786  -9.585  45.079  1.00 50.89
ATOM   4139  O   THR B 318      38.006  -8.743  44.653  1.00 50.82
ATOM   4140  CB  THR B 318      40.958 -10.389  44.167  1.00 51.65
ATOM   4141  OG1 THR B 318      42.332 -10.035  44.013  1.00 52.10
ATOM   4142  CG2 THR B 318      40.315 -10.460  42.794  1.00 52.51
ATOM   4143  H   THR B 318      41.662  -9.944  46.553  1.00  0.00
ATOM   4144  H   THR B 318      40.457  -8.342  44.621  1.00  0.00
ATOM   4145  H   THR B 318      40.855 -11.361  44.649  1.00  0.00
ATOM   4146  H   THR B 318      42.740  -9.995  44.958  1.00  0.00
ATOM   4147  H   THR B 318      40.848 -11.227  42.232  1.00  0.00
ATOM   4148  H   THR B 318      39.268 -10.722  42.946  1.00  0.00
ATOM   4149  H   THR B 318      40.424  -9.475  42.340  1.00  0.00
ATOM   4150  N   THR B 319      38.419 -10.747  45.609  1.00 50.15
ATOM   4151  CA  THR B 319      37.049 -11.232  45.622  1.00 49.45
ATOM   4152  C   THR B 319      36.136 -10.288  46.391  1.00 48.96
ATOM   4153  O   THR B 319      35.048  -9.958  45.922  1.00 49.01
ATOM   4154  CB  THR B 319      36.989 -12.659  46.211  1.00 49.62
ATOM   4155  OG1 THR B 319      37.989 -13.474  45.583  1.00 49.48
ATOM   4156  CG2 THR B 319      35.615 -13.289  45.990  1.00 49.48
ATOM   4157  H   THR B 319      39.147 -11.338  46.035  1.00  0.00
ATOM   4158  H   THR B 319      36.693 -11.268  44.592  1.00  0.00
ATOM   4159  H   THR B 319      37.171 -12.596  47.284  1.00  0.00
ATOM   4160  H   THR B 319      38.898 -13.020  45.752  1.00  0.00
ATOM   4161  H   THR B 319      35.647 -14.286  46.428  1.00  0.00
ATOM   4162  H   THR B 319      34.887 -12.650  46.490  1.00  0.00
ATOM   4163  H   THR B 319      35.450 -13.325  44.913  1.00  0.00
ATOM   4164  N   SER B 320      36.594  -9.851  47.561  1.00 48.45
ATOM   4165  CA  SER B 320      35.872  -8.868  48.370  1.00 48.26
ATOM   4166  C   SER B 320      35.622  -7.579  47.606  1.00 47.91
ATOM   4167  O   SER B 320      34.528  -7.019  47.666  1.00 47.84
ATOM   4168  CB  SER B 320      36.639  -8.560  49.652  1.00 48.23
ATOM   4169  OG  SER B 320      36.939  -9.759  50.341  1.00 48.54
ATOM   4170  H   SER B 320      37.491 -10.218  47.911  1.00  0.00
ATOM   4171  H   SER B 320      34.907  -9.308  48.620  1.00  0.00
ATOM   4172  H   SER B 320      36.083  -7.899  50.317  1.00  0.00
ATOM   4173  H   SER B 320      37.598  -8.112  49.392  1.00  0.00
ATOM   4174  H   SER B 320      37.454  -9.496  51.193  1.00  0.00
ATOM   4175  N   ALA B 321      36.644  -7.129  46.881  1.00 47.86
ATOM   4176  CA  ALA B 321      36.572  -5.918  46.072  1.00 47.63
ATOM   4177  C   ALA B 321      35.536  -6.044  44.968  1.00 47.59
ATOM   4178  O   ALA B 321      34.732  -5.132  44.763  1.00 47.73
ATOM   4179  CB  ALA B 321      37.928  -5.586  45.494  1.00 47.62
ATOM   4180  H   ALA B 321      37.526  -7.661  46.892  1.00  0.00
ATOM   4181  H   ALA B 321      36.260  -5.102  46.724  1.00  0.00
ATOM   4182  H   ALA B 321      37.809  -4.677  44.904  1.00  0.00
ATOM   4183  H   ALA B 321      38.605  -5.437  46.335  1.00  0.00
ATOM   4184  H   ALA B 321      38.228  -6.433  44.877  1.00  0.00
ATOM   4185  N   TRP B 322      35.534  -7.176  44.273  1.00 47.53
ATOM   4186  CA  TRP B 322      34.551  -7.396  43.223  1.00 47.99
ATOM   4187  C   TRP B 322      33.133  -7.411  43.774  1.00 48.69
ATOM   4188  O   TRP B 322      32.256  -6.689  43.279  1.00 48.60
ATOM   4189  CB  TRP B 322      34.852  -8.663  42.428  1.00 47.60
ATOM   4190  CG  TRP B 322      35.980  -8.473  41.470  1.00 46.88
ATOM   4191  CD1 TRP B 322      37.215  -9.048  41.537  1.00 46.34
ATOM   4192  CD2 TRP B 322      35.991  -7.633  40.301  1.00 45.77
ATOM   4193  NE1 TRP B 322      37.993  -8.633  40.478  1.00 45.64
ATOM   4194  CE2 TRP B 322      37.267  -7.767  39.703  1.00 45.02
ATOM   4195  CE3 TRP B 322      35.045  -6.794  39.696  1.00 44.96
ATOM   4196  CZ2 TRP B 322      37.626  -7.085  38.531  1.00 43.56
ATOM   4197  CZ3 TRP B 322      35.408  -6.112  38.527  1.00 43.98
ATOM   4198  CH2 TRP B 322      36.690  -6.259  37.967  1.00 43.04
ATOM   4199  H   TRP B 322      36.234  -7.903  44.479  1.00  0.00
ATOM   4200  H   TRP B 322      34.623  -6.554  42.535  1.00  0.00
ATOM   4201  H   TRP B 322      33.967  -8.944  41.857  1.00  0.00
ATOM   4202  H   TRP B 322      35.153  -9.440  43.131  1.00  0.00
ATOM   4203  H   TRP B 322      37.540  -9.737  42.317  1.00  0.00
ATOM   4204  H   TRP B 322      38.964  -8.926  40.298  1.00  0.00
ATOM   4205  H   TRP B 322      34.050  -6.675  40.125  1.00  0.00
ATOM   4206  H   TRP B 322      38.613  -7.208  38.085  1.00  0.00
ATOM   4207  H   TRP B 322      34.684  -5.456  38.043  1.00  0.00
ATOM   4208  H   TRP B 322      36.944  -5.703  37.064  1.00  0.00
ATOM   4209  N   MET B 323      32.915  -8.201  44.821  1.00 49.39
ATOM   4210  CA  MET B 323      31.594  -8.276  45.410  1.00 50.28
ATOM   4211  C   MET B 323      31.067  -6.897  45.818  1.00 50.68
ATOM   4212  O   MET B 323      29.888  -6.607  45.637  1.00 50.81
ATOM   4213  CB  MET B 323      31.564  -9.237  46.581  1.00 50.61
ATOM   4214  CG  MET B 323      30.148  -9.551  47.021  1.00 50.79
ATOM   4215  SD  MET B 323      30.098 -10.929  48.142  1.00 51.29
ATOM   4216  CE  MET B 323      30.716 -10.167  49.630  1.00 49.70
ATOM   4217  H   MET B 323      33.686  -8.760  45.213  1.00  0.00
ATOM   4218  H   MET B 323      30.927  -8.663  44.640  1.00  0.00
ATOM   4219  H   MET B 323      32.086  -8.772  47.417  1.00  0.00
ATOM   4220  H   MET B 323      32.039 -10.168  46.271  1.00  0.00
ATOM   4221  H   MET B 323      29.681  -9.869  46.089  1.00  0.00
ATOM   4222  H   MET B 323      29.709  -8.628  47.398  1.00  0.00
ATOM   4223  H   MET B 323      30.729 -10.937  50.401  1.00  0.00
ATOM   4224  H   MET B 323      31.718  -9.800  49.408  1.00  0.00
ATOM   4225  H   MET B 323      30.033  -9.355  49.880  1.00  0.00
ATOM   4226  N   GLY B 324      31.944  -6.052  46.351  1.00 51.00
ATOM   4227  CA  GLY B 324      31.626  -4.637  46.538  1.00 51.48
ATOM   4228  C   GLY B 324      30.975  -3.972  45.333  1.00 51.97
ATOM   4229  O   GLY B 324      29.924  -3.331  45.457  1.00 51.68
ATOM   4230  H   GLY B 324      32.869  -6.402  46.639  1.00  0.00
ATOM   4231  H   GLY B 324      32.585  -4.144  46.694  1.00  0.00
ATOM   4232  H   GLY B 324      30.943  -4.574  47.385  1.00  0.00
ATOM   4233  N   PHE B 325      31.585  -4.132  44.160  1.00 52.36
ATOM   4234  CA  PHE B 325      31.070  -3.475  42.956  1.00 52.52
ATOM   4235  C   PHE B 325      29.785  -4.090  42.413  1.00 52.88
ATOM   4236  O   PHE B 325      28.906  -3.372  41.939  1.00 53.18
ATOM   4237  CB  PHE B 325      32.151  -3.352  41.891  1.00 52.25
ATOM   4238  CG  PHE B 325      33.233  -2.378  42.263  1.00 52.02
ATOM   4239  CD1 PHE B 325      34.491  -2.830  42.643  1.00 50.73
ATOM   4240  CD2 PHE B 325      32.979  -1.000  42.263  1.00 51.68
ATOM   4241  CE1 PHE B 325      35.488  -1.934  43.001  1.00 50.71
ATOM   4242  CE2 PHE B 325      33.969  -0.094  42.616  1.00 51.17
ATOM   4243  CZ  PHE B 325      35.224  -0.561  42.995  1.00 51.25
ATOM   4244  H   PHE B 325      32.426  -4.723  44.099  1.00  0.00
ATOM   4245  H   PHE B 325      30.785  -2.468  43.261  1.00  0.00
ATOM   4246  H   PHE B 325      31.686  -2.997  40.971  1.00  0.00
ATOM   4247  H   PHE B 325      32.621  -4.329  41.781  1.00  0.00
ATOM   4248  H   PHE B 325      34.697  -3.900  42.660  1.00  0.00
ATOM   4249  H   PHE B 325      31.991  -0.635  41.982  1.00  0.00
ATOM   4250  H   PHE B 325      36.474  -2.300  43.286  1.00  0.00
ATOM   4251  H   PHE B 325      33.765   0.977  42.597  1.00  0.00
ATOM   4252  H   PHE B 325      36.002   0.144  43.287  1.00  0.00
ATOM   4253  N   PHE B 326      29.666  -5.411  42.514  1.00 53.08
ATOM   4254  CA  PHE B 326      28.409  -6.094  42.211  1.00 53.09
ATOM   4255  C   PHE B 326      27.257  -5.623  43.113  1.00 53.62
ATOM   4256  O   PHE B 326      26.133  -5.456  42.652  1.00 53.70
ATOM   4257  CB  PHE B 326      28.584  -7.607  42.339  1.00 52.65
ATOM   4258  CG  PHE B 326      29.398  -8.230  41.235  1.00 51.36
ATOM   4259  CD1 PHE B 326      30.588  -8.885  41.523  1.00 49.61
ATOM   4260  CD2 PHE B 326      28.962  -8.181  39.912  1.00 50.18
ATOM   4261  CE1 PHE B 326      31.332  -9.484  40.518  1.00 49.54
ATOM   4262  CE2 PHE B 326      29.699  -8.777  38.899  1.00 50.05
ATOM   4263  CZ  PHE B 326      30.889  -9.432  39.203  1.00 49.90
ATOM   4264  H   PHE B 326      30.480  -5.967  42.813  1.00  0.00
ATOM   4265  H   PHE B 326      28.146  -5.841  41.184  1.00  0.00
ATOM   4266  H   PHE B 326      27.594  -8.061  42.304  1.00  0.00
ATOM   4267  H   PHE B 326      29.126  -7.791  43.266  1.00  0.00
ATOM   4268  H   PHE B 326      30.942  -8.929  42.553  1.00  0.00
ATOM   4269  H   PHE B 326      28.031  -7.668  39.671  1.00  0.00
ATOM   4270  H   PHE B 326      32.264  -9.995  40.760  1.00  0.00
ATOM   4271  H   PHE B 326      29.347  -8.733  37.868  1.00  0.00
ATOM   4272  H   PHE B 326      31.472  -9.903  38.411  1.00  0.00
ATOM   4273  N   LEU B 327      27.549  -5.407  44.393  1.00 54.40
ATOM   4274  CA  LEU B 327      26.538  -4.982  45.364  1.00 55.16
ATOM   4275  C   LEU B 327      26.194  -3.506  45.243  1.00 55.78
ATOM   4276  O   LEU B 327      25.070  -3.105  45.527  1.00 56.09
ATOM   4277  CB  LEU B 327      26.973  -5.297  46.800  1.00 54.94
ATOM   4278  CG  LEU B 327      26.998  -6.756  47.264  1.00 54.66
ATOM   4279  CD1 LEU B 327      27.354  -6.799  48.741  1.00 55.19
ATOM   4280  CD2 LEU B 327      25.679  -7.477  47.014  1.00 53.67
ATOM   4281  H   LEU B 327      28.519  -5.543  44.712  1.00  0.00
ATOM   4282  H   LEU B 327      25.639  -5.553  45.131  1.00  0.00
ATOM   4283  H   LEU B 327      26.229  -4.814  47.433  1.00  0.00
ATOM   4284  H   LEU B 327      28.010  -4.967  46.858  1.00  0.00
ATOM   4285  H   LEU B 327      27.751  -7.281  46.677  1.00  0.00
ATOM   4286  H   LEU B 327      27.363  -7.848  49.036  1.00  0.00
ATOM   4287  H   LEU B 327      28.337  -6.341  48.845  1.00  0.00
ATOM   4288  H   LEU B 327      26.586  -6.235  49.271  1.00  0.00
ATOM   4289  H   LEU B 327      25.800  -8.498  47.376  1.00  0.00
ATOM   4290  H   LEU B 327      24.911  -6.939  47.569  1.00  0.00
ATOM   4291  H   LEU B 327      25.498  -7.447  45.940  1.00  0.00
ATOM   4292  N   ALA B 328      27.170  -2.700  44.838  1.00 56.47
ATOM   4293  CA  ALA B 328      26.929  -1.288  44.560  1.00 56.88
ATOM   4294  C   ALA B 328      26.129  -1.117  43.268  1.00 57.33
ATOM   4295  O   ALA B 328      25.369  -0.167  43.136  1.00 57.83
ATOM   4296  CB  ALA B 328      28.238  -0.530  44.481  1.00 56.85
ATOM   4297  H   ALA B 328      28.119  -3.081  44.717  1.00  0.00
ATOM   4298  H   ALA B 328      26.341  -0.875  45.380  1.00  0.00
ATOM   4299  H   ALA B 328      27.991   0.511  44.273  1.00  0.00
ATOM   4300  H   ALA B 328      28.731  -0.644  45.446  1.00  0.00
ATOM   4301  H   ALA B 328      28.818  -0.978  43.674  1.00  0.00
ATOM   4302  N   ARG B 329      26.299  -2.039  42.322  1.00 57.67
ATOM   4303  CA  ARG B 329      25.570  -1.984  41.063  1.00 57.93
ATOM   4304  C   ARG B 329      24.122  -2.436  41.246  1.00 58.24
ATOM   4305  O   ARG B 329      23.219  -1.952  40.559  1.00 58.48
ATOM   4306  CB  ARG B 329      26.270  -2.823  39.989  1.00 57.82
ATOM   4307  CG  ARG B 329      25.591  -2.778  38.624  1.00 57.95
ATOM   4308  CD  ARG B 329      26.399  -3.503  37.574  1.00 58.64
ATOM   4309  NE  ARG B 329      26.335  -4.954  37.710  1.00 59.07
ATOM   4310  CZ  ARG B 329      27.087  -5.804  37.018  1.00 59.28
ATOM   4311  NH1 ARG B 329      27.977  -5.350  36.145  1.00 59.07
ATOM   4312  NH2 ARG B 329      26.954  -7.112  37.207  1.00 59.48
ATOM   4313  H   ARG B 329      26.962  -2.810  42.485  1.00  0.00
ATOM   4314  H   ARG B 329      25.558  -0.946  40.729  1.00  0.00
ATOM   4315  H   ARG B 329      26.254  -3.860  40.323  1.00  0.00
ATOM   4316  H   ARG B 329      27.272  -2.413  39.861  1.00  0.00
ATOM   4317  H   ARG B 329      25.486  -1.737  38.319  1.00  0.00
ATOM   4318  H   ARG B 329      24.624  -3.274  38.705  1.00  0.00
ATOM   4319  H   ARG B 329      27.445  -3.207  37.658  1.00  0.00
ATOM   4320  H   ARG B 329      25.968  -3.267  36.601  1.00  0.00
ATOM   4321  H   ARG B 329      25.664  -5.345  38.386  1.00  0.00
ATOM   4322  H   ARG B 329      28.558  -6.012  35.611  1.00  0.00
ATOM   4323  H   ARG B 329      28.087  -4.336  36.002  1.00  0.00
ATOM   4324  H   ARG B 329      27.536  -7.772  36.671  1.00  0.00
ATOM   4325  H   ARG B 329      26.269  -7.467  37.889  1.00  0.00
ATOM   4326  N   ASP B 330      23.909  -3.372  42.167  1.00 58.57
ATOM   4327  CA  ASP B 330      22.567  -3.884  42.455  1.00 58.65
ATOM   4328  C   ASP B 330      22.167  -3.491  43.876  1.00 58.76
ATOM   4329  O   ASP B 330      22.400  -4.243  44.832  1.00 58.54
ATOM   4330  CB  ASP B 330      22.509  -5.401  42.258  1.00 58.47
ATOM   4331  CG  ASP B 330      21.106  -5.908  42.040  1.00 58.52
ATOM   4332  OD1 ASP B 330      20.140  -5.223  42.429  1.00 60.00
ATOM   4333  OD2 ASP B 330      20.960  -7.004  41.472  1.00 58.67
ATOM   4334  H   ASP B 330      24.711  -3.748  42.693  1.00  0.00
ATOM   4335  H   ASP B 330      21.856  -3.441  41.757  1.00  0.00
ATOM   4336  H   ASP B 330      22.902  -5.881  43.154  1.00  0.00
ATOM   4337  H   ASP B 330      23.082  -5.644  41.363  1.00  0.00
ATOM   4338  N   LYS B 331      21.567  -2.302  43.990  1.00 59.02
ATOM   4339  CA  LYS B 331      21.233  -1.681  45.277  1.00 59.23
ATOM   4340  C   LYS B 331      20.103  -2.388  46.025  1.00 59.43
ATOM   4341  O   LYS B 331      20.040  -2.321  47.256  1.00 59.45
ATOM   4342  CB  LYS B 331      20.886  -0.198  45.091  1.00 59.20
ATOM   4343  CG  LYS B 331      22.038   0.691  44.603  1.00 59.68
ATOM   4344  CD  LYS B 331      23.198   0.792  45.605  1.00 60.40
ATOM   4345  CE  LYS B 331      22.786   1.428  46.939  1.00 60.93
ATOM   4346  NZ  LYS B 331      22.195   2.792  46.793  1.00 60.35
ATOM   4347  H   LYS B 331      21.326  -1.794  43.127  1.00  0.00
ATOM   4348  H   LYS B 331      22.127  -1.779  45.893  1.00  0.00
ATOM   4349  H   LYS B 331      20.596   0.179  46.072  1.00  0.00
ATOM   4350  H   LYS B 331      20.112  -0.153  44.325  1.00  0.00
ATOM   4351  H   LYS B 331      21.639   1.695  44.460  1.00  0.00
ATOM   4352  H   LYS B 331      22.431   0.247  43.688  1.00  0.00
ATOM   4353  H   LYS B 331      23.968   1.423  45.160  1.00  0.00
ATOM   4354  H   LYS B 331      23.544  -0.220  45.814  1.00  0.00
ATOM   4355  H   LYS B 331      23.671   1.521  47.568  1.00  0.00
ATOM   4356  H   LYS B 331      22.007   0.801  47.373  1.00  0.00
ATOM   4357  H   LYS B 331      21.957   3.120  47.740  1.00  0.00
ATOM   4358  H   LYS B 331      22.912   3.385  46.351  1.00  0.00
ATOM   4359  H   LYS B 331      21.358   2.696  46.200  1.00  0.00
ATOM   4360  N   THR B 332      19.213  -3.050  45.283  1.00 59.62
ATOM   4361  CA  THR B 332      18.176  -3.886  45.883  1.00 60.02
ATOM   4362  C   THR B 332      18.830  -5.048  46.638  1.00 60.33
ATOM   4363  O   THR B 332      18.606  -5.229  47.843  1.00 60.46
ATOM   4364  CB  THR B 332      17.186  -4.418  44.829  1.00 60.00
ATOM   4365  OG1 THR B 332      16.486  -3.319  44.235  1.00 60.66
ATOM   4366  CG2 THR B 332      16.172  -5.360  45.463  1.00 59.68
ATOM   4367  H   THR B 332      19.258  -2.969  44.257  1.00  0.00
ATOM   4368  H   THR B 332      17.605  -3.272  46.579  1.00  0.00
ATOM   4369  H   THR B 332      17.751  -4.963  44.073  1.00  0.00
ATOM   4370  H   THR B 332      17.196  -2.701  43.816  1.00  0.00
ATOM   4371  H   THR B 332      15.508  -5.696  44.667  1.00  0.00
ATOM   4372  H   THR B 332      16.734  -6.187  45.898  1.00  0.00
ATOM   4373  H   THR B 332      15.638  -4.789  46.222  1.00  0.00
ATOM   4374  N   LEU B 333      19.657  -5.811  45.922  1.00 60.37
ATOM   4375  CA  LEU B 333      20.417  -6.909  46.504  1.00 60.27
ATOM   4376  C   LEU B 333      21.302  -6.462  47.665  1.00 60.25
ATOM   4377  O   LEU B 333      21.471  -7.207  48.628  1.00 60.26
ATOM   4378  CB  LEU B 333      21.250  -7.606  45.429  1.00 60.23
ATOM   4379  CG  LEU B 333      22.253  -8.673  45.872  1.00 60.22
ATOM   4380  CD1 LEU B 333      21.571  -9.827  46.602  1.00 60.31
ATOM   4381  CD2 LEU B 333      23.021  -9.170  44.662  1.00 60.65
ATOM   4382  H   LEU B 333      19.763  -5.616  44.916  1.00  0.00
ATOM   4383  H   LEU B 333      19.695  -7.616  46.914  1.00  0.00
ATOM   4384  H   LEU B 333      21.850  -6.818  44.975  1.00  0.00
ATOM   4385  H   LEU B 333      20.529  -8.130  44.801  1.00  0.00
ATOM   4386  H   LEU B 333      22.947  -8.223  46.582  1.00  0.00
ATOM   4387  H   LEU B 333      22.352 -10.535  46.879  1.00  0.00
ATOM   4388  H   LEU B 333      21.078  -9.404  47.477  1.00  0.00
ATOM   4389  H   LEU B 333      20.855 -10.265  45.907  1.00  0.00
ATOM   4390  H   LEU B 333      23.722  -9.925  45.018  1.00  0.00
ATOM   4391  H   LEU B 333      22.290  -9.589  43.971  1.00  0.00
ATOM   4392  H   LEU B 333      23.535  -8.309  44.235  1.00  0.00
ATOM   4393  N   GLN B 334      21.858  -5.255  47.580  1.00 60.27
ATOM   4394  CA  GLN B 334      22.652  -4.725  48.684  1.00 60.43
ATOM   4395  C   GLN B 334      21.766  -4.513  49.908  1.00 60.75
ATOM   4396  O   GLN B 334      22.165  -4.830  51.035  1.00 60.78
ATOM   4397  CB  GLN B 334      23.365  -3.428  48.309  1.00 60.15
ATOM   4398  CG  GLN B 334      24.585  -3.157  49.175  1.00 60.07
ATOM   4399  CD  GLN B 334      25.157  -1.761  49.001  1.00 60.86
ATOM   4400  OE1 GLN B 334      25.422  -1.319  47.882  1.00 62.15
ATOM   4401  NE2 GLN B 334      25.363  -1.063  50.113  1.00 59.72
ATOM   4402  H   GLN B 334      21.727  -4.691  46.728  1.00  0.00
ATOM   4403  H   GLN B 334      23.424  -5.458  48.918  1.00  0.00
ATOM   4404  H   GLN B 334      22.665  -2.605  48.451  1.00  0.00
ATOM   4405  H   GLN B 334      23.705  -3.519  47.277  1.00  0.00
ATOM   4406  H   GLN B 334      25.359  -3.866  48.881  1.00  0.00
ATOM   4407  H   GLN B 334      24.275  -3.255  50.215  1.00  0.00
ATOM   4408  H   GLN B 334      25.749  -0.110  50.059  1.00  0.00
ATOM   4409  H   GLN B 334      25.136  -1.475  51.029  1.00  0.00
ATOM   4410  N   LYS B 335      20.560  -3.999  49.671  1.00 60.97
ATOM   4411  CA  LYS B 335      19.575  -3.771  50.727  1.00 61.06
ATOM   4412  C   LYS B 335      19.137  -5.091  51.386  1.00 60.83
ATOM   4413  O   LYS B 335      19.028  -5.164  52.611  1.00 60.72
ATOM   4414  CB  LYS B 335      18.369  -3.007  50.166  1.00 61.24
ATOM   4415  CG  LYS B 335      17.474  -2.370  51.206  1.00 62.15
ATOM   4416  CD  LYS B 335      16.194  -1.859  50.566  1.00 63.89
ATOM   4417  CE  LYS B 335      15.356  -1.070  51.569  1.00 65.25
ATOM   4418  NZ  LYS B 335      14.342  -0.214  50.880  1.00 65.66
ATOM   4419  H   LYS B 335      20.311  -3.752  48.703  1.00  0.00
ATOM   4420  H   LYS B 335      20.042  -3.165  51.503  1.00  0.00
ATOM   4421  H   LYS B 335      17.756  -3.724  49.620  1.00  0.00
ATOM   4422  H   LYS B 335      18.767  -2.189  49.566  1.00  0.00
ATOM   4423  H   LYS B 335      18.003  -1.531  51.658  1.00  0.00
ATOM   4424  H   LYS B 335      17.223  -3.115  51.961  1.00  0.00
ATOM   4425  H   LYS B 335      15.613  -2.715  50.223  1.00  0.00
ATOM   4426  H   LYS B 335      16.456  -1.205  49.734  1.00  0.00
ATOM   4427  H   LYS B 335      16.009  -0.426  52.158  1.00  0.00
ATOM   4428  H   LYS B 335      14.818  -1.776  52.201  1.00  0.00
ATOM   4429  H   LYS B 335      13.819   0.284  51.615  1.00  0.00
ATOM   4430  H   LYS B 335      14.860   0.436  50.271  1.00  0.00
ATOM   4431  H   LYS B 335      13.734  -0.844  50.338  1.00  0.00
ATOM   4432  N   LYS B 336      18.912  -6.126  50.575  1.00 60.48
ATOM   4433  CA  LYS B 336      18.503  -7.442  51.081  1.00 60.39
ATOM   4434  C   LYS B 336      19.584  -8.100  51.929  1.00 60.46
ATOM   4435  O   LYS B 336      19.277  -8.826  52.874  1.00 60.73
ATOM   4436  CB  LYS B 336      18.104  -8.384  49.946  1.00 60.24
ATOM   4437  CG  LYS B 336      16.832  -7.988  49.203  1.00 60.89
ATOM   4438  CD  LYS B 336      16.132  -9.197  48.583  1.00 61.99
ATOM   4439  CE  LYS B 336      16.934  -9.810  47.438  1.00 63.17
ATOM   4440  NZ  LYS B 336      16.581 -11.245  47.181  1.00 63.69
ATOM   4441  H   LYS B 336      19.029  -5.998  49.560  1.00  0.00
ATOM   4442  H   LYS B 336      17.635  -7.261  51.715  1.00  0.00
ATOM   4443  H   LYS B 336      17.918  -9.360  50.394  1.00  0.00
ATOM   4444  H   LYS B 336      18.914  -8.362  49.217  1.00  0.00
ATOM   4445  H   LYS B 336      17.107  -7.304  48.400  1.00  0.00
ATOM   4446  H   LYS B 336      16.150  -7.526  49.917  1.00  0.00
ATOM   4447  H   LYS B 336      15.174  -8.865  48.183  1.00  0.00
ATOM   4448  H   LYS B 336      16.019  -9.955  49.358  1.00  0.00
ATOM   4449  H   LYS B 336      17.992  -9.769  47.695  1.00  0.00
ATOM   4450  H   LYS B 336      16.696  -9.255  46.531  1.00  0.00
ATOM   4451  H   LYS B 336      17.170 -11.564  46.399  1.00  0.00
ATOM   4452  H   LYS B 336      16.781 -11.764  48.048  1.00  0.00
ATOM   4453  H   LYS B 336      15.580 -11.271  46.942  1.00  0.00
ATOM   4454  N   CYS B 337      20.844  -7.848  51.590  1.00 60.47
ATOM   4455  CA  CYS B 337      21.960  -8.385  52.355  1.00 60.47
ATOM   4456  C   CYS B 337      22.019  -7.781  53.750  1.00 61.22
ATOM   4457  O   CYS B 337      22.268  -8.484  54.730  1.00 61.39
ATOM   4458  CB  CYS B 337      23.276  -8.159  51.619  1.00 60.15
ATOM   4459  SG  CYS B 337      23.591  -9.396  50.368  1.00 57.76
ATOM   4460  H   CYS B 337      21.035  -7.259  50.767  1.00  0.00
ATOM   4461  H   CYS B 337      21.801  -9.458  52.462  1.00  0.00
ATOM   4462  H   CYS B 337      24.005  -8.317  52.414  1.00  0.00
ATOM   4463  H   CYS B 337      23.265  -7.132  51.255  1.00  0.00
ATOM   4464  H   CYS B 337      24.467  -9.166  49.944  1.00  0.00
ATOM   4465  N   TYR B 338      21.785  -6.474  53.823  1.00 62.07
ATOM   4466  CA  TYR B 338      21.711  -5.748  55.083  1.00 62.63
ATOM   4467  C   TYR B 338      20.469  -6.153  55.870  1.00 63.28
ATOM   4468  O   TYR B 338      20.517  -6.257  57.099  1.00 63.59
ATOM   4469  CB  TYR B 338      21.684  -4.247  54.820  1.00 62.49
ATOM   4470  CG  TYR B 338      21.553  -3.387  56.058  1.00 62.54
ATOM   4471  CD1 TYR B 338      22.601  -3.289  56.977  1.00 62.25
ATOM   4472  CD2 TYR B 338      20.392  -2.649  56.296  1.00 62.05
ATOM   4473  CE1 TYR B 338      22.495  -2.492  58.106  1.00 62.27
ATOM   4474  CE2 TYR B 338      20.277  -1.839  57.421  1.00 62.21
ATOM   4475  CZ  TYR B 338      21.329  -1.769  58.325  1.00 62.72
ATOM   4476  OH  TYR B 338      21.224  -0.977  59.451  1.00 63.23
ATOM   4477  H   TYR B 338      21.650  -5.950  52.946  1.00  0.00
ATOM   4478  H   TYR B 338      22.593  -5.997  55.672  1.00  0.00
ATOM   4479  H   TYR B 338      20.810  -4.045  54.201  1.00  0.00
ATOM   4480  H   TYR B 338      22.639  -3.989  54.362  1.00  0.00
ATOM   4481  H   TYR B 338      23.519  -3.850  56.803  1.00  0.00
ATOM   4482  H   TYR B 338      19.564  -2.708  55.590  1.00  0.00
ATOM   4483  H   TYR B 338      23.320  -2.433  58.816  1.00  0.00
ATOM   4484  H   TYR B 338      19.367  -1.263  57.592  1.00  0.00
ATOM   4485  H   TYR B 338      22.108  -1.074  59.971  1.00  0.00
ATOM   4486  N   LEU B 339      19.359  -6.379  55.167  1.00 63.61
ATOM   4487  CA  LEU B 339      18.133  -6.800  55.832  1.00 64.09
ATOM   4488  C   LEU B 339      18.353  -8.158  56.482  1.00 64.40
ATOM   4489  O   LEU B 339      17.971  -8.372  57.630  1.00 64.69
ATOM   4490  CB  LEU B 339      16.943  -6.825  54.863  1.00 64.00
ATOM   4491  CG  LEU B 339      16.544  -5.501  54.189  1.00 64.38
ATOM   4492  CD1 LEU B 339      15.515  -5.729  53.075  1.00 64.74
ATOM   4493  CD2 LEU B 339      16.056  -4.445  55.189  1.00 64.24
ATOM   4494  H   LEU B 339      19.368  -6.255  54.145  1.00  0.00
ATOM   4495  H   LEU B 339      17.886  -6.074  56.606  1.00  0.00
ATOM   4496  H   LEU B 339      16.083  -7.117  55.466  1.00  0.00
ATOM   4497  H   LEU B 339      17.240  -7.490  54.052  1.00  0.00
ATOM   4498  H   LEU B 339      17.452  -5.102  53.737  1.00  0.00
ATOM   4499  H   LEU B 339      15.285  -4.752  52.649  1.00  0.00
ATOM   4500  H   LEU B 339      15.979  -6.391  52.343  1.00  0.00
ATOM   4501  H   LEU B 339      14.640  -6.186  53.538  1.00  0.00
ATOM   4502  H   LEU B 339      15.801  -3.555  54.614  1.00  0.00
ATOM   4503  H   LEU B 339      15.186  -4.863  55.695  1.00  0.00
ATOM   4504  H   LEU B 339      16.877  -4.259  55.882  1.00  0.00
ATOM   4505  N   GLU B 340      19.011  -9.052  55.752  1.00 64.76
ATOM   4506  CA  GLU B 340      19.335 -10.379  56.251  1.00 65.04
ATOM   4507  C   GLU B 340      20.256 -10.319  57.468  1.00 65.25
ATOM   4508  O   GLU B 340      20.236 -11.218  58.297  1.00 65.56
ATOM   4509  CB  GLU B 340      19.971 -11.214  55.146  1.00 65.06
ATOM   4510  CG  GLU B 340      19.887 -12.699  55.370  1.00 65.14
ATOM   4511  CD  GLU B 340      20.900 -13.466  54.550  1.00 65.78
ATOM   4512  OE1 GLU B 340      22.111 -13.138  54.611  1.00 64.87
ATOM   4513  OE2 GLU B 340      20.474 -14.412  53.852  1.00 66.54
ATOM   4514  H   GLU B 340      19.302  -8.796  54.798  1.00  0.00
ATOM   4515  H   GLU B 340      18.404 -10.850  56.568  1.00  0.00
ATOM   4516  H   GLU B 340      21.029 -10.955  55.101  1.00  0.00
ATOM   4517  H   GLU B 340      19.421 -11.006  54.228  1.00  0.00
ATOM   4518  H   GLU B 340      18.892 -13.025  55.067  1.00  0.00
ATOM   4519  H   GLU B 340      20.086 -12.892  56.424  1.00  0.00
ATOM   4520  N   GLN B 341      21.052  -9.259  57.575  1.00 65.56
ATOM   4521  CA  GLN B 341      21.904  -9.042  58.749  1.00 65.84
ATOM   4522  C   GLN B 341      21.072  -8.820  60.017  1.00 66.43
ATOM   4523  O   GLN B 341      21.417  -9.314  61.095  1.00 66.39
ATOM   4524  CB  GLN B 341      22.838  -7.849  58.527  1.00 65.46
ATOM   4525  CG  GLN B 341      23.923  -8.085  57.505  1.00 64.64
ATOM   4526  CD  GLN B 341      25.096  -8.870  58.053  1.00 63.94
ATOM   4527  OE1 GLN B 341      25.605  -8.584  59.144  1.00 63.04
ATOM   4528  NE2 GLN B 341      25.548  -9.861  57.287  1.00 63.02
ATOM   4529  H   GLN B 341      21.071  -8.569  56.810  1.00  0.00
ATOM   4530  H   GLN B 341      22.501  -9.944  58.886  1.00  0.00
ATOM   4531  H   GLN B 341      23.333  -7.637  59.474  1.00  0.00
ATOM   4532  H   GLN B 341      22.226  -7.032  58.143  1.00  0.00
ATOM   4533  H   GLN B 341      24.295  -7.110  57.190  1.00  0.00
ATOM   4534  H   GLN B 341      23.489  -8.661  56.688  1.00  0.00
ATOM   4535  H   GLN B 341      26.344 -10.434  57.602  1.00  0.00
ATOM   4536  H   GLN B 341      25.102 -10.055  56.379  1.00  0.00
ATOM   4537  N   LYS B 342      19.985  -8.061  59.873  1.00 67.12
ATOM   4538  CA  LYS B 342      19.065  -7.769  60.972  1.00 67.68
ATOM   4539  C   LYS B 342      18.246  -9.020  61.322  1.00 67.83
ATOM   4540  O   LYS B 342      18.168  -9.411  62.488  1.00 67.66
ATOM   4541  CB  LYS B 342      18.108  -6.634  60.582  1.00 67.82
ATOM   4542  CG  LYS B 342      18.668  -5.211  60.596  1.00 68.25
ATOM   4543  CD  LYS B 342      17.529  -4.238  60.213  1.00 69.75
ATOM   4544  CE  LYS B 342      17.984  -2.794  60.016  1.00 69.91
ATOM   4545  NZ  LYS B 342      18.119  -2.040  61.290  1.00 71.23
ATOM   4546  H   LYS B 342      19.784  -7.662  58.945  1.00  0.00
ATOM   4547  H   LYS B 342      19.653  -7.463  61.838  1.00  0.00
ATOM   4548  H   LYS B 342      17.312  -6.646  61.326  1.00  0.00
ATOM   4549  H   LYS B 342      17.826  -6.827  59.547  1.00  0.00
ATOM   4550  H   LYS B 342      19.485  -5.132  59.879  1.00  0.00
ATOM   4551  H   LYS B 342      19.058  -4.972  61.585  1.00  0.00
ATOM   4552  H   LYS B 342      16.803  -4.240  61.026  1.00  0.00
ATOM   4553  H   LYS B 342      17.126  -4.573  59.257  1.00  0.00
ATOM   4554  H   LYS B 342      17.246  -2.275  59.404  1.00  0.00
ATOM   4555  H   LYS B 342      18.976  -2.821  59.566  1.00  0.00
ATOM   4556  H   LYS B 342      18.427  -1.088  61.045  1.00  0.00
ATOM   4557  H   LYS B 342      17.192  -2.039  61.739  1.00  0.00
ATOM   4558  H   LYS B 342      18.820  -2.535  61.860  1.00  0.00
ATOM   4559  N   THR B 343      17.639  -9.620  60.296  1.00 67.97
ATOM   4560  CA  THR B 343      16.802 -10.811  60.418  1.00 68.48
ATOM   4561  C   THR B 343      17.511 -11.951  61.156  1.00 69.12
ATOM   4562  O   THR B 343      16.914 -12.636  61.998  1.00 69.12
ATOM   4563  CB  THR B 343      16.341 -11.295  59.017  1.00 68.46
ATOM   4564  OG1 THR B 343      15.505 -10.296  58.424  1.00 68.52
ATOM   4565  CG2 THR B 343      15.574 -12.615  59.088  1.00 67.90
ATOM   4566  H   THR B 343      17.769  -9.217  59.357  1.00  0.00
ATOM   4567  H   THR B 343      15.933 -10.528  61.011  1.00  0.00
ATOM   4568  H   THR B 343      17.233 -11.460  58.413  1.00  0.00
ATOM   4569  H   THR B 343      16.053  -9.424  58.393  1.00  0.00
ATOM   4570  H   THR B 343      15.292 -12.875  58.068  1.00  0.00
ATOM   4571  H   THR B 343      16.249 -13.352  59.523  1.00  0.00
ATOM   4572  H   THR B 343      14.701 -12.443  59.718  1.00  0.00
ATOM   4573  N   VAL B 344      18.788 -12.141  60.843  1.00 69.73
ATOM   4574  CA  VAL B 344      19.543 -13.245  61.406  1.00 70.29
ATOM   4575  C   VAL B 344      20.140 -12.871  62.768  1.00 71.05
ATOM   4576  O   VAL B 344      19.919 -13.579  63.755  1.00 71.40
ATOM   4577  CB  VAL B 344      20.612 -13.774  60.409  1.00 69.98
ATOM   4578  CG1 VAL B 344      21.574 -14.737  61.087  1.00 69.82
ATOM   4579  CG2 VAL B 344      19.938 -14.454  59.232  1.00 69.41
ATOM   4580  H   VAL B 344      19.250 -11.493  60.189  1.00  0.00
ATOM   4581  H   VAL B 344      18.852 -14.070  61.581  1.00  0.00
ATOM   4582  H   VAL B 344      21.187 -12.920  60.050  1.00  0.00
ATOM   4583  H   VAL B 344      22.287 -15.061  60.329  1.00  0.00
ATOM   4584  H   VAL B 344      22.061 -14.187  61.893  1.00  0.00
ATOM   4585  H   VAL B 344      20.979 -15.568  61.466  1.00  0.00
ATOM   4586  H   VAL B 344      20.730 -14.803  58.569  1.00  0.00
ATOM   4587  H   VAL B 344      19.352 -15.281  59.634  1.00  0.00
ATOM   4588  H   VAL B 344      19.307 -13.707  58.751  1.00  0.00
ATOM   4589  N   CYS B 345      20.864 -11.755  62.823  1.00 71.60
ATOM   4590  CA  CYS B 345      21.611 -11.380  64.024  1.00 72.20
ATOM   4591  C   CYS B 345      20.813 -10.559  65.036  1.00 72.60
ATOM   4592  O   CYS B 345      21.115 -10.592  66.232  1.00 72.76
ATOM   4593  CB  CYS B 345      22.877 -10.616  63.642  1.00 72.19
ATOM   4594  SG  CYS B 345      23.881 -11.463  62.434  1.00 72.80
ATOM   4595  H   CYS B 345      20.899 -11.139  61.998  1.00  0.00
ATOM   4596  H   CYS B 345      21.857 -12.321  64.516  1.00  0.00
ATOM   4597  H   CYS B 345      23.433 -10.635  64.579  1.00  0.00
ATOM   4598  H   CYS B 345      22.561  -9.616  63.344  1.00  0.00
ATOM   4599  H   CYS B 345      24.676 -10.883  62.256  1.00  0.00
ATOM   4600  N   GLY B 346      19.816  -9.817  64.553  1.00 72.95
ATOM   4601  CA  GLY B 346      19.041  -8.907  65.397  1.00 73.35
ATOM   4602  C   GLY B 346      19.201  -7.448  65.003  1.00 73.71
ATOM   4603  O   GLY B 346      20.256  -7.040  64.504  1.00 73.77
ATOM   4604  H   GLY B 346      19.583  -9.887  63.552  1.00  0.00
ATOM   4605  H   GLY B 346      19.434  -9.022  66.407  1.00  0.00
ATOM   4606  H   GLY B 346      17.992  -9.190  65.312  1.00  0.00
ATOM   4607  N   GLU B 347      18.147  -6.663  65.238  1.00 73.91
ATOM   4608  CA  GLU B 347      18.126  -5.224  64.941  1.00 73.96
ATOM   4609  C   GLU B 347      19.170  -4.452  65.740  1.00 73.84
ATOM   4610  O   GLU B 347      19.630  -3.395  65.310  1.00 74.14
ATOM   4611  CB  GLU B 347      16.751  -4.621  65.245  1.00 74.09
ATOM   4612  CG  GLU B 347      15.572  -5.588  65.142  1.00 75.08
ATOM   4613  CD  GLU B 347      14.993  -5.674  63.746  1.00 76.34
ATOM   4614  OE1 GLU B 347      15.753  -5.958  62.792  1.00 76.85
ATOM   4615  OE2 GLU B 347      13.767  -5.462  63.610  1.00 76.36
ATOM   4616  H   GLU B 347      17.304  -7.089  65.649  1.00  0.00
ATOM   4617  H   GLU B 347      18.354  -5.133  63.879  1.00  0.00
ATOM   4618  H   GLU B 347      16.580  -3.842  64.502  1.00  0.00
ATOM   4619  H   GLU B 347      16.783  -4.282  66.280  1.00  0.00
ATOM   4620  H   GLU B 347      14.784  -5.232  65.805  1.00  0.00
ATOM   4621  H   GLU B 347      15.936  -6.582  65.403  1.00  0.00
ATOM   4622  N   ASN B 348      19.527  -4.967  66.914  1.00 73.52
ATOM   4623  CA  ASN B 348      20.546  -4.332  67.745  1.00 73.25
ATOM   4624  C   ASN B 348      21.961  -4.621  67.243  1.00 72.74
ATOM   4625  O   ASN B 348      22.945  -4.108  67.791  1.00 72.77
ATOM   4626  CB  ASN B 348      20.389  -4.746  69.213  1.00 73.47
ATOM   4627  CG  ASN B 348      20.542  -6.242  69.422  1.00 74.01
ATOM   4628  OD1 ASN B 348      19.840  -7.045  68.803  1.00 75.15
ATOM   4629  ND2 ASN B 348      21.461  -6.625  70.305  1.00 74.70
ATOM   4630  H   ASN B 348      19.075  -5.832  67.243  1.00  0.00
ATOM   4631  H   ASN B 348      20.395  -3.255  67.673  1.00  0.00
ATOM   4632  H   ASN B 348      19.389  -4.464  69.542  1.00  0.00
ATOM   4633  H   ASN B 348      21.176  -4.254  69.784  1.00  0.00
ATOM   4634  H   ASN B 348      21.611  -7.627  70.490  1.00  0.00
ATOM   4635  H   ASN B 348      22.022  -5.919  70.803  1.00  0.00
ATOM   4636  N   LEU B 349      22.039  -5.443  66.196  1.00 72.05
ATOM   4637  CA  LEU B 349      23.295  -5.848  65.555  1.00 71.48
ATOM   4638  C   LEU B 349      24.460  -6.103  66.527  1.00 71.03
ATOM   4639  O   LEU B 349      25.396  -5.299  66.606  1.00 70.88
ATOM   4640  CB  LEU B 349      23.688  -4.856  64.447  1.00 71.48
ATOM   4641  CG  LEU B 349      22.791  -4.831  63.199  1.00 71.17
ATOM   4642  CD1 LEU B 349      23.096  -3.614  62.339  1.00 70.40
ATOM   4643  CD2 LEU B 349      22.902  -6.122  62.374  1.00 70.79
ATOM   4644  H   LEU B 349      21.160  -5.818  65.812  1.00  0.00
ATOM   4645  H   LEU B 349      23.093  -6.821  65.106  1.00  0.00
ATOM   4646  H   LEU B 349      24.676  -5.163  64.103  1.00  0.00
ATOM   4647  H   LEU B 349      23.614  -3.863  64.891  1.00  0.00
ATOM   4648  H   LEU B 349      21.761  -4.763  63.549  1.00  0.00
ATOM   4649  H   LEU B 349      22.430  -3.658  61.477  1.00  0.00
ATOM   4650  H   LEU B 349      22.906  -2.734  62.954  1.00  0.00
ATOM   4651  H   LEU B 349      24.143  -3.686  62.046  1.00  0.00
ATOM   4652  H   LEU B 349      22.236  -6.011  61.518  1.00  0.00
ATOM   4653  H   LEU B 349      23.944  -6.216  62.068  1.00  0.00
ATOM   4654  H   LEU B 349      22.595  -6.942  63.023  1.00  0.00
ATOM   4655  N   PRO B 350      24.396  -7.225  67.273  1.00 70.55
ATOM   4656  CA  PRO B 350      25.472  -7.584  68.196  1.00 70.23
ATOM   4657  C   PRO B 350      26.709  -8.087  67.449  1.00 69.91
ATOM   4658  O   PRO B 350      26.602  -8.463  66.278  1.00 69.77
ATOM   4659  CB  PRO B 350      24.856  -8.722  69.015  1.00 70.21
ATOM   4660  CG  PRO B 350      23.874  -9.353  68.100  1.00 70.26
ATOM   4661  CD  PRO B 350      23.305  -8.220  67.291  1.00 70.43
ATOM   4662  H   PRO B 350      25.809  -6.738  68.795  1.00  0.00
ATOM   4663  H   PRO B 350      24.390  -8.382  69.940  1.00  0.00
ATOM   4664  H   PRO B 350      25.606  -9.446  69.334  1.00  0.00
ATOM   4665  H   PRO B 350      23.099  -9.878  68.658  1.00  0.00
ATOM   4666  H   PRO B 350      24.339 -10.114  67.473  1.00  0.00
ATOM   4667  H   PRO B 350      23.021  -8.528  66.285  1.00  0.00
ATOM   4668  H   PRO B 350      22.381  -7.818  67.706  1.00  0.00
ATOM   4669  N   PRO B 351      27.880  -8.096  68.119  1.00 69.70
ATOM   4670  CA  PRO B 351      29.083  -8.693  67.542  1.00 69.51
ATOM   4671  C   PRO B 351      28.810 -10.062  66.919  1.00 69.40
ATOM   4672  O   PRO B 351      27.944 -10.797  67.397  1.00 69.57
ATOM   4673  CB  PRO B 351      30.011  -8.826  68.747  1.00 69.34
ATOM   4674  CG  PRO B 351      29.646  -7.676  69.608  1.00 69.33
ATOM   4675  CD  PRO B 351      28.169  -7.433  69.406  1.00 69.69
ATOM   4676  H   PRO B 351      29.494  -8.093  66.730  1.00  0.00
ATOM   4677  H   PRO B 351      31.068  -8.825  68.482  1.00  0.00
ATOM   4678  H   PRO B 351      29.873  -9.771  69.273  1.00  0.00
ATOM   4679  H   PRO B 351      30.226  -6.797  69.326  1.00  0.00
ATOM   4680  H   PRO B 351      29.879  -7.884  70.652  1.00  0.00
ATOM   4681  H   PRO B 351      27.565  -7.845  70.214  1.00  0.00
ATOM   4682  H   PRO B 351      27.902  -6.376  69.399  1.00  0.00
ATOM   4683  N   LEU B 352      29.544 -10.391  65.861  1.00 69.09
ATOM   4684  CA  LEU B 352      29.263 -11.589  65.069  1.00 68.83
ATOM   4685  C   LEU B 352      29.724 -12.903  65.700  1.00 68.68
ATOM   4686  O   LEU B 352      30.745 -12.955  66.394  1.00 68.77
ATOM   4687  CB  LEU B 352      29.836 -11.443  63.653  1.00 68.56
ATOM   4688  CG  LEU B 352      28.937 -10.677  62.682  1.00 68.42
ATOM   4689  CD1 LEU B 352      29.760  -9.784  61.750  1.00 69.18
ATOM   4690  CD2 LEU B 352      28.025 -11.616  61.899  1.00 67.06
ATOM   4691  H   LEU B 352      30.333  -9.786  65.591  1.00  0.00
ATOM   4692  H   LEU B 352      28.176 -11.657  65.030  1.00  0.00
ATOM   4693  H   LEU B 352      29.958 -12.448  63.250  1.00  0.00
ATOM   4694  H   LEU B 352      30.763 -10.876  63.741  1.00  0.00
ATOM   4695  H   LEU B 352      28.294 -10.027  63.276  1.00  0.00
ATOM   4696  H   LEU B 352      29.056  -9.274  61.093  1.00  0.00
ATOM   4697  H   LEU B 352      30.306  -9.082  62.381  1.00  0.00
ATOM   4698  H   LEU B 352      30.433 -10.437  61.194  1.00  0.00
ATOM   4699  H   LEU B 352      27.423 -10.995  61.236  1.00  0.00
ATOM   4700  H   LEU B 352      28.670 -12.296  61.343  1.00  0.00
ATOM   4701  H   LEU B 352      27.411 -12.145  62.628  1.00  0.00
ATOM   4702  N   THR B 353      28.951 -13.956  65.443  1.00 68.40
ATOM   4703  CA  THR B 353      29.303 -15.315  65.846  1.00 68.21
ATOM   4704  C   THR B 353      29.373 -16.228  64.630  1.00 67.77
ATOM   4705  O   THR B 353      28.585 -16.092  63.690  1.00 67.62
ATOM   4706  CB  THR B 353      28.276 -15.898  66.843  1.00 68.27
ATOM   4707  OG1 THR B 353      28.039 -14.951  67.886  1.00 68.71
ATOM   4708  CG2 THR B 353      28.782 -17.210  67.464  1.00 68.38
ATOM   4709  H   THR B 353      28.066 -13.806  64.938  1.00  0.00
ATOM   4710  H   THR B 353      30.277 -15.262  66.333  1.00  0.00
ATOM   4711  H   THR B 353      27.355 -16.106  66.299  1.00  0.00
ATOM   4712  H   THR B 353      27.702 -14.087  67.438  1.00  0.00
ATOM   4713  H   THR B 353      28.009 -17.557  68.150  1.00  0.00
ATOM   4714  H   THR B 353      28.940 -17.911  66.644  1.00  0.00
ATOM   4715  H   THR B 353      29.712 -16.979  67.984  1.00  0.00
ATOM   4716  N   TYR B 354      30.318 -17.162  64.670  1.00 67.39
ATOM   4717  CA  TYR B 354      30.441 -18.207  63.657  1.00 67.17
ATOM   4718  C   TYR B 354      29.084 -18.836  63.306  1.00 67.13
ATOM   4719  O   TYR B 354      28.820 -19.152  62.140  1.00 66.93
ATOM   4720  CB  TYR B 354      31.433 -19.290  64.124  1.00 67.04
ATOM   4721  CG  TYR B 354      31.567 -20.446  63.161  1.00 66.18
ATOM   4722  CD1 TYR B 354      32.480 -20.399  62.104  1.00 65.99
ATOM   4723  CD2 TYR B 354      30.769 -21.579  63.291  1.00 65.39
ATOM   4724  CE1 TYR B 354      32.596 -21.458  61.205  1.00 65.27
ATOM   4725  CE2 TYR B 354      30.876 -22.639  62.394  1.00 65.82
ATOM   4726  CZ  TYR B 354      31.792 -22.570  61.360  1.00 65.15
ATOM   4727  OH  TYR B 354      31.894 -23.613  60.485  1.00 65.41
ATOM   4728  H   TYR B 354      30.992 -17.148  65.449  1.00  0.00
ATOM   4729  H   TYR B 354      30.823 -17.739  62.750  1.00  0.00
ATOM   4730  H   TYR B 354      31.076 -19.695  65.071  1.00  0.00
ATOM   4731  H   TYR B 354      32.416 -18.824  64.190  1.00  0.00
ATOM   4732  H   TYR B 354      33.112 -19.520  61.980  1.00  0.00
ATOM   4733  H   TYR B 354      30.049 -21.638  64.107  1.00  0.00
ATOM   4734  H   TYR B 354      33.315 -21.409  60.387  1.00  0.00
ATOM   4735  H   TYR B 354      30.241 -23.518  62.506  1.00  0.00
ATOM   4736  H   TYR B 354      32.621 -23.361  59.800  1.00  0.00
ATOM   4737  N   ASP B 355      28.236 -19.001  64.322  1.00 67.06
ATOM   4738  CA  ASP B 355      26.946 -19.685  64.174  1.00 67.09
ATOM   4739  C   ASP B 355      25.930 -18.855  63.402  1.00 66.50
ATOM   4740  O   ASP B 355      25.045 -19.402  62.744  1.00 66.49
ATOM   4741  CB  ASP B 355      26.376 -20.067  65.545  1.00 67.51
ATOM   4742  CG  ASP B 355      27.343 -20.901  66.369  1.00 68.47
ATOM   4743  OD1 ASP B 355      27.654 -22.044  65.959  1.00 68.67
ATOM   4744  OD2 ASP B 355      27.784 -20.408  67.431  1.00 69.93
ATOM   4745  H   ASP B 355      28.497 -18.633  65.248  1.00  0.00
ATOM   4746  H   ASP B 355      27.136 -20.589  63.595  1.00  0.00
ATOM   4747  H   ASP B 355      25.474 -20.658  65.387  1.00  0.00
ATOM   4748  H   ASP B 355      26.184 -19.146  66.096  1.00  0.00
ATOM   4749  N   GLN B 356      26.058 -17.536  63.497  1.00 65.83
ATOM   4750  CA  GLN B 356      25.232 -16.628  62.716  1.00 65.22
ATOM   4751  C   GLN B 356      25.606 -16.718  61.235  1.00 64.80
ATOM   4752  O   GLN B 356      24.728 -16.717  60.371  1.00 64.56
ATOM   4753  CB  GLN B 356      25.392 -15.195  63.221  1.00 65.21
ATOM   4754  CG  GLN B 356      25.213 -15.046  64.721  1.00 65.07
ATOM   4755  CD  GLN B 356      25.343 -13.613  65.197  1.00 65.07
ATOM   4756  OE1 GLN B 356      26.275 -12.895  64.825  1.00 65.25
ATOM   4757  NE2 GLN B 356      24.408 -13.190  66.033  1.00 64.56
ATOM   4758  H   GLN B 356      26.761 -17.146  64.141  1.00  0.00
ATOM   4759  H   GLN B 356      24.188 -16.919  62.831  1.00  0.00
ATOM   4760  H   GLN B 356      24.622 -14.590  62.742  1.00  0.00
ATOM   4761  H   GLN B 356      26.410 -14.882  62.989  1.00  0.00
ATOM   4762  H   GLN B 356      25.995 -15.629  65.208  1.00  0.00
ATOM   4763  H   GLN B 356      24.208 -15.386  64.969  1.00  0.00
ATOM   4764  H   GLN B 356      24.438 -12.226  66.394  1.00  0.00
ATOM   4765  H   GLN B 356      23.650 -13.825  66.322  1.00  0.00
ATOM   4766  N   LEU B 357      26.908 -16.818  60.959  1.00 64.42
ATOM   4767  CA  LEU B 357      27.424 -16.884  59.585  1.00 64.08
ATOM   4768  C   LEU B 357      26.734 -17.955  58.754  1.00 63.97
ATOM   4769  O   LEU B 357      26.296 -17.685  57.635  1.00 64.03
ATOM   4770  CB  LEU B 357      28.946 -17.089  59.560  1.00 63.88
ATOM   4771  CG  LEU B 357      29.859 -16.032  60.199  1.00 63.65
ATOM   4772  CD1 LEU B 357      31.299 -16.487  60.150  1.00 63.37
ATOM   4773  CD2 LEU B 357      29.725 -14.668  59.545  1.00 63.45
ATOM   4774  H   LEU B 357      27.578 -16.850  61.741  1.00  0.00
ATOM   4775  H   LEU B 357      27.198 -15.919  59.131  1.00  0.00
ATOM   4776  H   LEU B 357      29.210 -17.081  58.502  1.00  0.00
ATOM   4777  H   LEU B 357      29.114 -17.992  60.146  1.00  0.00
ATOM   4778  H   LEU B 357      29.540 -15.925  61.236  1.00  0.00
ATOM   4779  H   LEU B 357      31.897 -15.703  60.614  1.00  0.00
ATOM   4780  H   LEU B 357      31.357 -17.423  60.706  1.00  0.00
ATOM   4781  H   LEU B 357      31.555 -16.623  59.099  1.00  0.00
ATOM   4782  H   LEU B 357      30.407 -13.996  60.066  1.00  0.00
ATOM   4783  H   LEU B 357      29.997 -14.789  58.497  1.00  0.00
ATOM   4784  H   LEU B 357      28.686 -14.360  59.661  1.00  0.00
ATOM   4785  N   LYS B 358      26.624 -19.158  59.318  1.00 63.85
ATOM   4786  CA  LYS B 358      25.956 -20.288  58.671  1.00 63.64
ATOM   4787  C   LYS B 358      24.573 -19.941  58.129  1.00 63.22
ATOM   4788  O   LYS B 358      24.085 -20.590  57.197  1.00 63.10
ATOM   4789  CB  LYS B 358      25.827 -21.450  59.654  1.00 64.00
ATOM   4790  CG  LYS B 358      26.891 -22.526  59.531  1.00 65.24
ATOM   4791  CD  LYS B 358      26.590 -23.705  60.465  1.00 67.36
ATOM   4792  CE  LYS B 358      25.222 -24.341  60.187  1.00 67.73
ATOM   4793  NZ  LYS B 358      25.024 -25.588  60.986  1.00 68.28
ATOM   4794  H   LYS B 358      27.029 -19.299  60.255  1.00  0.00
ATOM   4795  H   LYS B 358      26.579 -20.566  57.821  1.00  0.00
ATOM   4796  H   LYS B 358      24.871 -21.932  59.450  1.00  0.00
ATOM   4797  H   LYS B 358      25.932 -21.027  60.653  1.00  0.00
ATOM   4798  H   LYS B 358      27.851 -22.092  59.813  1.00  0.00
ATOM   4799  H   LYS B 358      26.911 -22.882  58.501  1.00  0.00
ATOM   4800  H   LYS B 358      26.585 -23.330  61.488  1.00  0.00
ATOM   4801  H   LYS B 358      27.354 -24.466  60.303  1.00  0.00
ATOM   4802  H   LYS B 358      25.146 -24.594  59.130  1.00  0.00
ATOM   4803  H   LYS B 358      24.447 -23.636  60.487  1.00  0.00
ATOM   4804  H   LYS B 358      24.091 -25.954  60.747  1.00  0.00
ATOM   4805  H   LYS B 358      25.773 -26.242  60.715  1.00  0.00
ATOM   4806  H   LYS B 358      25.088 -25.323  61.979  1.00  0.00
ATOM   4807  N   ASP B 359      23.954 -18.919  58.719  1.00 62.77
ATOM   4808  CA  ASP B 359      22.578 -18.533  58.395  1.00 62.42
ATOM   4809  C   ASP B 359      22.428 -17.303  57.481  1.00 61.86
ATOM   4810  O   ASP B 359      21.303 -16.965  57.066  1.00 61.60
ATOM   4811  CB  ASP B 359      21.764 -18.350  59.680  1.00 62.72
ATOM   4812  CG  ASP B 359      20.939 -19.588  60.040  1.00 63.67
ATOM   4813  OD1 ASP B 359      19.717 -19.426  60.278  1.00 64.08
ATOM   4814  OD2 ASP B 359      21.503 -20.710  60.085  1.00 63.94
ATOM   4815  H   ASP B 359      24.464 -18.378  59.432  1.00  0.00
ATOM   4816  H   ASP B 359      22.185 -19.361  57.805  1.00  0.00
ATOM   4817  H   ASP B 359      21.073 -17.522  59.523  1.00  0.00
ATOM   4818  H   ASP B 359      22.464 -18.167  60.495  1.00  0.00
ATOM   4819  N   LEU B 360      23.546 -16.642  57.173  1.00 61.09
ATOM   4820  CA  LEU B 360      23.569 -15.593  56.150  1.00 60.37
ATOM   4821  C   LEU B 360      23.711 -16.251  54.777  1.00 60.07
ATOM   4822  O   LEU B 360      24.812 -16.370  54.245  1.00 60.05
ATOM   4823  CB  LEU B 360      24.709 -14.605  56.396  1.00 60.12
ATOM   4824  CG  LEU B 360      24.810 -13.970  57.784  1.00 59.64
ATOM   4825  CD1 LEU B 360      26.233 -13.517  58.046  1.00 58.58
ATOM   4826  CD2 LEU B 360      23.829 -12.825  57.967  1.00 58.97
ATOM   4827  H   LEU B 360      24.418 -16.876  57.669  1.00  0.00
ATOM   4828  H   LEU B 360      22.638 -15.028  56.194  1.00  0.00
ATOM   4829  H   LEU B 360      24.532 -13.778  55.708  1.00  0.00
ATOM   4830  H   LEU B 360      25.626 -15.180  56.269  1.00  0.00
ATOM   4831  H   LEU B 360      24.540 -14.731  58.516  1.00  0.00
ATOM   4832  H   LEU B 360      26.248 -13.075  59.042  1.00  0.00
ATOM   4833  H   LEU B 360      26.865 -14.403  57.986  1.00  0.00
ATOM   4834  H   LEU B 360      26.482 -12.788  57.275  1.00  0.00
ATOM   4835  H   LEU B 360      23.974 -12.439  58.976  1.00  0.00
ATOM   4836  H   LEU B 360      24.066 -12.078  57.210  1.00  0.00
ATOM   4837  H   LEU B 360      22.829 -13.237  57.830  1.00  0.00
ATOM   4838  N   ASN B 361      22.585 -16.673  54.212  1.00 59.53
ATOM   4839  CA  ASN B 361      22.589 -17.529  53.033  1.00 59.38
ATOM   4840  C   ASN B 361      22.548 -16.785  51.704  1.00 58.76
ATOM   4841  O   ASN B 361      22.889 -17.350  50.655  1.00 58.69
ATOM   4842  CB  ASN B 361      21.443 -18.535  53.123  1.00 59.75
ATOM   4843  CG  ASN B 361      21.554 -19.416  54.355  1.00 61.67
ATOM   4844  OD1 ASN B 361      22.201 -20.467  54.329  1.00 62.68
ATOM   4845  ND2 ASN B 361      20.933 -18.979  55.454  1.00 63.62
ATOM   4846  H   ASN B 361      21.683 -16.387  54.619  1.00  0.00
ATOM   4847  H   ASN B 361      23.550 -18.043  53.038  1.00  0.00
ATOM   4848  H   ASN B 361      21.476 -19.176  52.242  1.00  0.00
ATOM   4849  H   ASN B 361      20.507 -17.980  53.190  1.00  0.00
ATOM   4850  H   ASN B 361      20.972 -19.532  56.322  1.00  0.00
ATOM   4851  H   ASN B 361      20.416 -18.089  55.433  1.00  0.00
ATOM   4852  N   LEU B 362      22.114 -15.528  51.753  1.00 57.77
ATOM   4853  CA  LEU B 362      22.119 -14.674  50.583  1.00 56.93
ATOM   4854  C   LEU B 362      23.537 -14.136  50.402  1.00 56.45
ATOM   4855  O   LEU B 362      24.099 -14.205  49.305  1.00 56.35
ATOM   4856  CB  LEU B 362      21.102 -13.543  50.735  1.00 56.93
ATOM   4857  CG  LEU B 362      20.931 -12.539  49.589  1.00 56.85
ATOM   4858  CD1 LEU B 362      20.402 -13.195  48.306  1.00 55.85
ATOM   4859  CD2 LEU B 362      20.028 -11.403  50.040  1.00 56.22
ATOM   4860  H   LEU B 362      21.765 -15.152  52.646  1.00  0.00
ATOM   4861  H   LEU B 362      21.827 -15.238  49.697  1.00  0.00
ATOM   4862  H   LEU B 362      21.467 -12.951  51.575  1.00  0.00
ATOM   4863  H   LEU B 362      20.137 -14.042  50.821  1.00  0.00
ATOM   4864  H   LEU B 362      21.915 -12.141  49.341  1.00  0.00
ATOM   4865  H   LEU B 362      20.315 -12.407  47.558  1.00  0.00
ATOM   4866  H   LEU B 362      21.128 -13.954  48.014  1.00  0.00
ATOM   4867  H   LEU B 362      19.433 -13.632  48.548  1.00  0.00
ATOM   4868  H   LEU B 362      19.935 -10.717  49.198  1.00  0.00
ATOM   4869  H   LEU B 362      19.069 -11.846  50.310  1.00  0.00
ATOM   4870  H   LEU B 362      20.512 -10.932  50.896  1.00  0.00
ATOM   4871  N   LEU B 363      24.115 -13.634  51.493  1.00 55.48
ATOM   4872  CA  LEU B 363      25.527 -13.279  51.534  1.00 54.68
ATOM   4873  C   LEU B 363      26.414 -14.427  51.049  1.00 54.29
ATOM   4874  O   LEU B 363      27.358 -14.210  50.292  1.00 54.54
ATOM   4875  CB  LEU B 363      25.936 -12.869  52.951  1.00 54.65
ATOM   4876  CG  LEU B 363      27.348 -12.301  53.130  1.00 54.42
ATOM   4877  CD1 LEU B 363      27.589 -11.117  52.188  1.00 54.50
ATOM   4878  CD2 LEU B 363      27.601 -11.896  54.572  1.00 53.25
ATOM   4879  H   LEU B 363      23.543 -13.492  52.338  1.00  0.00
ATOM   4880  H   LEU B 363      25.669 -12.435  50.859  1.00  0.00
ATOM   4881  H   LEU B 363      25.905 -13.782  53.545  1.00  0.00
ATOM   4882  H   LEU B 363      25.254 -12.069  53.238  1.00  0.00
ATOM   4883  H   LEU B 363      28.054 -13.091  52.873  1.00  0.00
ATOM   4884  H   LEU B 363      28.605 -10.767  52.369  1.00  0.00
ATOM   4885  H   LEU B 363      27.464 -11.488  51.171  1.00  0.00
ATOM   4886  H   LEU B 363      26.848 -10.357  52.436  1.00  0.00
ATOM   4887  H   LEU B 363      28.617 -11.505  54.619  1.00  0.00
ATOM   4888  H   LEU B 363      26.862 -11.136  54.824  1.00  0.00
ATOM   4889  H   LEU B 363      27.483 -12.793  55.180  1.00  0.00
ATOM   4890  N   ASP B 364      26.108 -15.644  51.491  1.00 53.65
ATOM   4891  CA  ASP B 364      26.877 -16.818  51.099  1.00 52.74
ATOM   4892  C   ASP B 364      26.807 -17.011  49.592  1.00 52.03
ATOM   4893  O   ASP B 364      27.832 -17.171  48.933  1.00 52.05
ATOM   4894  CB  ASP B 364      26.374 -18.074  51.820  1.00 52.75
ATOM   4895  CG  ASP B 364      27.391 -19.200  51.798  1.00 52.80
ATOM   4896  OD1 ASP B 364      28.399 -19.108  52.531  1.00 52.78
ATOM   4897  OD2 ASP B 364      27.194 -20.173  51.043  1.00 52.75
ATOM   4898  H   ASP B 364      25.306 -15.759  52.127  1.00  0.00
ATOM   4899  H   ASP B 364      27.915 -16.656  51.389  1.00  0.00
ATOM   4900  H   ASP B 364      25.473 -18.424  51.316  1.00  0.00
ATOM   4901  H   ASP B 364      26.192 -17.814  52.863  1.00  0.00
ATOM   4902  N   ARG B 365      25.592 -16.983  49.056  1.00 51.27
ATOM   4903  CA  ARG B 365      25.380 -17.107  47.617  1.00 50.74
ATOM   4904  C   ARG B 365      25.964 -15.925  46.808  1.00 50.12
ATOM   4905  O   ARG B 365      26.401 -16.116  45.677  1.00 49.65
ATOM   4906  CB  ARG B 365      23.893 -17.344  47.302  1.00 50.75
ATOM   4907  CG  ARG B 365      23.518 -18.828  47.202  1.00 51.15
ATOM   4908  CD  ARG B 365      22.024 -19.067  47.045  1.00 51.92
ATOM   4909  NE  ARG B 365      21.263 -18.417  48.111  1.00 54.51
ATOM   4910  CZ  ARG B 365      20.502 -17.335  47.955  1.00 54.88
ATOM   4911  NH1 ARG B 365      20.365 -16.768  46.762  1.00 56.12
ATOM   4912  NH2 ARG B 365      19.868 -16.817  48.998  1.00 54.86
ATOM   4913  H   ARG B 365      24.775 -16.871  49.674  1.00  0.00
ATOM   4914  H   ARG B 365      25.940 -17.984  47.292  1.00  0.00
ATOM   4915  H   ARG B 365      23.684 -16.887  46.335  1.00  0.00
ATOM   4916  H   ARG B 365      23.313 -16.916  48.119  1.00  0.00
ATOM   4917  H   ARG B 365      23.832 -19.315  48.125  1.00  0.00
ATOM   4918  H   ARG B 365      24.003 -19.229  46.312  1.00  0.00
ATOM   4919  H   ARG B 365      21.810 -20.135  47.071  1.00  0.00
ATOM   4920  H   ARG B 365      21.700 -18.618  46.106  1.00  0.00
ATOM   4921  H   ARG B 365      21.320 -18.827  49.054  1.00  0.00
ATOM   4922  H   ARG B 365      19.774 -15.932  46.654  1.00  0.00
ATOM   4923  H   ARG B 365      20.850 -17.165  45.944  1.00  0.00
ATOM   4924  H   ARG B 365      19.279 -15.980  48.879  1.00  0.00
ATOM   4925  H   ARG B 365      19.964 -17.251  49.927  1.00  0.00
ATOM   4926  N   CYS B 366      25.968 -14.727  47.402  1.00 49.40
ATOM   4927  CA  CYS B 366      26.666 -13.564  46.854  1.00 48.82
ATOM   4928  C   CYS B 366      28.164 -13.811  46.724  1.00 48.38
ATOM   4929  O   CYS B 366      28.761 -13.462  45.706  1.00 48.68
ATOM   4930  CB  CYS B 366      26.433 -12.326  47.716  1.00 48.68
ATOM   4931  SG  CYS B 366      24.804 -11.590  47.531  1.00 49.96
ATOM   4932  H   CYS B 366      25.455 -14.618  48.288  1.00  0.00
ATOM   4933  H   CYS B 366      26.254 -13.394  45.859  1.00  0.00
ATOM   4934  H   CYS B 366      27.135 -11.627  47.262  1.00  0.00
ATOM   4935  H   CYS B 366      26.683 -12.616  48.736  1.00  0.00
ATOM   4936  H   CYS B 366      24.771 -10.796  48.138  1.00  0.00
ATOM   4937  N   ILE B 367      28.770 -14.405  47.749  1.00 47.57
ATOM   4938  CA  ILE B 367      30.160 -14.823  47.654  1.00 47.07
ATOM   4939  C   ILE B 367      30.317 -15.945  46.612  1.00 46.79
ATOM   4940  O   ILE B 367      31.177 -15.861  45.738  1.00 47.03
ATOM   4941  CB  ILE B 367      30.735 -15.242  49.017  1.00 47.27
ATOM   4942  CG1 ILE B 367      30.730 -14.054  49.985  1.00 47.38
ATOM   4943  CG2 ILE B 367      32.154 -15.793  48.856  1.00 46.85
ATOM   4944  CD1 ILE B 367      30.827 -14.444  51.449  1.00 48.13
ATOM   4945  H   ILE B 367      28.248 -14.571  48.621  1.00  0.00
ATOM   4946  H   ILE B 367      30.739 -13.961  47.322  1.00  0.00
ATOM   4947  H   ILE B 367      30.105 -16.030  49.430  1.00  0.00
ATOM   4948  H   ILE B 367      29.785 -13.527  49.854  1.00  0.00
ATOM   4949  H   ILE B 367      31.611 -13.453  49.761  1.00  0.00
ATOM   4950  H   ILE B 367      32.503 -16.070  49.851  1.00  0.00
ATOM   4951  H   ILE B 367      32.087 -16.657  48.195  1.00  0.00
ATOM   4952  H   ILE B 367      32.758 -14.996  48.422  1.00  0.00
ATOM   4953  H   ILE B 367      30.814 -13.520  52.027  1.00  0.00
ATOM   4954  H   ILE B 367      29.964 -15.072  51.669  1.00  0.00
ATOM   4955  H   ILE B 367      31.765 -14.986  51.573  1.00  0.00
ATOM   4956  N   LYS B 368      29.474 -16.973  46.684  1.00 46.07
ATOM   4957  CA  LYS B 368      29.461 -18.022  45.660  1.00 45.49
ATOM   4958  C   LYS B 368      29.392 -17.466  44.232  1.00 44.91
ATOM   4959  O   LYS B 368      30.026 -17.995  43.319  1.00 44.78
ATOM   4960  CB  LYS B 368      28.308 -19.006  45.898  1.00 45.60
ATOM   4961  CG  LYS B 368      28.392 -20.278  45.058  1.00 45.67
ATOM   4962  CD  LYS B 368      27.476 -21.371  45.580  1.00 47.01
ATOM   4963  CE  LYS B 368      27.646 -22.644  44.771  1.00 47.67
ATOM   4964  NZ  LYS B 368      27.234 -23.874  45.510  1.00 48.30
ATOM   4965  H   LYS B 368      28.817 -17.032  47.475  1.00  0.00
ATOM   4966  H   LYS B 368      30.411 -18.549  45.753  1.00  0.00
ATOM   4967  H   LYS B 368      27.383 -18.498  45.624  1.00  0.00
ATOM   4968  H   LYS B 368      28.354 -19.311  46.944  1.00  0.00
ATOM   4969  H   LYS B 368      29.417 -20.647  45.096  1.00  0.00
ATOM   4970  H   LYS B 368      28.080 -20.035  44.042  1.00  0.00
ATOM   4971  H   LYS B 368      26.442 -21.035  45.496  1.00  0.00
ATOM   4972  H   LYS B 368      27.730 -21.578  46.620  1.00  0.00
ATOM   4973  H   LYS B 368      28.701 -22.750  44.518  1.00  0.00
ATOM   4974  H   LYS B 368      26.998 -22.568  43.898  1.00  0.00
ATOM   4975  H   LYS B 368      27.388 -24.672  44.877  1.00  0.00
ATOM   4976  H   LYS B 368      27.826 -23.933  46.351  1.00  0.00
ATOM   4977  H   LYS B 368      26.239 -23.762  45.749  1.00  0.00
ATOM   4978  N   GLU B 369      28.624 -16.395  44.057  1.00 44.42
ATOM   4979  CA  GLU B 369      28.372 -15.809  42.740  1.00 43.77
ATOM   4980  C   GLU B 369      29.512 -14.886  42.313  1.00 43.90
ATOM   4981  O   GLU B 369      29.831 -14.806  41.120  1.00 43.64
ATOM   4982  CB  GLU B 369      27.031 -15.056  42.738  1.00 43.52
ATOM   4983  CG  GLU B 369      26.609 -14.430  41.410  1.00 41.91
ATOM   4984  CD  GLU B 369      26.124 -15.429  40.366  1.00 40.21
ATOM   4985  OE1 GLU B 369      26.526 -16.611  40.373  1.00 40.87
ATOM   4986  OE2 GLU B 369      25.348 -15.016  39.497  1.00 38.79
ATOM   4987  H   GLU B 369      28.188 -15.960  44.883  1.00  0.00
ATOM   4988  H   GLU B 369      28.318 -16.621  42.015  1.00  0.00
ATOM   4989  H   GLU B 369      27.139 -14.231  43.442  1.00  0.00
ATOM   4990  H   GLU B 369      26.267 -15.796  42.975  1.00  0.00
ATOM   4991  H   GLU B 369      27.487 -13.936  40.995  1.00  0.00
ATOM   4992  H   GLU B 369      25.774 -13.763  41.623  1.00  0.00
ATOM   4993  N   THR B 370      30.114 -14.189  43.282  1.00 43.58
ATOM   4994  CA  THR B 370      31.272 -13.350  43.005  1.00 43.25
ATOM   4995  C   THR B 370      32.412 -14.229  42.536  1.00 43.11
ATOM   4996  O   THR B 370      33.091 -13.903  41.570  1.00 43.74
ATOM   4997  CB  THR B 370      31.718 -12.546  44.233  1.00 43.56
ATOM   4998  OG1 THR B 370      30.650 -11.679  44.655  1.00 43.66
ATOM   4999  CG2 THR B 370      32.978 -11.708  43.916  1.00 42.89
ATOM   5000  H   THR B 370      29.751 -14.247  44.244  1.00  0.00
ATOM   5001  H   THR B 370      30.990 -12.633  42.234  1.00  0.00
ATOM   5002  H   THR B 370      31.963 -13.244  45.034  1.00  0.00
ATOM   5003  H   THR B 370      29.836 -12.278  44.854  1.00  0.00
ATOM   5004  H   THR B 370      33.238 -11.166  44.826  1.00  0.00
ATOM   5005  H   THR B 370      33.761 -12.408  43.624  1.00  0.00
ATOM   5006  H   THR B 370      32.715 -11.032  43.103  1.00  0.00
ATOM   5007  N   LEU B 371      32.602 -15.356  43.215  1.00 42.66
ATOM   5008  CA  LEU B 371      33.646 -16.309  42.869  1.00 41.91
ATOM   5009  C   LEU B 371      33.348 -16.967  41.544  1.00 41.77
ATOM   5010  O   LEU B 371      34.253 -17.432  40.872  1.00 42.41
ATOM   5011  CB  LEU B 371      33.821 -17.368  43.970  1.00 41.81
ATOM   5012  CG  LEU B 371      34.595 -16.953  45.237  1.00 41.45
ATOM   5013  CD1 LEU B 371      34.438 -17.974  46.344  1.00 40.41
ATOM   5014  CD2 LEU B 371      36.079 -16.718  44.965  1.00 41.33
ATOM   5015  H   LEU B 371      31.988 -15.562  44.015  1.00  0.00
ATOM   5016  H   LEU B 371      34.583 -15.759  42.780  1.00  0.00
ATOM   5017  H   LEU B 371      34.407 -18.167  43.516  1.00  0.00
ATOM   5018  H   LEU B 371      32.813 -17.613  44.305  1.00  0.00
ATOM   5019  H   LEU B 371      34.157 -16.008  45.559  1.00  0.00
ATOM   5020  H   LEU B 371      35.010 -17.610  47.197  1.00  0.00
ATOM   5021  H   LEU B 371      33.373 -18.039  46.568  1.00  0.00
ATOM   5022  H   LEU B 371      34.831 -18.917  45.965  1.00  0.00
ATOM   5023  H   LEU B 371      36.535 -16.432  45.913  1.00  0.00
ATOM   5024  H   LEU B 371      36.486 -17.656  44.586  1.00  0.00
ATOM   5025  H   LEU B 371      36.145 -15.920  44.226  1.00  0.00
ATOM   5026  N   ARG B 372      32.083 -17.014  41.158  1.00 41.55
ATOM   5027  CA  ARG B 372      31.732 -17.608  39.881  1.00 41.30
ATOM   5028  C   ARG B 372      32.232 -16.735  38.722  1.00 41.35
ATOM   5029  O   ARG B 372      32.793 -17.245  37.759  1.00 41.21
ATOM   5030  CB  ARG B 372      30.228 -17.815  39.782  1.00 41.17
ATOM   5031  CG  ARG B 372      29.804 -18.602  38.561  1.00 40.94
ATOM   5032  CD  ARG B 372      28.301 -18.564  38.371  1.00 39.72
ATOM   5033  NE  ARG B 372      27.979 -18.146  37.014  1.00 40.21
ATOM   5034  CZ  ARG B 372      27.497 -16.949  36.695  1.00 40.76
ATOM   5035  NH1 ARG B 372      27.234 -16.044  37.626  1.00 40.90
ATOM   5036  NH2 ARG B 372      27.254 -16.661  35.437  1.00 40.67
ATOM   5037  H   ARG B 372      31.346 -16.628  41.765  1.00  0.00
ATOM   5038  H   ARG B 372      32.218 -18.581  39.812  1.00  0.00
ATOM   5039  H   ARG B 372      29.762 -16.832  39.715  1.00  0.00
ATOM   5040  H   ARG B 372      29.918 -18.386  40.658  1.00  0.00
ATOM   5041  H   ARG B 372      30.109 -19.640  38.697  1.00  0.00
ATOM   5042  H   ARG B 372      30.276 -18.159  37.684  1.00  0.00
ATOM   5043  H   ARG B 372      27.839 -17.874  39.076  1.00  0.00
ATOM   5044  H   ARG B 372      27.898 -19.567  38.511  1.00  0.00
ATOM   5045  H   ARG B 372      28.135 -18.821  36.252  1.00  0.00
ATOM   5046  H   ARG B 372      26.861 -15.122  37.357  1.00  0.00
ATOM   5047  H   ARG B 372      27.403 -16.262  38.618  1.00  0.00
ATOM   5048  H   ARG B 372      26.881 -15.735  35.183  1.00  0.00
ATOM   5049  H   ARG B 372      27.437 -17.361  34.704  1.00  0.00
ATOM   5050  N   LEU B 373      32.042 -15.423  38.836  1.00 41.31
ATOM   5051  CA  LEU B 373      32.310 -14.510  37.733  1.00 41.55
ATOM   5052  C   LEU B 373      33.700 -13.899  37.832  1.00 41.89
ATOM   5053  O   LEU B 373      34.212 -13.323  36.857  1.00 41.79
ATOM   5054  CB  LEU B 373      31.248 -13.405  37.666  1.00 41.26
ATOM   5055  CG  LEU B 373      29.840 -13.777  37.184  1.00 41.46
ATOM   5056  CD1 LEU B 373      28.818 -12.707  37.555  1.00 41.00
ATOM   5057  CD2 LEU B 373      29.805 -14.051  35.676  1.00 41.98
ATOM   5058  H   LEU B 373      31.696 -15.043  39.728  1.00  0.00
ATOM   5059  H   LEU B 373      32.266 -15.094  36.814  1.00  0.00
ATOM   5060  H   LEU B 373      31.623 -12.692  36.932  1.00  0.00
ATOM   5061  H   LEU B 373      31.119 -13.069  38.695  1.00  0.00
ATOM   5062  H   LEU B 373      29.569 -14.699  37.698  1.00  0.00
ATOM   5063  H   LEU B 373      27.852 -13.045  37.180  1.00  0.00
ATOM   5064  H   LEU B 373      28.824 -12.624  38.642  1.00  0.00
ATOM   5065  H   LEU B 373      29.137 -11.781  37.076  1.00  0.00
ATOM   5066  H   LEU B 373      28.776 -14.306  35.422  1.00  0.00
ATOM   5067  H   LEU B 373      30.131 -13.138  35.179  1.00  0.00
ATOM   5068  H   LEU B 373      30.486 -14.881  35.487  1.00  0.00
ATOM   5069  N   ARG B 374      34.295 -14.011  39.019  1.00 41.80
ATOM   5070  CA  ARG B 374      35.612 -13.456  39.280  1.00 41.99
ATOM   5071  C   ARG B 374      36.437 -14.382  40.175  1.00 42.12
ATOM   5072  O   ARG B 374      36.799 -13.996  41.281  1.00 42.48
ATOM   5073  CB  ARG B 374      35.510 -12.070  39.936  1.00 41.74
ATOM   5074  CG  ARG B 374      34.811 -10.982  39.126  1.00 42.42
ATOM   5075  CD  ARG B 374      35.575 -10.601  37.859  1.00 43.72
ATOM   5076  NE  ARG B 374      34.907  -9.533  37.110  1.00 44.64
ATOM   5077  CZ  ARG B 374      33.932  -9.712  36.213  1.00 45.33
ATOM   5078  NH1 ARG B 374      33.478 -10.935  35.928  1.00 43.73
ATOM   5079  NH2 ARG B 374      33.401  -8.653  35.601  1.00 44.90
ATOM   5080  H   ARG B 374      33.805 -14.508  39.777  1.00  0.00
ATOM   5081  H   ARG B 374      36.113 -13.357  38.317  1.00  0.00
ATOM   5082  H   ARG B 374      36.533 -11.725  40.085  1.00  0.00
ATOM   5083  H   ARG B 374      34.906 -12.205  40.833  1.00  0.00
ATOM   5084  H   ARG B 374      34.742 -10.093  39.753  1.00  0.00
ATOM   5085  H   ARG B 374      33.836 -11.365  38.825  1.00  0.00
ATOM   5086  H   ARG B 374      35.664 -11.468  37.205  1.00  0.00
ATOM   5087  H   ARG B 374      36.547 -10.208  38.156  1.00  0.00
ATOM   5088  H   ARG B 374      35.214  -8.566  37.289  1.00  0.00
ATOM   5089  H   ARG B 374      32.726 -11.057  35.235  1.00  0.00
ATOM   5090  H   ARG B 374      33.880 -11.757  36.402  1.00  0.00
ATOM   5091  H   ARG B 374      32.649  -8.782  34.909  1.00  0.00
ATOM   5092  H   ARG B 374      33.742  -7.706  35.821  1.00  0.00
ATOM   5093  N   PRO B 375      36.734 -15.608  39.716  1.00 42.12
ATOM   5094  CA  PRO B 375      37.646 -16.382  40.548  1.00 42.41
ATOM   5095  C   PRO B 375      39.089 -15.832  40.454  1.00 42.90
ATOM   5096  O   PRO B 375      39.579 -15.589  39.353  1.00 42.66
ATOM   5097  CB  PRO B 375      37.534 -17.796  39.976  1.00 42.20
ATOM   5098  CG  PRO B 375      37.097 -17.610  38.562  1.00 42.32
ATOM   5099  CD  PRO B 375      36.344 -16.318  38.484  1.00 42.16
ATOM   5100  H   PRO B 375      37.400 -16.342  41.609  1.00  0.00
ATOM   5101  H   PRO B 375      36.837 -18.421  40.534  1.00  0.00
ATOM   5102  H   PRO B 375      38.486 -18.324  40.019  1.00  0.00
ATOM   5103  H   PRO B 375      36.461 -18.439  38.253  1.00  0.00
ATOM   5104  H   PRO B 375      37.961 -17.589  37.898  1.00  0.00
ATOM   5105  H   PRO B 375      36.594 -15.745  37.591  1.00  0.00
ATOM   5106  H   PRO B 375      35.266 -16.458  38.410  1.00  0.00
ATOM   5107  N   PRO B 376      39.754 -15.618  41.610  1.00 43.41
ATOM   5108  CA  PRO B 376      41.090 -15.013  41.630  1.00 43.72
ATOM   5109  C   PRO B 376      42.145 -15.883  40.960  1.00 44.21
ATOM   5110  O   PRO B 376      43.013 -15.362  40.237  1.00 44.65
ATOM   5111  CB  PRO B 376      41.386 -14.837  43.116  1.00 43.68
ATOM   5112  CG  PRO B 376      40.454 -15.760  43.820  1.00 43.74
ATOM   5113  CD  PRO B 376      39.239 -15.867  42.969  1.00 43.44
ATOM   5114  H   PRO B 376      41.116 -14.078  41.070  1.00  0.00
ATOM   5115  H   PRO B 376      41.254 -13.807  43.447  1.00  0.00
ATOM   5116  H   PRO B 376      42.421 -15.088  43.349  1.00  0.00
ATOM   5117  H   PRO B 376      40.203 -15.381  44.811  1.00  0.00
ATOM   5118  H   PRO B 376      40.912 -16.738  43.968  1.00  0.00
ATOM   5119  H   PRO B 376      38.750 -16.838  43.055  1.00  0.00
ATOM   5120  H   PRO B 376      38.456 -15.166  43.256  1.00  0.00
ATOM   5121  N   ILE B 377      42.065 -17.192  41.175  1.00 44.60
ATOM   5122  CA  ILE B 377      42.883 -18.122  40.404  1.00 44.88
ATOM   5123  C   ILE B 377      42.163 -18.417  39.084  1.00 45.23
ATOM   5124  O   ILE B 377      41.305 -19.295  38.993  1.00 45.17
ATOM   5125  CB  ILE B 377      43.240 -19.391  41.180  1.00 44.56
ATOM   5126  CG1 ILE B 377      44.162 -19.070  42.352  1.00 45.08
ATOM   5127  CG2 ILE B 377      44.005 -20.336  40.297  1.00 45.13
ATOM   5128  CD1 ILE B 377      43.545 -18.261  43.468  1.00 46.33
ATOM   5129  H   ILE B 377      41.420 -17.553  41.892  1.00  0.00
ATOM   5130  H   ILE B 377      43.846 -17.657  40.193  1.00  0.00
ATOM   5131  H   ILE B 377      42.304 -19.828  41.527  1.00  0.00
ATOM   5132  H   ILE B 377      44.982 -18.472  41.955  1.00  0.00
ATOM   5133  H   ILE B 377      44.444 -20.026  42.794  1.00  0.00
ATOM   5134  H   ILE B 377      44.233 -21.218  40.896  1.00  0.00
ATOM   5135  H   ILE B 377      43.360 -20.576  39.452  1.00  0.00
ATOM   5136  H   ILE B 377      44.909 -19.816  39.981  1.00  0.00
ATOM   5137  H   ILE B 377      44.319 -18.115  44.222  1.00  0.00
ATOM   5138  H   ILE B 377      43.219 -17.316  43.034  1.00  0.00
ATOM   5139  H   ILE B 377      42.706 -18.840  43.855  1.00  0.00
ATOM   5140  N   MET B 378      42.531 -17.639  38.078  1.00 45.95
ATOM   5141  CA  MET B 378      41.920 -17.666  36.772  1.00 46.82
ATOM   5142  C   MET B 378      42.333 -18.883  35.952  1.00 46.88
ATOM   5143  O   MET B 378      41.572 -19.324  35.096  1.00 47.30
ATOM   5144  CB  MET B 378      42.288 -16.382  36.038  1.00 47.18
ATOM   5145  CG  MET B 378      41.668 -16.234  34.661  1.00 50.18
ATOM   5146  SD  MET B 378      42.331 -14.819  33.755  1.00 54.06
ATOM   5147  CE  MET B 378      44.008 -15.374  33.475  1.00 55.08
ATOM   5148  H   MET B 378      43.301 -16.974  38.238  1.00  0.00
ATOM   5149  H   MET B 378      40.840 -17.739  36.903  1.00  0.00
ATOM   5150  H   MET B 378      43.369 -16.393  35.898  1.00  0.00
ATOM   5151  H   MET B 378      41.912 -15.555  36.640  1.00  0.00
ATOM   5152  H   MET B 378      40.635 -15.995  34.915  1.00  0.00
ATOM   5153  H   MET B 378      41.761 -17.199  34.164  1.00  0.00
ATOM   5154  H   MET B 378      44.517 -14.584  32.923  1.00  0.00
ATOM   5155  H   MET B 378      44.457 -15.539  34.454  1.00  0.00
ATOM   5156  H   MET B 378      43.946 -16.296  32.897  1.00  0.00
ATOM   5157  N   ILE B 379      43.529 -19.416  36.196  1.00 47.04
ATOM   5158  CA  ILE B 379      44.019 -20.568  35.432  1.00 47.61
ATOM   5159  C   ILE B 379      44.750 -21.575  36.321  1.00 47.84
ATOM   5160  O   ILE B 379      45.542 -21.186  37.159  1.00 47.85
ATOM   5161  CB  ILE B 379      44.961 -20.127  34.262  1.00 47.77
ATOM   5162  CG1 ILE B 379      44.154 -19.535  33.109  1.00 47.59
ATOM   5163  CG2 ILE B 379      45.839 -21.295  33.743  1.00 47.29
ATOM   5164  CD1 ILE B 379      44.944 -18.539  32.295  1.00 48.06
ATOM   5165  H   ILE B 379      44.121 -19.011  36.935  1.00  0.00
ATOM   5166  H   ILE B 379      43.137 -21.052  35.012  1.00  0.00
ATOM   5167  H   ILE B 379      45.626 -19.364  34.666  1.00  0.00
ATOM   5168  H   ILE B 379      43.291 -19.016  33.526  1.00  0.00
ATOM   5169  H   ILE B 379      43.874 -20.351  32.443  1.00  0.00
ATOM   5170  H   ILE B 379      46.456 -20.896  32.937  1.00  0.00
ATOM   5171  H   ILE B 379      46.442 -21.638  34.583  1.00  0.00
ATOM   5172  H   ILE B 379      45.160 -22.071  33.388  1.00  0.00
ATOM   5173  H   ILE B 379      44.285 -18.179  31.505  1.00  0.00
ATOM   5174  H   ILE B 379      45.241 -17.738  32.972  1.00  0.00
ATOM   5175  H   ILE B 379      45.807 -19.069  31.892  1.00  0.00
ATOM   5176  N   MET B 380      44.459 -22.861  36.129  1.00 48.10
ATOM   5177  CA  MET B 380      45.253 -23.955  36.694  1.00 48.37
ATOM   5178  C   MET B 380      46.078 -24.633  35.611  1.00 47.78
ATOM   5179  O   MET B 380      45.596 -24.876  34.499  1.00 47.34
ATOM   5180  CB  MET B 380      44.368 -25.002  37.373  1.00 48.94
ATOM   5181  CG  MET B 380      43.957 -24.631  38.769  1.00 51.75
ATOM   5182  SD  MET B 380      42.322 -23.892  38.861  1.00 59.03
ATOM   5183  CE  MET B 380      41.367 -25.308  39.382  1.00 54.96
ATOM   5184  H   MET B 380      43.636 -23.097  35.556  1.00  0.00
ATOM   5185  H   MET B 380      45.914 -23.517  37.442  1.00  0.00
ATOM   5186  H   MET B 380      44.930 -25.934  37.436  1.00  0.00
ATOM   5187  H   MET B 380      43.451 -25.082  36.789  1.00  0.00
ATOM   5188  H   MET B 380      44.668 -23.833  38.984  1.00  0.00
ATOM   5189  H   MET B 380      44.105 -25.521  39.381  1.00  0.00
ATOM   5190  H   MET B 380      40.332 -24.978  39.475  1.00  0.00
ATOM   5191  H   MET B 380      41.481 -26.070  38.611  1.00  0.00
ATOM   5192  H   MET B 380      41.776 -25.634  40.338  1.00  0.00
ATOM   5193  N   MET B 381      47.313 -24.962  35.965  1.00 47.29
ATOM   5194  CA  MET B 381      48.260 -25.510  35.026  1.00 47.30
ATOM   5195  C   MET B 381      48.950 -26.767  35.527  1.00 47.03
ATOM   5196  O   MET B 381      49.210 -26.916  36.723  1.00 47.10
ATOM   5197  CB  MET B 381      49.320 -24.472  34.745  1.00 47.64
ATOM   5198  CG  MET B 381      49.252 -23.842  33.381  1.00 49.51
ATOM   5199  SD  MET B 381      50.903 -23.297  32.892  1.00 52.70
ATOM   5200  CE  MET B 381      51.235 -22.145  34.212  1.00 52.42
ATOM   5201  H   MET B 381      47.605 -24.822  36.943  1.00  0.00
ATOM   5202  H   MET B 381      47.698 -25.780  34.132  1.00  0.00
ATOM   5203  H   MET B 381      50.283 -24.978  34.809  1.00  0.00
ATOM   5204  H   MET B 381      49.170 -23.668  35.466  1.00  0.00
ATOM   5205  H   MET B 381      48.633 -22.962  33.553  1.00  0.00
ATOM   5206  H   MET B 381      48.730 -24.524  32.709  1.00  0.00
ATOM   5207  H   MET B 381      52.228 -21.733  34.033  1.00  0.00
ATOM   5208  H   MET B 381      50.463 -21.377  34.166  1.00  0.00
ATOM   5209  H   MET B 381      51.192 -22.708  35.145  1.00  0.00
ATOM   5210  N   ARG B 382      49.256 -27.667  34.600  1.00 46.60
ATOM   5211  CA  ARG B 382      50.123 -28.804  34.883  1.00 46.34
ATOM   5212  C   ARG B 382      51.053 -29.053  33.706  1.00 46.42
ATOM   5213  O   ARG B 382      50.840 -28.538  32.610  1.00 46.80
ATOM   5214  CB  ARG B 382      49.322 -30.075  35.154  1.00 46.19
ATOM   5215  CG  ARG B 382      48.194 -29.951  36.173  1.00 46.51
ATOM   5216  CD  ARG B 382      48.632 -30.097  37.624  1.00 44.91
ATOM   5217  NE  ARG B 382      47.470 -29.911  38.483  1.00 44.83
ATOM   5218  CZ  ARG B 382      47.117 -28.749  39.027  1.00 44.84
ATOM   5219  NH1 ARG B 382      47.861 -27.669  38.835  1.00 44.84
ATOM   5220  NH2 ARG B 382      46.025 -28.668  39.774  1.00 43.59
ATOM   5221  H   ARG B 382      48.869 -27.558  33.652  1.00  0.00
ATOM   5222  H   ARG B 382      50.697 -28.560  35.777  1.00  0.00
ATOM   5223  H   ARG B 382      50.026 -30.799  35.564  1.00  0.00
ATOM   5224  H   ARG B 382      48.851 -30.347  34.209  1.00  0.00
ATOM   5225  H   ARG B 382      47.490 -30.758  35.970  1.00  0.00
ATOM   5226  H   ARG B 382      47.778 -28.949  36.067  1.00  0.00
ATOM   5227  H   ARG B 382      49.405 -29.374  37.886  1.00  0.00
ATOM   5228  H   ARG B 382      49.021 -31.101  37.793  1.00  0.00
ATOM   5229  H   ARG B 382      46.883 -30.733  38.682  1.00  0.00
ATOM   5230  H   ARG B 382      47.584 -26.771  39.258  1.00  0.00
ATOM   5231  H   ARG B 382      48.716 -27.727  38.263  1.00  0.00
ATOM   5232  H   ARG B 382      45.754 -27.767  40.194  1.00  0.00
ATOM   5233  H   ARG B 382      45.447 -29.506  39.935  1.00  0.00
ATOM   5234  N   MET B 383      52.092 -29.841  33.939  1.00 46.27
ATOM   5235  CA  MET B 383      52.908 -30.345  32.864  1.00 46.11
ATOM   5236  C   MET B 383      52.507 -31.793  32.609  1.00 46.33
ATOM   5237  O   MET B 383      52.434 -32.599  33.545  1.00 46.08
ATOM   5238  CB  MET B 383      54.382 -30.258  33.243  1.00 46.17
ATOM   5239  CG  MET B 383      55.346 -30.983  32.296  1.00 46.61
ATOM   5240  SD  MET B 383      55.475 -30.260  30.645  1.00 47.86
ATOM   5241  CE  MET B 383      56.096 -28.621  31.036  1.00 45.63
ATOM   5242  H   MET B 383      52.321 -30.099  34.910  1.00  0.00
ATOM   5243  H   MET B 383      52.758 -29.753  31.962  1.00  0.00
ATOM   5244  H   MET B 383      54.478 -30.740  34.216  1.00  0.00
ATOM   5245  H   MET B 383      54.649 -29.201  33.218  1.00  0.00
ATOM   5246  H   MET B 383      54.823 -31.931  32.167  1.00  0.00
ATOM   5247  H   MET B 383      56.294 -31.052  32.830  1.00  0.00
ATOM   5248  H   MET B 383      56.212 -28.090  30.091  1.00  0.00
ATOM   5249  H   MET B 383      55.356 -28.145  31.680  1.00  0.00
ATOM   5250  H   MET B 383      57.050 -28.755  31.545  1.00  0.00
ATOM   5251  N   ALA B 384      52.237 -32.117  31.346  1.00 46.57
ATOM   5252  CA  ALA B 384      52.033 -33.504  30.946  1.00 46.83
ATOM   5253  C   ALA B 384      53.376 -34.235  30.937  1.00 47.19
ATOM   5254  O   ALA B 384      54.231 -33.955  30.103  1.00 47.41
ATOM   5255  CB  ALA B 384      51.374 -33.573  29.583  1.00 46.53
ATOM   5256  H   ALA B 384      52.171 -31.373  30.637  1.00  0.00
ATOM   5257  H   ALA B 384      51.370 -33.990  31.662  1.00  0.00
ATOM   5258  H   ALA B 384      51.250 -34.629  29.342  1.00  0.00
ATOM   5259  H   ALA B 384      50.416 -33.061  29.666  1.00  0.00
ATOM   5260  H   ALA B 384      52.041 -33.073  28.881  1.00  0.00
ATOM   5261  N   ARG B 385      53.571 -35.152  31.880  1.00 47.48
ATOM   5262  CA  ARG B 385      54.798 -35.953  31.915  1.00 47.75
ATOM   5263  C   ARG B 385      54.616 -37.251  31.132  1.00 47.98
ATOM   5264  O   ARG B 385      55.586 -37.822  30.639  1.00 48.39
ATOM   5265  CB  ARG B 385      55.259 -36.237  33.358  1.00 47.52
ATOM   5266  CG  ARG B 385      55.215 -35.021  34.265  1.00 47.79
ATOM   5267  CD  ARG B 385      56.538 -34.711  34.945  1.00 47.79
ATOM   5268  NE  ARG B 385      56.813 -35.557  36.104  1.00 49.20
ATOM   5269  CZ  ARG B 385      57.463 -35.163  37.202  1.00 49.10
ATOM   5270  NH1 ARG B 385      57.903 -33.913  37.336  1.00 46.60
ATOM   5271  NH2 ARG B 385      57.661 -36.034  38.183  1.00 49.57
ATOM   5272  H   ARG B 385      52.848 -35.302  32.598  1.00  0.00
ATOM   5273  H   ARG B 385      55.584 -35.369  31.437  1.00  0.00
ATOM   5274  H   ARG B 385      56.294 -36.577  33.320  1.00  0.00
ATOM   5275  H   ARG B 385      54.571 -36.969  33.781  1.00  0.00
ATOM   5276  H   ARG B 385      54.488 -35.230  35.050  1.00  0.00
ATOM   5277  H   ARG B 385      54.960 -34.162  33.644  1.00  0.00
ATOM   5278  H   ARG B 385      56.528 -33.678  35.291  1.00  0.00
ATOM   5279  H   ARG B 385      57.331 -34.923  34.227  1.00  0.00
ATOM   5280  H   ARG B 385      56.480 -36.531  36.072  1.00  0.00
ATOM   5281  H   ARG B 385      58.402 -33.632  38.192  1.00  0.00
ATOM   5282  H   ARG B 385      57.744 -33.228  36.584  1.00  0.00
ATOM   5283  H   ARG B 385      58.161 -35.744  39.036  1.00  0.00
ATOM   5284  H   ARG B 385      57.315 -37.000  38.092  1.00  0.00
ATOM   5285  N   THR B 386      53.371 -37.712  31.029  1.00 48.17
ATOM   5286  CA  THR B 386      53.028 -38.898  30.237  1.00 48.29
ATOM   5287  C   THR B 386      51.902 -38.555  29.242  1.00 48.33
ATOM   5288  O   THR B 386      51.273 -37.494  29.351  1.00 48.20
ATOM   5289  CB  THR B 386      52.646 -40.137  31.151  1.00 48.46
ATOM   5290  OG1 THR B 386      51.439 -39.880  31.887  1.00 48.11
ATOM   5291  CG2 THR B 386      53.757 -40.452  32.134  1.00 48.50
ATOM   5292  H   THR B 386      52.618 -37.215  31.526  1.00  0.00
ATOM   5293  H   THR B 386      53.911 -39.198  29.673  1.00  0.00
ATOM   5294  H   THR B 386      52.495 -40.989  30.489  1.00  0.00
ATOM   5295  H   THR B 386      50.704 -39.670  31.197  1.00  0.00
ATOM   5296  H   THR B 386      53.428 -41.307  32.724  1.00  0.00
ATOM   5297  H   THR B 386      54.646 -40.683  31.547  1.00  0.00
ATOM   5298  H   THR B 386      53.898 -39.564  32.751  1.00  0.00
ATOM   5299  N   PRO B 387      51.653 -39.432  28.255  1.00 48.42
ATOM   5300  CA  PRO B 387      50.481 -39.197  27.403  1.00 48.66
ATOM   5301  C   PRO B 387      49.166 -39.326  28.187  1.00 48.86
ATOM   5302  O   PRO B 387      49.013 -40.250  28.981  1.00 49.03
ATOM   5303  CB  PRO B 387      50.585 -40.306  26.355  1.00 48.49
ATOM   5304  CG  PRO B 387      52.048 -40.676  26.341  1.00 48.93
ATOM   5305  CD  PRO B 387      52.473 -40.556  27.768  1.00 48.38
ATOM   5306  H   PRO B 387      50.470 -38.192  26.982  1.00  0.00
ATOM   5307  H   PRO B 387      50.235 -39.987  25.373  1.00  0.00
ATOM   5308  H   PRO B 387      49.958 -41.163  26.603  1.00  0.00
ATOM   5309  H   PRO B 387      52.634 -40.035  25.683  1.00  0.00
ATOM   5310  H   PRO B 387      52.213 -41.682  25.954  1.00  0.00
ATOM   5311  H   PRO B 387      52.310 -41.470  28.339  1.00  0.00
ATOM   5312  H   PRO B 387      53.543 -40.387  27.890  1.00  0.00
ATOM   5313  N   GLN B 388      48.242 -38.395  27.971  1.00 48.97
ATOM   5314  CA  GLN B 388      46.933 -38.421  28.617  1.00 49.16
ATOM   5315  C   GLN B 388      45.818 -38.298  27.581  1.00 49.38
ATOM   5316  O   GLN B 388      45.954 -37.579  26.587  1.00 49.50
ATOM   5317  CB  GLN B 388      46.816 -37.287  29.645  1.00 49.25
ATOM   5318  CG  GLN B 388      47.763 -37.378  30.850  1.00 49.52
ATOM   5319  CD  GLN B 388      47.545 -38.633  31.692  1.00 50.59
ATOM   5320  OE1 GLN B 388      46.543 -38.764  32.406  1.00 50.83
ATOM   5321  NE2 GLN B 388      48.496 -39.557  31.620  1.00 50.48
ATOM   5322  H   GLN B 388      48.458 -37.625  27.322  1.00  0.00
ATOM   5323  H   GLN B 388      46.830 -39.376  29.132  1.00  0.00
ATOM   5324  H   GLN B 388      45.803 -37.337  30.045  1.00  0.00
ATOM   5325  H   GLN B 388      47.073 -36.367  29.120  1.00  0.00
ATOM   5326  H   GLN B 388      47.576 -36.515  31.489  1.00  0.00
ATOM   5327  H   GLN B 388      48.783 -37.415  30.467  1.00  0.00
ATOM   5328  H   GLN B 388      48.410 -40.428  32.163  1.00  0.00
ATOM   5329  H   GLN B 388      49.319 -39.403  31.021  1.00  0.00
ATOM   5330  N   THR B 389      44.711 -38.996  27.811  1.00 49.82
ATOM   5331  CA  THR B 389      43.593 -38.982  26.862  1.00 50.06
ATOM   5332  C   THR B 389      42.297 -38.419  27.439  1.00 50.06
ATOM   5333  O   THR B 389      41.839 -38.811  28.512  1.00 49.92
ATOM   5334  CB  THR B 389      43.376 -40.367  26.209  1.00 50.13
ATOM   5335  OG1 THR B 389      44.416 -40.597  25.250  1.00 51.10
ATOM   5336  CG2 THR B 389      42.044 -40.440  25.482  1.00 50.37
ATOM   5337  H   THR B 389      44.637 -39.557  28.671  1.00  0.00
ATOM   5338  H   THR B 389      43.888 -38.285  26.078  1.00  0.00
ATOM   5339  H   THR B 389      43.388 -41.117  27.000  1.00  0.00
ATOM   5340  H   THR B 389      45.311 -40.544  25.758  1.00  0.00
ATOM   5341  H   THR B 389      41.969 -41.439  25.054  1.00  0.00
ATOM   5342  H   THR B 389      41.266 -40.257  26.223  1.00  0.00
ATOM   5343  H   THR B 389      42.059 -39.669  24.712  1.00  0.00
ATOM   5344  N   VAL B 390      41.723 -37.481  26.699  1.00 50.34
ATOM   5345  CA  VAL B 390      40.450 -36.878  27.047  1.00 50.64
ATOM   5346  C   VAL B 390      39.731 -36.530  25.743  1.00 50.96
ATOM   5347  O   VAL B 390      40.381 -36.189  24.755  1.00 51.23
ATOM   5348  CB  VAL B 390      40.643 -35.647  27.978  1.00 50.42
ATOM   5349  CG1 VAL B 390      41.322 -34.498  27.247  1.00 50.76
ATOM   5350  CG2 VAL B 390      39.315 -35.209  28.604  1.00 50.48
ATOM   5351  H   VAL B 390      42.200 -37.167  25.842  1.00  0.00
ATOM   5352  H   VAL B 390      39.836 -37.575  27.618  1.00  0.00
ATOM   5353  H   VAL B 390      41.303 -35.950  28.791  1.00  0.00
ATOM   5354  H   VAL B 390      41.421 -33.680  27.961  1.00  0.00
ATOM   5355  H   VAL B 390      42.293 -34.863  26.912  1.00  0.00
ATOM   5356  H   VAL B 390      40.679 -34.229  26.409  1.00  0.00
ATOM   5357  H   VAL B 390      39.530 -34.349  29.238  1.00  0.00
ATOM   5358  H   VAL B 390      38.646 -34.951  27.783  1.00  0.00
ATOM   5359  H   VAL B 390      38.941 -36.054  29.181  1.00  0.00
ATOM   5360  N   ALA B 391      38.401 -36.662  25.738  1.00 51.22
ATOM   5361  CA  ALA B 391      37.556 -36.384  24.564  1.00 51.13
ATOM   5362  C   ALA B 391      37.993 -37.100  23.280  1.00 51.55
ATOM   5363  O   ALA B 391      37.612 -36.699  22.181  1.00 52.18
ATOM   5364  CB  ALA B 391      37.450 -34.894  24.330  1.00 50.88
ATOM   5365  H   ALA B 391      37.941 -36.976  26.604  1.00  0.00
ATOM   5366  H   ALA B 391      36.576 -36.794  24.806  1.00  0.00
ATOM   5367  H   ALA B 391      36.817 -34.753  23.454  1.00  0.00
ATOM   5368  H   ALA B 391      37.005 -34.462  25.226  1.00  0.00
ATOM   5369  H   ALA B 391      38.462 -34.525  24.162  1.00  0.00
ATOM   5370  N   GLY B 392      38.790 -38.159  23.413  1.00 51.74
ATOM   5371  CA  GLY B 392      39.314 -38.871  22.242  1.00 51.33
ATOM   5372  C   GLY B 392      40.679 -38.380  21.782  1.00 51.08
ATOM   5373  O   GLY B 392      41.342 -39.036  20.970  1.00 51.09
ATOM   5374  H   GLY B 392      39.043 -38.485  24.357  1.00  0.00
ATOM   5375  H   GLY B 392      38.610 -38.672  21.434  1.00  0.00
ATOM   5376  H   GLY B 392      39.391 -39.924  22.512  1.00  0.00
ATOM   5377  N   TYR B 393      41.105 -37.225  22.290  1.00 50.67
ATOM   5378  CA  TYR B 393      42.418 -36.684  21.928  1.00 50.43
ATOM   5379  C   TYR B 393      43.499 -37.232  22.850  1.00 50.12
ATOM   5380  O   TYR B 393      43.232 -37.552  24.016  1.00 50.43
ATOM   5381  CB  TYR B 393      42.410 -35.142  21.903  1.00 50.12
ATOM   5382  CG  TYR B 393      41.331 -34.570  20.997  1.00 50.79
ATOM   5383  CD1 TYR B 393      40.177 -33.984  21.531  1.00 51.60
ATOM   5384  CD2 TYR B 393      41.444 -34.644  19.603  1.00 50.43
ATOM   5385  CE1 TYR B 393      39.168 -33.473  20.699  1.00 51.42
ATOM   5386  CE2 TYR B 393      40.445 -34.132  18.763  1.00 50.29
ATOM   5387  CZ  TYR B 393      39.313 -33.552  19.315  1.00 51.32
ATOM   5388  OH  TYR B 393      38.324 -33.049  18.494  1.00 51.07
ATOM   5389  H   TYR B 393      40.504 -36.705  22.946  1.00  0.00
ATOM   5390  H   TYR B 393      42.650 -37.012  20.915  1.00  0.00
ATOM   5391  H   TYR B 393      43.375 -34.799  21.529  1.00  0.00
ATOM   5392  H   TYR B 393      42.199 -34.794  22.914  1.00  0.00
ATOM   5393  H   TYR B 393      40.060 -33.923  22.613  1.00  0.00
ATOM   5394  H   TYR B 393      42.326 -35.109  19.162  1.00  0.00
ATOM   5395  H   TYR B 393      38.278 -33.018  21.132  1.00  0.00
ATOM   5396  H   TYR B 393      40.558 -34.190  17.680  1.00  0.00
ATOM   5397  H   TYR B 393      37.588 -32.670  19.107  1.00  0.00
ATOM   5398  N   THR B 394      44.708 -37.371  22.310  1.00 49.61
ATOM   5399  CA  THR B 394      45.883 -37.720  23.106  1.00 49.07
ATOM   5400  C   THR B 394      46.768 -36.490  23.225  1.00 48.32
ATOM   5401  O   THR B 394      47.326 -36.020  22.239  1.00 48.13
ATOM   5402  CB  THR B 394      46.677 -38.907  22.490  1.00 49.22
ATOM   5403  OG1 THR B 394      45.816 -40.048  22.367  1.00 50.11
ATOM   5404  CG2 THR B 394      47.873 -39.286  23.358  1.00 48.89
ATOM   5405  H   THR B 394      44.819 -37.228  21.296  1.00  0.00
ATOM   5406  H   THR B 394      45.553 -38.046  24.092  1.00  0.00
ATOM   5407  H   THR B 394      47.041 -38.595  21.511  1.00  0.00
ATOM   5408  H   THR B 394      45.021 -39.763  21.778  1.00  0.00
ATOM   5409  H   THR B 394      48.375 -40.118  22.864  1.00  0.00
ATOM   5410  H   THR B 394      48.513 -38.406  23.420  1.00  0.00
ATOM   5411  H   THR B 394      47.481 -39.571  24.334  1.00  0.00
ATOM   5412  N   ILE B 395      46.870 -35.960  24.436  1.00 47.72
ATOM   5413  CA  ILE B 395      47.810 -34.880  24.713  1.00 47.36
ATOM   5414  C   ILE B 395      49.224 -35.471  24.805  1.00 47.11
ATOM   5415  O   ILE B 395      49.452 -36.413  25.576  1.00 46.97
ATOM   5416  CB  ILE B 395      47.454 -34.120  26.021  1.00 47.21
ATOM   5417  CG1 ILE B 395      46.019 -33.597  25.957  1.00 46.90
ATOM   5418  CG2 ILE B 395      48.431 -32.967  26.258  1.00 46.85
ATOM   5419  CD1 ILE B 395      45.451 -33.182  27.294  1.00 47.60
ATOM   5420  H   ILE B 395      46.274 -36.318  25.196  1.00  0.00
ATOM   5421  H   ILE B 395      47.756 -34.154  23.902  1.00  0.00
ATOM   5422  H   ILE B 395      47.535 -34.816  26.856  1.00  0.00
ATOM   5423  H   ILE B 395      45.390 -34.402  25.576  1.00  0.00
ATOM   5424  H   ILE B 395      46.030 -32.705  25.331  1.00  0.00
ATOM   5425  H   ILE B 395      48.128 -32.478  27.184  1.00  0.00
ATOM   5426  H   ILE B 395      49.426 -33.404  26.337  1.00  0.00
ATOM   5427  H   ILE B 395      48.349 -32.298  25.401  1.00  0.00
ATOM   5428  H   ILE B 395      44.435 -32.832  27.114  1.00  0.00
ATOM   5429  H   ILE B 395      45.468 -34.063  27.935  1.00  0.00
ATOM   5430  H   ILE B 395      46.090 -32.388  27.679  1.00  0.00
ATOM   5431  N   PRO B 396      50.170 -34.945  24.000  1.00 46.91
ATOM   5432  CA  PRO B 396      51.544 -35.458  24.095  1.00 46.66
ATOM   5433  C   PRO B 396      52.282 -34.894  25.308  1.00 46.15
ATOM   5434  O   PRO B 396      51.962 -33.793  25.751  1.00 45.99
ATOM   5435  CB  PRO B 396      52.195 -34.974  22.799  1.00 46.45
ATOM   5436  CG  PRO B 396      51.430 -33.758  22.427  1.00 46.68
ATOM   5437  CD  PRO B 396      50.023 -33.949  22.919  1.00 46.83
ATOM   5438  H   PRO B 396      51.571 -36.541  24.219  1.00  0.00
ATOM   5439  H   PRO B 396      52.180 -35.723  22.007  1.00  0.00
ATOM   5440  H   PRO B 396      53.251 -34.740  22.936  1.00  0.00
ATOM   5441  H   PRO B 396      51.443 -33.624  21.345  1.00  0.00
ATOM   5442  H   PRO B 396      51.883 -32.870  22.868  1.00  0.00
ATOM   5443  H   PRO B 396      49.576 -33.022  23.278  1.00  0.00
ATOM   5444  H   PRO B 396      49.335 -34.276  22.139  1.00  0.00
ATOM   5445  N   PRO B 397      53.248 -35.657  25.859  1.00 45.92
ATOM   5446  CA  PRO B 397      54.146 -35.122  26.891  1.00 45.71
ATOM   5447  C   PRO B 397      54.848 -33.866  26.392  1.00 45.26
ATOM   5448  O   PRO B 397      55.310 -33.839  25.245  1.00 45.36
ATOM   5449  CB  PRO B 397      55.165 -36.246  27.084  1.00 45.58
ATOM   5450  CG  PRO B 397      54.426 -37.467  26.756  1.00 45.87
ATOM   5451  CD  PRO B 397      53.444 -37.106  25.667  1.00 45.83
ATOM   5452  H   PRO B 397      53.624 -34.844  27.806  1.00  0.00
ATOM   5453  H   PRO B 397      55.593 -36.284  28.086  1.00  0.00
ATOM   5454  H   PRO B 397      56.027 -36.134  26.426  1.00  0.00
ATOM   5455  H   PRO B 397      53.904 -37.827  27.643  1.00  0.00
ATOM   5456  H   PRO B 397      55.107 -38.259  26.446  1.00  0.00
ATOM   5457  H   PRO B 397      53.819 -37.336  24.670  1.00  0.00
ATOM   5458  H   PRO B 397      52.511 -37.667  25.716  1.00  0.00
ATOM   5459  N   GLY B 398      54.906 -32.840  27.234  1.00 44.68
ATOM   5460  CA  GLY B 398      55.512 -31.565  26.860  1.00 44.57
ATOM   5461  C   GLY B 398      54.572 -30.380  26.982  1.00 44.58
ATOM   5462  O   GLY B 398      54.996 -29.289  27.369  1.00 44.66
ATOM   5463  H   GLY B 398      54.512 -32.947  28.179  1.00  0.00
ATOM   5464  H   GLY B 398      55.777 -31.661  25.807  1.00  0.00
ATOM   5465  H   GLY B 398      56.367 -31.408  27.517  1.00  0.00
ATOM   5466  N   HIS B 399      53.295 -30.601  26.657  1.00 44.34
ATOM   5467  CA  HIS B 399      52.259 -29.579  26.754  1.00 43.90
ATOM   5468  C   HIS B 399      52.051 -29.170  28.187  1.00 43.61
ATOM   5469  O   HIS B 399      52.147 -30.008  29.086  1.00 43.56
ATOM   5470  CB  HIS B 399      50.930 -30.118  26.242  1.00 44.06
ATOM   5471  CG  HIS B 399      50.865 -30.273  24.758  1.00 44.88
ATOM   5472  ND1 HIS B 399      49.715 -30.026  24.039  1.00 45.39
ATOM   5473  CD2 HIS B 399      51.798 -30.662  23.857  1.00 44.91
ATOM   5474  CE1 HIS B 399      49.943 -30.253  22.757  1.00 45.32
ATOM   5475  NE2 HIS B 399      51.201 -30.636  22.620  1.00 45.89
ATOM   5476  H   HIS B 399      53.029 -31.538  26.322  1.00  0.00
ATOM   5477  H   HIS B 399      52.586 -28.728  26.156  1.00  0.00
ATOM   5478  H   HIS B 399      50.148 -29.414  26.527  1.00  0.00
ATOM   5479  H   HIS B 399      50.805 -31.116  26.661  1.00  0.00
ATOM   5480  H   HIS B 399      48.819 -29.713  24.438  1.00  0.00
ATOM   5481  H   HIS B 399      52.829 -30.943  24.073  1.00  0.00
ATOM   5482  H   HIS B 399      49.218 -30.143  21.951  1.00  0.00
ATOM   5483  N   GLN B 400      51.768 -27.885  28.392  1.00 43.26
ATOM   5484  CA  GLN B 400      51.244 -27.412  29.662  1.00 43.43
ATOM   5485  C   GLN B 400      49.726 -27.529  29.565  1.00 42.91
ATOM   5486  O   GLN B 400      49.096 -26.856  28.750  1.00 42.91
ATOM   5487  CB  GLN B 400      51.634 -25.954  29.935  1.00 43.82
ATOM   5488  CG  GLN B 400      52.808 -25.425  29.102  1.00 46.18
ATOM   5489  CD  GLN B 400      54.125 -25.466  29.840  1.00 47.86
ATOM   5490  OE1 GLN B 400      54.173 -25.250  31.052  1.00 49.94
ATOM   5491  NE2 GLN B 400      55.203 -25.733  29.116  1.00 46.95
ATOM   5492  H   GLN B 400      51.925 -27.209  27.631  1.00  0.00
ATOM   5493  H   GLN B 400      51.654 -28.003  30.481  1.00  0.00
ATOM   5494  H   GLN B 400      51.943 -25.903  30.979  1.00  0.00
ATOM   5495  H   GLN B 400      50.768 -25.345  29.677  1.00  0.00
ATOM   5496  H   GLN B 400      52.605 -24.385  28.845  1.00  0.00
ATOM   5497  H   GLN B 400      52.911 -26.069  28.229  1.00  0.00
ATOM   5498  H   GLN B 400      56.129 -25.774  29.566  1.00  0.00
ATOM   5499  H   GLN B 400      55.115 -25.900  28.103  1.00  0.00
ATOM   5500  N   VAL B 401      49.143 -28.385  30.392  1.00 42.35
ATOM   5501  CA  VAL B 401      47.703 -28.623  30.361  1.00 41.91
ATOM   5502  C   VAL B 401      46.987 -27.643  31.291  1.00 41.59
ATOM   5503  O   VAL B 401      47.420 -27.423  32.419  1.00 41.41
ATOM   5504  CB  VAL B 401      47.388 -30.070  30.736  1.00 42.01
ATOM   5505  CG1 VAL B 401      45.904 -30.342  30.620  1.00 42.27
ATOM   5506  CG2 VAL B 401      48.180 -31.025  29.835  1.00 41.91
ATOM   5507  H   VAL B 401      49.721 -28.896  31.074  1.00  0.00
ATOM   5508  H   VAL B 401      47.341 -28.457  29.346  1.00  0.00
ATOM   5509  H   VAL B 401      47.682 -30.235  31.773  1.00  0.00
ATOM   5510  H   VAL B 401      45.748 -31.384  30.899  1.00  0.00
ATOM   5511  H   VAL B 401      45.400 -29.659  31.304  1.00  0.00
ATOM   5512  H   VAL B 401      45.626 -30.154  29.583  1.00  0.00
ATOM   5513  H   VAL B 401      47.922 -32.039  30.141  1.00  0.00
ATOM   5514  H   VAL B 401      47.875 -30.821  28.809  1.00  0.00
ATOM   5515  H   VAL B 401      49.237 -30.810  29.994  1.00  0.00
ATOM   5516  N   CYS B 402      45.897 -27.048  30.809  1.00 41.13
ATOM   5517  CA  CYS B 402      45.278 -25.944  31.517  1.00 40.74
ATOM   5518  C   CYS B 402      43.771 -26.045  31.661  1.00 40.78
ATOM   5519  O   CYS B 402      43.066 -26.520  30.770  1.00 40.56
ATOM   5520  CB  CYS B 402      45.609 -24.634  30.830  1.00 40.51
ATOM   5521  SG  CYS B 402      47.344 -24.267  30.717  1.00 42.13
ATOM   5522  H   CYS B 402      45.489 -27.376  29.922  1.00  0.00
ATOM   5523  H   CYS B 402      45.692 -25.987  32.524  1.00  0.00
ATOM   5524  H   CYS B 402      45.198 -23.921  31.545  1.00  0.00
ATOM   5525  H   CYS B 402      45.098 -24.663  29.868  1.00  0.00
ATOM   5526  H   CYS B 402      47.427 -23.387  30.249  1.00  0.00
ATOM   5527  N   VAL B 403      43.287 -25.575  32.803  1.00 40.82
ATOM   5528  CA  VAL B 403      41.867 -25.424  33.032  1.00 40.72
ATOM   5529  C   VAL B 403      41.640 -24.004  33.516  1.00 40.59
ATOM   5530  O   VAL B 403      42.478 -23.452  34.226  1.00 40.99
ATOM   5531  CB  VAL B 403      41.357 -26.451  34.060  1.00 40.86
ATOM   5532  CG1 VAL B 403      39.974 -26.067  34.591  1.00 41.52
ATOM   5533  CG2 VAL B 403      41.325 -27.855  33.441  1.00 40.36
ATOM   5534  H   VAL B 403      43.944 -25.309  33.551  1.00  0.00
ATOM   5535  H   VAL B 403      41.311 -25.607  32.113  1.00  0.00
ATOM   5536  H   VAL B 403      42.048 -26.455  34.903  1.00  0.00
ATOM   5537  H   VAL B 403      39.683 -26.835  35.307  1.00  0.00
ATOM   5538  H   VAL B 403      40.074 -25.090  35.063  1.00  0.00
ATOM   5539  H   VAL B 403      39.301 -26.036  33.734  1.00  0.00
ATOM   5540  H   VAL B 403      40.958 -28.534  34.210  1.00  0.00
ATOM   5541  H   VAL B 403      40.652 -27.811  32.585  1.00  0.00
ATOM   5542  H   VAL B 403      42.345 -28.095  33.142  1.00  0.00
ATOM   5543  N   SER B 404      40.522 -23.411  33.112  1.00 40.32
ATOM   5544  CA  SER B 404      40.140 -22.075  33.554  1.00 40.12
ATOM   5545  C   SER B 404      38.791 -22.103  34.269  1.00 40.26
ATOM   5546  O   SER B 404      37.744 -22.247  33.635  1.00 40.09
ATOM   5547  CB  SER B 404      40.089 -21.130  32.345  1.00 40.18
ATOM   5548  OG  SER B 404      39.684 -19.826  32.703  1.00 39.60
ATOM   5549  H   SER B 404      39.901 -23.914  32.462  1.00  0.00
ATOM   5550  H   SER B 404      40.885 -21.712  34.262  1.00  0.00
ATOM   5551  H   SER B 404      39.406 -21.494  31.577  1.00  0.00
ATOM   5552  H   SER B 404      41.105 -21.012  31.970  1.00  0.00
ATOM   5553  H   SER B 404      39.678 -19.265  31.839  1.00  0.00
ATOM   5554  N   PRO B 405      38.800 -21.972  35.600  1.00 40.76
ATOM   5555  CA  PRO B 405      37.519 -21.871  36.295  1.00 41.16
ATOM   5556  C   PRO B 405      36.634 -20.817  35.627  1.00 41.68
ATOM   5557  O   PRO B 405      35.484 -21.101  35.313  1.00 41.75
ATOM   5558  CB  PRO B 405      37.922 -21.415  37.703  1.00 40.88
ATOM   5559  CG  PRO B 405      39.280 -21.986  37.896  1.00 40.95
ATOM   5560  CD  PRO B 405      39.939 -21.902  36.534  1.00 41.23
ATOM   5561  H   PRO B 405      36.950 -22.801  36.289  1.00  0.00
ATOM   5562  H   PRO B 405      37.227 -21.737  38.478  1.00  0.00
ATOM   5563  H   PRO B 405      37.939 -20.329  37.794  1.00  0.00
ATOM   5564  H   PRO B 405      39.224 -23.014  38.254  1.00  0.00
ATOM   5565  H   PRO B 405      39.838 -21.449  38.663  1.00  0.00
ATOM   5566  H   PRO B 405      40.511 -20.983  36.401  1.00  0.00
ATOM   5567  H   PRO B 405      40.676 -22.685  36.355  1.00  0.00
ATOM   5568  N   THR B 406      37.200 -19.629  35.379  1.00 42.09
ATOM   5569  CA  THR B 406      36.485 -18.487  34.808  1.00 41.88
ATOM   5570  C   THR B 406      35.653 -18.875  33.605  1.00 41.96
ATOM   5571  O   THR B 406      34.459 -18.588  33.554  1.00 42.02
ATOM   5572  CB  THR B 406      37.456 -17.355  34.395  1.00 42.13
ATOM   5573  OG1 THR B 406      38.480 -17.198  35.397  1.00 43.36
ATOM   5574  CG2 THR B 406      36.696 -16.027  34.200  1.00 40.81
ATOM   5575  H   THR B 406      38.198 -19.512  35.604  1.00  0.00
ATOM   5576  H   THR B 406      35.821 -18.129  35.595  1.00  0.00
ATOM   5577  H   THR B 406      37.921 -17.625  33.447  1.00  0.00
ATOM   5578  H   THR B 406      38.954 -18.108  35.488  1.00  0.00
ATOM   5579  H   THR B 406      37.433 -15.277  33.912  1.00  0.00
ATOM   5580  H   THR B 406      35.959 -16.194  33.414  1.00  0.00
ATOM   5581  H   THR B 406      36.224 -15.787  35.153  1.00  0.00
ATOM   5582  N   VAL B 407      36.289 -19.521  32.633  1.00 41.98
ATOM   5583  CA  VAL B 407      35.594 -19.955  31.431  1.00 41.86
ATOM   5584  C   VAL B 407      34.519 -20.972  31.804  1.00 42.02
ATOM   5585  O   VAL B 407      33.365 -20.790  31.439  1.00 42.15
ATOM   5586  CB  VAL B 407      36.570 -20.522  30.366  1.00 41.77
ATOM   5587  CG1 VAL B 407      35.819 -21.258  29.267  1.00 41.40
ATOM   5588  CG2 VAL B 407      37.410 -19.410  29.768  1.00 41.54
ATOM   5589  H   VAL B 407      37.295 -19.718  32.733  1.00  0.00
ATOM   5590  H   VAL B 407      35.118 -19.087  30.976  1.00  0.00
ATOM   5591  H   VAL B 407      37.228 -21.234  30.864  1.00  0.00
ATOM   5592  H   VAL B 407      36.565 -21.625  28.562  1.00  0.00
ATOM   5593  H   VAL B 407      35.276 -22.074  29.744  1.00  0.00
ATOM   5594  H   VAL B 407      35.144 -20.538  28.805  1.00  0.00
ATOM   5595  H   VAL B 407      38.070 -19.870  29.032  1.00  0.00
ATOM   5596  H   VAL B 407      36.721 -18.702  29.308  1.00  0.00
ATOM   5597  H   VAL B 407      37.969 -18.957  30.587  1.00  0.00
ATOM   5598  N   ASN B 408      34.890 -22.015  32.550  1.00 42.23
ATOM   5599  CA  ASN B 408      33.930 -23.058  32.958  1.00 42.55
ATOM   5600  C   ASN B 408      32.676 -22.511  33.641  1.00 42.83
ATOM   5601  O   ASN B 408      31.577 -23.045  33.455  1.00 43.11
ATOM   5602  CB  ASN B 408      34.586 -24.124  33.849  1.00 42.10
ATOM   5603  CG  ASN B 408      35.273 -25.217  33.048  1.00 41.68
ATOM   5604  OD1 ASN B 408      35.862 -24.959  31.998  1.00 41.75
ATOM   5605  ND2 ASN B 408      35.201 -26.447  33.543  1.00 40.26
ATOM   5606  H   ASN B 408      35.873 -22.094  32.849  1.00  0.00
ATOM   5607  H   ASN B 408      33.609 -23.520  32.024  1.00  0.00
ATOM   5608  H   ASN B 408      33.809 -24.591  34.454  1.00  0.00
ATOM   5609  H   ASN B 408      35.350 -23.632  34.451  1.00  0.00
ATOM   5610  H   ASN B 408      35.648 -27.230  33.044  1.00  0.00
ATOM   5611  H   ASN B 408      34.699 -26.618  34.426  1.00  0.00
ATOM   5612  N   GLN B 409      32.865 -21.425  34.385  1.00 43.14
ATOM   5613  CA  GLN B 409      31.865 -20.861  35.286  1.00 43.53
ATOM   5614  C   GLN B 409      30.917 -19.866  34.632  1.00 44.06
ATOM   5615  O   GLN B 409      29.978 -19.391  35.281  1.00 44.24
ATOM   5616  CB  GLN B 409      32.558 -20.231  36.500  1.00 43.19
ATOM   5617  CG  GLN B 409      32.837 -21.250  37.575  1.00 42.70
ATOM   5618  CD  GLN B 409      34.051 -20.957  38.417  1.00 42.72
ATOM   5619  OE1 GLN B 409      34.232 -19.854  38.952  1.00 42.75
ATOM   5620  NE2 GLN B 409      34.883 -21.969  38.575  1.00 43.18
ATOM   5621  H   GLN B 409      33.777 -20.951  34.321  1.00  0.00
ATOM   5622  H   GLN B 409      31.234 -21.693  35.599  1.00  0.00
ATOM   5623  H   GLN B 409      31.911 -19.460  36.918  1.00  0.00
ATOM   5624  H   GLN B 409      33.515 -19.823  36.175  1.00  0.00
ATOM   5625  H   GLN B 409      33.020 -22.200  37.074  1.00  0.00
ATOM   5626  H   GLN B 409      31.978 -21.248  38.245  1.00  0.00
ATOM   5627  H   GLN B 409      35.738 -21.850  39.138  1.00  0.00
ATOM   5628  H   GLN B 409      34.678 -22.878  38.136  1.00  0.00
ATOM   5629  N   ARG B 410      31.154 -19.572  33.353  1.00 44.55
ATOM   5630  CA  ARG B 410      30.277 -18.708  32.562  1.00 45.24
ATOM   5631  C   ARG B 410      30.008 -19.326  31.207  1.00 46.29
ATOM   5632  O   ARG B 410      29.509 -18.658  30.302  1.00 46.30
ATOM   5633  CB  ARG B 410      30.894 -17.325  32.368  1.00 45.11
ATOM   5634  CG  ARG B 410      32.117 -17.306  31.454  1.00 44.40
ATOM   5635  CD  ARG B 410      32.656 -15.921  31.279  1.00 43.40
ATOM   5636  NE  ARG B 410      33.034 -15.310  32.545  1.00 43.37
ATOM   5637  CZ  ARG B 410      33.425 -14.046  32.677  1.00 43.10
ATOM   5638  NH1 ARG B 410      33.487 -13.258  31.614  1.00 43.40
ATOM   5639  NH2 ARG B 410      33.753 -13.572  33.870  1.00 42.66
ATOM   5640  H   ARG B 410      31.990 -19.970  32.903  1.00  0.00
ATOM   5641  H   ARG B 410      29.340 -18.603  33.109  1.00  0.00
ATOM   5642  H   ARG B 410      31.221 -16.979  33.349  1.00  0.00
ATOM   5643  H   ARG B 410      30.135 -16.697  31.902  1.00  0.00
ATOM   5644  H   ARG B 410      31.838 -17.692  30.474  1.00  0.00
ATOM   5645  H   ARG B 410      32.900 -17.907  31.916  1.00  0.00
ATOM   5646  H   ARG B 410      31.893 -15.295  30.817  1.00  0.00
ATOM   5647  H   ARG B 410      33.561 -15.985  30.675  1.00  0.00
ATOM   5648  H   ARG B 410      32.996 -15.894  33.393  1.00  0.00
ATOM   5649  H   ARG B 410      33.790 -12.279  31.716  1.00  0.00
ATOM   5650  H   ARG B 410      33.232 -13.625  30.686  1.00  0.00
ATOM   5651  H   ARG B 410      34.056 -12.592  33.970  1.00  0.00
ATOM   5652  H   ARG B 410      33.705 -14.183  34.698  1.00  0.00
ATOM   5653  N   LEU B 411      30.350 -20.602  31.069  1.00 47.74
ATOM   5654  CA  LEU B 411      30.229 -21.309  29.799  1.00 49.33
ATOM   5655  C   LEU B 411      28.779 -21.302  29.300  1.00 50.48
ATOM   5656  O   LEU B 411      27.860 -21.726  30.014  1.00 50.84
ATOM   5657  CB  LEU B 411      30.752 -22.739  29.966  1.00 49.33
ATOM   5658  CG  LEU B 411      31.126 -23.593  28.755  1.00 49.40
ATOM   5659  CD1 LEU B 411      32.452 -23.165  28.137  1.00 47.61
ATOM   5660  CD2 LEU B 411      31.160 -25.067  29.169  1.00 50.09
ATOM   5661  H   LEU B 411      30.713 -21.110  31.888  1.00  0.00
ATOM   5662  H   LEU B 411      30.829 -20.798  29.046  1.00  0.00
ATOM   5663  H   LEU B 411      29.917 -23.275  30.417  1.00  0.00
ATOM   5664  H   LEU B 411      31.695 -22.613  30.497  1.00  0.00
ATOM   5665  H   LEU B 411      30.368 -23.449  27.985  1.00  0.00
ATOM   5666  H   LEU B 411      32.635 -23.824  27.288  1.00  0.00
ATOM   5667  H   LEU B 411      32.339 -22.126  27.827  1.00  0.00
ATOM   5668  H   LEU B 411      33.214 -23.277  28.908  1.00  0.00
ATOM   5669  H   LEU B 411      31.429 -25.641  28.282  1.00  0.00
ATOM   5670  H   LEU B 411      31.910 -25.160  29.955  1.00  0.00
ATOM   5671  H   LEU B 411      30.163 -25.320  29.528  1.00  0.00
ATOM   5672  N   LYS B 412      28.586 -20.814  28.076  1.00 51.86
ATOM   5673  CA  LYS B 412      27.245 -20.588  27.503  1.00 53.19
ATOM   5674  C   LYS B 412      26.394 -21.851  27.473  1.00 53.76
ATOM   5675  O   LYS B 412      25.167 -21.770  27.571  1.00 54.08
ATOM   5676  CB  LYS B 412      27.344 -19.990  26.090  1.00 53.26
ATOM   5677  CG  LYS B 412      26.286 -18.923  25.776  1.00 54.37
ATOM   5678  CD  LYS B 412      26.388 -18.421  24.336  1.00 56.90
ATOM   5679  CE  LYS B 412      27.742 -17.759  24.041  1.00 59.12
ATOM   5680  NZ  LYS B 412      28.329 -18.185  22.720  1.00 60.48
ATOM   5681  H   LYS B 412      29.410 -20.584  27.503  1.00  0.00
ATOM   5682  H   LYS B 412      26.748 -19.877  28.163  1.00  0.00
ATOM   5683  H   LYS B 412      27.193 -20.807  25.385  1.00  0.00
ATOM   5684  H   LYS B 412      28.317 -19.505  26.016  1.00  0.00
ATOM   5685  H   LYS B 412      26.443 -18.076  26.444  1.00  0.00
ATOM   5686  H   LYS B 412      25.301 -19.371  25.908  1.00  0.00
ATOM   5687  H   LYS B 412      25.608 -17.674  24.187  1.00  0.00
ATOM   5688  H   LYS B 412      26.276 -19.278  23.672  1.00  0.00
ATOM   5689  H   LYS B 412      28.445 -18.043  24.824  1.00  0.00
ATOM   5690  H   LYS B 412      27.580 -16.683  23.985  1.00  0.00
ATOM   5691  H   LYS B 412      29.227 -17.691  22.616  1.00  0.00
ATOM   5692  H   LYS B 412      28.456 -19.206  22.762  1.00  0.00
ATOM   5693  H   LYS B 412      27.656 -17.913  21.990  1.00  0.00
ATOM   5694  N   ASP B 413      27.066 -22.998  27.341  1.00 54.46
ATOM   5695  CA  ASP B 413      26.452 -24.328  27.317  1.00 55.14
ATOM   5696  C   ASP B 413      25.707 -24.716  28.580  1.00 55.19
ATOM   5697  O   ASP B 413      24.858 -25.591  28.540  1.00 55.55
ATOM   5698  CB  ASP B 413      27.528 -25.395  27.107  1.00 55.48
ATOM   5699  CG  ASP B 413      27.905 -25.568  25.662  1.00 57.16
ATOM   5700  OD1 ASP B 413      27.492 -24.728  24.826  1.00 60.35
ATOM   5701  OD2 ASP B 413      28.613 -26.552  25.357  1.00 57.46
ATOM   5702  H   ASP B 413      28.090 -22.943  27.249  1.00  0.00
ATOM   5703  H   ASP B 413      25.730 -24.276  26.503  1.00  0.00
ATOM   5704  H   ASP B 413      27.145 -26.349  27.468  1.00  0.00
ATOM   5705  H   ASP B 413      28.425 -25.072  27.635  1.00  0.00
ATOM   5706  N   SER B 414      26.041 -24.112  29.709  1.00 55.25
ATOM   5707  CA  SER B 414      25.512 -24.622  30.958  1.00 55.45
ATOM   5708  C   SER B 414      25.207 -23.558  32.009  1.00 55.74
ATOM   5709  O   SER B 414      24.929 -23.876  33.156  1.00 56.09
ATOM   5710  CB  SER B 414      26.447 -25.702  31.515  1.00 55.48
ATOM   5711  OG  SER B 414      27.647 -25.141  31.997  1.00 54.83
ATOM   5712  H   SER B 414      26.666 -23.294  29.700  1.00  0.00
ATOM   5713  H   SER B 414      24.540 -25.054  30.720  1.00  0.00
ATOM   5714  H   SER B 414      26.696 -26.455  30.767  1.00  0.00
ATOM   5715  H   SER B 414      25.971 -26.152  32.386  1.00  0.00
ATOM   5716  H   SER B 414      28.221 -25.919  32.353  1.00  0.00
ATOM   5717  N   TRP B 415      25.244 -22.291  31.622  1.00 55.86
ATOM   5718  CA  TRP B 415      24.821 -21.234  32.536  1.00 55.77
ATOM   5719  C   TRP B 415      23.769 -20.349  31.863  1.00 56.06
ATOM   5720  O   TRP B 415      23.942 -19.921  30.720  1.00 56.38
ATOM   5721  CB  TRP B 415      26.021 -20.405  33.036  1.00 55.57
ATOM   5722  CG  TRP B 415      27.073 -21.185  33.857  1.00 53.59
ATOM   5723  CD1 TRP B 415      28.238 -21.740  33.388  1.00 52.35
ATOM   5724  CD2 TRP B 415      27.049 -21.461  35.271  1.00 51.20
ATOM   5725  NE1 TRP B 415      28.932 -22.342  34.419  1.00 50.69
ATOM   5726  CE2 TRP B 415      28.228 -22.183  35.582  1.00 50.33
ATOM   5727  CE3 TRP B 415      26.149 -21.167  36.306  1.00 49.31
ATOM   5728  CZ2 TRP B 415      28.518 -22.621  36.877  1.00 49.11
ATOM   5729  CZ3 TRP B 415      26.447 -21.603  37.595  1.00 47.34
ATOM   5730  CH2 TRP B 415      27.616 -22.318  37.866  1.00 46.75
ATOM   5731  H   TRP B 415      25.572 -22.052  30.675  1.00  0.00
ATOM   5732  H   TRP B 415      24.370 -21.698  33.414  1.00  0.00
ATOM   5733  H   TRP B 415      25.614 -19.642  33.699  1.00  0.00
ATOM   5734  H   TRP B 415      26.532 -20.032  32.148  1.00  0.00
ATOM   5735  H   TRP B 415      28.568 -21.710  32.350  1.00  0.00
ATOM   5736  H   TRP B 415      29.834 -22.831  34.328  1.00  0.00
ATOM   5737  H   TRP B 415      25.235 -20.608  36.106  1.00  0.00
ATOM   5738  H   TRP B 415      29.427 -23.182  37.093  1.00  0.00
ATOM   5739  H   TRP B 415      25.755 -21.382  38.408  1.00  0.00
ATOM   5740  H   TRP B 415      27.816 -22.643  38.887  1.00  0.00
ATOM   5741  N   VAL B 416      22.669 -20.118  32.574  1.00 56.10
ATOM   5742  CA  VAL B 416      21.595 -19.233  32.135  1.00 56.12
ATOM   5743  C   VAL B 416      21.928 -17.812  32.601  1.00 55.87
ATOM   5744  O   VAL B 416      22.312 -17.614  33.761  1.00 56.24
ATOM   5745  CB  VAL B 416      20.233 -19.682  32.743  1.00 56.31
ATOM   5746  CG1 VAL B 416      19.082 -18.814  32.240  1.00 56.88
ATOM   5747  CG2 VAL B 416      19.961 -21.149  32.425  1.00 56.80
ATOM   5748  H   VAL B 416      22.570 -20.590  33.484  1.00  0.00
ATOM   5749  H   VAL B 416      21.509 -19.269  31.049  1.00  0.00
ATOM   5750  H   VAL B 416      20.300 -19.560  33.824  1.00  0.00
ATOM   5751  H   VAL B 416      18.172 -19.189  32.708  1.00  0.00
ATOM   5752  H   VAL B 416      19.300 -17.789  32.542  1.00  0.00
ATOM   5753  H   VAL B 416      19.054 -18.920  31.156  1.00  0.00
ATOM   5754  H   VAL B 416      19.000 -21.400  32.875  1.00  0.00
ATOM   5755  H   VAL B 416      19.936 -21.240  31.339  1.00  0.00
ATOM   5756  H   VAL B 416      20.776 -21.726  32.862  1.00  0.00
ATOM   5757  N   GLU B 417      21.753 -16.836  31.710  1.00 55.20
ATOM   5758  CA  GLU B 417      22.168 -15.443  31.939  1.00 55.01
ATOM   5759  C   GLU B 417      23.575 -15.430  32.521  1.00 54.05
ATOM   5760  O   GLU B 417      23.794 -14.916  33.622  1.00 53.72
ATOM   5761  CB  GLU B 417      21.216 -14.673  32.872  1.00 55.60
ATOM   5762  CG  GLU B 417      19.755 -15.147  32.926  1.00 58.12
ATOM   5763  CD  GLU B 417      18.795 -14.246  32.166  1.00 60.81
ATOM   5764  OE1 GLU B 417      19.162 -13.772  31.064  1.00 62.44
ATOM   5765  OE2 GLU B 417      17.670 -14.028  32.673  1.00 60.90
ATOM   5766  H   GLU B 417      21.303 -17.069  30.813  1.00  0.00
ATOM   5767  H   GLU B 417      22.141 -14.936  30.975  1.00  0.00
ATOM   5768  H   GLU B 417      21.183 -13.653  32.489  1.00  0.00
ATOM   5769  H   GLU B 417      21.610 -14.812  33.879  1.00  0.00
ATOM   5770  H   GLU B 417      19.442 -15.151  33.970  1.00  0.00
ATOM   5771  H   GLU B 417      19.712 -16.129  32.454  1.00  0.00
ATOM   5772  N   ARG B 418      24.514 -15.997  31.764  1.00 53.23
ATOM   5773  CA  ARG B 418      25.879 -16.269  32.229  1.00 52.41
ATOM   5774  C   ARG B 418      26.618 -15.072  32.795  1.00 52.39
ATOM   5775  O   ARG B 418      27.326 -15.205  33.783  1.00 52.74
ATOM   5776  CB  ARG B 418      26.717 -16.934  31.135  1.00 52.26
ATOM   5777  CG  ARG B 418      26.985 -16.087  29.893  1.00 51.57
ATOM   5778  CD  ARG B 418      27.376 -16.971  28.719  1.00 50.56
ATOM   5779  NE  ARG B 418      28.053 -16.216  27.670  1.00 51.62
ATOM   5780  CZ  ARG B 418      29.372 -16.029  27.593  1.00 52.27
ATOM   5781  NH1 ARG B 418      30.190 -16.541  28.503  1.00 52.45
ATOM   5782  NH2 ARG B 418      29.880 -15.318  26.601  1.00 52.10
ATOM   5783  H   ARG B 418      24.268 -16.259  30.799  1.00  0.00
ATOM   5784  H   ARG B 418      25.746 -16.955  33.065  1.00  0.00
ATOM   5785  H   ARG B 418      26.151 -17.803  30.798  1.00  0.00
ATOM   5786  H   ARG B 418      27.691 -17.143  31.578  1.00  0.00
ATOM   5787  H   ARG B 418      27.801 -15.395  30.102  1.00  0.00
ATOM   5788  H   ARG B 418      26.078 -15.541  29.634  1.00  0.00
ATOM   5789  H   ARG B 418      26.488 -17.432  28.287  1.00  0.00
ATOM   5790  H   ARG B 418      28.088 -17.715  29.076  1.00  0.00
ATOM   5791  H   ARG B 418      27.469 -15.796  26.933  1.00  0.00
ATOM   5792  H   ARG B 418      31.206 -16.386  28.428  1.00  0.00
ATOM   5793  H   ARG B 418      29.810 -17.093  29.285  1.00  0.00
ATOM   5794  H   ARG B 418      30.898 -15.173  26.540  1.00  0.00
ATOM   5795  H   ARG B 418      29.258 -14.909  25.889  1.00  0.00
ATOM   5796  N   LEU B 419      26.444 -13.902  32.186  1.00 52.13
ATOM   5797  CA  LEU B 419      27.172 -12.708  32.602  1.00 51.47
ATOM   5798  C   LEU B 419      26.464 -11.934  33.704  1.00 51.43
ATOM   5799  O   LEU B 419      27.002 -10.953  34.225  1.00 51.43
ATOM   5800  CB  LEU B 419      27.463 -11.807  31.400  1.00 51.34
ATOM   5801  CG  LEU B 419      28.294 -12.429  30.276  1.00 51.31
ATOM   5802  CD1 LEU B 419      28.641 -11.372  29.230  1.00 50.90
ATOM   5803  CD2 LEU B 419      29.560 -13.092  30.820  1.00 50.81
ATOM   5804  H   LEU B 419      25.779 -13.838  31.402  1.00  0.00
ATOM   5805  H   LEU B 419      28.117 -13.049  33.025  1.00  0.00
ATOM   5806  H   LEU B 419      28.046 -10.969  31.782  1.00  0.00
ATOM   5807  H   LEU B 419      26.496 -11.560  30.963  1.00  0.00
ATOM   5808  H   LEU B 419      27.695 -13.207  29.802  1.00  0.00
ATOM   5809  H   LEU B 419      29.229 -11.868  28.458  1.00  0.00
ATOM   5810  H   LEU B 419      27.698 -10.990  28.838  1.00  0.00
ATOM   5811  H   LEU B 419      29.212 -10.596  29.739  1.00  0.00
ATOM   5812  H   LEU B 419      30.094 -13.508  29.966  1.00  0.00
ATOM   5813  H   LEU B 419      30.138 -12.314  31.319  1.00  0.00
ATOM   5814  H   LEU B 419      29.240 -13.868  31.515  1.00  0.00
ATOM   5815  N   ASP B 420      25.264 -12.387  34.061  1.00 51.50
ATOM   5816  CA  ASP B 420      24.468 -11.774  35.125  1.00 51.61
ATOM   5817  C   ASP B 420      24.948 -12.122  36.531  1.00 51.18
ATOM   5818  O   ASP B 420      25.196 -13.287  36.844  1.00 51.24
ATOM   5819  CB  ASP B 420      23.005 -12.188  34.981  1.00 52.00
ATOM   5820  CG  ASP B 420      22.130 -11.067  34.454  1.00 53.50
ATOM   5821  OD1 ASP B 420      22.386 -10.561  33.329  1.00 53.67
ATOM   5822  OD2 ASP B 420      21.179 -10.699  35.185  1.00 54.86
ATOM   5823  H   ASP B 420      24.879 -13.205  33.567  1.00  0.00
ATOM   5824  H   ASP B 420      24.585 -10.697  35.008  1.00  0.00
ATOM   5825  H   ASP B 420      22.632 -12.469  35.966  1.00  0.00
ATOM   5826  H   ASP B 420      22.958 -13.008  34.264  1.00  0.00
ATOM   5827  N   PHE B 421      25.080 -11.110  37.379  1.00 50.88
ATOM   5828  CA  PHE B 421      25.293 -11.355  38.801  1.00 50.85
ATOM   5829  C   PHE B 421      23.956 -11.695  39.468  1.00 51.28
ATOM   5830  O   PHE B 421      23.194 -10.799  39.838  1.00 51.23
ATOM   5831  CB  PHE B 421      25.952 -10.158  39.490  1.00 50.34
ATOM   5832  CG  PHE B 421      26.375 -10.440  40.896  1.00 49.15
ATOM   5833  CD1 PHE B 421      27.627 -10.969  41.162  1.00 49.42
ATOM   5834  CD2 PHE B 421      25.516 -10.205  41.954  1.00 48.62
ATOM   5835  CE1 PHE B 421      28.025 -11.245  42.470  1.00 49.64
ATOM   5836  CE2 PHE B 421      25.896 -10.477  43.263  1.00 48.72
ATOM   5837  CZ  PHE B 421      27.149 -10.998  43.525  1.00 49.23
ATOM   5838  H   PHE B 421      25.032 -10.142  37.030  1.00  0.00
ATOM   5839  H   PHE B 421      25.975 -12.199  38.905  1.00  0.00
ATOM   5840  H   PHE B 421      25.234  -9.338  39.522  1.00  0.00
ATOM   5841  H   PHE B 421      26.859  -9.919  38.935  1.00  0.00
ATOM   5842  H   PHE B 421      28.311 -11.172  40.338  1.00  0.00
ATOM   5843  H   PHE B 421      24.524  -9.799  41.758  1.00  0.00
ATOM   5844  H   PHE B 421      29.017 -11.652  42.666  1.00  0.00
ATOM   5845  H   PHE B 421      25.206 -10.279  44.083  1.00  0.00
ATOM   5846  H   PHE B 421      27.450 -11.214  44.550  1.00  0.00
ATOM   5847  N   ASN B 422      23.686 -12.992  39.602  1.00 51.77
ATOM   5848  CA  ASN B 422      22.431 -13.490  40.164  1.00 52.44
ATOM   5849  C   ASN B 422      22.624 -14.635  41.173  1.00 52.90
ATOM   5850  O   ASN B 422      22.636 -15.811  40.787  1.00 52.75
ATOM   5851  CB  ASN B 422      21.494 -13.935  39.034  1.00 52.53
ATOM   5852  CG  ASN B 422      20.163 -14.481  39.547  1.00 52.82
ATOM   5853  OD1 ASN B 422      19.499 -15.258  38.860  1.00 52.59
ATOM   5854  ND2 ASN B 422      19.770 -14.075  40.756  1.00 53.21
ATOM   5855  H   ASN B 422      24.393 -13.676  39.296  1.00  0.00
ATOM   5856  H   ASN B 422      21.987 -12.663  40.718  1.00  0.00
ATOM   5857  H   ASN B 422      21.990 -14.732  38.480  1.00  0.00
ATOM   5858  H   ASN B 422      21.277 -13.062  38.418  1.00  0.00
ATOM   5859  H   ASN B 422      18.880 -14.413  41.149  1.00  0.00
ATOM   5860  H   ASN B 422      20.357 -13.423  41.296  1.00  0.00
ATOM   5861  N   PRO B 423      22.752 -14.299  42.472  1.00 53.42
ATOM   5862  CA  PRO B 423      22.931 -15.319  43.502  1.00 54.13
ATOM   5863  C   PRO B 423      21.748 -16.285  43.641  1.00 55.03
ATOM   5864  O   PRO B 423      21.889 -17.310  44.295  1.00 55.23
ATOM   5865  CB  PRO B 423      23.093 -14.507  44.787  1.00 54.05
ATOM   5866  CG  PRO B 423      23.426 -13.138  44.354  1.00 53.60
ATOM   5867  CD  PRO B 423      22.745 -12.946  43.047  1.00 53.46
ATOM   5868  H   PRO B 423      23.777 -15.962  43.259  1.00  0.00
ATOM   5869  H   PRO B 423      23.859 -14.911  45.449  1.00  0.00
ATOM   5870  H   PRO B 423      22.173 -14.500  45.371  1.00  0.00
ATOM   5871  H   PRO B 423      24.504 -13.011  44.260  1.00  0.00
ATOM   5872  H   PRO B 423      23.100 -12.401  45.088  1.00  0.00
ATOM   5873  H   PRO B 423      21.738 -12.542  43.150  1.00  0.00
ATOM   5874  H   PRO B 423      23.237 -12.212  42.409  1.00  0.00
ATOM   5875  N   ASP B 424      20.605 -15.980  43.029  1.00 55.93
ATOM   5876  CA  ASP B 424      19.469 -16.901  43.064  1.00 56.92
ATOM   5877  C   ASP B 424      19.596 -18.031  42.035  1.00 57.56
ATOM   5878  O   ASP B 424      18.751 -18.939  42.001  1.00 57.69
ATOM   5879  CB  ASP B 424      18.137 -16.162  42.867  1.00 56.98
ATOM   5880  CG  ASP B 424      17.725 -15.322  44.082  1.00 57.92
ATOM   5881  OD1 ASP B 424      18.268 -15.503  45.199  1.00 57.72
ATOM   5882  OD2 ASP B 424      16.827 -14.467  43.908  1.00 59.25
ATOM   5883  H   ASP B 424      20.520 -15.085  42.525  1.00  0.00
ATOM   5884  H   ASP B 424      19.479 -17.352  44.056  1.00  0.00
ATOM   5885  H   ASP B 424      17.363 -16.912  42.707  1.00  0.00
ATOM   5886  H   ASP B 424      18.259 -15.482  42.024  1.00  0.00
ATOM   5887  N   ARG B 425      20.637 -17.986  41.200  1.00 58.18
ATOM   5888  CA  ARG B 425      20.810 -19.010  40.164  1.00 58.86
ATOM   5889  C   ARG B 425      20.979 -20.385  40.790  1.00 59.39
ATOM   5890  O   ARG B 425      20.546 -21.388  40.221  1.00 59.38
ATOM   5891  CB  ARG B 425      21.988 -18.705  39.234  1.00 58.70
ATOM   5892  CG  ARG B 425      21.903 -19.463  37.877  1.00 59.44
ATOM   5893  CD  ARG B 425      23.157 -19.324  36.972  1.00 58.25
ATOM   5894  NE  ARG B 425      23.323 -17.981  36.409  1.00 55.08
ATOM   5895  CZ  ARG B 425      23.904 -16.976  37.052  1.00 53.79
ATOM   5896  NH1 ARG B 425      24.381 -17.159  38.280  1.00 53.23
ATOM   5897  NH2 ARG B 425      24.011 -15.792  36.471  1.00 53.34
ATOM   5898  H   ARG B 425      21.326 -17.225  41.284  1.00  0.00
ATOM   5899  H   ARG B 425      19.904 -19.001  39.557  1.00  0.00
ATOM   5900  H   ARG B 425      22.892 -19.037  39.744  1.00  0.00
ATOM   5901  H   ARG B 425      21.983 -17.634  39.032  1.00  0.00
ATOM   5902  H   ARG B 425      21.066 -19.034  37.325  1.00  0.00
ATOM   5903  H   ARG B 425      21.802 -20.522  38.113  1.00  0.00
ATOM   5904  H   ARG B 425      23.094 -20.022  36.137  1.00  0.00
ATOM   5905  H   ARG B 425      24.033 -19.480  37.602  1.00  0.00
ATOM   5906  H   ARG B 425      22.968 -17.807  35.458  1.00  0.00
ATOM   5907  H   ARG B 425      24.832 -16.379  38.779  1.00  0.00
ATOM   5908  H   ARG B 425      24.299 -18.081  38.732  1.00  0.00
ATOM   5909  H   ARG B 425      24.462 -15.012  36.970  1.00  0.00
ATOM   5910  H   ARG B 425      23.643 -15.650  35.519  1.00  0.00
ATOM   5911  N   TYR B 426      21.598 -20.411  41.971  1.00 60.28
ATOM   5912  CA  TYR B 426      21.840 -21.645  42.717  1.00 61.02
ATOM   5913  C   TYR B 426      20.575 -22.184  43.386  1.00 61.92
ATOM   5914  O   TYR B 426      20.495 -23.370  43.710  1.00 62.07
ATOM   5915  CB  TYR B 426      22.956 -21.427  43.736  1.00 60.70
ATOM   5916  CG  TYR B 426      24.156 -20.753  43.126  1.00 59.94
ATOM   5917  CD1 TYR B 426      24.533 -19.471  43.517  1.00 59.23
ATOM   5918  CD2 TYR B 426      24.896 -21.385  42.121  1.00 59.10
ATOM   5919  CE1 TYR B 426      25.635 -18.841  42.937  1.00 58.92
ATOM   5920  CE2 TYR B 426      25.994 -20.767  41.532  1.00 57.78
ATOM   5921  CZ  TYR B 426      26.360 -19.501  41.943  1.00 58.08
ATOM   5922  OH  TYR B 426      27.446 -18.894  41.367  1.00 56.78
ATOM   5923  H   TYR B 426      21.920 -19.521  42.376  1.00  0.00
ATOM   5924  H   TYR B 426      22.154 -22.406  42.003  1.00  0.00
ATOM   5925  H   TYR B 426      23.271 -22.396  44.124  1.00  0.00
ATOM   5926  H   TYR B 426      22.576 -20.775  44.522  1.00  0.00
ATOM   5927  H   TYR B 426      23.960 -18.953  44.286  1.00  0.00
ATOM   5928  H   TYR B 426      24.606 -22.383  41.792  1.00  0.00
ATOM   5929  H   TYR B 426      25.927 -17.841  43.258  1.00  0.00
ATOM   5930  H   TYR B 426      26.560 -21.278  40.753  1.00  0.00
ATOM   5931  H   TYR B 426      27.545 -17.970  41.811  1.00  0.00
ATOM   5932  N   LEU B 427      19.586 -21.311  43.570  1.00 63.02
ATOM   5933  CA  LEU B 427      18.266 -21.715  44.062  1.00 64.11
ATOM   5934  C   LEU B 427      17.358 -22.223  42.941  1.00 65.06
ATOM   5935  O   LEU B 427      16.149 -22.361  43.130  1.00 65.03
ATOM   5936  CB  LEU B 427      17.596 -20.567  44.827  1.00 63.94
ATOM   5937  CG  LEU B 427      18.297 -20.139  46.121  1.00 63.61
ATOM   5938  CD1 LEU B 427      17.526 -19.038  46.834  1.00 62.86
ATOM   5939  CD2 LEU B 427      18.510 -21.344  47.032  1.00 62.64
ATOM   5940  H   LEU B 427      19.755 -20.317  43.359  1.00  0.00
ATOM   5941  H   LEU B 427      18.422 -22.548  44.748  1.00  0.00
ATOM   5942  H   LEU B 427      16.605 -20.920  45.113  1.00  0.00
ATOM   5943  H   LEU B 427      17.612 -19.701  44.165  1.00  0.00
ATOM   5944  H   LEU B 427      19.273 -19.730  45.859  1.00  0.00
ATOM   5945  H   LEU B 427      18.084 -18.791  47.737  1.00  0.00
ATOM   5946  H   LEU B 427      17.470 -18.193  46.148  1.00  0.00
ATOM   5947  H   LEU B 427      16.539 -19.438  47.065  1.00  0.00
ATOM   5948  H   LEU B 427      19.009 -20.980  47.930  1.00  0.00
ATOM   5949  H   LEU B 427      17.525 -21.754  47.254  1.00  0.00
ATOM   5950  H   LEU B 427      19.130 -22.053  46.483  1.00  0.00
ATOM   5951  N   GLN B 428      17.956 -22.485  41.777  1.00 66.36
ATOM   5952  CA  GLN B 428      17.283 -23.112  40.632  1.00 67.52
ATOM   5953  C   GLN B 428      18.117 -24.321  40.256  1.00 68.00
ATOM   5954  O   GLN B 428      18.775 -24.919  41.115  1.00 68.31
ATOM   5955  CB  GLN B 428      17.226 -22.161  39.432  1.00 67.62
ATOM   5956  CG  GLN B 428      16.782 -20.735  39.736  1.00 68.90
ATOM   5957  CD  GLN B 428      15.345 -20.478  39.341  1.00 71.38
ATOM   5958  OE1 GLN B 428      14.756 -21.234  38.557  1.00 72.82
ATOM   5959  NE2 GLN B 428      14.767 -19.402  39.877  1.00 71.96
ATOM   5960  H   GLN B 428      18.949 -22.232  41.675  1.00  0.00
ATOM   5961  H   GLN B 428      16.259 -23.376  40.897  1.00  0.00
ATOM   5962  H   GLN B 428      16.489 -22.573  38.743  1.00  0.00
ATOM   5963  H   GLN B 428      18.244 -22.087  39.049  1.00  0.00
ATOM   5964  H   GLN B 428      17.414 -20.052  39.168  1.00  0.00
ATOM   5965  H   GLN B 428      16.861 -20.581  40.812  1.00  0.00
ATOM   5966  H   GLN B 428      13.789 -19.174  39.646  1.00  0.00
ATOM   5967  H   GLN B 428      15.298 -18.799  40.521  1.00  0.00
ATOM   5968  N   ASP B 429      18.104 -24.678  38.974  1.00 68.63
[truncated: 93,564 more chars]
