# Supplementary material for: Interactions of antiparasitic sterols with sterol 14α-demethylase (CYP51) of human pathogens
Source: Springerplus. 2014 Nov 20;3:679. doi: 10.1186/2193-1801-3-679 (PMC4410773; doi:10.1186/2193-1801-3-679)
Supplement: Supplementary file 2 — Additional file 2: PDB files of CYP51-ligand complexes. (ZIP 900 KB) [file 40064_2014_1378_MOESM2_ESM.zip › Figure 8_3L4D_3-O-caffeoyl-20-epikatonic acid.pdb]

HEADER                                                        3L4D
REMARK   6
REMARK   6  PDB written by MVD (www.molegro.com)
ATOM      1  N   LYS B  28      67.051 -43.771 -54.446  1.00 71.65
ATOM      2  CA  LYS B  28      68.391 -43.648 -53.806  1.00 71.64
ATOM      3  C   LYS B  28      68.299 -43.957 -52.310  1.00 71.33
ATOM      4  O   LYS B  28      69.258 -43.763 -51.559  1.00 71.51
ATOM      5  CB  LYS B  28      68.964 -42.245 -54.038  1.00 71.83
ATOM      6  CG  LYS B  28      70.469 -42.135 -53.833  1.00 71.57
ATOM      7  CD  LYS B  28      70.961 -40.715 -54.081  1.00 70.18
ATOM      8  CE  LYS B  28      70.306 -39.722 -53.128  1.00 70.51
ATOM      9  NZ  LYS B  28      70.563 -40.057 -51.698  1.00 68.10
ATOM     10  H   LYS B  28      66.944 -43.594 -55.455  1.00  0.00
ATOM     11  H   LYS B  28      69.065 -44.373 -54.262  1.00  0.00
ATOM     12  H   LYS B  28      68.494 -41.579 -53.314  1.00  0.00
ATOM     13  H   LYS B  28      68.770 -41.990 -55.080  1.00  0.00
ATOM     14  H   LYS B  28      70.964 -42.801 -54.539  1.00  0.00
ATOM     15  H   LYS B  28      70.699 -42.406 -52.803  1.00  0.00
ATOM     16  H   LYS B  28      70.703 -40.435 -55.102  1.00  0.00
ATOM     17  H   LYS B  28      72.039 -40.690 -53.919  1.00  0.00
ATOM     18  H   LYS B  28      69.228 -39.733 -53.289  1.00  0.00
ATOM     19  H   LYS B  28      70.741 -38.740 -53.312  1.00  0.00
ATOM     20  H   LYS B  28      70.088 -39.340 -51.131  1.00  0.00
ATOM     21  H   LYS B  28      70.173 -40.996 -51.534  1.00  0.00
ATOM     22  H   LYS B  28      71.584 -40.037 -51.563  1.00  0.00
ATOM     23  N   GLY B  29      67.134 -44.445 -51.889  1.00 69.88
ATOM     24  CA  GLY B  29      66.899 -44.797 -50.491  1.00 68.54
ATOM     25  C   GLY B  29      65.558 -45.482 -50.300  1.00 67.40
ATOM     26  O   GLY B  29      64.664 -45.357 -51.138  1.00 68.36
ATOM     27  H   GLY B  29      66.374 -44.579 -52.571  1.00  0.00
ATOM     28  H   GLY B  29      66.889 -43.863 -49.929  1.00  0.00
ATOM     29  H   GLY B  29      67.703 -45.457 -50.165  1.00  0.00
ATOM     30  N   LYS B  30      65.413 -46.206 -49.194  1.00 65.01
ATOM     31  CA  LYS B  30      64.192 -46.961 -48.925  1.00 62.84
ATOM     32  C   LYS B  30      63.509 -46.497 -47.642  1.00 60.99
ATOM     33  O   LYS B  30      64.175 -46.155 -46.666  1.00 61.46
ATOM     34  CB  LYS B  30      64.501 -48.458 -48.842  1.00 63.15
ATOM     35  CG  LYS B  30      63.281 -49.335 -48.604  1.00 64.09
ATOM     36  CD  LYS B  30      62.446 -49.480 -49.864  1.00 63.96
ATOM     37  CE  LYS B  30      63.143 -50.362 -50.887  1.00 65.13
ATOM     38  NZ  LYS B  30      63.336 -51.748 -50.379  1.00 67.49
ATOM     39  H   LYS B  30      66.182 -46.235 -48.509  1.00  0.00
ATOM     40  H   LYS B  30      63.506 -46.778 -49.752  1.00  0.00
ATOM     41  H   LYS B  30      65.173 -48.606 -47.997  1.00  0.00
ATOM     42  H   LYS B  30      64.920 -48.753 -49.804  1.00  0.00
ATOM     43  H   LYS B  30      62.666 -48.871 -47.833  1.00  0.00
ATOM     44  H   LYS B  30      63.621 -50.325 -48.301  1.00  0.00
ATOM     45  H   LYS B  30      62.300 -48.491 -50.299  1.00  0.00
ATOM     46  H   LYS B  30      61.493 -49.939 -49.599  1.00  0.00
ATOM     47  H   LYS B  30      64.122 -49.941 -51.116  1.00  0.00
ATOM     48  H   LYS B  30      62.513 -50.423 -51.774  1.00  0.00
ATOM     49  H   LYS B  30      63.810 -52.278 -51.124  1.00  0.00
ATOM     50  H   LYS B  30      63.915 -51.680 -49.530  1.00  0.00
ATOM     51  H   LYS B  30      62.400 -52.127 -50.175  1.00  0.00
ATOM     52  N   LEU B  31      62.179 -46.494 -47.646  1.00 58.98
ATOM     53  CA  LEU B  31      61.404 -46.038 -46.493  1.00 56.61
ATOM     54  C   LEU B  31      61.193 -47.137 -45.461  1.00 55.71
ATOM     55  O   LEU B  31      60.793 -48.249 -45.804  1.00 55.95
ATOM     56  CB  LEU B  31      60.044 -45.493 -46.931  1.00 56.12
ATOM     57  CG  LEU B  31      60.010 -44.136 -47.631  1.00 53.56
ATOM     58  CD1 LEU B  31      58.573 -43.705 -47.841  1.00 52.07
ATOM     59  CD2 LEU B  31      60.766 -43.094 -46.828  1.00 53.04
ATOM     60  H   LEU B  31      61.681 -46.822 -48.486  1.00  0.00
ATOM     61  H   LEU B  31      61.988 -45.244 -46.028  1.00  0.00
ATOM     62  H   LEU B  31      59.474 -45.360 -46.012  1.00  0.00
ATOM     63  H   LEU B  31      59.668 -46.206 -47.665  1.00  0.00
ATOM     64  H   LEU B  31      60.499 -44.230 -48.601  1.00  0.00
ATOM     65  H   LEU B  31      58.600 -42.737 -48.341  1.00  0.00
ATOM     66  H   LEU B  31      58.099 -44.467 -48.459  1.00  0.00
ATOM     67  H   LEU B  31      58.113 -43.639 -46.855  1.00  0.00
ATOM     68  H   LEU B  31      60.702 -42.157 -47.381  1.00  0.00
ATOM     69  H   LEU B  31      60.278 -43.025 -45.856  1.00  0.00
ATOM     70  H   LEU B  31      61.795 -43.444 -46.741  1.00  0.00
ATOM     71  N   PRO B  32      61.452 -46.821 -44.185  1.00 54.50
ATOM     72  CA  PRO B  32      61.237 -47.772 -43.103  1.00 53.85
ATOM     73  C   PRO B  32      59.810 -48.297 -43.135  1.00 53.72
ATOM     74  O   PRO B  32      58.902 -47.578 -43.554  1.00 54.35
ATOM     75  CB  PRO B  32      61.454 -46.925 -41.845  1.00 53.22
ATOM     76  CG  PRO B  32      62.341 -45.821 -42.281  1.00 54.15
ATOM     77  CD  PRO B  32      61.943 -45.522 -43.696  1.00 54.79
ATOM     78  H   PRO B  32      61.892 -48.641 -43.161  1.00  0.00
ATOM     79  H   PRO B  32      61.885 -47.489 -41.018  1.00  0.00
ATOM     80  H   PRO B  32      60.516 -46.531 -41.454  1.00  0.00
ATOM     81  H   PRO B  32      63.389 -46.112 -42.214  1.00  0.00
ATOM     82  H   PRO B  32      62.239 -44.949 -41.636  1.00  0.00
ATOM     83  H   PRO B  32      61.182 -44.744 -43.765  1.00  0.00
ATOM     84  H   PRO B  32      62.757 -45.124 -44.301  1.00  0.00
ATOM     85  N   PRO B  33      59.610 -49.549 -42.698  1.00 53.22
ATOM     86  CA  PRO B  33      58.279 -50.150 -42.664  1.00 52.35
ATOM     87  C   PRO B  33      57.328 -49.409 -41.726  1.00 52.28
ATOM     88  O   PRO B  33      57.742 -48.934 -40.667  1.00 51.82
ATOM     89  CB  PRO B  33      58.545 -51.565 -42.135  1.00 51.92
ATOM     90  CG  PRO B  33      59.868 -51.484 -41.450  1.00 51.87
ATOM     91  CD  PRO B  33      60.650 -50.477 -42.224  1.00 52.65
ATOM     92  H   PRO B  33      57.797 -50.123 -43.641  1.00  0.00
ATOM     93  H   PRO B  33      58.547 -52.317 -42.924  1.00  0.00
ATOM     94  H   PRO B  33      57.771 -51.885 -41.437  1.00  0.00
ATOM     95  H   PRO B  33      60.369 -52.452 -41.429  1.00  0.00
ATOM     96  H   PRO B  33      59.762 -51.193 -40.405  1.00  0.00
ATOM     97  H   PRO B  33      61.410 -49.977 -41.623  1.00  0.00
ATOM     98  H   PRO B  33      61.232 -50.912 -43.036  1.00  0.00
ATOM     99  N   VAL B  34      56.065 -49.312 -42.126  1.00 52.18
ATOM    100  CA  VAL B  34      55.029 -48.715 -41.293  1.00 52.50
ATOM    101  C   VAL B  34      54.247 -49.825 -40.601  1.00 54.52
ATOM    102  O   VAL B  34      53.762 -50.749 -41.255  1.00 55.62
ATOM    103  CB  VAL B  34      54.056 -47.869 -42.133  1.00 51.90
ATOM    104  CG1 VAL B  34      53.057 -47.158 -41.235  1.00 51.05
ATOM    105  CG2 VAL B  34      54.822 -46.871 -42.988  1.00 50.76
ATOM    106  H   VAL B  34      55.809 -49.671 -43.057  1.00  0.00
ATOM    107  H   VAL B  34      55.509 -48.066 -40.561  1.00  0.00
ATOM    108  H   VAL B  34      53.503 -48.533 -42.797  1.00  0.00
ATOM    109  H   VAL B  34      52.400 -46.579 -41.884  1.00  0.00
ATOM    110  H   VAL B  34      52.512 -47.930 -40.691  1.00  0.00
ATOM    111  H   VAL B  34      53.630 -46.518 -40.565  1.00  0.00
ATOM    112  H   VAL B  34      54.084 -46.305 -43.556  1.00  0.00
ATOM    113  H   VAL B  34      55.385 -46.233 -42.306  1.00  0.00
ATOM    114  H   VAL B  34      55.479 -47.447 -43.639  1.00  0.00
ATOM    115  N   VAL B  35      54.124 -49.738 -39.280  1.00 56.62
ATOM    116  CA  VAL B  35      53.448 -50.782 -38.512  1.00 58.40
ATOM    117  C   VAL B  35      51.966 -50.889 -38.881  1.00 60.89
ATOM    118  O   VAL B  35      51.292 -49.881 -39.095  1.00 61.28
ATOM    119  CB  VAL B  35      53.612 -50.572 -36.992  1.00 57.29
ATOM    120  CG1 VAL B  35      55.056 -50.230 -36.664  1.00 53.48
ATOM    121  CG2 VAL B  35      52.686 -49.479 -36.504  1.00 59.72
ATOM    122  H   VAL B  35      54.512 -48.920 -38.789  1.00  0.00
ATOM    123  H   VAL B  35      53.930 -51.723 -38.776  1.00  0.00
ATOM    124  H   VAL B  35      53.347 -51.498 -36.482  1.00  0.00
ATOM    125  H   VAL B  35      55.114 -50.093 -35.584  1.00  0.00
ATOM    126  H   VAL B  35      55.666 -51.069 -36.999  1.00  0.00
ATOM    127  H   VAL B  35      55.297 -49.313 -37.202  1.00  0.00
ATOM    128  H   VAL B  35      52.848 -49.379 -35.431  1.00  0.00
ATOM    129  H   VAL B  35      52.956 -48.569 -37.041  1.00  0.00
ATOM    130  H   VAL B  35      51.669 -49.798 -36.732  1.00  0.00
ATOM    131  N   HIS B  36      51.471 -52.121 -38.957  1.00 64.36
ATOM    132  CA  HIS B  36      50.107 -52.389 -39.408  1.00 67.65
ATOM    133  C   HIS B  36      49.043 -51.941 -38.413  1.00 68.56
ATOM    134  O   HIS B  36      49.355 -51.393 -37.357  1.00 69.06
ATOM    135  CB  HIS B  36      49.927 -53.880 -39.707  1.00 68.72
ATOM    136  CG  HIS B  36      50.478 -54.302 -41.033  1.00 74.53
ATOM    137  ND1 HIS B  36      50.347 -53.535 -42.170  1.00 79.72
ATOM    138  CD2 HIS B  36      51.142 -55.422 -41.409  1.00 78.01
ATOM    139  CE1 HIS B  36      50.917 -54.157 -43.187  1.00 80.94
ATOM    140  NE2 HIS B  36      51.405 -55.305 -42.753  1.00 79.98
ATOM    141  H   HIS B  36      52.070 -52.915 -38.688  1.00  0.00
ATOM    142  H   HIS B  36      49.968 -51.801 -40.315  1.00  0.00
ATOM    143  H   HIS B  36      48.860 -54.101 -39.714  1.00  0.00
ATOM    144  H   HIS B  36      50.487 -54.432 -38.952  1.00  0.00
ATOM    145  H   HIS B  36      49.878 -52.619 -42.220  1.00  0.00
ATOM    146  H   HIS B  36      51.416 -56.259 -40.766  1.00  0.00
ATOM    147  H   HIS B  36      50.975 -53.786 -44.210  1.00  0.00
ATOM    148  N   GLY B  37      47.783 -52.182 -38.767  1.00 69.92
ATOM    149  CA  GLY B  37      46.655 -51.919 -37.880  1.00 72.52
ATOM    150  C   GLY B  37      46.544 -50.479 -37.422  1.00 75.03
ATOM    151  O   GLY B  37      46.679 -50.183 -36.235  1.00 75.31
ATOM    152  H   GLY B  37      47.597 -52.569 -39.703  1.00  0.00
ATOM    153  H   GLY B  37      46.835 -52.524 -36.991  1.00  0.00
ATOM    154  H   GLY B  37      45.750 -52.183 -38.427  1.00  0.00
ATOM    155  N   THR B  38      46.288 -49.579 -38.364  1.00 77.56
ATOM    156  CA  THR B  38      46.149 -48.163 -38.046  1.00 79.65
ATOM    157  C   THR B  38      44.684 -47.730 -38.040  1.00 81.34
ATOM    158  O   THR B  38      43.987 -47.850 -39.049  1.00 81.74
ATOM    159  CB  THR B  38      46.940 -47.285 -39.037  1.00 79.74
ATOM    160  OG1 THR B  38      46.649 -45.903 -38.796  1.00 78.87
ATOM    161  CG2 THR B  38      46.578 -47.638 -40.475  1.00 79.57
ATOM    162  H   THR B  38      46.185 -49.888 -39.341  1.00  0.00
ATOM    163  H   THR B  38      46.559 -48.025 -37.045  1.00  0.00
ATOM    164  H   THR B  38      48.004 -47.468 -38.889  1.00  0.00
ATOM    165  H   THR B  38      46.907 -45.707 -37.818  1.00  0.00
ATOM    166  H   THR B  38      47.167 -46.987 -41.121  1.00  0.00
ATOM    167  H   THR B  38      46.832 -48.688 -40.619  1.00  0.00
ATOM    168  H   THR B  38      45.508 -47.460 -40.587  1.00  0.00
ATOM    169  N   THR B  39      44.220 -47.232 -36.896  1.00 83.04
ATOM    170  CA  THR B  39      42.866 -46.695 -36.788  1.00 84.37
ATOM    171  C   THR B  39      42.725 -45.422 -37.625  1.00 86.42
ATOM    172  O   THR B  39      43.641 -44.601 -37.677  1.00 86.17
ATOM    173  CB  THR B  39      42.469 -46.422 -35.324  1.00 83.87
ATOM    174  OG1 THR B  39      43.638 -46.094 -34.564  1.00 84.35
ATOM    175  CG2 THR B  39      41.817 -47.651 -34.714  1.00 81.87
ATOM    176  H   THR B  39      44.831 -47.225 -36.067  1.00  0.00
ATOM    177  H   THR B  39      42.185 -47.452 -37.176  1.00  0.00
ATOM    178  H   THR B  39      41.763 -45.592 -35.305  1.00  0.00
ATOM    179  H   THR B  39      44.056 -45.260 -35.000  1.00  0.00
ATOM    180  H   THR B  39      41.560 -47.398 -33.685  1.00  0.00
ATOM    181  H   THR B  39      40.931 -47.871 -35.310  1.00  0.00
ATOM    182  H   THR B  39      42.549 -48.457 -34.762  1.00  0.00
ATOM    183  N   PRO B  40      41.564 -45.260 -38.278  1.00 88.33
ATOM    184  CA  PRO B  40      41.287 -44.241 -39.287  1.00 89.89
ATOM    185  C   PRO B  40      42.006 -42.906 -39.084  1.00 91.52
ATOM    186  O   PRO B  40      42.762 -42.480 -39.959  1.00 92.38
ATOM    187  CB  PRO B  40      39.774 -44.057 -39.177  1.00 89.68
ATOM    188  CG  PRO B  40      39.277 -45.412 -38.805  1.00 89.07
ATOM    189  CD  PRO B  40      40.371 -46.079 -37.995  1.00 88.79
ATOM    190  H   PRO B  40      41.647 -44.563 -40.264  1.00  0.00
ATOM    191  H   PRO B  40      39.317 -43.685 -40.094  1.00  0.00
ATOM    192  H   PRO B  40      39.500 -43.313 -38.429  1.00  0.00
ATOM    193  H   PRO B  40      39.057 -45.989 -39.703  1.00  0.00
ATOM    194  H   PRO B  40      38.350 -45.340 -38.237  1.00  0.00
ATOM    195  H   PRO B  40      40.146 -46.098 -36.929  1.00  0.00
ATOM    196  H   PRO B  40      40.519 -47.129 -38.246  1.00  0.00
ATOM    197  N   PHE B  41      41.770 -42.249 -37.953  1.00 92.44
ATOM    198  CA  PHE B  41      42.279 -40.893 -37.755  1.00 93.03
ATOM    199  C   PHE B  41      43.194 -40.748 -36.542  1.00 92.62
ATOM    200  O   PHE B  41      43.938 -39.771 -36.433  1.00 93.09
ATOM    201  CB  PHE B  41      41.118 -39.898 -37.665  1.00 93.92
ATOM    202  CG  PHE B  41      40.286 -39.828 -38.914  1.00 96.64
ATOM    203  CD1 PHE B  41      40.602 -38.931 -39.923  1.00 99.10
ATOM    204  CD2 PHE B  41      39.193 -40.664 -39.084  1.00 99.41
ATOM    205  CE1 PHE B  41      39.841 -38.865 -41.078  1.00100.44
ATOM    206  CE2 PHE B  41      38.427 -40.604 -40.236  1.00101.41
ATOM    207  CZ  PHE B  41      38.752 -39.703 -41.234  1.00101.27
ATOM    208  H   PHE B  41      41.222 -42.701 -37.207  1.00  0.00
ATOM    209  H   PHE B  41      42.894 -40.671 -38.627  1.00  0.00
ATOM    210  H   PHE B  41      41.533 -38.905 -37.493  1.00  0.00
ATOM    211  H   PHE B  41      40.457 -40.240 -36.869  1.00  0.00
ATOM    212  H   PHE B  41      41.460 -38.269 -39.806  1.00  0.00
ATOM    213  H   PHE B  41      38.934 -41.377 -38.301  1.00  0.00
ATOM    214  H   PHE B  41      40.100 -38.154 -41.863  1.00  0.00
ATOM    215  H   PHE B  41      37.569 -41.266 -40.356  1.00  0.00
ATOM    216  H   PHE B  41      38.151 -39.654 -42.142  1.00  0.00
ATOM    217  N   VAL B  42      43.142 -41.720 -35.637  1.00 91.64
ATOM    218  CA  VAL B  42      43.957 -41.672 -34.427  1.00 90.60
ATOM    219  C   VAL B  42      45.246 -42.483 -34.571  1.00 89.16
ATOM    220  O   VAL B  42      46.106 -42.462 -33.689  1.00 88.46
ATOM    221  CB  VAL B  42      43.166 -42.153 -33.190  1.00 91.33
ATOM    222  CG1 VAL B  42      41.903 -41.317 -33.009  1.00 90.92
ATOM    223  CG2 VAL B  42      42.824 -43.631 -33.313  1.00 90.87
ATOM    224  H   VAL B  42      42.515 -42.522 -35.792  1.00  0.00
ATOM    225  H   VAL B  42      44.229 -40.627 -34.281  1.00  0.00
ATOM    226  H   VAL B  42      43.792 -42.024 -32.307  1.00  0.00
ATOM    227  H   VAL B  42      41.390 -41.701 -32.127  1.00  0.00
ATOM    228  H   VAL B  42      42.222 -40.283 -32.875  1.00  0.00
ATOM    229  H   VAL B  42      41.305 -41.443 -33.912  1.00  0.00
ATOM    230  H   VAL B  42      42.270 -43.906 -32.415  1.00  0.00
ATOM    231  H   VAL B  42      42.219 -43.744 -34.213  1.00  0.00
ATOM    232  H   VAL B  42      43.768 -44.171 -33.388  1.00  0.00
ATOM    233  N   GLY B  43      45.374 -43.191 -35.689  1.00 87.72
ATOM    234  CA  GLY B  43      46.565 -43.990 -35.968  1.00 85.75
ATOM    235  C   GLY B  43      46.803 -45.088 -34.950  1.00 84.31
ATOM    236  O   GLY B  43      45.906 -45.875 -34.650  1.00 83.81
ATOM    237  H   GLY B  43      44.610 -43.176 -36.380  1.00  0.00
ATOM    238  H   GLY B  43      47.409 -43.303 -35.913  1.00  0.00
ATOM    239  H   GLY B  43      46.437 -44.438 -36.954  1.00  0.00
ATOM    240  N   HIS B  44      48.023 -45.141 -34.422  1.00 83.51
ATOM    241  CA  HIS B  44      48.381 -46.114 -33.397  1.00 82.60
ATOM    242  C   HIS B  44      48.278 -45.484 -32.011  1.00 82.97
ATOM    243  O   HIS B  44      48.717 -46.071 -31.022  1.00 82.97
ATOM    244  CB  HIS B  44      49.810 -46.620 -33.616  1.00 81.69
ATOM    245  CG  HIS B  44      50.081 -47.097 -35.009  1.00 81.92
ATOM    246  ND1 HIS B  44      49.780 -48.374 -35.431  1.00 82.34
ATOM    247  CD2 HIS B  44      50.634 -46.470 -36.074  1.00 82.02
ATOM    248  CE1 HIS B  44      50.130 -48.511 -36.698  1.00 80.72
ATOM    249  NE2 HIS B  44      50.651 -47.370 -37.112  1.00 78.54
ATOM    250  H   HIS B  44      48.737 -44.474 -34.748  1.00  0.00
ATOM    251  H   HIS B  44      47.688 -46.952 -33.467  1.00  0.00
ATOM    252  H   HIS B  44      49.979 -47.464 -32.947  1.00  0.00
ATOM    253  H   HIS B  44      50.480 -45.778 -33.445  1.00  0.00
ATOM    254  H   HIS B  44      49.349 -49.107 -34.850  1.00  0.00
ATOM    255  H   HIS B  44      50.998 -45.443 -36.103  1.00  0.00
ATOM    256  H   HIS B  44      50.009 -49.412 -37.299  1.00  0.00
ATOM    257  N   ILE B  45      47.692 -44.291 -31.944  1.00 83.38
ATOM    258  CA  ILE B  45      47.697 -43.498 -30.713  1.00 83.66
ATOM    259  C   ILE B  45      47.064 -44.206 -29.516  1.00 83.85
ATOM    260  O   ILE B  45      47.614 -44.180 -28.415  1.00 83.32
ATOM    261  CB  ILE B  45      47.022 -42.122 -30.911  1.00 83.64
ATOM    262  CG1 ILE B  45      47.427 -41.164 -29.785  1.00 83.00
ATOM    263  CG2 ILE B  45      45.510 -42.274 -30.995  1.00 82.24
ATOM    264  CD1 ILE B  45      46.943 -39.739 -29.979  1.00 78.24
ATOM    265  H   ILE B  45      47.222 -43.916 -32.780  1.00  0.00
ATOM    266  H   ILE B  45      48.753 -43.356 -30.484  1.00  0.00
ATOM    267  H   ILE B  45      47.364 -41.695 -31.854  1.00  0.00
ATOM    268  H   ILE B  45      48.516 -41.133 -29.754  1.00  0.00
ATOM    269  H   ILE B  45      46.965 -41.531 -28.868  1.00  0.00
ATOM    270  H   ILE B  45      45.097 -41.275 -31.134  1.00  0.00
ATOM    271  H   ILE B  45      45.302 -42.921 -31.847  1.00  0.00
ATOM    272  H   ILE B  45      45.182 -42.722 -30.057  1.00  0.00
ATOM    273  H   ILE B  45      47.292 -39.164 -29.121  1.00  0.00
ATOM    274  H   ILE B  45      47.377 -39.379 -30.912  1.00  0.00
ATOM    275  H   ILE B  45      45.855 -39.776 -30.027  1.00  0.00
ATOM    276  N   ILE B  46      45.912 -44.833 -29.732  1.00 84.45
ATOM    277  CA  ILE B  46      45.239 -45.581 -28.672  1.00 85.12
ATOM    278  C   ILE B  46      46.048 -46.807 -28.249  1.00 84.84
ATOM    279  O   ILE B  46      46.237 -47.054 -27.057  1.00 84.16
ATOM    280  CB  ILE B  46      43.813 -46.004 -29.090  1.00 85.84
ATOM    281  CG1 ILE B  46      42.794 -44.944 -28.661  1.00 87.28
ATOM    282  CG2 ILE B  46      43.446 -47.346 -28.471  1.00 86.25
ATOM    283  CD1 ILE B  46      43.030 -43.574 -29.262  1.00 89.50
ATOM    284  H   ILE B  46      45.484 -44.791 -30.668  1.00  0.00
ATOM    285  H   ILE B  46      45.160 -44.910 -27.817  1.00  0.00
ATOM    286  H   ILE B  46      43.794 -46.100 -30.176  1.00  0.00
ATOM    287  H   ILE B  46      42.866 -44.836 -27.579  1.00  0.00
ATOM    288  H   ILE B  46      41.818 -45.276 -29.014  1.00  0.00
ATOM    289  H   ILE B  46      42.436 -47.584 -28.803  1.00  0.00
ATOM    290  H   ILE B  46      44.174 -48.073 -28.832  1.00  0.00
ATOM    291  H   ILE B  46      43.499 -47.223 -27.389  1.00  0.00
ATOM    292  H   ILE B  46      42.246 -42.920 -28.882  1.00  0.00
ATOM    293  H   ILE B  46      44.020 -43.250 -28.939  1.00  0.00
ATOM    294  H   ILE B  46      42.974 -43.687 -30.345  1.00  0.00
ATOM    295  N   GLN B  47      46.527 -47.565 -29.232  1.00 84.88
ATOM    296  CA  GLN B  47      47.336 -48.753 -28.975  1.00 84.37
ATOM    297  C   GLN B  47      48.646 -48.374 -28.298  1.00 84.31
ATOM    298  O   GLN B  47      49.085 -49.027 -27.351  1.00 84.23
ATOM    299  CB  GLN B  47      47.639 -49.479 -30.285  1.00 83.86
ATOM    300  CG  GLN B  47      46.442 -49.635 -31.200  1.00 84.16
ATOM    301  CD  GLN B  47      46.839 -50.064 -32.596  1.00 87.19
ATOM    302  OE1 GLN B  47      48.013 -50.319 -32.868  1.00 89.37
ATOM    303  NE2 GLN B  47      45.862 -50.142 -33.492  1.00 88.47
ATOM    304  H   GLN B  47      46.320 -47.305 -30.207  1.00  0.00
ATOM    305  H   GLN B  47      46.771 -49.411 -28.315  1.00  0.00
ATOM    306  H   GLN B  47      47.983 -50.482 -30.032  1.00  0.00
ATOM    307  H   GLN B  47      48.371 -48.877 -30.824  1.00  0.00
ATOM    308  H   GLN B  47      45.942 -48.669 -31.272  1.00  0.00
ATOM    309  H   GLN B  47      45.794 -50.405 -30.781  1.00  0.00
ATOM    310  H   GLN B  47      46.072 -50.429 -34.459  1.00  0.00
ATOM    311  H   GLN B  47      44.895 -49.916 -33.220  1.00  0.00
ATOM    312  N   PHE B  48      49.269 -47.313 -28.803  1.00 84.18
ATOM    313  CA  PHE B  48      50.531 -46.821 -28.269  1.00 83.64
ATOM    314  C   PHE B  48      50.366 -46.396 -26.811  1.00 84.04
ATOM    315  O   PHE B  48      51.111 -46.842 -25.937  1.00 83.75
ATOM    316  CB  PHE B  48      51.036 -45.653 -29.122  1.00 82.41
ATOM    317  CG  PHE B  48      52.412 -45.176 -28.756  1.00 80.88
ATOM    318  CD1 PHE B  48      53.480 -46.058 -28.721  1.00 79.40
ATOM    319  CD2 PHE B  48      52.643 -43.840 -28.469  1.00 79.10
ATOM    320  CE1 PHE B  48      54.749 -45.617 -28.390  1.00 76.46
ATOM    321  CE2 PHE B  48      53.908 -43.395 -28.140  1.00 74.92
ATOM    322  CZ  PHE B  48      54.962 -44.284 -28.101  1.00 76.48
ATOM    323  H   PHE B  48      48.843 -46.821 -29.601  1.00  0.00
ATOM    324  H   PHE B  48      51.268 -47.624 -28.304  1.00  0.00
ATOM    325  H   PHE B  48      50.356 -44.813 -28.981  1.00  0.00
ATOM    326  H   PHE B  48      51.098 -46.008 -30.151  1.00  0.00
ATOM    327  H   PHE B  48      53.319 -47.110 -28.957  1.00  0.00
ATOM    328  H   PHE B  48      51.815 -43.131 -28.503  1.00  0.00
ATOM    329  H   PHE B  48      55.580 -46.322 -28.357  1.00  0.00
ATOM    330  H   PHE B  48      54.074 -42.342 -27.911  1.00  0.00
ATOM    331  H   PHE B  48      55.961 -43.935 -27.842  1.00  0.00
ATOM    332  N   GLY B  49      49.377 -45.543 -26.560  1.00 84.23
ATOM    333  CA  GLY B  49      49.100 -45.036 -25.218  1.00 83.82
ATOM    334  C   GLY B  49      48.967 -46.116 -24.160  1.00 84.03
ATOM    335  O   GLY B  49      49.493 -45.976 -23.054  1.00 84.45
ATOM    336  H   GLY B  49      48.784 -45.228 -27.341  1.00  0.00
ATOM    337  H   GLY B  49      48.134 -44.535 -25.288  1.00  0.00
ATOM    338  H   GLY B  49      49.926 -44.379 -24.947  1.00  0.00
ATOM    339  N   LYS B  50      48.258 -47.192 -24.492  1.00 82.32
ATOM    340  CA  LYS B  50      48.094 -48.315 -23.572  1.00 81.51
ATOM    341  C   LYS B  50      49.435 -48.751 -22.984  1.00 79.48
ATOM    342  O   LYS B  50      49.687 -48.572 -21.792  1.00 80.20
ATOM    343  CB  LYS B  50      47.409 -49.495 -24.275  1.00 83.53
ATOM    344  CG  LYS B  50      47.668 -50.864 -23.639  1.00 85.96
ATOM    345  CD  LYS B  50      46.949 -51.031 -22.302  1.00 89.13
ATOM    346  CE  LYS B  50      45.478 -51.382 -22.492  1.00 88.54
ATOM    347  NZ  LYS B  50      44.788 -51.608 -21.189  1.00 83.88
ATOM    348  H   LYS B  50      47.814 -47.234 -25.420  1.00  0.00
ATOM    349  H   LYS B  50      47.459 -47.982 -22.751  1.00  0.00
ATOM    350  H   LYS B  50      47.810 -49.537 -25.288  1.00  0.00
ATOM    351  H   LYS B  50      46.335 -49.319 -24.213  1.00  0.00
ATOM    352  H   LYS B  50      48.739 -50.957 -23.460  1.00  0.00
ATOM    353  H   LYS B  50      47.292 -51.628 -24.319  1.00  0.00
ATOM    354  H   LYS B  50      47.009 -50.088 -21.758  1.00  0.00
ATOM    355  H   LYS B  50      47.426 -51.844 -21.755  1.00  0.00
ATOM    356  H   LYS B  50      45.401 -52.295 -23.082  1.00  0.00
ATOM    357  H   LYS B  50      44.986 -50.540 -22.980  1.00  0.00
ATOM    358  H   LYS B  50      43.807 -51.838 -21.403  1.00  0.00
ATOM    359  H   LYS B  50      45.272 -52.389 -20.724  1.00  0.00
ATOM    360  H   LYS B  50      44.867 -50.734 -20.651  1.00  0.00
ATOM    361  N   ASP B  51      50.290 -49.321 -23.828  1.00 76.22
ATOM    362  CA  ASP B  51      51.596 -49.800 -23.392  1.00 73.21
ATOM    363  C   ASP B  51      52.674 -49.479 -24.423  1.00 70.86
ATOM    364  O   ASP B  51      53.010 -50.315 -25.262  1.00 70.99
ATOM    365  CB  ASP B  51      51.554 -51.307 -23.129  1.00 73.10
ATOM    366  CG  ASP B  51      52.917 -51.876 -22.789  1.00 73.97
ATOM    367  OD1 ASP B  51      53.176 -53.047 -23.140  1.00 73.37
ATOM    368  OD2 ASP B  51      53.732 -51.147 -22.180  1.00 70.92
ATOM    369  H   ASP B  51      50.022 -49.427 -24.817  1.00  0.00
ATOM    370  H   ASP B  51      51.846 -49.285 -22.465  1.00  0.00
ATOM    371  H   ASP B  51      51.199 -51.803 -24.032  1.00  0.00
ATOM    372  H   ASP B  51      50.902 -51.480 -22.273  1.00  0.00
ATOM    373  N   PRO B  52      53.222 -48.257 -24.362  1.00 68.30
ATOM    374  CA  PRO B  52      54.253 -47.846 -25.307  1.00 65.44
ATOM    375  C   PRO B  52      55.357 -48.890 -25.427  1.00 62.19
ATOM    376  O   PRO B  52      55.622 -49.387 -26.522  1.00 61.89
ATOM    377  CB  PRO B  52      54.807 -46.549 -24.692  1.00 65.31
ATOM    378  CG  PRO B  52      54.226 -46.471 -23.303  1.00 65.66
ATOM    379  CD  PRO B  52      52.936 -47.210 -23.370  1.00 67.58
ATOM    380  H   PRO B  52      53.861 -47.717 -26.316  1.00  0.00
ATOM    381  H   PRO B  52      54.544 -45.671 -25.281  1.00  0.00
ATOM    382  H   PRO B  52      55.896 -46.564 -24.650  1.00  0.00
ATOM    383  H   PRO B  52      54.080 -45.441 -22.979  1.00  0.00
ATOM    384  H   PRO B  52      54.893 -46.916 -22.565  1.00  0.00
ATOM    385  H   PRO B  52      52.626 -47.617 -22.408  1.00  0.00
ATOM    386  H   PRO B  52      52.088 -46.582 -23.643  1.00  0.00
ATOM    387  N   LEU B  53      55.985 -49.219 -24.303  1.00 59.39
ATOM    388  CA  LEU B  53      57.092 -50.173 -24.280  1.00 56.38
ATOM    389  C   LEU B  53      56.754 -51.440 -25.055  1.00 56.04
ATOM    390  O   LEU B  53      57.489 -51.840 -25.958  1.00 55.62
ATOM    391  CB  LEU B  53      57.467 -50.523 -22.838  1.00 54.07
ATOM    392  CG  LEU B  53      58.683 -51.433 -22.659  1.00 50.76
ATOM    393  CD1 LEU B  53      59.920 -50.826 -23.301  1.00 45.51
ATOM    394  CD2 LEU B  53      58.927 -51.724 -21.185  1.00 45.39
ATOM    395  H   LEU B  53      55.681 -48.787 -23.419  1.00  0.00
ATOM    396  H   LEU B  53      57.945 -49.699 -24.765  1.00  0.00
ATOM    397  H   LEU B  53      56.617 -51.066 -22.425  1.00  0.00
ATOM    398  H   LEU B  53      57.718 -49.581 -22.351  1.00  0.00
ATOM    399  H   LEU B  53      58.473 -52.376 -23.163  1.00  0.00
ATOM    400  H   LEU B  53      60.740 -51.524 -23.135  1.00  0.00
ATOM    401  H   LEU B  53      59.701 -50.703 -24.362  1.00  0.00
ATOM    402  H   LEU B  53      60.097 -49.869 -22.810  1.00  0.00
ATOM    403  H   LEU B  53      59.801 -52.373 -21.129  1.00  0.00
ATOM    404  H   LEU B  53      59.101 -50.766 -20.696  1.00  0.00
ATOM    405  H   LEU B  53      58.032 -52.216 -20.805  1.00  0.00
ATOM    406  N   GLY B  54      55.639 -52.065 -24.692  1.00 55.07
ATOM    407  CA  GLY B  54      55.175 -53.260 -25.375  1.00 54.67
ATOM    408  C   GLY B  54      55.020 -53.025 -26.863  1.00 55.24
ATOM    409  O   GLY B  54      55.646 -53.706 -27.679  1.00 56.26
ATOM    410  H   GLY B  54      55.089 -51.692 -23.905  1.00  0.00
ATOM    411  H   GLY B  54      54.195 -53.499 -24.961  1.00  0.00
ATOM    412  H   GLY B  54      55.892 -54.061 -25.193  1.00  0.00
ATOM    413  N   PHE B  55      54.182 -52.054 -27.215  1.00 54.26
ATOM    414  CA  PHE B  55      53.933 -51.725 -28.611  1.00 52.60
ATOM    415  C   PHE B  55      55.240 -51.672 -29.387  1.00 53.02
ATOM    416  O   PHE B  55      55.418 -52.383 -30.378  1.00 54.17
ATOM    417  CB  PHE B  55      53.205 -50.388 -28.721  1.00 52.39
ATOM    418  CG  PHE B  55      53.073 -49.880 -30.129  1.00 51.13
ATOM    419  CD1 PHE B  55      51.919 -50.111 -30.858  1.00 49.34
ATOM    420  CD2 PHE B  55      54.100 -49.164 -30.722  1.00 51.18
ATOM    421  CE1 PHE B  55      51.793 -49.640 -32.153  1.00 47.04
ATOM    422  CE2 PHE B  55      53.980 -48.692 -32.016  1.00 49.21
ATOM    423  CZ  PHE B  55      52.825 -48.932 -32.732  1.00 46.49
ATOM    424  H   PHE B  55      53.696 -51.521 -26.480  1.00  0.00
ATOM    425  H   PHE B  55      53.303 -52.504 -29.040  1.00  0.00
ATOM    426  H   PHE B  55      53.777 -49.647 -28.162  1.00  0.00
ATOM    427  H   PHE B  55      52.192 -50.539 -28.347  1.00  0.00
ATOM    428  H   PHE B  55      51.100 -50.671 -30.406  1.00  0.00
ATOM    429  H   PHE B  55      55.014 -48.970 -30.161  1.00  0.00
ATOM    430  H   PHE B  55      50.878 -49.828 -32.715  1.00  0.00
ATOM    431  H   PHE B  55      54.797 -48.131 -32.470  1.00  0.00
ATOM    432  H   PHE B  55      52.729 -48.563 -33.753  1.00  0.00
ATOM    433  N   MET B  56      56.157 -50.830 -28.929  1.00 52.10
ATOM    434  CA  MET B  56      57.437 -50.672 -29.605  1.00 51.01
ATOM    435  C   MET B  56      58.220 -51.985 -29.642  1.00 48.56
ATOM    436  O   MET B  56      58.694 -52.396 -30.699  1.00 47.85
ATOM    437  CB  MET B  56      58.253 -49.543 -28.968  1.00 51.26
ATOM    438  CG  MET B  56      57.667 -48.158 -29.227  1.00 54.52
ATOM    439  SD  MET B  56      58.704 -46.789 -28.664  1.00 62.88
ATOM    440  CE  MET B  56      58.377 -46.796 -26.903  1.00 60.95
ATOM    441  H   MET B  56      55.960 -50.279 -28.081  1.00  0.00
ATOM    442  H   MET B  56      57.237 -50.394 -30.640  1.00  0.00
ATOM    443  H   MET B  56      59.251 -49.566 -29.405  1.00  0.00
ATOM    444  H   MET B  56      58.252 -49.703 -27.890  1.00  0.00
ATOM    445  H   MET B  56      56.806 -48.178 -28.559  1.00  0.00
ATOM    446  H   MET B  56      57.415 -48.132 -30.287  1.00  0.00
ATOM    447  H   MET B  56      58.968 -45.991 -26.466  1.00  0.00
ATOM    448  H   MET B  56      57.307 -46.629 -26.777  1.00  0.00
ATOM    449  H   MET B  56      58.681 -47.772 -26.526  1.00  0.00
ATOM    450  N   LEU B  57      58.343 -52.641 -28.492  1.00 47.27
ATOM    451  CA  LEU B  57      58.998 -53.951 -28.416  1.00 45.75
ATOM    452  C   LEU B  57      58.488 -54.904 -29.490  1.00 46.31
ATOM    453  O   LEU B  57      59.271 -55.485 -30.242  1.00 44.72
ATOM    454  CB  LEU B  57      58.789 -54.578 -27.036  1.00 44.30
ATOM    455  CG  LEU B  57      60.000 -54.763 -26.115  1.00 39.82
ATOM    456  CD1 LEU B  57      61.198 -53.935 -26.554  1.00 40.33
ATOM    457  CD2 LEU B  57      59.613 -54.451 -24.674  1.00 34.93
ATOM    458  H   LEU B  57      57.968 -52.218 -27.631  1.00  0.00
ATOM    459  H   LEU B  57      60.062 -53.786 -28.584  1.00  0.00
ATOM    460  H   LEU B  57      58.432 -55.588 -27.238  1.00  0.00
ATOM    461  H   LEU B  57      58.135 -53.884 -26.508  1.00  0.00
ATOM    462  H   LEU B  57      60.308 -55.806 -26.182  1.00  0.00
ATOM    463  H   LEU B  57      62.000 -54.133 -25.843  1.00  0.00
ATOM    464  H   LEU B  57      61.459 -54.261 -27.561  1.00  0.00
ATOM    465  H   LEU B  57      60.888 -52.890 -26.534  1.00  0.00
ATOM    466  H   LEU B  57      60.505 -54.598 -24.066  1.00  0.00
ATOM    467  H   LEU B  57      59.273 -53.416 -24.652  1.00  0.00
ATOM    468  H   LEU B  57      58.818 -55.144 -24.400  1.00  0.00
ATOM    469  N   LYS B  58      57.170 -55.061 -29.553  1.00 47.39
ATOM    470  CA  LYS B  58      56.554 -55.941 -30.537  1.00 48.82
ATOM    471  C   LYS B  58      56.810 -55.452 -31.957  1.00 49.00
ATOM    472  O   LYS B  58      57.112 -56.242 -32.850  1.00 50.73
ATOM    473  CB  LYS B  58      55.056 -56.083 -30.260  1.00 48.03
ATOM    474  CG  LYS B  58      54.785 -56.816 -28.957  1.00 54.72
ATOM    475  CD  LYS B  58      53.319 -56.821 -28.568  1.00 59.86
ATOM    476  CE  LYS B  58      53.131 -57.601 -27.271  1.00 62.73
ATOM    477  NZ  LYS B  58      51.875 -57.235 -26.564  1.00 66.44
ATOM    478  H   LYS B  58      56.570 -54.549 -28.891  1.00  0.00
ATOM    479  H   LYS B  58      57.013 -56.925 -30.448  1.00  0.00
ATOM    480  H   LYS B  58      54.606 -56.654 -31.072  1.00  0.00
ATOM    481  H   LYS B  58      54.628 -55.084 -30.178  1.00  0.00
ATOM    482  H   LYS B  58      55.334 -56.303 -28.167  1.00  0.00
ATOM    483  H   LYS B  58      55.093 -57.853 -29.091  1.00  0.00
ATOM    484  H   LYS B  58      52.742 -57.296 -29.361  1.00  0.00
ATOM    485  H   LYS B  58      52.980 -55.795 -28.428  1.00  0.00
ATOM    486  H   LYS B  58      53.966 -57.389 -26.604  1.00  0.00
ATOM    487  H   LYS B  58      53.057 -58.659 -27.523  1.00  0.00
ATOM    488  H   LYS B  58      51.834 -57.806 -25.708  1.00  0.00
ATOM    489  H   LYS B  58      51.932 -56.229 -26.350  1.00  0.00
ATOM    490  H   LYS B  58      51.096 -57.447 -27.204  1.00  0.00
ATOM    491  N   ALA B  59      56.699 -54.144 -32.158  1.00 49.40
ATOM    492  CA  ALA B  59      57.001 -53.551 -33.450  1.00 47.30
ATOM    493  C   ALA B  59      58.439 -53.855 -33.846  1.00 45.90
ATOM    494  O   ALA B  59      58.696 -54.345 -34.945  1.00 46.88
ATOM    495  CB  ALA B  59      56.764 -52.052 -33.414  1.00 47.57
ATOM    496  H   ALA B  59      56.393 -53.538 -31.383  1.00  0.00
ATOM    497  H   ALA B  59      56.336 -53.986 -34.197  1.00  0.00
ATOM    498  H   ALA B  59      57.006 -51.667 -34.405  1.00  0.00
ATOM    499  H   ALA B  59      55.713 -51.901 -33.166  1.00  0.00
ATOM    500  H   ALA B  59      57.423 -51.643 -32.648  1.00  0.00
ATOM    501  N   LYS B  60      59.377 -53.570 -32.947  1.00 44.06
ATOM    502  CA  LYS B  60      60.785 -53.796 -33.243  1.00 42.22
ATOM    503  C   LYS B  60      60.995 -55.238 -33.661  1.00 42.08
ATOM    504  O   LYS B  60      61.786 -55.528 -34.561  1.00 42.77
ATOM    505  CB  LYS B  60      61.676 -53.471 -32.042  1.00 41.25
ATOM    506  CG  LYS B  60      63.161 -53.574 -32.371  1.00 38.11
ATOM    507  CD  LYS B  60      64.052 -53.413 -31.152  1.00 32.83
ATOM    508  CE  LYS B  60      65.520 -53.408 -31.569  1.00 36.20
ATOM    509  NZ  LYS B  60      66.449 -53.207 -30.423  1.00 39.54
ATOM    510  H   LYS B  60      59.104 -53.185 -32.031  1.00  0.00
ATOM    511  H   LYS B  60      61.066 -53.129 -34.058  1.00  0.00
ATOM    512  H   LYS B  60      61.456 -54.190 -31.253  1.00  0.00
ATOM    513  H   LYS B  60      61.472 -52.444 -31.741  1.00  0.00
ATOM    514  H   LYS B  60      63.406 -52.773 -33.069  1.00  0.00
ATOM    515  H   LYS B  60      63.342 -54.567 -32.782  1.00  0.00
ATOM    516  H   LYS B  60      63.877 -54.248 -30.474  1.00  0.00
ATOM    517  H   LYS B  60      63.814 -52.471 -30.658  1.00  0.00
ATOM    518  H   LYS B  60      65.682 -52.593 -32.274  1.00  0.00
ATOM    519  H   LYS B  60      65.749 -54.387 -31.990  1.00  0.00
ATOM    520  H   LYS B  60      67.406 -53.219 -30.805  1.00  0.00
ATOM    521  H   LYS B  60      66.216 -52.296 -30.003  1.00  0.00
ATOM    522  H   LYS B  60      66.289 -53.984 -29.766  1.00  0.00
ATOM    523  N   LYS B  61      60.281 -56.141 -32.998  1.00 41.24
ATOM    524  CA  LYS B  61      60.388 -57.563 -33.291  1.00 38.63
ATOM    525  C   LYS B  61      59.891 -57.838 -34.699  1.00 36.21
ATOM    526  O   LYS B  61      60.643 -58.305 -35.550  1.00 35.59
ATOM    527  CB  LYS B  61      59.586 -58.380 -32.276  1.00 38.83
ATOM    528  CG  LYS B  61      59.759 -59.883 -32.407  1.00 41.20
ATOM    529  CD  LYS B  61      58.993 -60.625 -31.322  1.00 43.42
ATOM    530  CE  LYS B  61      58.960 -62.120 -31.593  1.00 45.35
ATOM    531  NZ  LYS B  61      60.321 -62.677 -31.848  1.00 47.59
ATOM    532  H   LYS B  61      59.636 -55.827 -32.259  1.00  0.00
ATOM    533  H   LYS B  61      61.435 -57.859 -33.220  1.00  0.00
ATOM    534  H   LYS B  61      58.531 -58.163 -32.443  1.00  0.00
ATOM    535  H   LYS B  61      59.949 -58.106 -31.285  1.00  0.00
ATOM    536  H   LYS B  61      60.818 -60.119 -32.306  1.00  0.00
ATOM    537  H   LYS B  61      59.374 -60.193 -33.379  1.00  0.00
ATOM    538  H   LYS B  61      57.969 -60.253 -31.303  1.00  0.00
ATOM    539  H   LYS B  61      59.493 -60.457 -30.368  1.00  0.00
ATOM    540  H   LYS B  61      58.347 -62.305 -32.475  1.00  0.00
ATOM    541  H   LYS B  61      58.566 -62.617 -30.706  1.00  0.00
ATOM    542  H   LYS B  61      60.206 -63.686 -32.021  1.00  0.00
ATOM    543  H   LYS B  61      60.697 -62.188 -32.673  1.00  0.00
ATOM    544  H   LYS B  61      60.884 -62.494 -31.005  1.00  0.00
ATOM    545  N   LYS B  62      58.623 -57.524 -34.941  1.00 34.90
ATOM    546  CA  LYS B  62      57.990 -57.805 -36.226  1.00 34.92
ATOM    547  C   LYS B  62      58.669 -57.131 -37.418  1.00 35.26
ATOM    548  O   LYS B  62      58.757 -57.718 -38.495  1.00 34.82
ATOM    549  CB  LYS B  62      56.504 -57.431 -36.191  1.00 33.86
ATOM    550  CG  LYS B  62      55.785 -57.655 -37.510  1.00 33.28
ATOM    551  CD  LYS B  62      54.277 -57.531 -37.360  1.00 34.25
ATOM    552  CE  LYS B  62      53.581 -57.842 -38.680  1.00 38.62
ATOM    553  NZ  LYS B  62      52.094 -57.776 -38.580  1.00 39.91
ATOM    554  H   LYS B  62      58.070 -57.069 -34.200  1.00  0.00
ATOM    555  H   LYS B  62      58.102 -58.879 -36.377  1.00  0.00
ATOM    556  H   LYS B  62      56.434 -56.368 -35.959  1.00  0.00
ATOM    557  H   LYS B  62      56.024 -58.074 -35.453  1.00  0.00
ATOM    558  H   LYS B  62      56.013 -58.663 -37.856  1.00  0.00
ATOM    559  H   LYS B  62      56.123 -56.897 -38.217  1.00  0.00
ATOM    560  H   LYS B  62      54.035 -56.510 -37.065  1.00  0.00
ATOM    561  H   LYS B  62      53.937 -58.238 -36.604  1.00  0.00
ATOM    562  H   LYS B  62      53.850 -58.853 -38.988  1.00  0.00
ATOM    563  H   LYS B  62      53.884 -57.085 -39.403  1.00  0.00
ATOM    564  H   LYS B  62      51.719 -57.999 -39.513  1.00  0.00
ATOM    565  H   LYS B  62      51.808 -58.472 -37.876  1.00  0.00
ATOM    566  H   LYS B  62      51.854 -56.817 -38.290  1.00  0.00
ATOM    567  N   TYR B  63      59.151 -55.906 -37.225  1.00 36.46
ATOM    568  CA  TYR B  63      59.650 -55.106 -38.345  1.00 37.02
ATOM    569  C   TYR B  63      61.142 -54.770 -38.284  1.00 38.58
ATOM    570  O   TYR B  63      61.750 -54.454 -39.305  1.00 37.37
ATOM    571  CB  TYR B  63      58.844 -53.813 -38.469  1.00 36.57
ATOM    572  CG  TYR B  63      57.352 -54.014 -38.598  1.00 33.18
ATOM    573  CD1 TYR B  63      56.783 -54.399 -39.806  1.00 29.31
ATOM    574  CD2 TYR B  63      56.509 -53.800 -37.516  1.00 29.54
ATOM    575  CE1 TYR B  63      55.417 -54.574 -39.930  1.00 27.54
ATOM    576  CE2 TYR B  63      55.142 -53.971 -37.630  1.00 28.45
ATOM    577  CZ  TYR B  63      54.601 -54.357 -38.838  1.00 27.69
ATOM    578  OH  TYR B  63      53.240 -54.526 -38.950  1.00 30.56
ATOM    579  H   TYR B  63      59.173 -55.514 -36.273  1.00  0.00
ATOM    580  H   TYR B  63      59.520 -55.737 -39.224  1.00  0.00
ATOM    581  H   TYR B  63      59.177 -53.305 -39.374  1.00  0.00
ATOM    582  H   TYR B  63      59.002 -53.249 -37.550  1.00  0.00
ATOM    583  H   TYR B  63      57.425 -54.566 -40.671  1.00  0.00
ATOM    584  H   TYR B  63      56.932 -53.492 -36.560  1.00  0.00
ATOM    585  H   TYR B  63      54.987 -54.881 -40.883  1.00  0.00
ATOM    586  H   TYR B  63      54.495 -53.801 -36.769  1.00  0.00
ATOM    587  H   TYR B  63      53.051 -54.812 -39.921  1.00  0.00
ATOM    588  N   GLY B  64      61.725 -54.815 -37.091  1.00 40.77
ATOM    589  CA  GLY B  64      63.124 -54.429 -36.920  1.00 42.54
ATOM    590  C   GLY B  64      63.303 -53.114 -36.173  1.00 44.44
ATOM    591  O   GLY B  64      62.328 -52.458 -35.793  1.00 42.25
ATOM    592  H   GLY B  64      61.182 -55.127 -36.273  1.00  0.00
ATOM    593  H   GLY B  64      63.519 -54.290 -37.926  1.00  0.00
ATOM    594  H   GLY B  64      63.618 -55.228 -36.367  1.00  0.00
ATOM    595  N   GLY B  65      64.561 -52.727 -35.973  1.00 45.19
ATOM    596  CA  GLY B  65      64.901 -51.556 -35.171  1.00 45.18
ATOM    597  C   GLY B  65      64.359 -50.238 -35.688  1.00 45.72
ATOM    598  O   GLY B  65      64.035 -49.346 -34.904  1.00 46.69
ATOM    599  H   GLY B  65      65.322 -53.274 -36.400  1.00  0.00
ATOM    600  H   GLY B  65      65.988 -51.486 -35.219  1.00  0.00
ATOM    601  H   GLY B  65      64.489 -51.729 -34.177  1.00  0.00
ATOM    602  N   ILE B  66      64.258 -50.110 -37.007  1.00 45.15
ATOM    603  CA  ILE B  66      63.799 -48.867 -37.619  1.00 44.14
ATOM    604  C   ILE B  66      62.385 -49.004 -38.182  1.00 44.23
ATOM    605  O   ILE B  66      62.201 -49.499 -39.292  1.00 45.57
ATOM    606  CB  ILE B  66      64.737 -48.430 -38.765  1.00 44.21
ATOM    607  CG1 ILE B  66      66.209 -48.600 -38.367  1.00 42.92
ATOM    608  CG2 ILE B  66      64.432 -47.003 -39.193  1.00 44.70
ATOM    609  CD1 ILE B  66      66.701 -47.611 -37.337  1.00 40.50
ATOM    610  H   ILE B  66      64.509 -50.906 -37.611  1.00  0.00
ATOM    611  H   ILE B  66      63.803 -48.115 -36.830  1.00  0.00
ATOM    612  H   ILE B  66      64.557 -49.078 -39.623  1.00  0.00
ATOM    613  H   ILE B  66      66.812 -48.452 -39.263  1.00  0.00
ATOM    614  H   ILE B  66      66.303 -49.586 -37.913  1.00  0.00
ATOM    615  H   ILE B  66      65.124 -46.757 -39.999  1.00  0.00
ATOM    616  H   ILE B  66      63.395 -46.986 -39.529  1.00  0.00
ATOM    617  H   ILE B  66      64.585 -46.369 -38.320  1.00  0.00
ATOM    618  H   ILE B  66      67.749 -47.842 -37.148  1.00  0.00
ATOM    619  H   ILE B  66      66.576 -46.616 -37.765  1.00  0.00
ATOM    620  H   ILE B  66      66.089 -47.748 -36.446  1.00  0.00
ATOM    621  N   PHE B  67      61.389 -48.561 -37.422  1.00 44.12
ATOM    622  CA  PHE B  67      60.003 -48.611 -37.886  1.00 44.64
ATOM    623  C   PHE B  67      59.288 -47.263 -37.748  1.00 45.34
ATOM    624  O   PHE B  67      59.800 -46.335 -37.118  1.00 43.95
ATOM    625  CB  PHE B  67      59.222 -49.708 -37.159  1.00 44.93
ATOM    626  CG  PHE B  67      59.108 -49.493 -35.676  1.00 45.18
ATOM    627  CD1 PHE B  67      58.208 -48.576 -35.162  1.00 43.86
ATOM    628  CD2 PHE B  67      59.895 -50.216 -34.795  1.00 44.62
ATOM    629  CE1 PHE B  67      58.100 -48.381 -33.801  1.00 44.85
ATOM    630  CE2 PHE B  67      59.793 -50.024 -33.434  1.00 39.84
ATOM    631  CZ  PHE B  67      58.894 -49.107 -32.935  1.00 42.27
ATOM    632  H   PHE B  67      61.597 -48.176 -36.490  1.00  0.00
ATOM    633  H   PHE B  67      60.038 -48.849 -38.949  1.00  0.00
ATOM    634  H   PHE B  67      59.745 -50.652 -37.310  1.00  0.00
ATOM    635  H   PHE B  67      58.206 -49.698 -37.553  1.00  0.00
ATOM    636  H   PHE B  67      57.577 -48.001 -35.840  1.00  0.00
ATOM    637  H   PHE B  67      60.605 -50.947 -35.183  1.00  0.00
ATOM    638  H   PHE B  67      57.388 -47.654 -33.409  1.00  0.00
ATOM    639  H   PHE B  67      60.423 -50.597 -32.753  1.00  0.00
ATOM    640  H   PHE B  67      58.810 -48.955 -31.859  1.00  0.00
ATOM    641  N   THR B  68      58.098 -47.170 -38.336  1.00 45.28
ATOM    642  CA  THR B  68      57.362 -45.914 -38.397  1.00 44.62
ATOM    643  C   THR B  68      55.942 -46.042 -37.855  1.00 46.27
ATOM    644  O   THR B  68      55.117 -46.775 -38.403  1.00 45.55
ATOM    645  CB  THR B  68      57.294 -45.380 -39.840  1.00 43.36
ATOM    646  OG1 THR B  68      58.620 -45.126 -40.317  1.00 42.50
ATOM    647  CG2 THR B  68      56.488 -44.098 -39.900  1.00 43.65
ATOM    648  H   THR B  68      57.684 -48.012 -38.761  1.00  0.00
ATOM    649  H   THR B  68      57.911 -45.214 -37.767  1.00  0.00
ATOM    650  H   THR B  68      56.808 -46.130 -40.465  1.00  0.00
ATOM    651  H   THR B  68      59.136 -46.016 -40.262  1.00  0.00
ATOM    652  H   THR B  68      56.479 -43.776 -40.941  1.00  0.00
ATOM    653  H   THR B  68      55.486 -44.334 -39.540  1.00  0.00
ATOM    654  H   THR B  68      56.990 -43.376 -39.256  1.00  0.00
ATOM    655  N   MET B  69      55.665 -45.318 -36.775  1.00 48.56
ATOM    656  CA  MET B  69      54.330 -45.271 -36.200  1.00 50.09
ATOM    657  C   MET B  69      53.546 -44.121 -36.807  1.00 50.74
ATOM    658  O   MET B  69      54.127 -43.148 -37.283  1.00 50.11
ATOM    659  CB  MET B  69      54.406 -45.060 -34.693  1.00 50.13
ATOM    660  CG  MET B  69      55.260 -46.057 -33.949  1.00 55.78
ATOM    661  SD  MET B  69      55.657 -45.404 -32.317  1.00 67.38
ATOM    662  CE  MET B  69      54.073 -44.709 -31.854  1.00 58.72
ATOM    663  H   MET B  69      56.419 -44.774 -36.332  1.00  0.00
ATOM    664  H   MET B  69      53.835 -46.218 -36.413  1.00  0.00
ATOM    665  H   MET B  69      53.393 -45.162 -34.303  1.00  0.00
ATOM    666  H   MET B  69      54.867 -44.085 -34.536  1.00  0.00
ATOM    667  H   MET B  69      56.173 -46.086 -34.543  1.00  0.00
ATOM    668  H   MET B  69      54.772 -47.031 -33.989  1.00  0.00
ATOM    669  H   MET B  69      54.193 -44.275 -30.861  1.00  0.00
ATOM    670  H   MET B  69      53.827 -43.953 -32.599  1.00  0.00
ATOM    671  H   MET B  69      53.354 -45.528 -31.854  1.00  0.00
ATOM    672  N   ASN B  70      52.224 -44.236 -36.778  1.00 52.86
ATOM    673  CA  ASN B  70      51.351 -43.162 -37.219  1.00 55.54
ATOM    674  C   ASN B  70      50.517 -42.639 -36.056  1.00 57.84
ATOM    675  O   ASN B  70      49.633 -43.334 -35.554  1.00 58.50
ATOM    676  CB  ASN B  70      50.445 -43.642 -38.353  1.00 55.60
ATOM    677  CG  ASN B  70      49.484 -42.571 -38.821  1.00 57.21
ATOM    678  OD1 ASN B  70      48.658 -42.080 -38.050  1.00 57.26
ATOM    679  ND2 ASN B  70      49.580 -42.207 -40.096  1.00 57.51
ATOM    680  H   ASN B  70      51.805 -45.111 -36.433  1.00  0.00
ATOM    681  H   ASN B  70      51.970 -42.346 -37.592  1.00  0.00
ATOM    682  H   ASN B  70      49.857 -44.485 -37.990  1.00  0.00
ATOM    683  H   ASN B  70      51.078 -43.907 -39.200  1.00  0.00
ATOM    684  H   ASN B  70      48.953 -41.482 -40.473  1.00  0.00
ATOM    685  H   ASN B  70      50.282 -42.650 -40.707  1.00  0.00
ATOM    686  N   ILE B  71      50.810 -41.417 -35.621  1.00 59.63
ATOM    687  CA  ILE B  71      50.097 -40.811 -34.501  1.00 60.22
ATOM    688  C   ILE B  71      49.235 -39.646 -34.974  1.00 62.03
ATOM    689  O   ILE B  71      49.720 -38.524 -35.128  1.00 64.30
ATOM    690  CB  ILE B  71      51.068 -40.324 -33.408  1.00 59.67
ATOM    691  CG1 ILE B  71      51.920 -41.486 -32.895  1.00 61.11
ATOM    692  CG2 ILE B  71      50.304 -39.705 -32.253  1.00 56.36
ATOM    693  CD1 ILE B  71      51.144 -42.498 -32.078  1.00 57.68
ATOM    694  H   ILE B  71      51.559 -40.885 -36.086  1.00  0.00
ATOM    695  H   ILE B  71      49.456 -41.582 -34.074  1.00  0.00
ATOM    696  H   ILE B  71      51.720 -39.569 -33.846  1.00  0.00
ATOM    697  H   ILE B  71      52.694 -41.071 -32.249  1.00  0.00
ATOM    698  H   ILE B  71      52.310 -42.013 -33.766  1.00  0.00
ATOM    699  H   ILE B  71      51.042 -39.383 -31.519  1.00  0.00
ATOM    700  H   ILE B  71      49.741 -38.864 -32.658  1.00  0.00
ATOM    701  H   ILE B  71      49.647 -40.478 -31.855  1.00  0.00
ATOM    702  H   ILE B  71      51.850 -43.270 -31.772  1.00  0.00
ATOM    703  H   ILE B  71      50.729 -41.966 -31.222  1.00  0.00
ATOM    704  H   ILE B  71      50.363 -42.898 -32.724  1.00  0.00
ATOM    705  N   CYS B  72      47.956 -39.920 -35.209  1.00 63.06
ATOM    706  CA  CYS B  72      47.034 -38.902 -35.694  1.00 64.35
ATOM    707  C   CYS B  72      47.570 -38.229 -36.956  1.00 64.37
ATOM    708  O   CYS B  72      47.703 -37.007 -37.012  1.00 65.80
ATOM    709  CB  CYS B  72      46.768 -37.860 -34.607  1.00 64.45
ATOM    710  SG  CYS B  72      45.819 -38.483 -33.203  1.00 68.86
ATOM    711  H   CYS B  72      47.608 -40.875 -35.044  1.00  0.00
ATOM    712  H   CYS B  72      46.094 -39.393 -35.946  1.00  0.00
ATOM    713  H   CYS B  72      46.109 -37.174 -35.139  1.00  0.00
ATOM    714  H   CYS B  72      47.738 -37.436 -34.348  1.00  0.00
ATOM    715  H   CYS B  72      45.708 -37.722 -32.564  1.00  0.00
ATOM    716  N   GLY B  73      47.880 -39.035 -37.965  1.00 63.25
ATOM    717  CA  GLY B  73      48.360 -38.517 -39.238  1.00 61.77
ATOM    718  C   GLY B  73      49.833 -38.167 -39.217  1.00 61.64
ATOM    719  O   GLY B  73      50.405 -37.799 -40.241  1.00 63.69
ATOM    720  H   GLY B  73      47.778 -40.053 -37.844  1.00  0.00
ATOM    721  H   GLY B  73      47.804 -37.597 -39.419  1.00  0.00
ATOM    722  H   GLY B  73      48.180 -39.280 -39.995  1.00  0.00
ATOM    723  N   ASN B  74      50.457 -38.280 -38.051  1.00 60.71
ATOM    724  CA  ASN B  74      51.878 -37.976 -37.932  1.00 60.21
ATOM    725  C   ASN B  74      52.769 -39.212 -38.024  1.00 58.25
ATOM    726  O   ASN B  74      52.592 -40.178 -37.281  1.00 57.87
ATOM    727  CB  ASN B  74      52.164 -37.205 -36.641  1.00 61.54
ATOM    728  CG  ASN B  74      51.816 -35.732 -36.752  1.00 67.77
ATOM    729  OD1 ASN B  74      51.028 -35.332 -37.609  1.00 75.11
ATOM    730  ND2 ASN B  74      52.406 -34.916 -35.885  1.00 71.22
ATOM    731  H   ASN B  74      49.931 -38.586 -37.220  1.00  0.00
ATOM    732  H   ASN B  74      52.127 -37.348 -38.788  1.00  0.00
ATOM    733  H   ASN B  74      53.230 -37.283 -36.425  1.00  0.00
ATOM    734  H   ASN B  74      51.545 -37.631 -35.852  1.00  0.00
ATOM    735  H   ASN B  74      52.208 -33.905 -35.912  1.00  0.00
ATOM    736  H   ASN B  74      53.061 -35.294 -35.186  1.00  0.00
ATOM    737  N   ARG B  75      53.724 -39.173 -38.948  1.00 55.53
ATOM    738  CA  ARG B  75      54.709 -40.234 -39.083  1.00 53.06
ATOM    739  C   ARG B  75      55.885 -39.970 -38.162  1.00 53.04
ATOM    740  O   ARG B  75      56.579 -38.965 -38.302  1.00 54.09
ATOM    741  CB  ARG B  75      55.217 -40.328 -40.523  1.00 51.85
ATOM    742  CG  ARG B  75      54.244 -40.949 -41.504  1.00 51.90
ATOM    743  CD  ARG B  75      54.753 -40.808 -42.930  1.00 50.11
ATOM    744  NE  ARG B  75      56.135 -41.261 -43.059  1.00 47.47
ATOM    745  CZ  ARG B  75      56.490 -42.468 -43.487  1.00 43.41
ATOM    746  NH1 ARG B  75      55.563 -43.349 -43.836  1.00 42.89
ATOM    747  NH2 ARG B  75      57.772 -42.790 -43.567  1.00 39.19
ATOM    748  H   ARG B  75      53.768 -38.367 -39.588  1.00  0.00
ATOM    749  H   ARG B  75      54.229 -41.175 -38.814  1.00  0.00
ATOM    750  H   ARG B  75      56.103 -40.964 -40.512  1.00  0.00
ATOM    751  H   ARG B  75      55.388 -39.307 -40.864  1.00  0.00
ATOM    752  H   ARG B  75      53.287 -40.434 -41.419  1.00  0.00
ATOM    753  H   ARG B  75      54.135 -42.008 -41.269  1.00  0.00
ATOM    754  H   ARG B  75      54.705 -39.765 -43.243  1.00  0.00
ATOM    755  H   ARG B  75      54.152 -41.451 -43.573  1.00  0.00
ATOM    756  H   ARG B  75      56.884 -40.602 -42.801  1.00  0.00
ATOM    757  H   ARG B  75      55.840 -44.284 -44.167  1.00  0.00
ATOM    758  H   ARG B  75      54.566 -43.098 -43.776  1.00  0.00
ATOM    759  H   ARG B  75      58.048 -43.725 -43.899  1.00  0.00
ATOM    760  H   ARG B  75      58.493 -42.105 -43.298  1.00  0.00
ATOM    761  N   ILE B  76      56.103 -40.872 -37.214  1.00 52.79
ATOM    762  CA  ILE B  76      57.289 -40.816 -36.377  1.00 50.54
ATOM    763  C   ILE B  76      58.095 -42.093 -36.547  1.00 50.53
ATOM    764  O   ILE B  76      57.607 -43.187 -36.273  1.00 50.94
ATOM    765  CB  ILE B  76      56.945 -40.603 -34.890  1.00 50.59
ATOM    766  CG1 ILE B  76      57.996 -41.274 -34.007  1.00 49.87
ATOM    767  CG2 ILE B  76      55.568 -41.154 -34.573  1.00 50.79
ATOM    768  CD1 ILE B  76      57.714 -41.153 -32.536  1.00 52.48
ATOM    769  H   ILE B  76      55.418 -41.627 -37.069  1.00  0.00
ATOM    770  H   ILE B  76      57.879 -39.958 -36.698  1.00  0.00
ATOM    771  H   ILE B  76      56.941 -39.532 -34.687  1.00  0.00
ATOM    772  H   ILE B  76      58.955 -40.792 -34.196  1.00  0.00
ATOM    773  H   ILE B  76      57.987 -42.338 -34.242  1.00  0.00
ATOM    774  H   ILE B  76      55.388 -40.972 -33.513  1.00  0.00
ATOM    775  H   ILE B  76      54.858 -40.618 -35.202  1.00  0.00
ATOM    776  H   ILE B  76      55.590 -42.219 -34.804  1.00  0.00
ATOM    777  H   ILE B  76      58.523 -41.664 -32.013  1.00  0.00
ATOM    778  H   ILE B  76      57.689 -40.089 -32.303  1.00  0.00
ATOM    779  H   ILE B  76      56.750 -41.630 -32.356  1.00  0.00
ATOM    780  N   THR B  77      59.327 -41.942 -37.019  1.00 49.38
ATOM    781  CA  THR B  77      60.214 -43.069 -37.242  1.00 47.86
ATOM    782  C   THR B  77      61.180 -43.209 -36.078  1.00 48.82
ATOM    783  O   THR B  77      61.952 -42.296 -35.789  1.00 47.94
ATOM    784  CB  THR B  77      61.014 -42.897 -38.541  1.00 47.57
ATOM    785  OG1 THR B  77      60.115 -42.874 -39.656  1.00 47.69
ATOM    786  CG2 THR B  77      62.005 -44.036 -38.715  1.00 47.04
ATOM    787  H   THR B  77      59.665 -40.993 -37.234  1.00  0.00
ATOM    788  H   THR B  77      59.599 -43.965 -37.325  1.00  0.00
ATOM    789  H   THR B  77      61.565 -41.958 -38.489  1.00  0.00
ATOM    790  H   THR B  77      59.463 -42.092 -39.501  1.00  0.00
ATOM    791  H   THR B  77      62.537 -43.856 -39.649  1.00  0.00
ATOM    792  H   THR B  77      62.675 -44.010 -37.855  1.00  0.00
ATOM    793  H   THR B  77      61.426 -44.959 -38.750  1.00  0.00
ATOM    794  N   VAL B  78      61.134 -44.357 -35.411  1.00 50.39
ATOM    795  CA  VAL B  78      61.986 -44.593 -34.254  1.00 51.51
ATOM    796  C   VAL B  78      63.248 -45.361 -34.627  1.00 51.64
ATOM    797  O   VAL B  78      63.188 -46.395 -35.293  1.00 51.53
ATOM    798  CB  VAL B  78      61.236 -45.345 -33.139  1.00 50.97
ATOM    799  CG1 VAL B  78      60.028 -44.549 -32.688  1.00 53.08
ATOM    800  CG2 VAL B  78      60.814 -46.717 -33.621  1.00 55.22
ATOM    801  H   VAL B  78      60.483 -45.094 -35.718  1.00  0.00
ATOM    802  H   VAL B  78      62.275 -43.610 -33.881  1.00  0.00
ATOM    803  H   VAL B  78      61.908 -45.468 -32.289  1.00  0.00
ATOM    804  H   VAL B  78      59.540 -45.127 -31.903  1.00  0.00
ATOM    805  H   VAL B  78      60.397 -43.593 -32.317  1.00  0.00
ATOM    806  H   VAL B  78      59.385 -44.425 -33.559  1.00  0.00
ATOM    807  H   VAL B  78      60.291 -47.198 -32.794  1.00  0.00
ATOM    808  H   VAL B  78      60.161 -46.566 -34.480  1.00  0.00
ATOM    809  H   VAL B  78      61.723 -47.253 -33.893  1.00  0.00
ATOM    810  N   VAL B  79      64.393 -44.835 -34.204  1.00 52.47
ATOM    811  CA  VAL B  79      65.662 -45.518 -34.387  1.00 52.30
ATOM    812  C   VAL B  79      65.801 -46.572 -33.298  1.00 53.09
ATOM    813  O   VAL B  79      66.460 -46.351 -32.280  1.00 53.30
ATOM    814  CB  VAL B  79      66.846 -44.541 -34.315  1.00 52.57
ATOM    815  CG1 VAL B  79      68.157 -45.276 -34.538  1.00 51.68
ATOM    816  CG2 VAL B  79      66.674 -43.426 -35.338  1.00 52.31
ATOM    817  H   VAL B  79      64.380 -43.919 -33.734  1.00  0.00
ATOM    818  H   VAL B  79      65.675 -45.978 -35.375  1.00  0.00
ATOM    819  H   VAL B  79      66.870 -44.096 -33.320  1.00  0.00
ATOM    820  H   VAL B  79      68.953 -44.534 -34.475  1.00  0.00
ATOM    821  H   VAL B  79      68.240 -46.026 -33.751  1.00  0.00
ATOM    822  H   VAL B  79      68.103 -45.730 -35.527  1.00  0.00
ATOM    823  H   VAL B  79      67.538 -42.768 -35.241  1.00  0.00
ATOM    824  H   VAL B  79      66.632 -43.898 -36.320  1.00  0.00
ATOM    825  H   VAL B  79      65.744 -42.912 -35.096  1.00  0.00
ATOM    826  N   GLY B  80      65.154 -47.713 -33.513  1.00 52.95
ATOM    827  CA  GLY B  80      65.177 -48.806 -32.554  1.00 52.92
ATOM    828  C   GLY B  80      66.446 -49.626 -32.644  1.00 52.85
ATOM    829  O   GLY B  80      66.779 -50.367 -31.724  1.00 53.26
ATOM    830  H   GLY B  80      64.620 -47.827 -34.386  1.00  0.00
ATOM    831  H   GLY B  80      64.339 -49.455 -32.807  1.00  0.00
ATOM    832  H   GLY B  80      65.085 -48.379 -31.555  1.00  0.00
ATOM    833  N   ASP B  81      67.157 -49.495 -33.759  1.00 53.92
ATOM    834  CA  ASP B  81      68.412 -50.214 -33.944  1.00 55.40
ATOM    835  C   ASP B  81      69.507 -49.553 -33.119  1.00 55.24
ATOM    836  O   ASP B  81      70.041 -48.509 -33.497  1.00 55.01
ATOM    837  CB  ASP B  81      68.803 -50.259 -35.422  1.00 54.91
ATOM    838  CG  ASP B  81      70.035 -51.107 -35.671  1.00 58.06
ATOM    839  OD1 ASP B  81      70.927 -51.133 -34.797  1.00 60.75
ATOM    840  OD2 ASP B  81      70.115 -51.746 -36.741  1.00 63.08
ATOM    841  H   ASP B  81      66.815 -48.874 -34.506  1.00  0.00
ATOM    842  H   ASP B  81      68.281 -51.241 -33.604  1.00  0.00
ATOM    843  H   ASP B  81      69.022 -49.243 -35.750  1.00  0.00
ATOM    844  H   ASP B  81      67.977 -50.707 -35.975  1.00  0.00
ATOM    845  N   VAL B  82      69.840 -50.173 -31.992  1.00 55.30
ATOM    846  CA  VAL B  82      70.751 -49.567 -31.030  1.00 55.15
ATOM    847  C   VAL B  82      72.141 -49.334 -31.619  1.00 55.32
ATOM    848  O   VAL B  82      73.025 -48.802 -30.951  1.00 55.02
ATOM    849  CB  VAL B  82      70.857 -50.411 -29.749  1.00 54.93
ATOM    850  CG1 VAL B  82      71.820 -51.574 -29.951  1.00 55.48
ATOM    851  CG2 VAL B  82      71.298 -49.546 -28.587  1.00 56.34
ATOM    852  H   VAL B  82      69.445 -51.103 -31.794  1.00  0.00
ATOM    853  H   VAL B  82      70.328 -48.595 -30.775  1.00  0.00
ATOM    854  H   VAL B  82      69.873 -50.822 -29.521  1.00  0.00
ATOM    855  H   VAL B  82      71.850 -52.129 -29.014  1.00  0.00
ATOM    856  H   VAL B  82      71.423 -52.178 -30.767  1.00  0.00
ATOM    857  H   VAL B  82      72.791 -51.145 -30.199  1.00  0.00
ATOM    858  H   VAL B  82      71.355 -50.193 -27.712  1.00  0.00
ATOM    859  H   VAL B  82      72.271 -49.132 -28.849  1.00  0.00
ATOM    860  H   VAL B  82      70.545 -48.767 -28.466  1.00  0.00
ATOM    861  N   HIS B  83      72.322 -49.725 -32.877  1.00 56.76
ATOM    862  CA  HIS B  83      73.602 -49.546 -33.562  1.00 57.20
ATOM    863  C   HIS B  83      73.632 -48.273 -34.404  1.00 57.15
ATOM    864  O   HIS B  83      74.679 -47.897 -34.928  1.00 56.90
ATOM    865  CB  HIS B  83      73.916 -50.755 -34.450  1.00 56.36
ATOM    866  CG  HIS B  83      74.521 -51.910 -33.715  1.00 56.38
ATOM    867  ND1 HIS B  83      75.881 -52.051 -33.541  1.00 54.76
ATOM    868  CD2 HIS B  83      73.952 -52.984 -33.117  1.00 57.80
ATOM    869  CE1 HIS B  83      76.124 -53.160 -32.864  1.00 56.34
ATOM    870  NE2 HIS B  83      74.970 -53.744 -32.595  1.00 59.35
ATOM    871  H   HIS B  83      71.540 -50.166 -33.382  1.00  0.00
ATOM    872  H   HIS B  83      74.363 -49.456 -32.787  1.00  0.00
ATOM    873  H   HIS B  83      74.634 -50.444 -35.209  1.00  0.00
ATOM    874  H   HIS B  83      72.969 -51.113 -34.855  1.00  0.00
ATOM    875  H   HIS B  83      76.596 -51.395 -33.885  1.00  0.00
ATOM    876  H   HIS B  83      72.886 -53.204 -33.061  1.00  0.00
ATOM    877  H   HIS B  83      77.108 -53.529 -32.577  1.00  0.00
ATOM    878  N   GLN B  84      72.486 -47.613 -34.530  1.00 57.63
ATOM    879  CA  GLN B  84      72.370 -46.447 -35.402  1.00 58.82
ATOM    880  C   GLN B  84      72.089 -45.161 -34.626  1.00 59.05
ATOM    881  O   GLN B  84      71.853 -44.108 -35.220  1.00 58.83
ATOM    882  CB  GLN B  84      71.271 -46.674 -36.441  1.00 59.41
ATOM    883  CG  GLN B  84      71.366 -48.003 -37.182  1.00 60.02
ATOM    884  CD  GLN B  84      72.442 -48.010 -38.251  1.00 60.61
ATOM    885  OE1 GLN B  84      73.317 -47.144 -38.278  1.00 61.57
ATOM    886  NE2 GLN B  84      72.383 -48.993 -39.139  1.00 61.88
ATOM    887  H   GLN B  84      71.661 -47.931 -34.001  1.00  0.00
ATOM    888  H   GLN B  84      73.332 -46.324 -35.899  1.00  0.00
ATOM    889  H   GLN B  84      71.366 -45.885 -37.187  1.00  0.00
ATOM    890  H   GLN B  84      70.322 -46.677 -35.905  1.00  0.00
ATOM    891  H   GLN B  84      70.410 -48.183 -37.673  1.00  0.00
ATOM    892  H   GLN B  84      71.622 -48.772 -36.453  1.00  0.00
ATOM    893  H   GLN B  84      73.086 -49.052 -39.890  1.00  0.00
ATOM    894  H   GLN B  84      71.634 -49.698 -39.078  1.00  0.00
ATOM    895  N   HIS B  85      72.114 -45.256 -33.300  1.00 58.51
ATOM    896  CA  HIS B  85      71.849 -44.113 -32.428  1.00 57.87
ATOM    897  C   HIS B  85      72.566 -42.839 -32.874  1.00 58.22
ATOM    898  O   HIS B  85      72.019 -41.740 -32.765  1.00 57.35
ATOM    899  CB  HIS B  85      72.237 -44.457 -30.988  1.00 57.50
ATOM    900  CG  HIS B  85      71.244 -45.330 -30.287  1.00 58.68
ATOM    901  ND1 HIS B  85      71.145 -45.393 -28.914  1.00 60.61
ATOM    902  CD2 HIS B  85      70.290 -46.160 -30.770  1.00 60.55
ATOM    903  CE1 HIS B  85      70.181 -46.233 -28.582  1.00 58.78
ATOM    904  NE2 HIS B  85      69.645 -46.711 -29.690  1.00 57.73
ATOM    905  H   HIS B  85      72.328 -46.168 -32.872  1.00  0.00
ATOM    906  H   HIS B  85      70.780 -43.908 -32.490  1.00  0.00
ATOM    907  H   HIS B  85      72.310 -43.528 -30.422  1.00  0.00
ATOM    908  H   HIS B  85      73.169 -45.021 -31.029  1.00  0.00
ATOM    909  H   HIS B  85      71.731 -44.867 -28.250  1.00  0.00
ATOM    910  H   HIS B  85      70.074 -46.355 -31.820  1.00  0.00
ATOM    911  H   HIS B  85      69.879 -46.488 -27.566  1.00  0.00
ATOM    912  N   SER B  86      73.789 -42.992 -33.377  1.00 58.51
ATOM    913  CA  SER B  86      74.610 -41.850 -33.777  1.00 58.83
ATOM    914  C   SER B  86      73.975 -41.045 -34.906  1.00 58.86
ATOM    915  O   SER B  86      74.230 -39.849 -35.048  1.00 59.03
ATOM    916  CB  SER B  86      76.002 -42.316 -34.198  1.00 59.33
ATOM    917  OG  SER B  86      75.930 -43.134 -35.353  1.00 62.56
ATOM    918  H   SER B  86      74.168 -43.943 -33.488  1.00  0.00
ATOM    919  H   SER B  86      74.688 -41.196 -32.908  1.00  0.00
ATOM    920  H   SER B  86      76.502 -42.874 -33.406  1.00  0.00
ATOM    921  H   SER B  86      76.589 -41.444 -34.486  1.00  0.00
ATOM    922  H   SER B  86      76.894 -43.414 -35.584  1.00  0.00
ATOM    923  N   LYS B  87      73.149 -41.709 -35.709  1.00 58.50
ATOM    924  CA  LYS B  87      72.486 -41.062 -36.835  1.00 57.04
ATOM    925  C   LYS B  87      71.331 -40.172 -36.381  1.00 56.14
ATOM    926  O   LYS B  87      70.738 -39.455 -37.185  1.00 55.64
ATOM    927  CB  LYS B  87      71.995 -42.110 -37.837  1.00 56.78
ATOM    928  CG  LYS B  87      73.108 -42.993 -38.384  1.00 57.48
ATOM    929  CD  LYS B  87      72.578 -44.024 -39.368  1.00 58.16
ATOM    930  CE  LYS B  87      73.684 -44.960 -39.836  1.00 56.64
ATOM    931  NZ  LYS B  87      74.836 -44.219 -40.420  1.00 56.91
ATOM    932  H   LYS B  87      72.973 -42.708 -35.531  1.00  0.00
ATOM    933  H   LYS B  87      73.219 -40.420 -37.324  1.00  0.00
ATOM    934  H   LYS B  87      71.551 -41.581 -38.681  1.00  0.00
ATOM    935  H   LYS B  87      71.293 -42.760 -37.315  1.00  0.00
ATOM    936  H   LYS B  87      73.569 -43.521 -37.549  1.00  0.00
ATOM    937  H   LYS B  87      73.824 -42.358 -38.906  1.00  0.00
ATOM    938  H   LYS B  87      72.176 -43.500 -40.235  1.00  0.00
ATOM    939  H   LYS B  87      71.809 -44.615 -38.871  1.00  0.00
ATOM    940  H   LYS B  87      73.287 -45.627 -40.601  1.00  0.00
ATOM    941  H   LYS B  87      74.057 -45.505 -38.969  1.00  0.00
ATOM    942  H   LYS B  87      75.532 -44.922 -40.708  1.00  0.00
ATOM    943  H   LYS B  87      74.475 -43.686 -41.224  1.00  0.00
ATOM    944  H   LYS B  87      75.201 -43.599 -39.682  1.00  0.00
ATOM    945  N   PHE B  88      71.021 -40.216 -35.089  1.00 55.62
ATOM    946  CA  PHE B  88      69.957 -39.385 -34.531  1.00 55.79
ATOM    947  C   PHE B  88      70.507 -38.261 -33.657  1.00 57.03
ATOM    948  O   PHE B  88      69.992 -37.144 -33.674  1.00 56.62
ATOM    949  CB  PHE B  88      68.968 -40.233 -33.727  1.00 54.48
ATOM    950  CG  PHE B  88      68.035 -39.423 -32.867  1.00 53.15
ATOM    951  CD1 PHE B  88      66.784 -39.052 -33.334  1.00 49.18
ATOM    952  CD2 PHE B  88      68.412 -39.030 -31.592  1.00 51.68
ATOM    953  CE1 PHE B  88      65.927 -38.307 -32.546  1.00 47.07
ATOM    954  CE2 PHE B  88      67.558 -38.281 -30.799  1.00 49.31
ATOM    955  CZ  PHE B  88      66.315 -37.920 -31.276  1.00 46.19
ATOM    956  H   PHE B  88      71.543 -40.850 -34.467  1.00  0.00
ATOM    957  H   PHE B  88      69.436 -38.930 -35.374  1.00  0.00
ATOM    958  H   PHE B  88      69.540 -40.883 -33.064  1.00  0.00
ATOM    959  H   PHE B  88      68.346 -40.773 -34.441  1.00  0.00
ATOM    960  H   PHE B  88      66.472 -39.351 -34.335  1.00  0.00
ATOM    961  H   PHE B  88      69.392 -39.314 -31.209  1.00  0.00
ATOM    962  H   PHE B  88      64.945 -38.024 -32.925  1.00  0.00
ATOM    963  H   PHE B  88      67.868 -37.977 -29.799  1.00  0.00
ATOM    964  H   PHE B  88      65.641 -37.332 -30.654  1.00  0.00
ATOM    965  N   PHE B  89      71.553 -38.563 -32.893  1.00 58.27
ATOM    966  CA  PHE B  89      72.126 -37.597 -31.958  1.00 58.52
ATOM    967  C   PHE B  89      73.162 -36.687 -32.619  1.00 58.60
ATOM    968  O   PHE B  89      73.474 -35.616 -32.100  1.00 58.52
ATOM    969  CB  PHE B  89      72.758 -38.312 -30.753  1.00 58.29
ATOM    970  CG  PHE B  89      71.763 -39.011 -29.859  1.00 57.72
ATOM    971  CD1 PHE B  89      71.737 -40.395 -29.775  1.00 55.10
ATOM    972  CD2 PHE B  89      70.858 -38.282 -29.100  1.00 54.82
ATOM    973  CE1 PHE B  89      70.827 -41.039 -28.954  1.00 50.61
ATOM    974  CE2 PHE B  89      69.946 -38.920 -28.278  1.00 51.52
ATOM    975  CZ  PHE B  89      69.930 -40.300 -28.205  1.00 53.46
ATOM    976  H   PHE B  89      71.970 -39.502 -32.962  1.00  0.00
ATOM    977  H   PHE B  89      71.303 -36.969 -31.617  1.00  0.00
ATOM    978  H   PHE B  89      73.266 -37.563 -30.146  1.00  0.00
ATOM    979  H   PHE B  89      73.416 -39.087 -31.147  1.00  0.00
ATOM    980  H   PHE B  89      72.442 -40.983 -30.363  1.00  0.00
ATOM    981  H   PHE B  89      70.866 -37.193 -29.152  1.00  0.00
ATOM    982  H   PHE B  89      70.818 -42.127 -28.898  1.00  0.00
ATOM    983  H   PHE B  89      69.241 -38.334 -27.688  1.00  0.00
ATOM    984  H   PHE B  89      69.212 -40.805 -27.559  1.00  0.00
ATOM    985  N   THR B  90      73.689 -37.113 -33.762  1.00 58.85
ATOM    986  CA  THR B  90      74.795 -36.401 -34.405  1.00 60.19
ATOM    987  C   THR B  90      74.380 -35.212 -35.276  1.00 61.07
ATOM    988  O   THR B  90      74.837 -34.092 -35.055  1.00 61.73
ATOM    989  CB  THR B  90      75.662 -37.347 -35.258  1.00 59.83
ATOM    990  OG1 THR B  90      76.539 -38.097 -34.408  1.00 58.82
ATOM    991  CG2 THR B  90      76.489 -36.547 -36.247  1.00 58.43
ATOM    992  H   THR B  90      73.311 -37.963 -34.205  1.00  0.00
ATOM    993  H   THR B  90      75.365 -36.003 -33.565  1.00  0.00
ATOM    994  H   THR B  90      75.008 -38.027 -35.803  1.00  0.00
ATOM    995  H   THR B  90      75.945 -38.625 -33.753  1.00  0.00
ATOM    996  H   THR B  90      77.079 -37.262 -36.820  1.00  0.00
ATOM    997  H   THR B  90      75.789 -36.000 -36.879  1.00  0.00
ATOM    998  H   THR B  90      77.120 -35.875 -35.665  1.00  0.00
ATOM    999  N   PRO B  91      73.523 -35.459 -36.277  1.00 61.73
ATOM   1000  CA  PRO B  91      73.175 -34.461 -37.285  1.00 62.87
ATOM   1001  C   PRO B  91      72.988 -33.057 -36.719  1.00 64.19
ATOM   1002  O   PRO B  91      72.541 -32.894 -35.583  1.00 64.31
ATOM   1003  CB  PRO B  91      71.858 -34.990 -37.847  1.00 62.83
ATOM   1004  CG  PRO B  91      71.991 -36.466 -37.734  1.00 63.16
ATOM   1005  CD  PRO B  91      72.798 -36.725 -36.484  1.00 61.94
ATOM   1006  H   PRO B  91      73.969 -34.345 -38.022  1.00  0.00
ATOM   1007  H   PRO B  91      71.664 -34.668 -38.870  1.00  0.00
ATOM   1008  H   PRO B  91      70.994 -34.626 -37.291  1.00  0.00
ATOM   1009  H   PRO B  91      72.491 -36.872 -38.614  1.00  0.00
ATOM   1010  H   PRO B  91      71.013 -36.945 -37.689  1.00  0.00
ATOM   1011  H   PRO B  91      72.173 -36.975 -35.627  1.00  0.00
ATOM   1012  H   PRO B  91      73.467 -37.581 -36.568  1.00  0.00
ATOM   1013  N   ARG B  92      73.336 -32.055 -37.520  1.00 65.60
ATOM   1014  CA  ARG B  92      73.196 -30.659 -37.130  1.00 66.90
ATOM   1015  C   ARG B  92      71.722 -30.281 -37.109  1.00 67.08
ATOM   1016  O   ARG B  92      70.896 -30.962 -37.714  1.00 68.18
ATOM   1017  CB  ARG B  92      73.961 -29.763 -38.107  1.00 67.40
ATOM   1018  CG  ARG B  92      75.356 -30.283 -38.456  1.00 71.51
ATOM   1019  CD  ARG B  92      76.338 -30.089 -37.304  1.00 76.47
ATOM   1020  NE  ARG B  92      77.521 -30.941 -37.429  1.00 77.36
ATOM   1021  CZ  ARG B  92      77.848 -31.901 -36.566  1.00 76.68
ATOM   1022  NH1 ARG B  92      77.087 -32.132 -35.502  1.00 73.32
ATOM   1023  NH2 ARG B  92      78.942 -32.625 -36.762  1.00 72.78
ATOM   1024  H   ARG B  92      73.719 -32.274 -38.451  1.00  0.00
ATOM   1025  H   ARG B  92      73.613 -30.519 -36.132  1.00  0.00
ATOM   1026  H   ARG B  92      74.086 -28.791 -37.629  1.00  0.00
ATOM   1027  H   ARG B  92      73.387 -29.726 -39.033  1.00  0.00
ATOM   1028  H   ARG B  92      75.725 -29.727 -39.318  1.00  0.00
ATOM   1029  H   ARG B  92      75.282 -31.350 -38.665  1.00  0.00
ATOM   1030  H   ARG B  92      75.850 -30.328 -36.359  1.00  0.00
ATOM   1031  H   ARG B  92      76.697 -29.060 -37.338  1.00  0.00
ATOM   1032  H   ARG B  92      78.141 -30.788 -38.237  1.00  0.00
ATOM   1033  H   ARG B  92      77.343 -32.875 -34.837  1.00  0.00
ATOM   1034  H   ARG B  92      76.240 -31.568 -35.342  1.00  0.00
ATOM   1035  H   ARG B  92      79.195 -33.368 -36.094  1.00  0.00
ATOM   1036  H   ARG B  92      79.539 -32.445 -37.582  1.00  0.00
ATOM   1037  N   ASN B  93      71.391 -29.199 -36.412  1.00 67.28
ATOM   1038  CA  ASN B  93      69.997 -28.780 -36.273  1.00 67.26
ATOM   1039  C   ASN B  93      69.269 -28.584 -37.599  1.00 66.97
ATOM   1040  O   ASN B  93      68.097 -28.934 -37.729  1.00 66.80
ATOM   1041  CB  ASN B  93      69.893 -27.513 -35.425  1.00 67.98
ATOM   1042  CG  ASN B  93      69.816 -27.810 -33.942  1.00 70.27
ATOM   1043  OD1 ASN B  93      69.537 -28.939 -33.536  1.00 74.74
ATOM   1044  ND2 ASN B  93      70.058 -26.792 -33.124  1.00 73.43
ATOM   1045  H   ASN B  93      72.132 -28.644 -35.960  1.00  0.00
ATOM   1046  H   ASN B  93      69.495 -29.606 -35.769  1.00  0.00
ATOM   1047  H   ASN B  93      68.983 -26.985 -35.709  1.00  0.00
ATOM   1048  H   ASN B  93      70.792 -26.920 -35.595  1.00  0.00
ATOM   1049  H   ASN B  93      70.021 -26.931 -32.104  1.00  0.00
ATOM   1050  H   ASN B  93      70.283 -25.864 -33.510  1.00  0.00
ATOM   1051  N   GLU B  94      69.962 -28.017 -38.581  1.00 66.76
ATOM   1052  CA  GLU B  94      69.368 -27.810 -39.895  1.00 66.95
ATOM   1053  C   GLU B  94      68.777 -29.106 -40.443  1.00 66.38
ATOM   1054  O   GLU B  94      67.738 -29.091 -41.104  1.00 67.91
ATOM   1055  CB  GLU B  94      70.392 -27.232 -40.875  1.00 67.80
ATOM   1056  CG  GLU B  94      70.670 -25.745 -40.687  1.00 72.33
ATOM   1057  CD  GLU B  94      71.382 -25.433 -39.380  1.00 79.07
ATOM   1058  OE1 GLU B  94      71.746 -26.380 -38.648  1.00 82.36
ATOM   1059  OE2 GLU B  94      71.582 -24.234 -39.088  1.00 78.79
ATOM   1060  H   GLU B  94      70.933 -27.720 -38.411  1.00  0.00
ATOM   1061  H   GLU B  94      68.558 -27.089 -39.781  1.00  0.00
ATOM   1062  H   GLU B  94      69.987 -27.358 -41.879  1.00  0.00
ATOM   1063  H   GLU B  94      71.332 -27.755 -40.702  1.00  0.00
ATOM   1064  H   GLU B  94      69.712 -25.226 -40.675  1.00  0.00
ATOM   1065  H   GLU B  94      71.319 -25.424 -41.501  1.00  0.00
ATOM   1066  N   ILE B  95      69.437 -30.227 -40.169  1.00 64.59
ATOM   1067  CA  ILE B  95      68.918 -31.521 -40.592  1.00 62.97
ATOM   1068  C   ILE B  95      67.846 -32.008 -39.625  1.00 61.85
ATOM   1069  O   ILE B  95      66.697 -32.213 -40.015  1.00 62.61
ATOM   1070  CB  ILE B  95      70.027 -32.577 -40.713  1.00 63.25
ATOM   1071  CG1 ILE B  95      71.069 -32.138 -41.742  1.00 63.07
ATOM   1072  CG2 ILE B  95      69.435 -33.916 -41.114  1.00 64.17
ATOM   1073  CD1 ILE B  95      71.696 -30.796 -41.439  1.00 66.59
ATOM   1074  H   ILE B  95      70.326 -30.180 -39.651  1.00  0.00
ATOM   1075  H   ILE B  95      68.480 -31.382 -41.581  1.00  0.00
ATOM   1076  H   ILE B  95      70.513 -32.681 -39.743  1.00  0.00
ATOM   1077  H   ILE B  95      70.570 -32.054 -42.708  1.00  0.00
ATOM   1078  H   ILE B  95      71.873 -32.874 -41.726  1.00  0.00
ATOM   1079  H   ILE B  95      70.262 -34.622 -41.184  1.00  0.00
ATOM   1080  H   ILE B  95      68.727 -34.198 -40.335  1.00  0.00
ATOM   1081  H   ILE B  95      68.943 -33.772 -42.076  1.00  0.00
ATOM   1082  H   ILE B  95      72.414 -30.593 -42.234  1.00  0.00
ATOM   1083  H   ILE B  95      70.889 -30.063 -41.425  1.00  0.00
ATOM   1084  H   ILE B  95      72.181 -30.883 -40.467  1.00  0.00
ATOM   1085  N   LEU B  96      68.225 -32.182 -38.362  1.00 60.62
ATOM   1086  CA  LEU B  96      67.284 -32.610 -37.331  1.00 59.67
ATOM   1087  C   LEU B  96      67.061 -31.510 -36.297  1.00 59.94
ATOM   1088  O   LEU B  96      67.986 -31.113 -35.589  1.00 60.17
ATOM   1089  CB  LEU B  96      67.774 -33.889 -36.652  1.00 59.05
ATOM   1090  CG  LEU B  96      67.935 -35.105 -37.563  1.00 58.48
ATOM   1091  CD1 LEU B  96      68.266 -36.338 -36.743  1.00 58.21
ATOM   1092  CD2 LEU B  96      66.678 -35.331 -38.391  1.00 54.57
ATOM   1093  H   LEU B  96      69.207 -32.010 -38.105  1.00  0.00
ATOM   1094  H   LEU B  96      66.330 -32.817 -37.815  1.00  0.00
ATOM   1095  H   LEU B  96      67.018 -34.155 -35.914  1.00  0.00
ATOM   1096  H   LEU B  96      68.765 -33.667 -36.257  1.00  0.00
ATOM   1097  H   LEU B  96      68.760 -34.914 -38.249  1.00  0.00
ATOM   1098  H   LEU B  96      68.368 -37.168 -37.442  1.00  0.00
ATOM   1099  H   LEU B  96      69.200 -36.132 -36.220  1.00  0.00
ATOM   1100  H   LEU B  96      67.439 -36.492 -36.050  1.00  0.00
ATOM   1101  H   LEU B  96      66.860 -36.207 -39.014  1.00  0.00
ATOM   1102  H   LEU B  96      65.860 -35.495 -37.690  1.00  0.00
ATOM   1103  H   LEU B  96      66.525 -34.433 -38.990  1.00  0.00
ATOM   1104  N   SER B  97      65.823 -31.032 -36.212  1.00 59.92
ATOM   1105  CA  SER B  97      65.493 -29.881 -35.380  1.00 60.31
ATOM   1106  C   SER B  97      64.569 -30.250 -34.226  1.00 59.82
ATOM   1107  O   SER B  97      63.648 -31.046 -34.397  1.00 60.32
ATOM   1108  CB  SER B  97      64.849 -28.783 -36.236  1.00 61.05
ATOM   1109  OG  SER B  97      64.303 -27.747 -35.436  1.00 62.12
ATOM   1110  H   SER B  97      65.074 -31.489 -36.751  1.00  0.00
ATOM   1111  H   SER B  97      66.424 -29.514 -34.948  1.00  0.00
ATOM   1112  H   SER B  97      64.054 -29.179 -36.868  1.00  0.00
ATOM   1113  H   SER B  97      65.633 -28.307 -36.825  1.00  0.00
ATOM   1114  H   SER B  97      63.893 -27.055 -36.079  1.00  0.00
ATOM   1115  N   PRO B  98      64.816 -29.663 -33.045  1.00 59.56
ATOM   1116  CA  PRO B  98      64.019 -29.870 -31.843  1.00 58.86
ATOM   1117  C   PRO B  98      62.968 -28.786 -31.604  1.00 59.05
ATOM   1118  O   PRO B  98      62.112 -28.943 -30.733  1.00 59.07
ATOM   1119  CB  PRO B  98      65.068 -29.813 -30.737  1.00 58.95
ATOM   1120  CG  PRO B  98      66.081 -28.838 -31.248  1.00 60.67
ATOM   1121  CD  PRO B  98      66.021 -28.865 -32.764  1.00 60.13
ATOM   1122  H   PRO B  98      63.448 -30.797 -31.902  1.00  0.00
ATOM   1123  H   PRO B  98      65.507 -30.786 -30.515  1.00  0.00
ATOM   1124  H   PRO B  98      64.647 -29.490 -29.785  1.00  0.00
ATOM   1125  H   PRO B  98      67.075 -29.122 -30.902  1.00  0.00
ATOM   1126  H   PRO B  98      65.872 -27.838 -30.867  1.00  0.00
ATOM   1127  H   PRO B  98      65.948 -27.867 -33.197  1.00  0.00
ATOM   1128  H   PRO B  98      66.915 -29.279 -33.231  1.00  0.00
ATOM   1129  N   ARG B  99      63.027 -27.699 -32.366  1.00 60.13
ATOM   1130  CA  ARG B  99      62.113 -26.575 -32.165  1.00 60.06
ATOM   1131  C   ARG B  99      60.629 -26.925 -32.140  1.00 59.68
ATOM   1132  O   ARG B  99      59.956 -26.737 -31.129  1.00 60.69
ATOM   1133  CB  ARG B  99      62.314 -25.509 -33.242  1.00 60.84
ATOM   1134  CG  ARG B  99      61.292 -24.379 -33.182  1.00 64.65
ATOM   1135  CD  ARG B  99      61.352 -23.507 -34.428  1.00 69.70
ATOM   1136  NE  ARG B  99      62.639 -22.830 -34.559  1.00 72.90
ATOM   1137  CZ  ARG B  99      62.889 -21.608 -34.103  1.00 76.07
ATOM   1138  NH1 ARG B  99      61.936 -20.922 -33.486  1.00 77.16
ATOM   1139  NH2 ARG B  99      64.090 -21.069 -34.266  1.00 76.77
ATOM   1140  H   ARG B  99      63.732 -27.647 -33.115  1.00  0.00
ATOM   1141  H   ARG B  99      62.374 -26.213 -31.171  1.00  0.00
ATOM   1142  H   ARG B  99      62.205 -25.996 -34.211  1.00  0.00
ATOM   1143  H   ARG B  99      63.297 -25.066 -33.083  1.00  0.00
ATOM   1144  H   ARG B  99      61.513 -23.757 -32.314  1.00  0.00
ATOM   1145  H   ARG B  99      60.296 -24.817 -33.116  1.00  0.00
ATOM   1146  H   ARG B  99      60.571 -22.748 -34.390  1.00  0.00
ATOM   1147  H   ARG B  99      61.250 -24.153 -35.300  1.00  0.00
ATOM   1148  H   ARG B  99      63.402 -23.332 -35.035  1.00  0.00
ATOM   1149  H   ARG B  99      62.130 -19.974 -33.132  1.00  0.00
ATOM   1150  H   ARG B  99      61.002 -21.337 -33.360  1.00  0.00
ATOM   1151  H   ARG B  99      64.282 -20.121 -33.911  1.00  0.00
ATOM   1152  H   ARG B  99      64.831 -21.598 -34.747  1.00  0.00
ATOM   1153  N   GLU B 100      60.119 -27.424 -33.262  1.00 60.38
ATOM   1154  CA  GLU B 100      58.688 -27.692 -33.402  1.00 61.12
ATOM   1155  C   GLU B 100      58.265 -28.810 -32.459  1.00 60.72
ATOM   1156  O   GLU B 100      57.176 -28.777 -31.890  1.00 58.74
ATOM   1157  CB  GLU B 100      58.323 -28.038 -34.851  1.00 61.29
ATOM   1158  CG  GLU B 100      59.388 -28.833 -35.597  1.00 64.31
ATOM   1159  CD  GLU B 100      60.500 -27.955 -36.153  1.00 68.70
ATOM   1160  OE1 GLU B 100      60.210 -27.110 -37.031  1.00 68.64
ATOM   1161  OE2 GLU B 100      61.665 -28.118 -35.722  1.00 67.00
ATOM   1162  H   GLU B 100      60.748 -27.627 -34.052  1.00  0.00
ATOM   1163  H   GLU B 100      58.147 -26.784 -33.134  1.00  0.00
ATOM   1164  H   GLU B 100      58.193 -27.097 -35.386  1.00  0.00
ATOM   1165  H   GLU B 100      57.431 -28.663 -34.815  1.00  0.00
ATOM   1166  H   GLU B 100      58.905 -29.332 -36.438  1.00  0.00
ATOM   1167  H   GLU B 100      59.838 -29.532 -34.891  1.00  0.00
ATOM   1168  N   VAL B 101      59.140 -29.795 -32.290  1.00 63.26
ATOM   1169  CA  VAL B 101      58.860 -30.936 -31.423  1.00 64.91
ATOM   1170  C   VAL B 101      58.750 -30.544 -29.948  1.00 65.56
ATOM   1171  O   VAL B 101      57.998 -31.158 -29.191  1.00 64.94
ATOM   1172  CB  VAL B 101      59.933 -32.029 -31.583  1.00 64.49
ATOM   1173  CG1 VAL B 101      59.928 -32.959 -30.388  1.00 66.06
ATOM   1174  CG2 VAL B 101      59.711 -32.800 -32.875  1.00 66.09
ATOM   1175  H   VAL B 101      60.042 -29.753 -32.785  1.00  0.00
ATOM   1176  H   VAL B 101      57.892 -31.325 -31.739  1.00  0.00
ATOM   1177  H   VAL B 101      60.912 -31.553 -31.633  1.00  0.00
ATOM   1178  H   VAL B 101      60.704 -33.705 -30.561  1.00  0.00
ATOM   1179  H   VAL B 101      60.140 -32.350 -29.509  1.00  0.00
ATOM   1180  H   VAL B 101      58.937 -33.410 -30.339  1.00  0.00
ATOM   1181  H   VAL B 101      60.495 -33.555 -32.934  1.00  0.00
ATOM   1182  H   VAL B 101      58.720 -33.249 -32.812  1.00  0.00
ATOM   1183  H   VAL B 101      59.779 -32.081 -33.691  1.00  0.00
ATOM   1184  N   TYR B 102      59.493 -29.517 -29.548  1.00 67.00
ATOM   1185  CA  TYR B 102      59.520 -29.093 -28.148  1.00 68.23
ATOM   1186  C   TYR B 102      58.745 -27.803 -27.877  1.00 66.58
ATOM   1187  O   TYR B 102      58.880 -27.205 -26.812  1.00 66.98
ATOM   1188  CB  TYR B 102      60.967 -28.974 -27.656  1.00 69.44
ATOM   1189  CG  TYR B 102      61.591 -30.313 -27.322  1.00 77.53
ATOM   1190  CD1 TYR B 102      61.175 -31.471 -27.972  1.00 85.00
ATOM   1191  CD2 TYR B 102      62.595 -30.422 -26.368  1.00 81.58
ATOM   1192  CE1 TYR B 102      61.732 -32.701 -27.679  1.00 89.69
ATOM   1193  CE2 TYR B 102      63.164 -31.652 -26.067  1.00 91.51
ATOM   1194  CZ  TYR B 102      62.726 -32.791 -26.729  1.00 94.35
ATOM   1195  OH  TYR B 102      63.278 -34.023 -26.448  1.00 92.15
ATOM   1196  H   TYR B 102      60.062 -29.008 -30.239  1.00  0.00
ATOM   1197  H   TYR B 102      59.005 -29.870 -27.583  1.00  0.00
ATOM   1198  H   TYR B 102      60.970 -28.371 -26.748  1.00  0.00
ATOM   1199  H   TYR B 102      61.556 -28.535 -28.461  1.00  0.00
ATOM   1200  H   TYR B 102      60.393 -31.406 -28.729  1.00  0.00
ATOM   1201  H   TYR B 102      62.941 -29.529 -25.848  1.00  0.00
ATOM   1202  H   TYR B 102      61.387 -33.596 -28.197  1.00  0.00
ATOM   1203  H   TYR B 102      63.950 -31.723 -25.315  1.00  0.00
ATOM   1204  H   TYR B 102      62.805 -34.710 -27.052  1.00  0.00
ATOM   1205  N   SER B 103      57.922 -27.387 -28.832  1.00 64.80
ATOM   1206  CA  SER B 103      57.169 -26.149 -28.687  1.00 63.80
ATOM   1207  C   SER B 103      56.090 -26.257 -27.614  1.00 62.14
ATOM   1208  O   SER B 103      55.491 -25.254 -27.224  1.00 62.83
ATOM   1209  CB  SER B 103      56.541 -25.738 -30.020  1.00 64.53
ATOM   1210  OG  SER B 103      55.446 -26.575 -30.351  1.00 65.70
ATOM   1211  H   SER B 103      57.814 -27.948 -29.689  1.00  0.00
ATOM   1212  H   SER B 103      57.876 -25.381 -28.372  1.00  0.00
ATOM   1213  H   SER B 103      57.262 -25.775 -30.837  1.00  0.00
ATOM   1214  H   SER B 103      56.122 -24.738 -29.909  1.00  0.00
ATOM   1215  H   SER B 103      55.075 -26.243 -31.253  1.00  0.00
ATOM   1216  N   PHE B 104      55.841 -27.472 -27.138  1.00 60.17
ATOM   1217  CA  PHE B 104      54.798 -27.685 -26.137  1.00 59.55
ATOM   1218  C   PHE B 104      55.255 -27.232 -24.754  1.00 59.46
ATOM   1219  O   PHE B 104      54.472 -27.210 -23.807  1.00 59.40
ATOM   1220  CB  PHE B 104      54.353 -29.152 -26.104  1.00 59.94
ATOM   1221  CG  PHE B 104      55.299 -30.057 -25.369  1.00 55.64
ATOM   1222  CD1 PHE B 104      55.146 -30.284 -24.013  1.00 55.48
ATOM   1223  CD2 PHE B 104      56.339 -30.680 -26.034  1.00 55.99
ATOM   1224  CE1 PHE B 104      56.015 -31.112 -23.332  1.00 59.57
ATOM   1225  CE2 PHE B 104      57.214 -31.510 -25.361  1.00 61.06
ATOM   1226  CZ  PHE B 104      57.052 -31.728 -24.007  1.00 61.54
ATOM   1227  H   PHE B 104      56.390 -28.274 -27.479  1.00  0.00
ATOM   1228  H   PHE B 104      53.941 -27.076 -26.425  1.00  0.00
ATOM   1229  H   PHE B 104      54.291 -29.513 -27.131  1.00  0.00
ATOM   1230  H   PHE B 104      53.406 -29.192 -25.565  1.00  0.00
ATOM   1231  H   PHE B 104      54.329 -29.803 -23.476  1.00  0.00
ATOM   1232  H   PHE B 104      56.470 -30.514 -27.103  1.00  0.00
ATOM   1233  H   PHE B 104      55.884 -31.280 -22.263  1.00  0.00
ATOM   1234  H   PHE B 104      58.031 -31.992 -25.898  1.00  0.00
ATOM   1235  H   PHE B 104      57.739 -32.383 -23.472  1.00  0.00
ATOM   1236  N   MET B 105      56.526 -26.864 -24.646  1.00 59.95
ATOM   1237  CA  MET B 105      57.061 -26.329 -23.401  1.00 61.04
ATOM   1238  C   MET B 105      57.126 -24.799 -23.414  1.00 60.51
ATOM   1239  O   MET B 105      57.510 -24.179 -22.422  1.00 59.90
ATOM   1240  CB  MET B 105      58.443 -26.917 -23.128  1.00 61.12
ATOM   1241  CG  MET B 105      58.432 -28.433 -23.024  1.00 66.25
ATOM   1242  SD  MET B 105      60.019 -29.121 -22.531  1.00 71.87
ATOM   1243  CE  MET B 105      60.116 -28.567 -20.828  1.00 68.56
ATOM   1244  H   MET B 105      57.148 -26.959 -25.461  1.00  0.00
ATOM   1245  H   MET B 105      56.381 -26.618 -22.600  1.00  0.00
ATOM   1246  H   MET B 105      58.794 -26.521 -22.175  1.00  0.00
ATOM   1247  H   MET B 105      59.089 -26.649 -23.964  1.00  0.00
ATOM   1248  H   MET B 105      58.279 -28.715 -24.066  1.00  0.00
ATOM   1249  H   MET B 105      57.593 -28.696 -22.380  1.00  0.00
ATOM   1250  H   MET B 105      61.059 -28.937 -20.426  1.00  0.00
ATOM   1251  H   MET B 105      60.082 -27.478 -20.845  1.00  0.00
ATOM   1252  H   MET B 105      59.258 -28.991 -20.306  1.00  0.00
ATOM   1253  N   VAL B 106      56.738 -24.197 -24.534  1.00 59.30
ATOM   1254  CA  VAL B 106      56.805 -22.745 -24.686  1.00 60.04
ATOM   1255  C   VAL B 106      56.101 -21.990 -23.557  1.00 59.87
ATOM   1256  O   VAL B 106      56.590 -20.958 -23.100  1.00 59.35
ATOM   1257  CB  VAL B 106      56.240 -22.288 -26.047  1.00 59.29
ATOM   1258  CG1 VAL B 106      55.880 -20.815 -26.003  1.00 61.61
ATOM   1259  CG2 VAL B 106      57.244 -22.561 -27.153  1.00 57.47
ATOM   1260  H   VAL B 106      56.382 -24.768 -25.314  1.00  0.00
ATOM   1261  H   VAL B 106      57.865 -22.497 -24.637  1.00  0.00
ATOM   1262  H   VAL B 106      55.334 -22.856 -26.257  1.00  0.00
ATOM   1263  H   VAL B 106      55.489 -20.553 -26.986  1.00  0.00
ATOM   1264  H   VAL B 106      55.129 -20.694 -25.223  1.00  0.00
ATOM   1265  H   VAL B 106      56.795 -20.270 -25.772  1.00  0.00
ATOM   1266  H   VAL B 106      56.793 -22.220 -28.085  1.00  0.00
ATOM   1267  H   VAL B 106      58.146 -21.999 -26.910  1.00  0.00
ATOM   1268  H   VAL B 106      57.425 -23.636 -27.160  1.00  0.00
ATOM   1269  N   PRO B 107      54.951 -22.504 -23.100  1.00 60.44
ATOM   1270  CA  PRO B 107      54.223 -21.826 -22.031  1.00 60.79
ATOM   1271  C   PRO B 107      55.058 -21.750 -20.759  1.00 61.73
ATOM   1272  O   PRO B 107      54.844 -20.869 -19.927  1.00 63.34
ATOM   1273  CB  PRO B 107      53.002 -22.727 -21.804  1.00 59.70
ATOM   1274  CG  PRO B 107      52.881 -23.546 -23.046  1.00 59.54
ATOM   1275  CD  PRO B 107      54.285 -23.748 -23.521  1.00 60.25
ATOM   1276  H   PRO B 107      53.966 -20.799 -22.288  1.00  0.00
ATOM   1277  H   PRO B 107      52.092 -22.160 -21.607  1.00  0.00
ATOM   1278  H   PRO B 107      53.134 -23.370 -20.934  1.00  0.00
ATOM   1279  H   PRO B 107      52.270 -23.046 -23.798  1.00  0.00
ATOM   1280  H   PRO B 107      52.379 -24.495 -22.855  1.00  0.00
ATOM   1281  H   PRO B 107      54.755 -24.635 -23.095  1.00  0.00
ATOM   1282  H   PRO B 107      54.361 -23.929 -24.593  1.00  0.00
ATOM   1283  N   VAL B 108      56.009 -22.668 -20.621  1.00 61.17
ATOM   1284  CA  VAL B 108      56.839 -22.746 -19.425  1.00 59.94
ATOM   1285  C   VAL B 108      58.145 -21.966 -19.562  1.00 60.75
ATOM   1286  O   VAL B 108      58.467 -21.140 -18.710  1.00 60.78
ATOM   1287  CB  VAL B 108      57.134 -24.210 -19.051  1.00 59.33
ATOM   1288  CG1 VAL B 108      58.247 -24.290 -18.016  1.00 55.74
ATOM   1289  CG2 VAL B 108      55.867 -24.874 -18.543  1.00 58.38
ATOM   1290  H   VAL B 108      56.164 -23.345 -21.382  1.00  0.00
ATOM   1291  H   VAL B 108      56.265 -22.281 -18.623  1.00  0.00
ATOM   1292  H   VAL B 108      57.474 -24.741 -19.940  1.00  0.00
ATOM   1293  H   VAL B 108      58.404 -25.346 -17.798  1.00  0.00
ATOM   1294  H   VAL B 108      59.130 -23.833 -18.462  1.00  0.00
ATOM   1295  H   VAL B 108      57.906 -23.741 -17.138  1.00  0.00
ATOM   1296  H   VAL B 108      56.125 -25.903 -18.292  1.00  0.00
ATOM   1297  H   VAL B 108      55.542 -24.313 -17.667  1.00  0.00
ATOM   1298  H   VAL B 108      55.136 -24.825 -19.350  1.00  0.00
ATOM   1299  N   PHE B 109      58.900 -22.230 -20.625  1.00 61.24
ATOM   1300  CA  PHE B 109      60.110 -21.461 -20.895  1.00 62.63
ATOM   1301  C   PHE B 109      59.742 -20.046 -21.325  1.00 62.33
ATOM   1302  O   PHE B 109      60.333 -19.073 -20.861  1.00 63.70
ATOM   1303  CB  PHE B 109      60.963 -22.121 -21.981  1.00 63.36
ATOM   1304  CG  PHE B 109      61.229 -23.579 -21.748  1.00 71.10
ATOM   1305  CD1 PHE B 109      61.298 -24.462 -22.816  1.00 78.43
ATOM   1306  CD2 PHE B 109      61.398 -24.073 -20.464  1.00 76.98
ATOM   1307  CE1 PHE B 109      61.540 -25.809 -22.608  1.00 75.92
ATOM   1308  CE2 PHE B 109      61.638 -25.420 -20.249  1.00 76.93
ATOM   1309  CZ  PHE B 109      61.710 -26.287 -21.322  1.00 76.39
ATOM   1310  H   PHE B 109      58.626 -22.988 -21.267  1.00  0.00
ATOM   1311  H   PHE B 109      60.695 -21.427 -19.976  1.00  0.00
ATOM   1312  H   PHE B 109      61.929 -21.617 -22.005  1.00  0.00
ATOM   1313  H   PHE B 109      60.404 -22.056 -22.914  1.00  0.00
ATOM   1314  H   PHE B 109      61.160 -24.090 -23.831  1.00  0.00
ATOM   1315  H   PHE B 109      61.341 -23.393 -19.614  1.00  0.00
ATOM   1316  H   PHE B 109      61.596 -26.491 -23.456  1.00  0.00
ATOM   1317  H   PHE B 109      61.770 -25.795 -19.234  1.00  0.00
ATOM   1318  H   PHE B 109      61.901 -27.347 -21.155  1.00  0.00
ATOM   1319  N   GLY B 110      58.761 -19.943 -22.218  1.00 61.54
ATOM   1320  CA  GLY B 110      58.302 -18.655 -22.725  1.00 60.65
ATOM   1321  C   GLY B 110      58.597 -18.464 -24.201  1.00 60.37
ATOM   1322  O   GLY B 110      59.461 -19.136 -24.763  1.00 60.74
ATOM   1323  H   GLY B 110      58.310 -20.802 -22.563  1.00  0.00
ATOM   1324  H   GLY B 110      58.857 -17.896 -22.174  1.00  0.00
ATOM   1325  H   GLY B 110      57.226 -18.596 -22.559  1.00  0.00
ATOM   1326  N   GLU B 111      57.872 -17.544 -24.830  1.00 59.69
ATOM   1327  CA  GLU B 111      58.092 -17.215 -26.233  1.00 59.38
ATOM   1328  C   GLU B 111      59.558 -16.866 -26.471  1.00 58.68
ATOM   1329  O   GLU B 111      60.176 -16.173 -25.664  1.00 60.55
ATOM   1330  CB  GLU B 111      57.228 -16.017 -26.640  1.00 59.98
ATOM   1331  CG  GLU B 111      55.814 -16.001 -26.065  1.00 62.87
ATOM   1332  CD  GLU B 111      54.758 -16.441 -27.065  1.00 66.08
ATOM   1333  OE1 GLU B 111      55.092 -17.219 -27.984  1.00 71.48
ATOM   1334  OE2 GLU B 111      53.593 -16.006 -26.931  1.00 59.87
ATOM   1335  H   GLU B 111      57.133 -17.049 -24.311  1.00  0.00
ATOM   1336  H   GLU B 111      57.820 -18.084 -26.832  1.00  0.00
ATOM   1337  H   GLU B 111      57.122 -16.061 -27.724  1.00  0.00
ATOM   1338  H   GLU B 111      57.727 -15.129 -26.253  1.00  0.00
ATOM   1339  H   GLU B 111      55.584 -14.977 -25.770  1.00  0.00
ATOM   1340  H   GLU B 111      55.788 -16.703 -25.231  1.00  0.00
ATOM   1341  N   GLY B 112      60.113 -17.351 -27.577  1.00 57.58
ATOM   1342  CA  GLY B 112      61.476 -17.004 -27.973  1.00 56.92
ATOM   1343  C   GLY B 112      62.572 -17.361 -26.983  1.00 57.54
ATOM   1344  O   GLY B 112      63.630 -16.735 -26.974  1.00 58.21
ATOM   1345  H   GLY B 112      59.567 -17.990 -28.172  1.00  0.00
ATOM   1346  H   GLY B 112      61.473 -15.916 -28.044  1.00  0.00
ATOM   1347  H   GLY B 112      61.670 -17.545 -28.899  1.00  0.00
ATOM   1348  N   VAL B 113      62.340 -18.372 -26.170  1.00 58.81
ATOM   1349  CA  VAL B 113      63.347 -18.811 -25.230  1.00 59.02
ATOM   1350  C   VAL B 113      63.714 -20.243 -25.461  1.00 58.96
ATOM   1351  O   VAL B 113      62.893 -21.052 -25.796  1.00 59.18
ATOM   1352  CB  VAL B 113      62.874 -18.751 -23.823  1.00 59.18
ATOM   1353  CG1 VAL B 113      63.655 -19.730 -23.032  1.00 58.44
ATOM   1354  CG2 VAL B 113      63.043 -17.381 -23.282  1.00 56.61
ATOM   1355  H   VAL B 113      61.431 -18.855 -26.205  1.00  0.00
ATOM   1356  H   VAL B 113      64.191 -18.139 -25.386  1.00  0.00
ATOM   1357  H   VAL B 113      61.813 -18.997 -23.770  1.00  0.00
ATOM   1358  H   VAL B 113      63.294 -19.671 -22.005  1.00  0.00
ATOM   1359  H   VAL B 113      63.472 -20.711 -23.470  1.00  0.00
ATOM   1360  H   VAL B 113      64.703 -19.440 -23.110  1.00  0.00
ATOM   1361  H   VAL B 113      62.682 -17.398 -22.254  1.00  0.00
ATOM   1362  H   VAL B 113      64.106 -17.147 -23.334  1.00  0.00
ATOM   1363  H   VAL B 113      62.450 -16.715 -23.909  1.00  0.00
ATOM   1364  N   ALA B 114      64.974 -20.557 -25.304  1.00 59.06
ATOM   1365  CA  ALA B 114      65.371 -21.913 -25.492  1.00 59.54
ATOM   1366  C   ALA B 114      64.942 -22.337 -26.867  1.00 59.66
ATOM   1367  O   ALA B 114      65.088 -21.603 -27.811  1.00 59.40
ATOM   1368  CB  ALA B 114      64.728 -22.760 -24.473  1.00 59.23
ATOM   1369  H   ALA B 114      65.666 -19.838 -25.049  1.00  0.00
ATOM   1370  H   ALA B 114      66.452 -22.014 -25.393  1.00  0.00
ATOM   1371  H   ALA B 114      65.058 -23.783 -24.654  1.00  0.00
ATOM   1372  H   ALA B 114      65.057 -22.394 -23.500  1.00  0.00
ATOM   1373  H   ALA B 114      63.651 -22.653 -24.603  1.00  0.00
ATOM   1374  N   TYR B 115      64.362 -23.514 -26.970  1.00 59.61
ATOM   1375  CA  TYR B 115      64.076 -24.088 -28.281  1.00 59.55
ATOM   1376  C   TYR B 115      63.144 -23.202 -29.092  1.00 59.85
ATOM   1377  O   TYR B 115      63.232 -23.153 -30.318  1.00 60.97
ATOM   1378  CB  TYR B 115      63.500 -25.496 -28.133  1.00 58.53
ATOM   1379  CG  TYR B 115      64.360 -26.386 -27.271  1.00 58.37
ATOM   1380  CD1 TYR B 115      63.962 -26.739 -25.988  1.00 59.52
ATOM   1381  CD2 TYR B 115      65.584 -26.852 -27.731  1.00 57.93
ATOM   1382  CE1 TYR B 115      64.752 -27.545 -25.193  1.00 60.75
ATOM   1383  CE2 TYR B 115      66.383 -27.657 -26.944  1.00 61.73
ATOM   1384  CZ  TYR B 115      65.962 -28.002 -25.676  1.00 64.12
ATOM   1385  OH  TYR B 115      66.759 -28.806 -24.892  1.00 67.01
ATOM   1386  H   TYR B 115      64.108 -24.034 -26.118  1.00  0.00
ATOM   1387  H   TYR B 115      65.017 -24.153 -28.828  1.00  0.00
ATOM   1388  H   TYR B 115      63.435 -25.949 -29.122  1.00  0.00
ATOM   1389  H   TYR B 115      62.528 -25.412 -27.646  1.00  0.00
ATOM   1390  H   TYR B 115      63.010 -26.374 -25.603  1.00  0.00
ATOM   1391  H   TYR B 115      65.920 -26.578 -28.731  1.00  0.00
ATOM   1392  H   TYR B 115      64.423 -27.819 -24.191  1.00  0.00
ATOM   1393  H   TYR B 115      67.340 -28.018 -27.322  1.00  0.00
ATOM   1394  H   TYR B 115      66.266 -28.938 -23.997  1.00  0.00
ATOM   1395  N   ALA B 116      62.256 -22.496 -28.401  1.00 60.86
ATOM   1396  CA  ALA B 116      61.362 -21.549 -29.055  1.00 61.68
ATOM   1397  C   ALA B 116      62.157 -20.462 -29.767  1.00 62.08
ATOM   1398  O   ALA B 116      61.623 -19.750 -30.610  1.00 62.32
ATOM   1399  CB  ALA B 116      60.410 -20.932 -28.047  1.00 60.58
ATOM   1400  H   ALA B 116      62.198 -22.621 -27.380  1.00  0.00
ATOM   1401  H   ALA B 116      60.777 -22.091 -29.798  1.00  0.00
ATOM   1402  H   ALA B 116      59.772 -20.238 -28.594  1.00  0.00
ATOM   1403  H   ALA B 116      59.837 -21.749 -27.608  1.00  0.00
ATOM   1404  H   ALA B 116      61.021 -20.420 -27.303  1.00  0.00
ATOM   1405  N   ALA B 117      63.437 -20.348 -29.426  1.00 63.71
ATOM   1406  CA  ALA B 117      64.298 -19.318 -29.997  1.00 67.01
ATOM   1407  C   ALA B 117      65.058 -19.811 -31.231  1.00 68.60
ATOM   1408  O   ALA B 117      65.113 -21.011 -31.492  1.00 69.86
ATOM   1409  CB  ALA B 117      65.272 -18.805 -28.943  1.00 66.70
ATOM   1410  H   ALA B 117      63.832 -21.006 -28.739  1.00  0.00
ATOM   1411  H   ALA B 117      63.654 -18.502 -30.324  1.00  0.00
ATOM   1412  H   ALA B 117      65.887 -18.042 -29.421  1.00  0.00
ATOM   1413  H   ALA B 117      64.674 -18.392 -28.130  1.00  0.00
ATOM   1414  H   ALA B 117      65.866 -19.658 -28.616  1.00  0.00
ATOM   1415  N   PRO B 118      65.654 -18.874 -31.947  1.00 69.81
ATOM   1416  CA  PRO B 118      66.479 -19.153 -33.116  1.00 71.73
ATOM   1417  C   PRO B 118      67.727 -19.872 -32.662  1.00 73.63
ATOM   1418  O   PRO B 118      68.253 -19.577 -31.599  1.00 74.96
ATOM   1419  CB  PRO B 118      66.818 -17.764 -33.614  1.00 71.99
ATOM   1420  CG  PRO B 118      65.660 -16.957 -33.227  1.00 70.47
ATOM   1421  CD  PRO B 118      65.187 -17.486 -31.924  1.00 69.71
ATOM   1422  H   PRO B 118      66.004 -19.774 -33.875  1.00  0.00
ATOM   1423  H   PRO B 118      67.012 -17.720 -34.686  1.00  0.00
ATOM   1424  H   PRO B 118      67.732 -17.376 -33.165  1.00  0.00
ATOM   1425  H   PRO B 118      64.878 -17.031 -33.983  1.00  0.00
ATOM   1426  H   PRO B 118      65.928 -15.903 -33.155  1.00  0.00
ATOM   1427  H   PRO B 118      65.580 -16.930 -31.073  1.00  0.00
ATOM   1428  H   PRO B 118      64.108 -17.404 -31.790  1.00  0.00
ATOM   1429  N   TYR B 119      68.232 -20.789 -33.463  1.00 74.40
ATOM   1430  CA  TYR B 119      69.194 -21.722 -32.947  1.00 73.44
ATOM   1431  C   TYR B 119      70.402 -21.055 -32.372  1.00 71.38
ATOM   1432  O   TYR B 119      70.822 -21.376 -31.277  1.00 71.88
ATOM   1433  CB  TYR B 119      69.662 -22.640 -34.062  1.00 74.46
ATOM   1434  CG  TYR B 119      68.558 -23.319 -34.823  1.00 79.19
ATOM   1435  CD1 TYR B 119      67.362 -23.635 -34.216  1.00 83.77
ATOM   1436  CD2 TYR B 119      68.727 -23.675 -36.139  1.00 83.33
ATOM   1437  CE1 TYR B 119      66.362 -24.269 -34.908  1.00 86.87
ATOM   1438  CE2 TYR B 119      67.735 -24.308 -36.838  1.00 87.86
ATOM   1439  CZ  TYR B 119      66.555 -24.605 -36.222  1.00 88.59
ATOM   1440  OH  TYR B 119      65.560 -25.239 -36.921  1.00 88.33
ATOM   1441  H   TYR B 119      67.939 -20.836 -34.450  1.00  0.00
ATOM   1442  H   TYR B 119      68.693 -22.273 -32.151  1.00  0.00
ATOM   1443  H   TYR B 119      70.262 -23.427 -33.605  1.00  0.00
ATOM   1444  H   TYR B 119      70.196 -22.019 -34.781  1.00  0.00
ATOM   1445  H   TYR B 119      67.208 -23.377 -33.168  1.00  0.00
ATOM   1446  H   TYR B 119      69.670 -23.449 -36.637  1.00  0.00
ATOM   1447  H   TYR B 119      65.419 -24.504 -34.415  1.00  0.00
ATOM   1448  H   TYR B 119      67.888 -24.574 -37.884  1.00  0.00
ATOM   1449  H   TYR B 119      64.769 -25.362 -36.273  1.00  0.00
ATOM   1450  N   PRO B 120      70.938 -20.086 -33.074  1.00 69.51
ATOM   1451  CA  PRO B 120      72.147 -19.444 -32.591  1.00 67.31
ATOM   1452  C   PRO B 120      71.794 -18.814 -31.283  1.00 65.45
ATOM   1453  O   PRO B 120      72.538 -18.902 -30.331  1.00 64.80
ATOM   1454  CB  PRO B 120      72.403 -18.384 -33.643  1.00 67.52
ATOM   1455  CG  PRO B 120      71.818 -18.946 -34.865  1.00 68.00
ATOM   1456  CD  PRO B 120      70.594 -19.657 -34.432  1.00 69.02
ATOM   1457  H   PRO B 120      73.009 -20.094 -32.446  1.00  0.00
ATOM   1458  H   PRO B 120      73.458 -18.139 -33.766  1.00  0.00
ATOM   1459  H   PRO B 120      71.938 -17.431 -33.390  1.00  0.00
ATOM   1460  H   PRO B 120      72.517 -19.621 -35.359  1.00  0.00
ATOM   1461  H   PRO B 120      71.596 -18.167 -35.595  1.00  0.00
ATOM   1462  H   PRO B 120      69.703 -19.029 -34.461  1.00  0.00
ATOM   1463  H   PRO B 120      70.321 -20.486 -35.085  1.00  0.00
ATOM   1464  N   ARG B 121      70.630 -18.200 -31.238  1.00 63.49
ATOM   1465  CA  ARG B 121      70.131 -17.623 -30.000  1.00 62.04
ATOM   1466  C   ARG B 121      69.961 -18.723 -28.962  1.00 61.69
ATOM   1467  O   ARG B 121      70.394 -18.582 -27.820  1.00 61.32
ATOM   1468  CB  ARG B 121      68.790 -16.933 -30.253  1.00 62.11
ATOM   1469  CG  ARG B 121      68.257 -16.125 -29.083  1.00 60.27
ATOM   1470  CD  ARG B 121      68.861 -14.735 -29.049  1.00 57.13
ATOM   1471  NE  ARG B 121      68.246 -13.908 -28.017  1.00 52.77
ATOM   1472  CZ  ARG B 121      68.586 -12.649 -27.768  1.00 49.65
ATOM   1473  NH1 ARG B 121      69.543 -12.066 -28.478  1.00 43.41
ATOM   1474  NH2 ARG B 121      67.970 -11.977 -26.806  1.00 50.39
ATOM   1475  H   ARG B 121      70.063 -18.127 -32.095  1.00  0.00
ATOM   1476  H   ARG B 121      70.843 -16.885 -29.631  1.00  0.00
ATOM   1477  H   ARG B 121      68.059 -17.716 -30.455  1.00  0.00
ATOM   1478  H   ARG B 121      68.946 -16.229 -31.071  1.00  0.00
ATOM   1479  H   ARG B 121      68.519 -16.639 -28.158  1.00  0.00
ATOM   1480  H   ARG B 121      67.177 -16.029 -29.193  1.00  0.00
ATOM   1481  H   ARG B 121      68.722 -14.243 -30.012  1.00  0.00
ATOM   1482  H   ARG B 121      69.917 -14.825 -28.794  1.00  0.00
ATOM   1483  H   ARG B 121      67.500 -14.328 -27.444  1.00  0.00
ATOM   1484  H   ARG B 121      69.806 -11.089 -28.284  1.00  0.00
ATOM   1485  H   ARG B 121      70.023 -12.590 -29.223  1.00  0.00
ATOM   1486  H   ARG B 121      68.232 -11.000 -26.611  1.00  0.00
ATOM   1487  H   ARG B 121      67.229 -12.432 -26.253  1.00  0.00
ATOM   1488  N   MET B 122      69.327 -19.816 -29.376  1.00 61.94
ATOM   1489  CA  MET B 122      69.092 -20.966 -28.510  1.00 62.58
ATOM   1490  C   MET B 122      70.393 -21.505 -27.929  1.00 63.46
ATOM   1491  O   MET B 122      70.524 -21.675 -26.715  1.00 62.68
ATOM   1492  CB  MET B 122      68.393 -22.077 -29.292  1.00 62.75
ATOM   1493  CG  MET B 122      68.287 -23.395 -28.537  1.00 63.30
ATOM   1494  SD  MET B 122      67.773 -24.762 -29.595  1.00 66.94
ATOM   1495  CE  MET B 122      69.163 -24.849 -30.720  1.00 60.00
ATOM   1496  H   MET B 122      68.988 -19.852 -30.348  1.00  0.00
ATOM   1497  H   MET B 122      68.459 -20.634 -27.688  1.00  0.00
ATOM   1498  H   MET B 122      68.983 -22.265 -30.189  1.00  0.00
ATOM   1499  H   MET B 122      67.376 -21.740 -29.493  1.00  0.00
ATOM   1500  H   MET B 122      67.459 -23.190 -27.858  1.00  0.00
ATOM   1501  H   MET B 122      69.233 -23.539 -28.014  1.00  0.00
ATOM   1502  H   MET B 122      68.956 -25.659 -31.420  1.00  0.00
ATOM   1503  H   MET B 122      69.226 -23.885 -31.224  1.00  0.00
ATOM   1504  H   MET B 122      70.049 -25.050 -30.117  1.00  0.00
ATOM   1505  N   ARG B 123      71.348 -21.776 -28.813  1.00 63.92
ATOM   1506  CA  ARG B 123      72.622 -22.365 -28.432  1.00 63.43
ATOM   1507  C   ARG B 123      73.292 -21.568 -27.318  1.00 63.29
ATOM   1508  O   ARG B 123      73.705 -22.132 -26.306  1.00 63.40
ATOM   1509  CB  ARG B 123      73.544 -22.458 -29.650  1.00 63.98
ATOM   1510  CG  ARG B 123      74.764 -23.351 -29.462  1.00 66.45
ATOM   1511  CD  ARG B 123      74.400 -24.826 -29.537  1.00 69.83
ATOM   1512  NE  ARG B 123      73.841 -25.321 -28.282  1.00 72.53
ATOM   1513  CZ  ARG B 123      73.249 -26.503 -28.144  1.00 71.98
ATOM   1514  NH1 ARG B 123      73.131 -27.312 -29.188  1.00 73.35
ATOM   1515  NH2 ARG B 123      72.769 -26.872 -26.966  1.00 70.98
ATOM   1516  H   ARG B 123      71.179 -21.561 -29.806  1.00  0.00
ATOM   1517  H   ARG B 123      72.430 -23.369 -28.053  1.00  0.00
ATOM   1518  H   ARG B 123      73.916 -21.452 -29.847  1.00  0.00
ATOM   1519  H   ARG B 123      72.957 -22.896 -30.458  1.00  0.00
ATOM   1520  H   ARG B 123      75.188 -23.152 -28.478  1.00  0.00
ATOM   1521  H   ARG B 123      75.475 -23.133 -30.259  1.00  0.00
ATOM   1522  H   ARG B 123      75.288 -25.415 -29.767  1.00  0.00
ATOM   1523  H   ARG B 123      73.621 -24.944 -30.290  1.00  0.00
ATOM   1524  H   ARG B 123      73.910 -24.716 -27.451  1.00  0.00
ATOM   1525  H   ARG B 123      72.672 -28.228 -29.080  1.00  0.00
ATOM   1526  H   ARG B 123      73.498 -27.024 -30.106  1.00  0.00
ATOM   1527  H   ARG B 123      72.311 -27.788 -26.861  1.00  0.00
ATOM   1528  H   ARG B 123      72.854 -26.243 -26.155  1.00  0.00
ATOM   1529  N   GLU B 124      73.397 -20.256 -27.505  1.00 63.44
ATOM   1530  CA  GLU B 124      74.051 -19.401 -26.520  1.00 63.41
ATOM   1531  C   GLU B 124      73.347 -19.464 -25.166  1.00 63.81
ATOM   1532  O   GLU B 124      73.991 -19.409 -24.120  1.00 63.89
ATOM   1533  CB  GLU B 124      74.120 -17.953 -27.013  1.00 63.12
ATOM   1534  CG  GLU B 124      74.814 -17.776 -28.353  1.00 61.70
ATOM   1535  CD  GLU B 124      75.121 -16.322 -28.660  1.00 61.86
ATOM   1536  OE1 GLU B 124      74.472 -15.755 -29.564  1.00 62.45
ATOM   1537  OE2 GLU B 124      76.006 -15.745 -27.992  1.00 60.64
ATOM   1538  H   GLU B 124      73.009 -19.835 -28.361  1.00  0.00
ATOM   1539  H   GLU B 124      75.066 -19.775 -26.390  1.00  0.00
ATOM   1540  H   GLU B 124      74.694 -17.387 -26.279  1.00  0.00
ATOM   1541  H   GLU B 124      73.093 -17.612 -27.145  1.00  0.00
ATOM   1542  H   GLU B 124      74.148 -18.151 -29.130  1.00  0.00
ATOM   1543  H   GLU B 124      75.759 -18.318 -28.317  1.00  0.00
ATOM   1544  N   GLN B 125      72.023 -19.582 -25.191  1.00 63.98
ATOM   1545  CA  GLN B 125      71.245 -19.652 -23.959  1.00 64.93
ATOM   1546  C   GLN B 125      71.502 -20.953 -23.202  1.00 66.37
ATOM   1547  O   GLN B 125      71.676 -20.947 -21.982  1.00 67.95
ATOM   1548  CB  GLN B 125      69.753 -19.480 -24.247  1.00 64.16
ATOM   1549  CG  GLN B 125      69.383 -18.090 -24.734  1.00 61.05
ATOM   1550  CD  GLN B 125      67.901 -17.943 -25.004  1.00 59.61
ATOM   1551  OE1 GLN B 125      67.109 -18.830 -24.683  1.00 61.28
ATOM   1552  NE2 GLN B 125      67.517 -16.821 -25.596  1.00 59.56
ATOM   1553  H   GLN B 125      71.537 -19.625 -26.098  1.00  0.00
ATOM   1554  H   GLN B 125      71.571 -18.830 -23.321  1.00  0.00
ATOM   1555  H   GLN B 125      69.213 -19.654 -23.316  1.00  0.00
ATOM   1556  H   GLN B 125      69.491 -20.179 -25.042  1.00  0.00
ATOM   1557  H   GLN B 125      69.914 -17.907 -25.668  1.00  0.00
ATOM   1558  H   GLN B 125      69.651 -17.379 -23.953  1.00  0.00
ATOM   1559  H   GLN B 125      66.521 -16.664 -25.806  1.00  0.00
ATOM   1560  H   GLN B 125      68.215 -16.106 -25.847  1.00  0.00
ATOM   1561  N   LEU B 126      71.523 -22.067 -23.928  1.00 66.22
ATOM   1562  CA  LEU B 126      71.880 -23.350 -23.335  1.00 64.83
ATOM   1563  C   LEU B 126      73.330 -23.313 -22.860  1.00 64.74
ATOM   1564  O   LEU B 126      73.648 -23.788 -21.770  1.00 65.41
ATOM   1565  CB  LEU B 126      71.671 -24.488 -24.335  1.00 63.93
ATOM   1566  CG  LEU B 126      70.221 -24.758 -24.736  1.00 62.21
ATOM   1567  CD1 LEU B 126      70.161 -25.745 -25.887  1.00 64.19
ATOM   1568  CD2 LEU B 126      69.420 -25.264 -23.550  1.00 59.72
ATOM   1569  H   LEU B 126      71.282 -22.022 -24.928  1.00  0.00
ATOM   1570  H   LEU B 126      71.231 -23.533 -22.479  1.00  0.00
ATOM   1571  H   LEU B 126      72.032 -25.396 -23.851  1.00  0.00
ATOM   1572  H   LEU B 126      72.195 -24.199 -25.246  1.00  0.00
ATOM   1573  H   LEU B 126      69.777 -23.819 -25.068  1.00  0.00
ATOM   1574  H   LEU B 126      69.108 -25.895 -26.124  1.00  0.00
ATOM   1575  H   LEU B 126      70.704 -25.297 -26.719  1.00  0.00
ATOM   1576  H   LEU B 126      70.633 -26.665 -25.543  1.00  0.00
ATOM   1577  H   LEU B 126      68.403 -25.435 -23.902  1.00  0.00
ATOM   1578  H   LEU B 126      69.894 -26.187 -23.216  1.00  0.00
ATOM   1579  H   LEU B 126      69.459 -24.488 -22.785  1.00  0.00
ATOM   1580  N   ASN B 127      74.206 -22.743 -23.681  1.00 64.05
ATOM   1581  CA  ASN B 127      75.597 -22.557 -23.289  1.00 64.90
ATOM   1582  C   ASN B 127      75.694 -21.792 -21.978  1.00 65.11
ATOM   1583  O   ASN B 127      76.436 -22.179 -21.075  1.00 65.67
ATOM   1584  CB  ASN B 127      76.379 -21.816 -24.375  1.00 64.76
ATOM   1585  CG  ASN B 127      76.701 -22.693 -25.568  1.00 65.60
ATOM   1586  OD1 ASN B 127      76.124 -23.768 -25.739  1.00 69.45
ATOM   1587  ND2 ASN B 127      77.627 -22.236 -26.403  1.00 64.25
ATOM   1588  H   ASN B 127      73.896 -22.427 -24.611  1.00  0.00
ATOM   1589  H   ASN B 127      76.034 -23.546 -23.154  1.00  0.00
ATOM   1590  H   ASN B 127      77.322 -21.477 -23.945  1.00  0.00
ATOM   1591  H   ASN B 127      75.758 -20.994 -24.732  1.00  0.00
ATOM   1592  H   ASN B 127      77.889 -22.787 -27.233  1.00  0.00
ATOM   1593  H   ASN B 127      78.083 -21.330 -26.221  1.00  0.00
ATOM   1594  N   PHE B 128      74.939 -20.702 -21.879  1.00 65.58
ATOM   1595  CA  PHE B 128      74.960 -19.872 -20.681  1.00 64.95
ATOM   1596  C   PHE B 128      74.546 -20.676 -19.458  1.00 63.89
ATOM   1597  O   PHE B 128      75.054 -20.457 -18.359  1.00 64.63
ATOM   1598  CB  PHE B 128      74.058 -18.646 -20.844  1.00 65.30
ATOM   1599  CG  PHE B 128      74.555 -17.658 -21.862  1.00 65.47
ATOM   1600  CD1 PHE B 128      73.664 -16.908 -22.611  1.00 65.78
ATOM   1601  CD2 PHE B 128      75.913 -17.489 -22.077  1.00 66.65
ATOM   1602  CE1 PHE B 128      74.117 -16.000 -23.549  1.00 66.86
ATOM   1603  CE2 PHE B 128      76.374 -16.584 -23.016  1.00 68.88
ATOM   1604  CZ  PHE B 128      75.474 -15.838 -23.753  1.00 68.62
ATOM   1605  H   PHE B 128      74.327 -20.439 -22.665  1.00  0.00
ATOM   1606  H   PHE B 128      75.983 -19.525 -20.536  1.00  0.00
ATOM   1607  H   PHE B 128      74.012 -18.129 -19.885  1.00  0.00
ATOM   1608  H   PHE B 128      73.090 -19.000 -21.200  1.00  0.00
ATOM   1609  H   PHE B 128      72.592 -17.035 -22.459  1.00  0.00
ATOM   1610  H   PHE B 128      76.627 -18.076 -21.499  1.00  0.00
ATOM   1611  H   PHE B 128      73.404 -15.412 -24.128  1.00  0.00
ATOM   1612  H   PHE B 128      77.445 -16.459 -23.174  1.00  0.00
ATOM   1613  H   PHE B 128      75.834 -15.123 -24.493  1.00  0.00
ATOM   1614  N   LEU B 129      73.622 -21.610 -19.658  1.00 62.33
ATOM   1615  CA  LEU B 129      73.182 -22.486 -18.582  1.00 61.00
ATOM   1616  C   LEU B 129      74.234 -23.556 -18.311  1.00 60.94
ATOM   1617  O   LEU B 129      74.474 -23.929 -17.163  1.00 60.65
ATOM   1618  CB  LEU B 129      71.835 -23.128 -18.926  1.00 59.50
ATOM   1619  CG  LEU B 129      71.258 -24.126 -17.917  1.00 57.93
ATOM   1620  CD1 LEU B 129      71.293 -23.562 -16.503  1.00 55.20
ATOM   1621  CD2 LEU B 129      69.842 -24.535 -18.305  1.00 47.56
ATOM   1622  H   LEU B 129      73.208 -21.716 -20.595  1.00  0.00
ATOM   1623  H   LEU B 129      73.053 -21.890 -17.679  1.00  0.00
ATOM   1624  H   LEU B 129      72.003 -23.696 -19.841  1.00  0.00
ATOM   1625  H   LEU B 129      71.119 -22.307 -18.974  1.00  0.00
ATOM   1626  H   LEU B 129      71.885 -25.018 -17.935  1.00  0.00
ATOM   1627  H   LEU B 129      70.870 -24.322 -15.846  1.00  0.00
ATOM   1628  H   LEU B 129      72.337 -23.358 -16.267  1.00  0.00
ATOM   1629  H   LEU B 129      70.694 -22.652 -16.508  1.00  0.00
ATOM   1630  H   LEU B 129      69.496 -25.241 -17.550  1.00  0.00
ATOM   1631  H   LEU B 129      69.240 -23.626 -18.317  1.00  0.00
ATOM   1632  H   LEU B 129      69.902 -24.994 -19.292  1.00  0.00
ATOM   1633  N   ALA B 130      74.868 -24.037 -19.376  1.00 60.66
ATOM   1634  CA  ALA B 130      75.873 -25.085 -19.261  1.00 61.48
ATOM   1635  C   ALA B 130      77.030 -24.662 -18.362  1.00 63.15
ATOM   1636  O   ALA B 130      77.392 -25.375 -17.427  1.00 63.95
ATOM   1637  CB  ALA B 130      76.384 -25.481 -20.635  1.00 60.85
ATOM   1638  H   ALA B 130      74.643 -23.659 -20.307  1.00  0.00
ATOM   1639  H   ALA B 130      75.397 -25.949 -18.798  1.00  0.00
ATOM   1640  H   ALA B 130      77.128 -26.263 -20.485  1.00  0.00
ATOM   1641  H   ALA B 130      75.526 -25.841 -21.202  1.00  0.00
ATOM   1642  H   ALA B 130      76.820 -24.588 -21.083  1.00  0.00
ATOM   1643  N   GLU B 131      77.607 -23.501 -18.650  1.00 65.32
ATOM   1644  CA  GLU B 131      78.734 -22.995 -17.872  1.00 67.50
ATOM   1645  C   GLU B 131      78.336 -22.666 -16.434  1.00 67.90
ATOM   1646  O   GLU B 131      79.192 -22.425 -15.583  1.00 68.24
ATOM   1647  CB  GLU B 131      79.353 -21.769 -18.550  1.00 68.31
ATOM   1648  CG  GLU B 131      80.238 -22.095 -19.747  1.00 70.46
ATOM   1649  CD  GLU B 131      80.698 -20.852 -20.490  1.00 73.05
ATOM   1650  OE1 GLU B 131      79.847 -19.988 -20.794  1.00 72.15
ATOM   1651  OE2 GLU B 131      81.911 -20.742 -20.776  1.00 72.24
ATOM   1652  H   GLU B 131      77.251 -22.945 -19.441  1.00  0.00
ATOM   1653  H   GLU B 131      79.480 -23.789 -17.831  1.00  0.00
ATOM   1654  H   GLU B 131      79.982 -21.272 -17.811  1.00  0.00
ATOM   1655  H   GLU B 131      78.530 -21.158 -18.921  1.00  0.00
ATOM   1656  H   GLU B 131      79.658 -22.704 -20.440  1.00  0.00
ATOM   1657  H   GLU B 131      81.125 -22.610 -19.378  1.00  0.00
ATOM   1658  N   GLU B 132      77.034 -22.660 -16.168  1.00 68.59
ATOM   1659  CA  GLU B 132      76.532 -22.399 -14.824  1.00 69.25
ATOM   1660  C   GLU B 132      76.325 -23.697 -14.053  1.00 69.55
ATOM   1661  O   GLU B 132      75.997 -23.677 -12.868  1.00 69.16
ATOM   1662  CB  GLU B 132      75.222 -21.610 -14.884  1.00 69.45
ATOM   1663  CG  GLU B 132      75.370 -20.204 -15.440  1.00 71.62
ATOM   1664  CD  GLU B 132      76.252 -19.326 -14.573  1.00 74.06
ATOM   1665  OE1 GLU B 132      76.178 -19.450 -13.332  1.00 75.56
ATOM   1666  OE2 GLU B 132      77.016 -18.510 -15.131  1.00 71.30
ATOM   1667  H   GLU B 132      76.364 -22.844 -16.928  1.00  0.00
ATOM   1668  H   GLU B 132      77.280 -21.804 -14.299  1.00  0.00
ATOM   1669  H   GLU B 132      74.848 -21.516 -13.864  1.00  0.00
ATOM   1670  H   GLU B 132      74.552 -22.147 -15.555  1.00  0.00
ATOM   1671  H   GLU B 132      74.380 -19.751 -15.479  1.00  0.00
ATOM   1672  H   GLU B 132      75.835 -20.278 -16.423  1.00  0.00
ATOM   1673  N   LEU B 133      76.518 -24.823 -14.734  1.00 70.33
ATOM   1674  CA  LEU B 133      76.315 -26.134 -14.124  1.00 70.82
ATOM   1675  C   LEU B 133      77.551 -27.029 -14.227  1.00 72.43
ATOM   1676  O   LEU B 133      77.461 -28.242 -14.031  1.00 73.27
ATOM   1677  CB  LEU B 133      75.107 -26.832 -14.751  1.00 70.16
ATOM   1678  CG  LEU B 133      73.735 -26.231 -14.439  1.00 69.80
ATOM   1679  CD1 LEU B 133      72.668 -26.827 -15.342  1.00 67.93
ATOM   1680  CD2 LEU B 133      73.374 -26.432 -12.973  1.00 68.42
ATOM   1681  H   LEU B 133      76.819 -24.769 -15.718  1.00  0.00
ATOM   1682  H   LEU B 133      76.129 -25.964 -13.064  1.00  0.00
ATOM   1683  H   LEU B 133      75.095 -27.842 -14.341  1.00  0.00
ATOM   1684  H   LEU B 133      75.236 -26.748 -15.830  1.00  0.00
ATOM   1685  H   LEU B 133      73.785 -25.159 -14.631  1.00  0.00
ATOM   1686  H   LEU B 133      71.722 -26.359 -15.069  1.00  0.00
ATOM   1687  H   LEU B 133      72.953 -26.596 -16.368  1.00  0.00
ATOM   1688  H   LEU B 133      72.657 -27.901 -15.157  1.00  0.00
ATOM   1689  H   LEU B 133      72.392 -25.983 -12.822  1.00  0.00
ATOM   1690  H   LEU B 133      73.360 -27.507 -12.793  1.00  0.00
ATOM   1691  H   LEU B 133      74.143 -25.932 -12.384  1.00  0.00
ATOM   1692  N   THR B 134      78.700 -26.432 -14.530  1.00 73.32
ATOM   1693  CA  THR B 134      79.949 -27.187 -14.610  1.00 73.90
ATOM   1694  C   THR B 134      80.433 -27.583 -13.218  1.00 74.30
ATOM   1695  O   THR B 134      79.948 -27.066 -12.212  1.00 74.31
ATOM   1696  CB  THR B 134      81.056 -26.398 -15.337  1.00 74.14
ATOM   1697  OG1 THR B 134      81.319 -25.178 -14.633  1.00 74.73
ATOM   1698  CG2 THR B 134      80.637 -26.081 -16.767  1.00 73.45
ATOM   1699  H   THR B 134      78.710 -25.418 -14.712  1.00  0.00
ATOM   1700  H   THR B 134      79.738 -28.086 -15.189  1.00  0.00
ATOM   1701  H   THR B 134      81.959 -27.009 -15.364  1.00  0.00
ATOM   1702  H   THR B 134      81.598 -25.437 -13.676  1.00  0.00
ATOM   1703  H   THR B 134      81.457 -25.526 -17.224  1.00  0.00
ATOM   1704  H   THR B 134      80.464 -27.034 -17.267  1.00  0.00
ATOM   1705  H   THR B 134      79.727 -25.484 -16.708  1.00  0.00
ATOM   1706  N   VAL B 135      81.397 -28.497 -13.168  1.00 74.77
ATOM   1707  CA  VAL B 135      81.856 -29.065 -11.902  1.00 74.82
ATOM   1708  C   VAL B 135      82.640 -28.083 -11.036  1.00 75.18
ATOM   1709  O   VAL B 135      82.772 -28.281  -9.828  1.00 75.74
ATOM   1710  CB  VAL B 135      82.710 -30.333 -12.124  1.00 74.56
ATOM   1711  CG1 VAL B 135      81.829 -31.504 -12.534  1.00 74.22
ATOM   1712  CG2 VAL B 135      83.794 -30.073 -13.160  1.00 74.14
ATOM   1713  H   VAL B 135      81.833 -28.814 -14.046  1.00  0.00
ATOM   1714  H   VAL B 135      80.943 -29.321 -11.365  1.00  0.00
ATOM   1715  H   VAL B 135      83.199 -30.592 -11.185  1.00  0.00
ATOM   1716  H   VAL B 135      82.485 -32.363 -12.675  1.00  0.00
ATOM   1717  H   VAL B 135      81.118 -31.666 -11.724  1.00  0.00
ATOM   1718  H   VAL B 135      81.331 -31.219 -13.460  1.00  0.00
ATOM   1719  H   VAL B 135      84.358 -30.999 -13.271  1.00  0.00
ATOM   1720  H   VAL B 135      83.290 -29.792 -14.085  1.00  0.00
ATOM   1721  H   VAL B 135      84.415 -29.264 -12.775  1.00  0.00
ATOM   1722  N   ALA B 136      83.155 -27.025 -11.650  1.00 75.20
ATOM   1723  CA  ALA B 136      83.948 -26.041 -10.922  1.00 74.74
ATOM   1724  C   ALA B 136      83.089 -25.209  -9.972  1.00 74.41
ATOM   1725  O   ALA B 136      83.610 -24.535  -9.085  1.00 74.98
ATOM   1726  CB  ALA B 136      84.698 -25.139 -11.894  1.00 74.95
ATOM   1727  H   ALA B 136      82.992 -26.897 -12.659  1.00  0.00
ATOM   1728  H   ALA B 136      84.671 -26.586 -10.315  1.00  0.00
ATOM   1729  H   ALA B 136      85.269 -24.430 -11.295  1.00  0.00
ATOM   1730  H   ALA B 136      85.347 -25.781 -12.489  1.00  0.00
ATOM   1731  H   ALA B 136      83.949 -24.640 -12.509  1.00  0.00
ATOM   1732  N   LYS B 137      81.773 -25.268 -10.157  1.00 73.55
ATOM   1733  CA  LYS B 137      80.847 -24.457  -9.370  1.00 73.02
ATOM   1734  C   LYS B 137      80.246 -25.228  -8.196  1.00 72.65
ATOM   1735  O   LYS B 137      79.222 -24.821  -7.649  1.00 72.04
ATOM   1736  CB  LYS B 137      79.705 -23.947 -10.257  1.00 72.81
ATOM   1737  CG  LYS B 137      80.134 -23.380 -11.603  1.00 74.48
ATOM   1738  CD  LYS B 137      80.621 -21.944 -11.483  1.00 76.52
ATOM   1739  CE  LYS B 137      80.900 -21.342 -12.852  1.00 76.50
ATOM   1740  NZ  LYS B 137      81.407 -19.945 -12.753  1.00 78.49
ATOM   1741  H   LYS B 137      81.396 -25.903 -10.875  1.00  0.00
ATOM   1742  H   LYS B 137      81.425 -23.624  -8.970  1.00  0.00
ATOM   1743  H   LYS B 137      79.219 -23.135  -9.716  1.00  0.00
ATOM   1744  H   LYS B 137      79.069 -24.806 -10.474  1.00  0.00
ATOM   1745  H   LYS B 137      79.273 -23.395 -12.271  1.00  0.00
ATOM   1746  H   LYS B 137      80.954 -23.988 -11.985  1.00  0.00
ATOM   1747  H   LYS B 137      81.545 -21.937 -10.905  1.00  0.00
ATOM   1748  H   LYS B 137      79.846 -21.353 -10.994  1.00  0.00
ATOM   1749  H   LYS B 137      79.977 -21.330 -13.432  1.00  0.00
ATOM   1750  H   LYS B 137      81.676 -21.937 -13.334  1.00  0.00
ATOM   1751  H   LYS B 137      81.569 -19.615 -13.715  1.00  0.00
ATOM   1752  H   LYS B 137      80.679 -19.394 -12.276  1.00  0.00
ATOM   1753  H   LYS B 137      82.280 -19.979 -12.208  1.00  0.00
ATOM   1754  N   PHE B 138      80.880 -26.328  -7.799  1.00 72.94
ATOM   1755  CA  PHE B 138      80.251 -27.258  -6.857  1.00 73.53
ATOM   1756  C   PHE B 138      80.864 -27.342  -5.456  1.00 73.58
ATOM   1757  O   PHE B 138      80.401 -28.133  -4.634  1.00 73.46
ATOM   1758  CB  PHE B 138      80.199 -28.670  -7.453  1.00 73.44
ATOM   1759  CG  PHE B 138      79.284 -28.804  -8.636  1.00 74.52
ATOM   1760  CD1 PHE B 138      78.111 -28.069  -8.714  1.00 75.13
ATOM   1761  CD2 PHE B 138      79.583 -29.690  -9.660  1.00 75.88
ATOM   1762  CE1 PHE B 138      77.265 -28.200  -9.800  1.00 75.93
ATOM   1763  CE2 PHE B 138      78.741 -29.827 -10.748  1.00 75.10
ATOM   1764  CZ  PHE B 138      77.580 -29.081 -10.819  1.00 75.56
ATOM   1765  H   PHE B 138      81.824 -26.528  -8.158  1.00  0.00
ATOM   1766  H   PHE B 138      79.258 -26.832  -6.711  1.00  0.00
ATOM   1767  H   PHE B 138      79.831 -29.349  -6.683  1.00  0.00
ATOM   1768  H   PHE B 138      81.201 -28.904  -7.813  1.00  0.00
ATOM   1769  H   PHE B 138      77.853 -27.380  -7.910  1.00  0.00
ATOM   1770  H   PHE B 138      80.494 -30.286  -9.606  1.00  0.00
ATOM   1771  H   PHE B 138      76.350 -27.609  -9.853  1.00  0.00
ATOM   1772  H   PHE B 138      78.993 -30.522 -11.549  1.00  0.00
ATOM   1773  H   PHE B 138      76.914 -29.186 -11.676  1.00  0.00
ATOM   1774  N   GLN B 139      81.887 -26.541  -5.174  1.00 74.39
ATOM   1775  CA  GLN B 139      82.605 -26.675  -3.901  1.00 74.99
ATOM   1776  C   GLN B 139      81.686 -26.910  -2.696  1.00 75.73
ATOM   1777  O   GLN B 139      81.829 -27.910  -1.990  1.00 76.04
ATOM   1778  CB  GLN B 139      83.536 -25.484  -3.640  1.00 74.65
ATOM   1779  CG  GLN B 139      84.232 -25.556  -2.279  1.00 73.16
ATOM   1780  CD  GLN B 139      85.472 -24.684  -2.189  1.00 70.09
ATOM   1781  OE1 GLN B 139      86.236 -24.773  -1.227  1.00 66.18
ATOM   1782  NE2 GLN B 139      85.680 -23.840  -3.192  1.00 69.92
ATOM   1783  H   GLN B 139      82.177 -25.823  -5.853  1.00  0.00
ATOM   1784  H   GLN B 139      83.211 -27.574  -4.012  1.00  0.00
ATOM   1785  H   GLN B 139      82.931 -24.577  -3.656  1.00  0.00
ATOM   1786  H   GLN B 139      84.310 -25.493  -4.408  1.00  0.00
ATOM   1787  H   GLN B 139      84.544 -26.588  -2.117  1.00  0.00
ATOM   1788  H   GLN B 139      83.528 -25.194  -1.530  1.00  0.00
ATOM   1789  H   GLN B 139      86.505 -23.224  -3.184  1.00  0.00
ATOM   1790  H   GLN B 139      85.016 -23.801  -3.978  1.00  0.00
ATOM   1791  N   ASN B 140      80.751 -25.995  -2.460  1.00 76.20
ATOM   1792  CA  ASN B 140      79.861 -26.103  -1.302  1.00 76.16
ATOM   1793  C   ASN B 140      78.472 -26.651  -1.633  1.00 75.21
ATOM   1794  O   ASN B 140      77.516 -26.442  -0.885  1.00 75.02
ATOM   1795  CB  ASN B 140      79.757 -24.760  -0.566  1.00 76.84
ATOM   1796  CG  ASN B 140      79.370 -23.613  -1.485  1.00 78.81
ATOM   1797  OD1 ASN B 140      78.658 -23.802  -2.475  1.00 81.19
ATOM   1798  ND2 ASN B 140      79.833 -22.411  -1.154  1.00 77.06
ATOM   1799  H   ASN B 140      80.651 -25.196  -3.103  1.00  0.00
ATOM   1800  H   ASN B 140      80.321 -26.840  -0.643  1.00  0.00
ATOM   1801  H   ASN B 140      80.732 -24.529  -0.137  1.00  0.00
ATOM   1802  H   ASN B 140      78.975 -24.852   0.188  1.00  0.00
ATOM   1803  H   ASN B 140      79.605 -21.593  -1.737  1.00  0.00
ATOM   1804  H   ASN B 140      80.419 -22.298  -0.315  1.00  0.00
ATOM   1805  N   PHE B 141      78.371 -27.359  -2.753  1.00 73.88
ATOM   1806  CA  PHE B 141      77.128 -28.021  -3.135  1.00 73.49
ATOM   1807  C   PHE B 141      76.883 -29.263  -2.284  1.00 72.36
ATOM   1808  O   PHE B 141      75.797 -29.446  -1.734  1.00 72.51
ATOM   1809  CB  PHE B 141      77.160 -28.402  -4.616  1.00 73.77
ATOM   1810  CG  PHE B 141      76.684 -27.313  -5.533  1.00 75.65
ATOM   1811  CD1 PHE B 141      76.924 -25.980  -5.236  1.00 76.15
ATOM   1812  CD2 PHE B 141      76.007 -27.622  -6.702  1.00 75.52
ATOM   1813  CE1 PHE B 141      76.486 -24.977  -6.082  1.00 74.30
ATOM   1814  CE2 PHE B 141      75.570 -26.622  -7.553  1.00 73.89
ATOM   1815  CZ  PHE B 141      75.809 -25.299  -7.242  1.00 72.44
ATOM   1816  H   PHE B 141      79.193 -27.443  -3.368  1.00  0.00
ATOM   1817  H   PHE B 141      76.310 -27.321  -2.964  1.00  0.00
ATOM   1818  H   PHE B 141      76.502 -29.259  -4.760  1.00  0.00
ATOM   1819  H   PHE B 141      78.200 -28.597  -4.879  1.00  0.00
ATOM   1820  H   PHE B 141      77.464 -25.719  -4.326  1.00  0.00
ATOM   1821  H   PHE B 141      75.816 -28.665  -6.954  1.00  0.00
ATOM   1822  H   PHE B 141      76.675 -23.933  -5.833  1.00  0.00
ATOM   1823  H   PHE B 141      75.037 -26.879  -8.468  1.00  0.00
ATOM   1824  H   PHE B 141      75.464 -24.510  -7.910  1.00  0.00
ATOM   1825  N   ALA B 142      77.902 -30.111  -2.179  1.00 70.51
ATOM   1826  CA  ALA B 142      77.792 -31.354  -1.426  1.00 68.90
ATOM   1827  C   ALA B 142      77.288 -31.115  -0.006  1.00 68.06
ATOM   1828  O   ALA B 142      76.338 -31.762   0.434  1.00 68.10
ATOM   1829  CB  ALA B 142      79.127 -32.083  -1.405  1.00 68.93
ATOM   1830  H   ALA B 142      78.793 -29.883  -2.642  1.00  0.00
ATOM   1831  H   ALA B 142      77.057 -31.980  -1.931  1.00  0.00
ATOM   1832  H   ALA B 142      78.981 -32.998  -0.831  1.00  0.00
ATOM   1833  H   ALA B 142      79.392 -32.292  -2.441  1.00  0.00
ATOM   1834  H   ALA B 142      79.846 -31.417  -0.929  1.00  0.00
ATOM   1835  N   PRO B 143      77.928 -30.183   0.718  1.00 67.29
ATOM   1836  CA  PRO B 143      77.542 -29.860   2.091  1.00 66.41
ATOM   1837  C   PRO B 143      76.104 -29.356   2.178  1.00 65.17
ATOM   1838  O   PRO B 143      75.364 -29.746   3.081  1.00 64.94
ATOM   1839  CB  PRO B 143      78.515 -28.740   2.476  1.00 66.74
ATOM   1840  CG  PRO B 143      79.681 -28.913   1.565  1.00 67.20
ATOM   1841  CD  PRO B 143      79.103 -29.412   0.278  1.00 67.38
ATOM   1842  H   PRO B 143      77.587 -30.731   2.745  1.00  0.00
ATOM   1843  H   PRO B 143      78.812 -28.778   3.524  1.00  0.00
ATOM   1844  H   PRO B 143      78.068 -27.754   2.346  1.00  0.00
ATOM   1845  H   PRO B 143      80.409 -29.612   1.977  1.00  0.00
ATOM   1846  H   PRO B 143      80.227 -27.979   1.429  1.00  0.00
ATOM   1847  H   PRO B 143      78.834 -28.606  -0.404  1.00  0.00
ATOM   1848  H   PRO B 143      79.803 -30.007  -0.309  1.00  0.00
ATOM   1849  N   SER B 144      75.719 -28.493   1.245  1.00 63.75
ATOM   1850  CA  SER B 144      74.368 -27.948   1.228  1.00 62.69
ATOM   1851  C   SER B 144      73.341 -29.045   0.974  1.00 62.13
ATOM   1852  O   SER B 144      72.276 -29.065   1.591  1.00 63.67
ATOM   1853  CB  SER B 144      74.244 -26.853   0.171  1.00 62.79
ATOM   1854  OG  SER B 144      75.096 -25.764   0.474  1.00 64.44
ATOM   1855  H   SER B 144      76.389 -28.203   0.519  1.00  0.00
ATOM   1856  H   SER B 144      74.169 -27.513   2.207  1.00  0.00
ATOM   1857  H   SER B 144      73.223 -26.483   0.084  1.00  0.00
ATOM   1858  H   SER B 144      74.594 -27.248  -0.783  1.00  0.00
ATOM   1859  H   SER B 144      74.967 -25.064  -0.271  1.00  0.00
ATOM   1860  N   ILE B 145      73.663 -29.957   0.061  1.00 59.80
ATOM   1861  CA  ILE B 145      72.773 -31.072  -0.235  1.00 56.97
ATOM   1862  C   ILE B 145      72.499 -31.871   1.032  1.00 55.77
ATOM   1863  O   ILE B 145      71.345 -32.073   1.411  1.00 55.35
ATOM   1864  CB  ILE B 145      73.359 -32.001  -1.315  1.00 57.20
ATOM   1865  CG1 ILE B 145      73.550 -31.237  -2.628  1.00 55.56
ATOM   1866  CG2 ILE B 145      72.456 -33.209  -1.525  1.00 54.42
ATOM   1867  CD1 ILE B 145      74.335 -31.997  -3.675  1.00 53.19
ATOM   1868  H   ILE B 145      74.556 -29.874  -0.445  1.00  0.00
ATOM   1869  H   ILE B 145      71.841 -30.656  -0.619  1.00  0.00
ATOM   1870  H   ILE B 145      74.333 -32.355  -0.977  1.00  0.00
ATOM   1871  H   ILE B 145      74.107 -30.327  -2.405  1.00  0.00
ATOM   1872  H   ILE B 145      72.559 -31.060  -3.046  1.00  0.00
ATOM   1873  H   ILE B 145      72.921 -33.824  -2.295  1.00  0.00
ATOM   1874  H   ILE B 145      72.396 -33.732  -0.570  1.00  0.00
ATOM   1875  H   ILE B 145      71.484 -32.829  -1.841  1.00  0.00
ATOM   1876  H   ILE B 145      74.401 -31.354  -4.553  1.00  0.00
ATOM   1877  H   ILE B 145      75.317 -32.204  -3.249  1.00  0.00
ATOM   1878  H   ILE B 145      73.783 -32.913  -3.885  1.00  0.00
ATOM   1879  N   GLN B 146      73.567 -32.309   1.691  1.00 54.42
ATOM   1880  CA  GLN B 146      73.447 -33.086   2.921  1.00 53.28
ATOM   1881  C   GLN B 146      72.583 -32.386   3.964  1.00 52.19
ATOM   1882  O   GLN B 146      71.779 -33.021   4.645  1.00 51.78
ATOM   1883  CB  GLN B 146      74.826 -33.391   3.503  1.00 53.17
ATOM   1884  CG  GLN B 146      75.555 -34.533   2.815  1.00 55.80
ATOM   1885  CD  GLN B 146      76.871 -34.874   3.491  1.00 60.94
ATOM   1886  OE1 GLN B 146      77.558 -33.998   4.019  1.00 61.33
ATOM   1887  NE2 GLN B 146      77.230 -36.154   3.476  1.00 62.40
ATOM   1888  H   GLN B 146      74.505 -32.094   1.324  1.00  0.00
ATOM   1889  H   GLN B 146      72.953 -34.021   2.658  1.00  0.00
ATOM   1890  H   GLN B 146      74.683 -33.682   4.544  1.00  0.00
ATOM   1891  H   GLN B 146      75.436 -32.498   3.368  1.00  0.00
ATOM   1892  H   GLN B 146      75.772 -34.226   1.792  1.00  0.00
ATOM   1893  H   GLN B 146      74.916 -35.415   2.860  1.00  0.00
ATOM   1894  H   GLN B 146      78.113 -36.446   3.919  1.00  0.00
ATOM   1895  H   GLN B 146      76.625 -36.853   3.022  1.00  0.00
ATOM   1896  N   HIS B 147      72.748 -31.074   4.082  1.00 51.74
ATOM   1897  CA  HIS B 147      72.006 -30.303   5.071  1.00 51.59
ATOM   1898  C   HIS B 147      70.493 -30.401   4.877  1.00 51.14
ATOM   1899  O   HIS B 147      69.755 -30.644   5.830  1.00 50.81
ATOM   1900  CB  HIS B 147      72.449 -28.839   5.060  1.00 51.96
ATOM   1901  CG  HIS B 147      71.794 -28.007   6.118  1.00 54.45
ATOM   1902  ND1 HIS B 147      72.202 -28.024   7.434  1.00 54.17
ATOM   1903  CD2 HIS B 147      70.754 -27.142   6.057  1.00 56.43
ATOM   1904  CE1 HIS B 147      71.444 -27.202   8.138  1.00 55.45
ATOM   1905  NE2 HIS B 147      70.558 -26.654   7.326  1.00 56.98
ATOM   1906  H   HIS B 147      73.414 -30.591   3.462  1.00  0.00
ATOM   1907  H   HIS B 147      72.235 -30.738   6.044  1.00  0.00
ATOM   1908  H   HIS B 147      72.185 -28.407   4.095  1.00  0.00
ATOM   1909  H   HIS B 147      73.519 -28.820   5.268  1.00  0.00
ATOM   1910  H   HIS B 147      72.977 -28.589   7.810  1.00  0.00
ATOM   1911  H   HIS B 147      70.180 -26.882   5.168  1.00  0.00
ATOM   1912  H   HIS B 147      71.535 -27.009   9.207  1.00  0.00
ATOM   1913  N   GLU B 148      70.033 -30.214   3.644  1.00 51.38
ATOM   1914  CA  GLU B 148      68.601 -30.259   3.352  1.00 51.81
ATOM   1915  C   GLU B 148      68.044 -31.668   3.518  1.00 51.04
ATOM   1916  O   GLU B 148      66.921 -31.849   3.990  1.00 50.43
ATOM   1917  CB  GLU B 148      68.311 -29.741   1.938  1.00 52.14
ATOM   1918  CG  GLU B 148      68.670 -28.278   1.715  1.00 54.41
ATOM   1919  CD  GLU B 148      67.834 -27.331   2.559  1.00 58.33
ATOM   1920  OE1 GLU B 148      66.601 -27.525   2.630  1.00 58.67
ATOM   1921  OE2 GLU B 148      68.409 -26.389   3.148  1.00 59.57
ATOM   1922  H   GLU B 148      70.699 -30.034   2.879  1.00  0.00
ATOM   1923  H   GLU B 148      68.103 -29.608   4.071  1.00  0.00
ATOM   1924  H   GLU B 148      67.238 -29.835   1.772  1.00  0.00
ATOM   1925  H   GLU B 148      68.927 -30.323   1.253  1.00  0.00
ATOM   1926  H   GLU B 148      68.484 -28.043   0.667  1.00  0.00
ATOM   1927  H   GLU B 148      69.713 -28.143   2.000  1.00  0.00
ATOM   1928  N   VAL B 149      68.833 -32.662   3.125  1.00 50.67
ATOM   1929  CA  VAL B 149      68.409 -34.054   3.225  1.00 50.18
ATOM   1930  C   VAL B 149      68.185 -34.447   4.681  1.00 50.20
ATOM   1931  O   VAL B 149      67.184 -35.084   5.014  1.00 50.28
ATOM   1932  CB  VAL B 149      69.433 -35.010   2.583  1.00 49.61
ATOM   1933  CG1 VAL B 149      68.977 -36.451   2.734  1.00 48.76
ATOM   1934  CG2 VAL B 149      69.630 -34.662   1.115  1.00 48.75
ATOM   1935  H   VAL B 149      69.764 -32.445   2.742  1.00  0.00
ATOM   1936  H   VAL B 149      67.470 -34.143   2.679  1.00  0.00
ATOM   1937  H   VAL B 149      70.388 -34.896   3.096  1.00  0.00
ATOM   1938  H   VAL B 149      69.736 -37.076   2.264  1.00  0.00
ATOM   1939  H   VAL B 149      68.894 -36.649   3.803  1.00  0.00
ATOM   1940  H   VAL B 149      68.014 -36.535   2.230  1.00  0.00
ATOM   1941  H   VAL B 149      70.360 -35.366   0.716  1.00  0.00
ATOM   1942  H   VAL B 149      68.659 -34.765   0.630  1.00  0.00
ATOM   1943  H   VAL B 149      69.995 -33.636   1.077  1.00  0.00
ATOM   1944  N   ARG B 150      69.117 -34.056   5.546  1.00 49.47
ATOM   1945  CA  ARG B 150      69.021 -34.360   6.973  1.00 48.70
ATOM   1946  C   ARG B 150      67.908 -33.577   7.665  1.00 49.09
ATOM   1947  O   ARG B 150      67.124 -34.145   8.426  1.00 49.19
ATOM   1948  CB  ARG B 150      70.363 -34.117   7.665  1.00 48.13
ATOM   1949  CG  ARG B 150      71.319 -35.288   7.550  1.00 46.28
ATOM   1950  CD  ARG B 150      72.766 -34.846   7.614  1.00 40.46
ATOM   1951  NE  ARG B 150      73.671 -35.965   7.370  1.00 42.59
ATOM   1952  CZ  ARG B 150      74.960 -35.834   7.079  1.00 45.33
ATOM   1953  NH1 ARG B 150      75.500 -34.626   6.987  1.00 47.50
ATOM   1954  NH2 ARG B 150      75.708 -36.910   6.874  1.00 44.35
ATOM   1955  H   ARG B 150      69.929 -33.524   5.201  1.00  0.00
ATOM   1956  H   ARG B 150      68.764 -35.416   7.057  1.00  0.00
ATOM   1957  H   ARG B 150      70.169 -33.953   8.725  1.00  0.00
ATOM   1958  H   ARG B 150      70.836 -33.265   7.176  1.00  0.00
ATOM   1959  H   ARG B 150      71.152 -35.772   6.588  1.00  0.00
ATOM   1960  H   ARG B 150      71.132 -35.964   8.384  1.00  0.00
ATOM   1961  H   ARG B 150      72.988 -34.428   8.596  1.00  0.00
ATOM   1962  H   ARG B 150      72.941 -34.114   6.825  1.00  0.00
ATOM   1963  H   ARG B 150      73.285 -36.918   7.427  1.00  0.00
ATOM   1964  H   ARG B 150      76.500 -34.525   6.761  1.00  0.00
ATOM   1965  H   ARG B 150      74.920 -33.789   7.141  1.00  0.00
ATOM   1966  H   ARG B 150      76.708 -36.807   6.648  1.00  0.00
ATOM   1967  H   ARG B 150      75.289 -37.849   6.940  1.00  0.00
ATOM   1968  N   LYS B 151      67.844 -32.276   7.398  1.00 49.28
ATOM   1969  CA  LYS B 151      66.791 -31.427   7.948  1.00 49.67
ATOM   1970  C   LYS B 151      65.412 -32.030   7.702  1.00 49.31
ATOM   1971  O   LYS B 151      64.533 -31.965   8.563  1.00 48.87
ATOM   1972  CB  LYS B 151      66.854 -30.028   7.331  1.00 50.41
ATOM   1973  CG  LYS B 151      65.749 -29.088   7.802  1.00 53.64
ATOM   1974  CD  LYS B 151      65.604 -27.889   6.873  1.00 57.94
ATOM   1975  CE  LYS B 151      66.927 -27.158   6.699  1.00 61.46
ATOM   1976  NZ  LYS B 151      66.853 -26.132   5.623  1.00 64.36
ATOM   1977  H   LYS B 151      68.558 -31.855   6.786  1.00  0.00
ATOM   1978  H   LYS B 151      66.953 -31.355   9.023  1.00  0.00
ATOM   1979  H   LYS B 151      66.741 -30.143   6.253  1.00  0.00
ATOM   1980  H   LYS B 151      67.802 -29.584   7.635  1.00  0.00
ATOM   1981  H   LYS B 151      66.004 -28.725   8.798  1.00  0.00
ATOM   1982  H   LYS B 151      64.807 -29.637   7.807  1.00  0.00
ATOM   1983  H   LYS B 151      64.882 -27.198   7.308  1.00  0.00
ATOM   1984  H   LYS B 151      65.276 -28.245   5.897  1.00  0.00
ATOM   1985  H   LYS B 151      67.703 -27.877   6.435  1.00  0.00
ATOM   1986  H   LYS B 151      67.157 -26.639   7.630  1.00  0.00
ATOM   1987  H   LYS B 151      67.780 -25.686   5.568  1.00  0.00
ATOM   1988  H   LYS B 151      66.614 -26.626   4.752  1.00  0.00
ATOM   1989  H   LYS B 151      66.121 -25.461   5.896  1.00  0.00
ATOM   1990  N   PHE B 152      65.232 -32.612   6.519  1.00 49.49
ATOM   1991  CA  PHE B 152      63.957 -33.211   6.132  1.00 48.86
ATOM   1992  C   PHE B 152      63.719 -34.561   6.807  1.00 49.54
ATOM   1993  O   PHE B 152      62.603 -34.863   7.233  1.00 49.87
ATOM   1994  CB  PHE B 152      63.886 -33.374   4.613  1.00 48.34
ATOM   1995  CG  PHE B 152      62.690 -34.147   4.147  1.00 46.14
ATOM   1996  CD1 PHE B 152      61.536 -33.490   3.753  1.00 43.14
ATOM   1997  CD2 PHE B 152      62.715 -35.533   4.112  1.00 49.03
ATOM   1998  CE1 PHE B 152      60.429 -34.198   3.328  1.00 43.10
ATOM   1999  CE2 PHE B 152      61.612 -36.247   3.689  1.00 47.74
ATOM   2000  CZ  PHE B 152      60.466 -35.579   3.296  1.00 45.11
ATOM   2001  H   PHE B 152      66.018 -32.641   5.854  1.00  0.00
ATOM   2002  H   PHE B 152      63.173 -32.533   6.467  1.00  0.00
ATOM   2003  H   PHE B 152      64.773 -33.916   4.285  1.00  0.00
ATOM   2004  H   PHE B 152      63.799 -32.377   4.182  1.00  0.00
ATOM   2005  H   PHE B 152      61.501 -32.401   3.779  1.00  0.00
ATOM   2006  H   PHE B 152      63.615 -36.064   4.422  1.00  0.00
ATOM   2007  H   PHE B 152      59.528 -33.668   3.018  1.00  0.00
ATOM   2008  H   PHE B 152      61.644 -37.336   3.665  1.00  0.00
ATOM   2009  H   PHE B 152      59.594 -36.141   2.962  1.00  0.00
ATOM   2010  N   MET B 153      64.767 -35.374   6.893  1.00 49.45
ATOM   2011  CA  MET B 153      64.662 -36.679   7.534  1.00 49.64
ATOM   2012  C   MET B 153      64.299 -36.546   9.007  1.00 49.42
ATOM   2013  O   MET B 153      63.359 -37.184   9.478  1.00 48.66
ATOM   2014  CB  MET B 153      65.966 -37.462   7.386  1.00 49.74
ATOM   2015  CG  MET B 153      66.294 -37.838   5.954  1.00 51.41
ATOM   2016  SD  MET B 153      67.689 -38.970   5.845  1.00 56.24
ATOM   2017  CE  MET B 153      68.974 -38.014   6.647  1.00 54.77
ATOM   2018  H   MET B 153      65.671 -35.076   6.499  1.00  0.00
ATOM   2019  H   MET B 153      63.863 -37.226   7.033  1.00  0.00
ATOM   2020  H   MET B 153      65.862 -38.389   7.950  1.00  0.00
ATOM   2021  H   MET B 153      66.773 -36.820   7.741  1.00  0.00
ATOM   2022  H   MET B 153      66.625 -36.882   5.548  1.00  0.00
ATOM   2023  H   MET B 153      65.369 -38.186   5.494  1.00  0.00
ATOM   2024  H   MET B 153      69.879 -38.622   6.633  1.00  0.00
ATOM   2025  H   MET B 153      69.094 -37.096   6.072  1.00  0.00
ATOM   2026  H   MET B 153      68.635 -37.814   7.664  1.00  0.00
ATOM   2027  N   LYS B 154      65.046 -35.714   9.728  1.00 49.36
ATOM   2028  CA  LYS B 154      64.801 -35.509  11.151  1.00 49.67
ATOM   2029  C   LYS B 154      63.482 -34.782  11.372  1.00 48.97
ATOM   2030  O   LYS B 154      62.883 -34.870  12.442  1.00 49.41
ATOM   2031  CB  LYS B 154      65.949 -34.730  11.796  1.00 50.00
ATOM   2032  CG  LYS B 154      65.984 -34.836  13.316  1.00 52.81
ATOM   2033  CD  LYS B 154      67.277 -34.273  13.889  1.00 54.90
ATOM   2034  CE  LYS B 154      67.488 -34.726  15.328  1.00 56.17
ATOM   2035  NZ  LYS B 154      66.369 -34.313  16.221  1.00 58.47
ATOM   2036  H   LYS B 154      65.815 -35.203   9.271  1.00  0.00
ATOM   2037  H   LYS B 154      64.741 -36.489  11.625  1.00  0.00
ATOM   2038  H   LYS B 154      65.814 -33.678  11.546  1.00  0.00
ATOM   2039  H   LYS B 154      66.881 -35.153  11.421  1.00  0.00
ATOM   2040  H   LYS B 154      65.916 -35.889  13.590  1.00  0.00
ATOM   2041  H   LYS B 154      65.151 -34.261  13.720  1.00  0.00
ATOM   2042  H   LYS B 154      67.218 -33.185  13.873  1.00  0.00
ATOM   2043  H   LYS B 154      68.110 -34.633  13.285  1.00  0.00
ATOM   2044  H   LYS B 154      68.407 -34.280  15.709  1.00  0.00
ATOM   2045  H   LYS B 154      67.522 -35.815  15.338  1.00  0.00
ATOM   2046  H   LYS B 154      66.594 -34.658  17.165  1.00  0.00
ATOM   2047  H   LYS B 154      66.323 -33.285  16.190  1.00  0.00
ATOM   2048  H   LYS B 154      65.511 -34.746  15.849  1.00  0.00
ATOM   2049  N   ALA B 155      63.033 -34.066  10.349  1.00 48.60
ATOM   2050  CA  ALA B 155      61.771 -33.349  10.424  1.00 48.81
ATOM   2051  C   ALA B 155      60.604 -34.270  10.092  1.00 49.12
ATOM   2052  O   ALA B 155      59.517 -34.132  10.651  1.00 49.75
ATOM   2053  CB  ALA B 155      61.785 -32.149   9.486  1.00 48.05
ATOM   2054  H   ALA B 155      63.590 -34.017   9.484  1.00  0.00
ATOM   2055  H   ALA B 155      61.643 -32.991  11.446  1.00  0.00
ATOM   2056  H   ALA B 155      60.819 -31.655   9.586  1.00  0.00
ATOM   2057  H   ALA B 155      62.604 -31.505   9.805  1.00  0.00
ATOM   2058  H   ALA B 155      61.941 -32.534   8.478  1.00  0.00
ATOM   2059  N   ASN B 156      60.836 -35.220   9.193  1.00 49.16
ATOM   2060  CA  ASN B 156      59.747 -36.039   8.669  1.00 48.68
ATOM   2061  C   ASN B 156      59.842 -37.541   8.964  1.00 47.86
ATOM   2062  O   ASN B 156      58.820 -38.221   9.039  1.00 47.17
ATOM   2063  CB  ASN B 156      59.569 -35.777   7.172  1.00 49.11
ATOM   2064  CG  ASN B 156      59.191 -34.333   6.881  1.00 46.60
ATOM   2065  OD1 ASN B 156      59.979 -33.577   6.313  1.00 46.96
ATOM   2066  ND2 ASN B 156      57.988 -33.942   7.286  1.00 42.13
ATOM   2067  H   ASN B 156      61.798 -35.381   8.861  1.00  0.00
ATOM   2068  H   ASN B 156      58.860 -35.722   9.217  1.00  0.00
ATOM   2069  H   ASN B 156      58.767 -36.417   6.804  1.00  0.00
ATOM   2070  H   ASN B 156      60.519 -35.980   6.677  1.00  0.00
ATOM   2071  H   ASN B 156      57.677 -32.975   7.117  1.00  0.00
ATOM   2072  H   ASN B 156      57.366 -34.606   7.769  1.00  0.00
ATOM   2073  N   TRP B 157      61.057 -38.056   9.127  1.00 46.88
ATOM   2074  CA  TRP B 157      61.229 -39.435   9.584  1.00 46.16
ATOM   2075  C   TRP B 157      61.778 -39.628  10.987  1.00 47.79
ATOM   2076  O   TRP B 157      62.575 -40.532  11.229  1.00 47.76
ATOM   2077  CB  TRP B 157      62.044 -40.262   8.596  1.00 43.84
ATOM   2078  CG  TRP B 157      61.724 -40.019   7.172  1.00 38.58
ATOM   2079  CD1 TRP B 157      60.531 -39.603   6.650  1.00 37.50
ATOM   2080  CD2 TRP B 157      62.606 -40.204   6.064  1.00 32.05
ATOM   2081  NE1 TRP B 157      60.626 -39.500   5.280  1.00 30.04
ATOM   2082  CE2 TRP B 157      61.890 -39.866   4.897  1.00 27.63
ATOM   2083  CE3 TRP B 157      63.938 -40.614   5.945  1.00 29.73
ATOM   2084  CZ2 TRP B 157      62.457 -39.931   3.631  1.00 28.16
ATOM   2085  CZ3 TRP B 157      64.500 -40.675   4.686  1.00 34.18
ATOM   2086  CH2 TRP B 157      63.761 -40.336   3.544  1.00 29.76
ATOM   2087  H   TRP B 157      61.886 -37.478   8.929  1.00  0.00
ATOM   2088  H   TRP B 157      60.201 -39.796   9.633  1.00  0.00
ATOM   2089  H   TRP B 157      61.845 -41.316   8.789  1.00  0.00
ATOM   2090  H   TRP B 157      63.085 -39.964   8.718  1.00  0.00
ATOM   2091  H   TRP B 157      59.636 -39.385   7.233  1.00  0.00
ATOM   2092  H   TRP B 157      59.871 -39.198   4.647  1.00  0.00
ATOM   2093  H   TRP B 157      64.520 -40.880   6.828  1.00  0.00
ATOM   2094  H   TRP B 157      61.885 -39.669   2.741  1.00  0.00
ATOM   2095  H   TRP B 157      65.537 -40.993   4.578  1.00  0.00
ATOM   2096  H   TRP B 157      64.236 -40.396   2.565  1.00  0.00
ATOM   2097  N   ASN B 158      61.353 -38.775  11.909  1.00 49.95
ATOM   2098  CA  ASN B 158      61.869 -38.817  13.270  1.00 53.31
ATOM   2099  C   ASN B 158      61.414 -39.927  14.209  1.00 53.13
ATOM   2100  O   ASN B 158      61.690 -39.886  15.408  1.00 53.47
ATOM   2101  CB  ASN B 158      61.571 -37.451  13.887  1.00 54.73
ATOM   2102  CG  ASN B 158      60.096 -37.104  13.843  1.00 59.31
ATOM   2103  OD1 ASN B 158      59.351 -37.606  12.997  1.00 58.76
ATOM   2104  ND2 ASN B 158      59.664 -36.240  14.757  1.00 64.67
ATOM   2105  H   ASN B 158      60.645 -38.070  11.658  1.00  0.00
ATOM   2106  H   ASN B 158      62.926 -39.059  13.163  1.00  0.00
ATOM   2107  H   ASN B 158      62.112 -36.694  13.320  1.00  0.00
ATOM   2108  H   ASN B 158      61.872 -37.482  14.934  1.00  0.00
ATOM   2109  H   ASN B 158      58.672 -35.965  14.778  1.00  0.00
ATOM   2110  H   ASN B 158      60.322 -35.846  15.444  1.00  0.00
ATOM   2111  N   LYS B 159      60.714 -40.915  13.658  1.00 52.52
ATOM   2112  CA  LYS B 159      60.250 -42.053  14.443  1.00 52.59
ATOM   2113  C   LYS B 159      61.157 -43.268  14.256  1.00 52.28
ATOM   2114  O   LYS B 159      61.953 -43.321  13.319  1.00 51.09
ATOM   2115  CB  LYS B 159      58.808 -42.406  14.079  1.00 52.54
ATOM   2116  CG  LYS B 159      57.811 -41.291  14.352  1.00 54.96
ATOM   2117  CD  LYS B 159      56.388 -41.736  14.041  1.00 60.36
ATOM   2118  CE  LYS B 159      55.395 -40.597  14.220  1.00 63.17
ATOM   2119  NZ  LYS B 159      55.375 -40.080  15.619  1.00 65.74
ATOM   2120  H   LYS B 159      60.494 -40.875  12.653  1.00  0.00
ATOM   2121  H   LYS B 159      60.287 -41.766  15.494  1.00  0.00
ATOM   2122  H   LYS B 159      58.515 -43.259  14.691  1.00  0.00
ATOM   2123  H   LYS B 159      58.784 -42.601  13.007  1.00  0.00
ATOM   2124  H   LYS B 159      58.057 -40.442  13.714  1.00  0.00
ATOM   2125  H   LYS B 159      57.870 -41.022  15.407  1.00  0.00
ATOM   2126  H   LYS B 159      56.119 -42.539  14.727  1.00  0.00
ATOM   2127  H   LYS B 159      56.349 -42.067  13.003  1.00  0.00
ATOM   2128  H   LYS B 159      54.395 -40.958  13.978  1.00  0.00
ATOM   2129  H   LYS B 159      55.704 -39.774  13.575  1.00  0.00
ATOM   2130  H   LYS B 159      54.682 -39.319  15.649  1.00  0.00
ATOM   2131  H   LYS B 159      55.106 -40.867  16.227  1.00  0.00
ATOM   2132  H   LYS B 159      56.325 -39.742  15.829  1.00  0.00
ATOM   2133  N   ASP B 160      61.038 -44.239  15.159  1.00 52.66
ATOM   2134  CA  ASP B 160      61.839 -45.457  15.079  1.00 52.61
ATOM   2135  C   ASP B 160      61.640 -46.142  13.738  1.00 52.34
ATOM   2136  O   ASP B 160      62.583 -46.676  13.155  1.00 52.39
ATOM   2137  CB  ASP B 160      61.488 -46.411  16.217  1.00 52.76
ATOM   2138  CG  ASP B 160      62.172 -46.040  17.514  1.00 54.25
ATOM   2139  OD1 ASP B 160      62.016 -46.784  18.506  1.00 56.24
ATOM   2140  OD2 ASP B 160      62.870 -45.004  17.537  1.00 55.40
ATOM   2141  H   ASP B 160      60.366 -44.129  15.932  1.00  0.00
ATOM   2142  H   ASP B 160      62.888 -45.178  15.174  1.00  0.00
ATOM   2143  H   ASP B 160      61.815 -47.413  15.939  1.00  0.00
ATOM   2144  H   ASP B 160      60.412 -46.355  16.383  1.00  0.00
ATOM   2145  N   GLU B 161      60.400 -46.126  13.261  1.00 52.36
ATOM   2146  CA  GLU B 161      60.071 -46.609  11.926  1.00 51.86
ATOM   2147  C   GLU B 161      58.751 -45.992  11.487  1.00 50.92
ATOM   2148  O   GLU B 161      57.908 -45.661  12.320  1.00 50.85
ATOM   2149  CB  GLU B 161      59.983 -48.137  11.898  1.00 52.05
ATOM   2150  CG  GLU B 161      58.726 -48.711  12.532  1.00 53.17
ATOM   2151  CD  GLU B 161      58.713 -50.229  12.528  1.00 55.39
ATOM   2152  OE1 GLU B 161      57.610 -50.817  12.527  1.00 55.16
ATOM   2153  OE2 GLU B 161      59.806 -50.835  12.523  1.00 54.05
ATOM   2154  H   GLU B 161      59.644 -45.759  13.856  1.00  0.00
ATOM   2155  H   GLU B 161      60.862 -46.313  11.237  1.00  0.00
ATOM   2156  H   GLU B 161      60.830 -48.520  12.468  1.00  0.00
ATOM   2157  H   GLU B 161      59.969 -48.435  10.850  1.00  0.00
ATOM   2158  H   GLU B 161      57.869 -48.366  11.953  1.00  0.00
ATOM   2159  H   GLU B 161      58.691 -48.379  13.569  1.00  0.00
ATOM   2160  N   GLY B 162      58.574 -45.828  10.182  1.00 49.70
ATOM   2161  CA  GLY B 162      57.355 -45.220   9.672  1.00 49.91
ATOM   2162  C   GLY B 162      57.035 -45.574   8.234  1.00 50.37
ATOM   2163  O   GLY B 162      57.879 -46.103   7.510  1.00 49.90
ATOM   2164  H   GLY B 162      59.306 -46.134   9.525  1.00  0.00
ATOM   2165  H   GLY B 162      57.532 -44.145   9.704  1.00  0.00
ATOM   2166  H   GLY B 162      56.538 -45.560  10.309  1.00  0.00
ATOM   2167  N   GLU B 163      55.804 -45.269   7.830  1.00 50.30
ATOM   2168  CA  GLU B 163      55.327 -45.523   6.474  1.00 49.71
ATOM   2169  C   GLU B 163      55.265 -44.222   5.672  1.00 47.99
ATOM   2170  O   GLU B 163      54.593 -43.270   6.065  1.00 46.01
ATOM   2171  CB  GLU B 163      53.947 -46.184   6.524  1.00 50.73
ATOM   2172  CG  GLU B 163      53.408 -46.653   5.179  1.00 54.55
ATOM   2173  CD  GLU B 163      52.086 -47.400   5.307  1.00 60.34
ATOM   2174  OE1 GLU B 163      51.485 -47.728   4.257  1.00 60.93
ATOM   2175  OE2 GLU B 163      51.648 -47.662   6.455  1.00 62.21
ATOM   2176  H   GLU B 163      55.159 -44.834   8.505  1.00  0.00
ATOM   2177  H   GLU B 163      56.026 -46.196   5.977  1.00  0.00
ATOM   2178  H   GLU B 163      53.249 -45.436   6.899  1.00  0.00
ATOM   2179  H   GLU B 163      54.047 -47.074   7.146  1.00  0.00
ATOM   2180  H   GLU B 163      54.139 -47.335   4.744  1.00  0.00
ATOM   2181  H   GLU B 163      53.238 -45.772   4.560  1.00  0.00
ATOM   2182  N   ILE B 164      55.971 -44.189   4.547  1.00 47.63
ATOM   2183  CA  ILE B 164      56.028 -42.988   3.718  1.00 46.24
ATOM   2184  C   ILE B 164      56.002 -43.323   2.230  1.00 46.36
ATOM   2185  O   ILE B 164      56.260 -44.460   1.837  1.00 45.96
ATOM   2186  CB  ILE B 164      57.299 -42.164   4.015  1.00 45.30
ATOM   2187  CG1 ILE B 164      58.539 -42.882   3.479  1.00 38.00
ATOM   2188  CG2 ILE B 164      57.426 -41.896   5.508  1.00 44.81
ATOM   2189  CD1 ILE B 164      59.844 -42.319   3.993  1.00 21.55
ATOM   2190  H   ILE B 164      56.490 -45.029   4.253  1.00  0.00
ATOM   2191  H   ILE B 164      55.143 -42.402   3.966  1.00  0.00
ATOM   2192  H   ILE B 164      57.217 -41.203   3.506  1.00  0.00
ATOM   2193  H   ILE B 164      58.544 -42.773   2.394  1.00  0.00
ATOM   2194  H   ILE B 164      58.487 -43.916   3.820  1.00  0.00
ATOM   2195  H   ILE B 164      58.337 -41.314   5.651  1.00  0.00
ATOM   2196  H   ILE B 164      56.538 -41.339   5.808  1.00  0.00
ATOM   2197  H   ILE B 164      57.483 -42.866   6.002  1.00  0.00
ATOM   2198  H   ILE B 164      60.644 -42.908   3.544  1.00  0.00
ATOM   2199  H   ILE B 164      59.886 -41.275   3.681  1.00  0.00
ATOM   2200  H   ILE B 164      59.828 -42.417   5.078  1.00  0.00
ATOM   2201  N   ASN B 165      55.680 -42.328   1.408  1.00 46.51
ATOM   2202  CA  ASN B 165      55.764 -42.473  -0.039  1.00 44.03
ATOM   2203  C   ASN B 165      57.110 -41.951  -0.518  1.00 45.40
ATOM   2204  O   ASN B 165      57.300 -40.744  -0.714  1.00 45.91
ATOM   2205  CB  ASN B 165      54.619 -41.742  -0.734  1.00 43.04
ATOM   2206  CG  ASN B 165      54.588 -41.995  -2.229  1.00 45.36
ATOM   2207  OD1 ASN B 165      55.579 -41.783  -2.932  1.00 47.30
ATOM   2208  ND2 ASN B 165      53.442 -42.445  -2.726  1.00 45.68
ATOM   2209  H   ASN B 165      55.363 -41.432   1.805  1.00  0.00
ATOM   2210  H   ASN B 165      55.676 -43.529  -0.294  1.00  0.00
ATOM   2211  H   ASN B 165      54.754 -40.672  -0.578  1.00  0.00
ATOM   2212  H   ASN B 165      53.682 -42.112  -0.316  1.00  0.00
ATOM   2213  H   ASN B 165      53.358 -42.636  -3.735  1.00  0.00
ATOM   2214  H   ASN B 165      52.637 -42.603  -2.103  1.00  0.00
ATOM   2215  N   ILE B 166      58.047 -42.875  -0.692  1.00 44.11
ATOM   2216  CA  ILE B 166      59.429 -42.529  -0.985  1.00 41.95
ATOM   2217  C   ILE B 166      59.559 -41.603  -2.192  1.00 41.43
ATOM   2218  O   ILE B 166      60.543 -40.875  -2.311  1.00 40.54
ATOM   2219  CB  ILE B 166      60.290 -43.794  -1.197  1.00 41.20
ATOM   2220  CG1 ILE B 166      61.774 -43.443  -1.110  1.00 40.76
ATOM   2221  CG2 ILE B 166      59.949 -44.469  -2.519  1.00 38.31
ATOM   2222  CD1 ILE B 166      62.157 -42.791   0.204  1.00 42.42
ATOM   2223  H   ILE B 166      57.787 -43.869  -0.617  1.00  0.00
ATOM   2224  H   ILE B 166      59.798 -41.989  -0.113  1.00  0.00
ATOM   2225  H   ILE B 166      60.066 -44.507  -0.404  1.00  0.00
ATOM   2226  H   ILE B 166      61.999 -42.736  -1.908  1.00  0.00
ATOM   2227  H   ILE B 166      62.339 -44.372  -1.188  1.00  0.00
ATOM   2228  H   ILE B 166      60.589 -45.347  -2.603  1.00  0.00
ATOM   2229  H   ILE B 166      58.894 -44.739  -2.476  1.00  0.00
ATOM   2230  H   ILE B 166      60.150 -43.744  -3.308  1.00  0.00
ATOM   2231  H   ILE B 166      63.226 -42.585   0.158  1.00  0.00
ATOM   2232  H   ILE B 166      61.571 -41.875   0.288  1.00  0.00
ATOM   2233  H   ILE B 166      61.915 -43.501   0.995  1.00  0.00
ATOM   2234  N   LEU B 167      58.573 -41.642  -3.085  1.00 40.97
ATOM   2235  CA  LEU B 167      58.597 -40.810  -4.288  1.00 42.47
ATOM   2236  C   LEU B 167      58.376 -39.334  -3.942  1.00 45.38
ATOM   2237  O   LEU B 167      59.168 -38.470  -4.320  1.00 42.40
ATOM   2238  CB  LEU B 167      57.545 -41.280  -5.297  1.00 38.36
ATOM   2239  CG  LEU B 167      57.438 -40.482  -6.600  1.00 31.48
ATOM   2240  CD1 LEU B 167      58.724 -40.534  -7.419  1.00 23.00
ATOM   2241  CD2 LEU B 167      56.275 -40.965  -7.426  1.00 28.27
ATOM   2242  H   LEU B 167      57.774 -42.273  -2.925  1.00  0.00
ATOM   2243  H   LEU B 167      59.583 -40.912  -4.741  1.00  0.00
ATOM   2244  H   LEU B 167      56.582 -41.172  -4.799  1.00  0.00
ATOM   2245  H   LEU B 167      57.836 -42.290  -5.586  1.00  0.00
ATOM   2246  H   LEU B 167      57.271 -39.442  -6.321  1.00  0.00
ATOM   2247  H   LEU B 167      58.553 -39.943  -8.319  1.00  0.00
ATOM   2248  H   LEU B 167      59.514 -40.109  -6.799  1.00  0.00
ATOM   2249  H   LEU B 167      58.911 -41.582  -7.652  1.00  0.00
ATOM   2250  H   LEU B 167      56.255 -40.360  -8.333  1.00  0.00
ATOM   2251  H   LEU B 167      56.455 -42.018  -7.645  1.00  0.00
ATOM   2252  H   LEU B 167      55.377 -40.824  -6.825  1.00  0.00
ATOM   2253  N   ASP B 168      57.293 -39.060  -3.219  1.00 48.71
ATOM   2254  CA  ASP B 168      56.988 -37.712  -2.763  1.00 51.41
ATOM   2255  C   ASP B 168      58.130 -37.132  -1.944  1.00 53.13
ATOM   2256  O   ASP B 168      58.545 -35.997  -2.170  1.00 56.41
ATOM   2257  CB  ASP B 168      55.710 -37.703  -1.925  1.00 52.38
ATOM   2258  CG  ASP B 168      54.455 -37.613  -2.770  1.00 60.04
ATOM   2259  OD1 ASP B 168      53.360 -37.497  -2.178  1.00 62.59
ATOM   2260  OD2 ASP B 168      54.561 -37.651  -4.019  1.00 67.35
ATOM   2261  H   ASP B 168      56.650 -39.826  -2.974  1.00  0.00
ATOM   2262  H   ASP B 168      56.845 -37.094  -3.650  1.00  0.00
ATOM   2263  H   ASP B 168      55.737 -36.830  -1.273  1.00  0.00
ATOM   2264  H   ASP B 168      55.666 -38.641  -1.372  1.00  0.00
ATOM   2265  N   ASP B 169      58.635 -37.911  -0.992  1.00 53.29
ATOM   2266  CA  ASP B 169      59.665 -37.425  -0.082  1.00 53.08
ATOM   2267  C   ASP B 169      60.973 -37.107  -0.799  1.00 54.22
ATOM   2268  O   ASP B 169      61.666 -36.158  -0.435  1.00 57.09
ATOM   2269  CB  ASP B 169      59.908 -38.423   1.052  1.00 53.40
ATOM   2270  CG  ASP B 169      58.808 -38.399   2.100  1.00 53.80
ATOM   2271  OD1 ASP B 169      57.770 -37.742   1.870  1.00 53.46
ATOM   2272  OD2 ASP B 169      58.985 -39.039   3.158  1.00 50.69
ATOM   2273  H   ASP B 169      58.292 -38.877  -0.896  1.00  0.00
ATOM   2274  H   ASP B 169      59.293 -36.492   0.342  1.00  0.00
ATOM   2275  H   ASP B 169      60.844 -38.158   1.543  1.00  0.00
ATOM   2276  H   ASP B 169      59.929 -39.423   0.619  1.00  0.00
ATOM   2277  N   CYS B 170      61.315 -37.897  -1.810  1.00 53.80
ATOM   2278  CA  CYS B 170      62.528 -37.639  -2.576  1.00 55.65
ATOM   2279  C   CYS B 170      62.320 -36.413  -3.439  1.00 56.20
ATOM   2280  O   CYS B 170      63.243 -35.628  -3.662  1.00 57.95
ATOM   2281  CB  CYS B 170      62.894 -38.835  -3.453  1.00 55.93
ATOM   2282  SG  CYS B 170      63.718 -40.168  -2.563  1.00 59.13
ATOM   2283  H   CYS B 170      60.718 -38.700  -2.055  1.00  0.00
ATOM   2284  H   CYS B 170      63.349 -37.470  -1.880  1.00  0.00
ATOM   2285  H   CYS B 170      63.646 -38.391  -4.105  1.00  0.00
ATOM   2286  H   CYS B 170      61.980 -39.129  -3.969  1.00  0.00
ATOM   2287  H   CYS B 170      63.909 -40.890  -3.228  1.00  0.00
ATOM   2288  N   SER B 171      61.093 -36.265  -3.927  1.00 54.61
ATOM   2289  CA  SER B 171      60.699 -35.097  -4.690  1.00 52.43
ATOM   2290  C   SER B 171      60.958 -33.847  -3.857  1.00 52.90
ATOM   2291  O   SER B 171      61.613 -32.906  -4.309  1.00 52.43
ATOM   2292  CB  SER B 171      59.217 -35.192  -5.041  1.00 51.05
ATOM   2293  OG  SER B 171      58.828 -34.135  -5.894  1.00 55.23
ATOM   2294  H   SER B 171      60.398 -37.006  -3.757  1.00  0.00
ATOM   2295  H   SER B 171      61.278 -35.045  -5.612  1.00  0.00
ATOM   2296  H   SER B 171      58.586 -35.169  -4.153  1.00  0.00
ATOM   2297  H   SER B 171      59.055 -36.105  -5.613  1.00  0.00
ATOM   2298  H   SER B 171      57.824 -34.259  -6.089  1.00  0.00
ATOM   2299  N   ALA B 172      60.447 -33.858  -2.629  1.00 51.73
ATOM   2300  CA  ALA B 172      60.604 -32.740  -1.709  1.00 50.14
ATOM   2301  C   ALA B 172      62.070 -32.445  -1.403  1.00 50.62
ATOM   2302  O   ALA B 172      62.500 -31.296  -1.448  1.00 51.72
ATOM   2303  CB  ALA B 172      59.837 -33.005  -0.428  1.00 49.71
ATOM   2304  H   ALA B 172      59.921 -34.687  -2.318  1.00  0.00
ATOM   2305  H   ALA B 172      60.194 -31.856  -2.197  1.00  0.00
ATOM   2306  H   ALA B 172      59.989 -32.141   0.219  1.00  0.00
ATOM   2307  H   ALA B 172      58.789 -33.125  -0.703  1.00  0.00
ATOM   2308  H   ALA B 172      60.249 -33.915   0.008  1.00  0.00
ATOM   2309  N   MET B 173      62.840 -33.479  -1.090  1.00 50.86
ATOM   2310  CA  MET B 173      64.253 -33.285  -0.790  1.00 51.57
ATOM   2311  C   MET B 173      64.984 -32.722  -2.003  1.00 51.96
ATOM   2312  O   MET B 173      65.812 -31.817  -1.878  1.00 53.24
ATOM   2313  CB  MET B 173      64.897 -34.594  -0.330  1.00 51.17
ATOM   2314  CG  MET B 173      64.459 -35.044   1.060  1.00 57.25
ATOM   2315  SD  MET B 173      65.165 -36.624   1.594  1.00 63.36
ATOM   2316  CE  MET B 173      64.267 -37.777   0.558  1.00 63.70
ATOM   2317  H   MET B 173      62.436 -34.426  -1.059  1.00  0.00
ATOM   2318  H   MET B 173      64.333 -32.565   0.025  1.00  0.00
ATOM   2319  H   MET B 173      65.974 -34.432  -0.294  1.00  0.00
ATOM   2320  H   MET B 173      64.590 -35.370  -1.031  1.00  0.00
ATOM   2321  H   MET B 173      63.400 -35.233   0.882  1.00  0.00
ATOM   2322  H   MET B 173      64.662 -34.205   1.725  1.00  0.00
ATOM   2323  H   MET B 173      64.626 -38.776   0.807  1.00  0.00
ATOM   2324  H   MET B 173      63.209 -37.657   0.790  1.00  0.00
ATOM   2325  H   MET B 173      64.487 -37.514  -0.477  1.00  0.00
ATOM   2326  N   ILE B 174      64.660 -33.253  -3.178  1.00 51.95
ATOM   2327  CA  ILE B 174      65.328 -32.862  -4.414  1.00 50.93
ATOM   2328  C   ILE B 174      65.101 -31.391  -4.747  1.00 52.01
ATOM   2329  O   ILE B 174      66.032 -30.685  -5.132  1.00 51.35
ATOM   2330  CB  ILE B 174      64.868 -33.729  -5.598  1.00 51.18
ATOM   2331  CG1 ILE B 174      65.358 -35.172  -5.426  1.00 48.55
ATOM   2332  CG2 ILE B 174      65.351 -33.135  -6.919  1.00 50.11
ATOM   2333  CD1 ILE B 174      66.866 -35.333  -5.508  1.00 37.38
ATOM   2334  H   ILE B 174      63.914 -33.962  -3.217  1.00  0.00
ATOM   2335  H   ILE B 174      66.394 -33.018  -4.248  1.00  0.00
ATOM   2336  H   ILE B 174      63.778 -33.743  -5.618  1.00  0.00
ATOM   2337  H   ILE B 174      64.928 -35.764  -6.234  1.00  0.00
ATOM   2338  H   ILE B 174      65.062 -35.495  -4.428  1.00  0.00
ATOM   2339  H   ILE B 174      64.995 -33.792  -7.713  1.00  0.00
ATOM   2340  H   ILE B 174      64.921 -32.136  -6.995  1.00  0.00
ATOM   2341  H   ILE B 174      66.440 -33.105  -6.876  1.00  0.00
ATOM   2342  H   ILE B 174      67.081 -36.393  -5.372  1.00  0.00
ATOM   2343  H   ILE B 174      67.171 -34.981  -6.494  1.00  0.00
ATOM   2344  H   ILE B 174      67.295 -34.726  -4.710  1.00  0.00
ATOM   2345  N   ILE B 175      63.863 -30.932  -4.600  1.00 52.54
ATOM   2346  CA  ILE B 175      63.543 -29.537  -4.866  1.00 53.47
ATOM   2347  C   ILE B 175      64.230 -28.635  -3.851  1.00 54.79
ATOM   2348  O   ILE B 175      64.675 -27.539  -4.188  1.00 57.02
ATOM   2349  CB  ILE B 175      62.029 -29.273  -4.835  1.00 53.53
ATOM   2350  CG1 ILE B 175      61.714 -27.916  -5.471  1.00 56.32
ATOM   2351  CG2 ILE B 175      61.508 -29.326  -3.409  1.00 51.59
ATOM   2352  CD1 ILE B 175      62.270 -27.750  -6.873  1.00 57.74
ATOM   2353  H   ILE B 175      63.118 -31.573  -4.293  1.00  0.00
ATOM   2354  H   ILE B 175      63.905 -29.313  -5.870  1.00  0.00
ATOM   2355  H   ILE B 175      61.529 -30.051  -5.411  1.00  0.00
ATOM   2356  H   ILE B 175      62.168 -27.145  -4.849  1.00  0.00
ATOM   2357  H   ILE B 175      60.630 -27.838  -5.549  1.00  0.00
ATOM   2358  H   ILE B 175      60.436 -29.132  -3.454  1.00  0.00
ATOM   2359  H   ILE B 175      61.724 -30.324  -3.028  1.00  0.00
ATOM   2360  H   ILE B 175      62.036 -28.555  -2.848  1.00  0.00
ATOM   2361  H   ILE B 175      61.983 -26.755  -7.214  1.00  0.00
ATOM   2362  H   ILE B 175      63.352 -27.857  -6.801  1.00  0.00
ATOM   2363  H   ILE B 175      61.825 -28.533  -7.487  1.00  0.00
ATOM   2364  N   ASN B 176      64.315 -29.102  -2.608  1.00 54.33
ATOM   2365  CA  ASN B 176      65.003 -28.358  -1.563  1.00 52.66
ATOM   2366  C   ASN B 176      66.482 -28.192  -1.874  1.00 54.08
ATOM   2367  O   ASN B 176      66.997 -27.075  -1.910  1.00 56.21
ATOM   2368  CB  ASN B 176      64.833 -29.037  -0.205  1.00 51.29
ATOM   2369  CG  ASN B 176      63.434 -28.886   0.348  1.00 51.06
ATOM   2370  OD1 ASN B 176      62.552 -28.333  -0.308  1.00 52.02
ATOM   2371  ND2 ASN B 176      63.220 -29.382   1.561  1.00 50.15
ATOM   2372  H   ASN B 176      63.885 -30.010  -2.380  1.00  0.00
ATOM   2373  H   ASN B 176      64.548 -27.368  -1.524  1.00  0.00
ATOM   2374  H   ASN B 176      65.524 -28.575   0.500  1.00  0.00
ATOM   2375  H   ASN B 176      65.021 -30.103  -0.337  1.00  0.00
ATOM   2376  H   ASN B 176      62.286 -29.309   1.990  1.00  0.00
ATOM   2377  H   ASN B 176      63.988 -29.840   2.073  1.00  0.00
ATOM   2378  N   THR B 177      67.169 -29.306  -2.100  1.00 54.15
ATOM   2379  CA  THR B 177      68.605 -29.257  -2.341  1.00 53.98
ATOM   2380  C   THR B 177      68.933 -28.390  -3.556  1.00 53.66
ATOM   2381  O   THR B 177      69.811 -27.530  -3.493  1.00 53.39
ATOM   2382  CB  THR B 177      69.210 -30.665  -2.505  1.00 52.52
ATOM   2383  OG1 THR B 177      68.746 -31.251  -3.724  1.00 52.91
ATOM   2384  CG2 THR B 177      68.802 -31.549  -1.345  1.00 52.93
ATOM   2385  H   THR B 177      66.682 -30.213  -2.105  1.00  0.00
ATOM   2386  H   THR B 177      69.058 -28.802  -1.460  1.00  0.00
ATOM   2387  H   THR B 177      70.296 -30.577  -2.527  1.00  0.00
ATOM   2388  H   THR B 177      69.039 -30.627  -4.489  1.00  0.00
ATOM   2389  H   THR B 177      69.256 -32.526  -1.514  1.00  0.00
ATOM   2390  H   THR B 177      69.179 -31.078  -0.437  1.00  0.00
ATOM   2391  H   THR B 177      67.713 -31.601  -1.352  1.00  0.00
ATOM   2392  N   ALA B 178      68.213 -28.611  -4.653  1.00 53.93
ATOM   2393  CA  ALA B 178      68.435 -27.858  -5.883  1.00 54.06
ATOM   2394  C   ALA B 178      68.449 -26.358  -5.616  1.00 55.32
ATOM   2395  O   ALA B 178      69.420 -25.670  -5.938  1.00 55.75
ATOM   2396  CB  ALA B 178      67.377 -28.201  -6.915  1.00 52.80
ATOM   2397  H   ALA B 178      67.479 -29.333  -4.633  1.00  0.00
ATOM   2398  H   ALA B 178      69.412 -28.140  -6.276  1.00  0.00
ATOM   2399  H   ALA B 178      67.596 -27.611  -7.805  1.00  0.00
ATOM   2400  H   ALA B 178      67.456 -29.271  -7.109  1.00  0.00
ATOM   2401  H   ALA B 178      66.412 -27.938  -6.482  1.00  0.00
ATOM   2402  N   CYS B 179      67.369 -25.856  -5.028  1.00 55.77
ATOM   2403  CA  CYS B 179      67.275 -24.441  -4.692  1.00 56.75
ATOM   2404  C   CYS B 179      68.471 -24.005  -3.852  1.00 57.70
ATOM   2405  O   CYS B 179      69.184 -23.068  -4.208  1.00 58.72
ATOM   2406  CB  CYS B 179      65.975 -24.153  -3.943  1.00 55.83
ATOM   2407  SG  CYS B 179      64.489 -24.384  -4.931  1.00 59.30
ATOM   2408  H   CYS B 179      66.581 -26.480  -4.805  1.00  0.00
ATOM   2409  H   CYS B 179      67.278 -23.872  -5.621  1.00  0.00
ATOM   2410  H   CYS B 179      66.067 -23.080  -3.777  1.00  0.00
ATOM   2411  H   CYS B 179      66.010 -24.750  -3.032  1.00  0.00
ATOM   2412  H   CYS B 179      63.710 -24.169  -4.342  1.00  0.00
ATOM   2413  N   GLN B 180      68.684 -24.697  -2.738  1.00 58.47
ATOM   2414  CA  GLN B 180      69.793 -24.402  -1.844  1.00 58.67
ATOM   2415  C   GLN B 180      71.103 -24.242  -2.609  1.00 58.95
ATOM   2416  O   GLN B 180      71.949 -23.431  -2.241  1.00 60.34
ATOM   2417  CB  GLN B 180      69.934 -25.510  -0.800  1.00 59.23
ATOM   2418  CG  GLN B 180      71.012 -25.258   0.239  1.00 59.78
ATOM   2419  CD  GLN B 180      70.632 -24.165   1.219  1.00 61.51
ATOM   2420  OE1 GLN B 180      69.451 -23.871   1.413  1.00 60.13
ATOM   2421  NE2 GLN B 180      71.635 -23.559   1.847  1.00 60.69
ATOM   2422  H   GLN B 180      68.043 -25.467  -2.500  1.00  0.00
ATOM   2423  H   GLN B 180      69.576 -23.457  -1.346  1.00  0.00
ATOM   2424  H   GLN B 180      70.206 -26.423  -1.329  1.00  0.00
ATOM   2425  H   GLN B 180      68.987 -25.567  -0.264  1.00  0.00
ATOM   2426  H   GLN B 180      71.915 -24.942  -0.283  1.00  0.00
ATOM   2427  H   GLN B 180      71.156 -26.179   0.804  1.00  0.00
ATOM   2428  H   GLN B 180      71.440 -22.808   2.525  1.00  0.00
ATOM   2429  H   GLN B 180      72.607 -23.840   1.656  1.00  0.00
ATOM   2430  N   CYS B 181      71.262 -25.015  -3.678  1.00 59.52
ATOM   2431  CA  CYS B 181      72.519 -25.045  -4.422  1.00 60.06
ATOM   2432  C   CYS B 181      72.635 -23.968  -5.499  1.00 59.48
ATOM   2433  O   CYS B 181      73.738 -23.528  -5.820  1.00 59.96
ATOM   2434  CB  CYS B 181      72.739 -26.427  -5.046  1.00 60.02
ATOM   2435  SG  CYS B 181      73.207 -27.714  -3.864  1.00 64.08
ATOM   2436  H   CYS B 181      70.480 -25.608  -3.990  1.00  0.00
ATOM   2437  H   CYS B 181      73.297 -24.831  -3.690  1.00  0.00
ATOM   2438  H   CYS B 181      73.625 -26.236  -5.652  1.00  0.00
ATOM   2439  H   CYS B 181      71.839 -26.646  -5.621  1.00  0.00
ATOM   2440  H   CYS B 181      73.321 -28.561  -4.384  1.00  0.00
ATOM   2441  N   LEU B 182      71.506 -23.548  -6.060  1.00 58.95
ATOM   2442  CA  LEU B 182      71.528 -22.616  -7.187  1.00 58.20
ATOM   2443  C   LEU B 182      71.043 -21.210  -6.832  1.00 58.36
ATOM   2444  O   LEU B 182      71.382 -20.241  -7.514  1.00 57.88
ATOM   2445  CB  LEU B 182      70.727 -23.180  -8.363  1.00 57.91
ATOM   2446  CG  LEU B 182      71.349 -24.398  -9.053  1.00 56.98
ATOM   2447  CD1 LEU B 182      70.317 -25.140  -9.880  1.00 57.18
ATOM   2448  CD2 LEU B 182      72.534 -23.981  -9.911  1.00 55.22
ATOM   2449  H   LEU B 182      70.603 -23.883  -5.696  1.00  0.00
ATOM   2450  H   LEU B 182      72.574 -22.511  -7.474  1.00  0.00
ATOM   2451  H   LEU B 182      70.674 -22.390  -9.112  1.00  0.00
ATOM   2452  H   LEU B 182      69.767 -23.504  -7.961  1.00  0.00
ATOM   2453  H   LEU B 182      71.710 -25.078  -8.281  1.00  0.00
ATOM   2454  H   LEU B 182      70.826 -25.988 -10.339  1.00  0.00
ATOM   2455  H   LEU B 182      69.531 -25.461  -9.196  1.00  0.00
ATOM   2456  H   LEU B 182      69.943 -24.439 -10.627  1.00  0.00
ATOM   2457  H   LEU B 182      72.929 -24.887 -10.371  1.00  0.00
ATOM   2458  H   LEU B 182      72.157 -23.279 -10.655  1.00  0.00
ATOM   2459  H   LEU B 182      73.261 -23.515  -9.246  1.00  0.00
ATOM   2460  N   PHE B 183      70.256 -21.100  -5.766  1.00 57.52
ATOM   2461  CA  PHE B 183      69.740 -19.805  -5.338  1.00 56.05
ATOM   2462  C   PHE B 183      70.532 -19.235  -4.167  1.00 56.35
ATOM   2463  O   PHE B 183      70.844 -19.948  -3.214  1.00 55.88
ATOM   2464  CB  PHE B 183      68.263 -19.904  -4.953  1.00 55.42
ATOM   2465  CG  PHE B 183      67.371 -20.362  -6.069  1.00 55.87
ATOM   2466  CD1 PHE B 183      66.130 -20.912  -5.797  1.00 55.08
ATOM   2467  CD2 PHE B 183      67.774 -20.253  -7.390  1.00 56.50
ATOM   2468  CE1 PHE B 183      65.304 -21.332  -6.820  1.00 52.29
ATOM   2469  CE2 PHE B 183      66.952 -20.675  -8.417  1.00 51.04
ATOM   2470  CZ  PHE B 183      65.719 -21.216  -8.131  1.00 51.13
ATOM   2471  H   PHE B 183      70.006 -21.945  -5.233  1.00  0.00
ATOM   2472  H   PHE B 183      69.848 -19.129  -6.186  1.00  0.00
ATOM   2473  H   PHE B 183      67.924 -18.912  -4.655  1.00  0.00
ATOM   2474  H   PHE B 183      68.184 -20.655  -4.167  1.00  0.00
ATOM   2475  H   PHE B 183      65.801 -21.015  -4.763  1.00  0.00
ATOM   2476  H   PHE B 183      68.751 -19.829  -7.622  1.00  0.00
ATOM   2477  H   PHE B 183      64.325 -21.755  -6.593  1.00  0.00
ATOM   2478  H   PHE B 183      67.279 -20.580  -9.452  1.00  0.00
ATOM   2479  H   PHE B 183      65.071 -21.553  -8.940  1.00  0.00
ATOM   2480  N   GLY B 184      70.846 -17.945  -4.245  1.00 56.52
ATOM   2481  CA  GLY B 184      71.512 -17.249  -3.152  1.00 56.49
ATOM   2482  C   GLY B 184      70.551 -16.979  -2.010  1.00 57.16
ATOM   2483  O   GLY B 184      69.333 -16.983  -2.198  1.00 56.82
ATOM   2484  H   GLY B 184      70.612 -17.424  -5.102  1.00  0.00
ATOM   2485  H   GLY B 184      71.860 -16.294  -3.547  1.00  0.00
ATOM   2486  H   GLY B 184      72.347 -17.860  -2.808  1.00  0.00
ATOM   2487  N   GLU B 185      71.099 -16.744  -0.822  1.00 57.56
ATOM   2488  CA  GLU B 185      70.284 -16.526   0.369  1.00 58.65
ATOM   2489  C   GLU B 185      69.194 -15.481   0.140  1.00 58.84
ATOM   2490  O   GLU B 185      68.018 -15.736   0.398  1.00 59.04
ATOM   2491  CB  GLU B 185      71.161 -16.112   1.551  1.00 59.29
ATOM   2492  CG  GLU B 185      70.380 -15.763   2.808  1.00 62.55
ATOM   2493  CD  GLU B 185      71.194 -14.939   3.788  1.00 68.06
ATOM   2494  OE1 GLU B 185      72.355 -14.609   3.466  1.00 69.35
ATOM   2495  OE2 GLU B 185      70.672 -14.616   4.877  1.00 70.20
ATOM   2496  H   GLU B 185      72.125 -16.715  -0.740  1.00  0.00
ATOM   2497  H   GLU B 185      69.793 -17.472   0.596  1.00  0.00
ATOM   2498  H   GLU B 185      71.711 -15.219   1.254  1.00  0.00
ATOM   2499  H   GLU B 185      71.796 -16.963   1.796  1.00  0.00
ATOM   2500  H   GLU B 185      70.101 -16.694   3.302  1.00  0.00
ATOM   2501  H   GLU B 185      69.514 -15.171   2.512  1.00  0.00
ATOM   2502  N   ASP B 186      69.592 -14.307  -0.343  1.00 58.93
ATOM   2503  CA  ASP B 186      68.659 -13.199  -0.538  1.00 58.58
ATOM   2504  C   ASP B 186      67.450 -13.601  -1.378  1.00 58.65
ATOM   2505  O   ASP B 186      66.372 -13.023  -1.242  1.00 59.11
ATOM   2506  CB  ASP B 186      69.366 -11.997  -1.169  1.00 58.82
ATOM   2507  CG  ASP B 186      69.923 -12.303  -2.544  1.00 58.10
ATOM   2508  OD1 ASP B 186      69.868 -13.478  -2.960  1.00 55.34
ATOM   2509  OD2 ASP B 186      70.417 -11.367  -3.209  1.00 58.33
ATOM   2510  H   ASP B 186      70.584 -14.175  -0.586  1.00  0.00
ATOM   2511  H   ASP B 186      68.292 -12.918   0.449  1.00  0.00
ATOM   2512  H   ASP B 186      70.199 -11.713  -0.526  1.00  0.00
ATOM   2513  H   ASP B 186      68.632 -11.199  -1.283  1.00  0.00
ATOM   2514  N   LEU B 187      67.633 -14.592  -2.245  1.00 58.93
ATOM   2515  CA  LEU B 187      66.535 -15.102  -3.061  1.00 57.53
ATOM   2516  C   LEU B 187      65.635 -16.009  -2.237  1.00 56.78
ATOM   2517  O   LEU B 187      64.423 -15.801  -2.177  1.00 55.80
ATOM   2518  CB  LEU B 187      67.064 -15.853  -4.285  1.00 57.40
ATOM   2519  CG  LEU B 187      66.014 -16.478  -5.208  1.00 56.14
ATOM   2520  CD1 LEU B 187      64.904 -15.489  -5.522  1.00 57.32
ATOM   2521  CD2 LEU B 187      66.662 -16.978  -6.486  1.00 54.89
ATOM   2522  H   LEU B 187      68.570 -15.009  -2.343  1.00  0.00
ATOM   2523  H   LEU B 187      65.951 -14.250  -3.409  1.00  0.00
ATOM   2524  H   LEU B 187      67.657 -16.681  -3.898  1.00  0.00
ATOM   2525  H   LEU B 187      67.595 -15.115  -4.886  1.00  0.00
ATOM   2526  H   LEU B 187      65.569 -17.327  -4.689  1.00  0.00
ATOM   2527  H   LEU B 187      64.199 -15.999  -6.178  1.00  0.00
ATOM   2528  H   LEU B 187      64.446 -15.212  -4.572  1.00  0.00
ATOM   2529  H   LEU B 187      65.369 -14.634  -6.013  1.00  0.00
ATOM   2530  H   LEU B 187      65.869 -17.409  -7.098  1.00  0.00
ATOM   2531  H   LEU B 187      67.123 -16.116  -6.968  1.00  0.00
ATOM   2532  H   LEU B 187      67.402 -17.724  -6.197  1.00  0.00
ATOM   2533  N   ARG B 188      66.235 -17.011  -1.600  1.00 57.22
ATOM   2534  CA  ARG B 188      65.484 -17.963  -0.785  1.00 58.27
ATOM   2535  C   ARG B 188      64.734 -17.254   0.339  1.00 58.60
ATOM   2536  O   ARG B 188      63.756 -17.778   0.872  1.00 58.15
ATOM   2537  CB  ARG B 188      66.407 -19.037  -0.210  1.00 57.74
ATOM   2538  CG  ARG B 188      67.266 -19.733  -1.248  1.00 60.09
ATOM   2539  CD  ARG B 188      67.979 -20.933  -0.651  1.00 63.63
ATOM   2540  NE  ARG B 188      68.632 -20.601   0.612  1.00 62.38
ATOM   2541  CZ  ARG B 188      69.903 -20.231   0.721  1.00 62.71
ATOM   2542  NH1 ARG B 188      70.664 -20.147  -0.361  1.00 63.71
ATOM   2543  NH2 ARG B 188      70.415 -19.947   1.912  1.00 62.43
ATOM   2544  H   ARG B 188      67.256 -17.118  -1.684  1.00  0.00
ATOM   2545  H   ARG B 188      64.753 -18.446  -1.433  1.00  0.00
ATOM   2546  H   ARG B 188      65.778 -19.798   0.252  1.00  0.00
ATOM   2547  H   ARG B 188      67.087 -18.542   0.483  1.00  0.00
ATOM   2548  H   ARG B 188      68.014 -19.028  -1.611  1.00  0.00
ATOM   2549  H   ARG B 188      66.624 -20.076  -2.059  1.00  0.00
ATOM   2550  H   ARG B 188      68.738 -21.298  -1.343  1.00  0.00
ATOM   2551  H   ARG B 188      67.235 -21.698  -0.429  1.00  0.00
ATOM   2552  H   ARG B 188      68.071 -20.657   1.474  1.00  0.00
ATOM   2553  H   ARG B 188      71.650 -19.860  -0.276  1.00  0.00
ATOM   2554  H   ARG B 188      70.270 -20.369  -1.286  1.00  0.00
ATOM   2555  H   ARG B 188      71.401 -19.660   1.994  1.00  0.00
ATOM   2556  H   ARG B 188      69.826 -20.013   2.755  1.00  0.00
ATOM   2557  N   LYS B 189      65.206 -16.064   0.699  1.00 59.02
ATOM   2558  CA  LYS B 189      64.496 -15.219   1.648  1.00 59.17
ATOM   2559  C   LYS B 189      63.162 -14.814   1.037  1.00 59.37
ATOM   2560  O   LYS B 189      62.098 -15.087   1.593  1.00 59.78
ATOM   2561  CB  LYS B 189      65.317 -13.970   1.975  1.00 59.55
ATOM   2562  CG  LYS B 189      66.546 -14.219   2.839  1.00 59.73
ATOM   2563  CD  LYS B 189      66.160 -14.543   4.275  1.00 59.35
ATOM   2564  CE  LYS B 189      65.258 -13.469   4.857  1.00 60.04
ATOM   2565  NZ  LYS B 189      65.891 -12.124   4.797  1.00 61.53
ATOM   2566  H   LYS B 189      66.094 -15.733   0.297  1.00  0.00
ATOM   2567  H   LYS B 189      64.333 -15.772   2.573  1.00  0.00
ATOM   2568  H   LYS B 189      64.667 -13.299   2.536  1.00  0.00
ATOM   2569  H   LYS B 189      65.678 -13.572   1.026  1.00  0.00
ATOM   2570  H   LYS B 189      67.157 -13.316   2.840  1.00  0.00
ATOM   2571  H   LYS B 189      67.091 -15.068   2.428  1.00  0.00
ATOM   2572  H   LYS B 189      67.067 -14.599   4.877  1.00  0.00
ATOM   2573  H   LYS B 189      65.621 -15.491   4.285  1.00  0.00
ATOM   2574  H   LYS B 189      65.050 -13.703   5.901  1.00  0.00
ATOM   2575  H   LYS B 189      64.346 -13.429   4.262  1.00  0.00
ATOM   2576  H   LYS B 189      65.221 -11.458   5.207  1.00  0.00
ATOM   2577  H   LYS B 189      66.762 -12.177   5.343  1.00  0.00
ATOM   2578  H   LYS B 189      66.073 -11.921   3.804  1.00  0.00
ATOM   2579  N   ARG B 190      63.259 -14.161  -0.107  1.00 58.79
ATOM   2580  CA  ARG B 190      62.101 -13.758  -0.862  1.00 57.53
ATOM   2581  C   ARG B 190      61.376 -14.987  -1.356  1.00 57.75
ATOM   2582  O   ARG B 190      60.162 -15.019  -1.382  1.00 58.88
ATOM   2583  CB  ARG B 190      62.506 -12.850  -2.014  1.00 55.81
ATOM   2584  CG  ARG B 190      61.367 -12.428  -2.898  1.00 53.84
ATOM   2585  CD  ARG B 190      60.244 -11.828  -2.111  1.00 54.19
ATOM   2586  NE  ARG B 190      59.152 -11.382  -2.966  1.00 55.83
ATOM   2587  CZ  ARG B 190      59.159 -10.239  -3.636  1.00 59.25
ATOM   2588  NH1 ARG B 190      60.203  -9.436  -3.554  1.00 55.83
ATOM   2589  NH2 ARG B 190      58.127  -9.897  -4.387  1.00 59.64
ATOM   2590  H   ARG B 190      64.195 -13.932  -0.471  1.00  0.00
ATOM   2591  H   ARG B 190      61.426 -13.190  -0.222  1.00  0.00
ATOM   2592  H   ARG B 190      63.209 -13.401  -2.638  1.00  0.00
ATOM   2593  H   ARG B 190      62.914 -11.939  -1.576  1.00  0.00
ATOM   2594  H   ARG B 190      60.989 -13.309  -3.417  1.00  0.00
ATOM   2595  H   ARG B 190      61.735 -11.674  -3.594  1.00  0.00
ATOM   2596  H   ARG B 190      60.614 -10.966  -1.555  1.00  0.00
ATOM   2597  H   ARG B 190      59.841 -12.598  -1.453  1.00  0.00
ATOM   2598  H   ARG B 190      58.326 -11.991  -3.055  1.00  0.00
ATOM   2599  H   ARG B 190      60.211  -8.547  -4.074  1.00  0.00
ATOM   2600  H   ARG B 190      61.010  -9.698  -2.970  1.00  0.00
ATOM   2601  H   ARG B 190      58.140  -9.007  -4.905  1.00  0.00
ATOM   2602  H   ARG B 190      57.310 -10.521  -4.454  1.00  0.00
ATOM   2603  N   LEU B 191      62.120 -15.997  -1.775  1.00 57.30
ATOM   2604  CA  LEU B 191      61.492 -17.218  -2.255  1.00 57.00
ATOM   2605  C   LEU B 191      62.031 -18.450  -1.572  1.00 58.23
ATOM   2606  O   LEU B 191      63.219 -18.698  -1.606  1.00 58.81
ATOM   2607  CB  LEU B 191      61.772 -17.351  -3.737  1.00 56.19
ATOM   2608  CG  LEU B 191      60.789 -18.100  -4.603  1.00 50.04
ATOM   2609  CD1 LEU B 191      59.437 -17.543  -4.397  1.00 47.48
ATOM   2610  CD2 LEU B 191      61.188 -17.977  -6.028  1.00 43.53
ATOM   2611  H   LEU B 191      63.147 -15.919  -1.761  1.00  0.00
ATOM   2612  H   LEU B 191      60.426 -17.147  -2.040  1.00  0.00
ATOM   2613  H   LEU B 191      62.696 -17.925  -3.800  1.00  0.00
ATOM   2614  H   LEU B 191      61.757 -16.330  -4.118  1.00  0.00
ATOM   2615  H   LEU B 191      60.784 -19.156  -4.331  1.00  0.00
ATOM   2616  H   LEU B 191      58.759 -18.108  -5.037  1.00  0.00
ATOM   2617  H   LEU B 191      59.198 -17.670  -3.341  1.00  0.00
ATOM   2618  H   LEU B 191      59.479 -16.491  -4.680  1.00  0.00
ATOM   2619  H   LEU B 191      60.454 -18.530  -6.613  1.00  0.00
ATOM   2620  H   LEU B 191      61.182 -16.914  -6.270  1.00  0.00
ATOM   2621  H   LEU B 191      62.185 -18.407  -6.118  1.00  0.00
ATOM   2622  N   ASP B 192      61.170 -19.259  -0.985  1.00 59.54
ATOM   2623  CA  ASP B 192      61.649 -20.529  -0.447  1.00 62.08
ATOM   2624  C   ASP B 192      61.307 -21.704  -1.367  1.00 62.34
ATOM   2625  O   ASP B 192      60.510 -21.567  -2.296  1.00 61.96
ATOM   2626  CB  ASP B 192      61.111 -20.769   0.970  1.00 62.78
ATOM   2627  CG  ASP B 192      59.706 -21.349   0.979  1.00 68.48
ATOM   2628  OD1 ASP B 192      59.555 -22.542   1.324  1.00 73.55
ATOM   2629  OD2 ASP B 192      58.753 -20.612   0.643  1.00 73.68
ATOM   2630  H   ASP B 192      60.176 -18.999  -0.908  1.00  0.00
ATOM   2631  H   ASP B 192      62.736 -20.464  -0.392  1.00  0.00
ATOM   2632  H   ASP B 192      61.079 -19.811   1.488  1.00  0.00
ATOM   2633  H   ASP B 192      61.765 -21.493   1.456  1.00  0.00
ATOM   2634  N   ALA B 193      61.917 -22.855  -1.098  1.00 62.90
ATOM   2635  CA  ALA B 193      61.727 -24.043  -1.925  1.00 63.43
ATOM   2636  C   ALA B 193      60.276 -24.506  -1.932  1.00 64.33
ATOM   2637  O   ALA B 193      59.839 -25.176  -2.867  1.00 64.65
ATOM   2638  CB  ALA B 193      62.641 -25.165  -1.461  1.00 63.36
ATOM   2639  H   ALA B 193      62.542 -22.910  -0.281  1.00  0.00
ATOM   2640  H   ALA B 193      61.988 -23.773  -2.948  1.00  0.00
ATOM   2641  H   ALA B 193      62.454 -26.018  -2.113  1.00  0.00
ATOM   2642  H   ALA B 193      63.664 -24.801  -1.553  1.00  0.00
ATOM   2643  H   ALA B 193      62.380 -25.381  -0.425  1.00  0.00
ATOM   2644  N   ARG B 194      59.533 -24.150  -0.889  1.00 65.21
ATOM   2645  CA  ARG B 194      58.131 -24.536  -0.794  1.00 66.79
ATOM   2646  C   ARG B 194      57.288 -23.652  -1.708  1.00 67.00
ATOM   2647  O   ARG B 194      56.420 -24.138  -2.435  1.00 66.29
ATOM   2648  CB  ARG B 194      57.635 -24.421   0.648  1.00 67.45
ATOM   2649  CG  ARG B 194      56.856 -25.632   1.130  1.00 71.19
ATOM   2650  CD  ARG B 194      55.948 -25.296   2.303  1.00 77.27
ATOM   2651  NE  ARG B 194      54.595 -24.986   1.854  1.00 84.57
ATOM   2652  CZ  ARG B 194      53.700 -25.904   1.499  1.00 93.34
ATOM   2653  NH1 ARG B 194      54.014 -27.194   1.539  1.00 95.54
ATOM   2654  NH2 ARG B 194      52.491 -25.533   1.101  1.00 95.55
ATOM   2655  H   ARG B 194      59.956 -23.591  -0.134  1.00  0.00
ATOM   2656  H   ARG B 194      58.035 -25.575  -1.109  1.00  0.00
ATOM   2657  H   ARG B 194      56.964 -23.563   0.698  1.00  0.00
ATOM   2658  H   ARG B 194      58.514 -24.333   1.287  1.00  0.00
ATOM   2659  H   ARG B 194      57.571 -26.387   1.458  1.00  0.00
ATOM   2660  H   ARG B 194      56.235 -25.987   0.308  1.00  0.00
ATOM   2661  H   ARG B 194      56.337 -24.436   2.848  1.00  0.00
ATOM   2662  H   ARG B 194      55.875 -26.173   2.946  1.00  0.00
ATOM   2663  H   ARG B 194      54.316 -23.996   1.809  1.00  0.00
ATOM   2664  H   ARG B 194      53.319 -27.902   1.263  1.00  0.00
ATOM   2665  H   ARG B 194      54.953 -27.486   1.846  1.00  0.00
ATOM   2666  H   ARG B 194      51.799 -26.244   0.826  1.00  0.00
ATOM   2667  H   ARG B 194      52.244 -24.534   1.067  1.00  0.00
ATOM   2668  N   GLN B 195      57.554 -22.348  -1.665  1.00 67.13
ATOM   2669  CA  GLN B 195      56.844 -21.395  -2.509  1.00 66.75
ATOM   2670  C   GLN B 195      57.200 -21.611  -3.975  1.00 66.40
ATOM   2671  O   GLN B 195      56.324 -21.606  -4.841  1.00 66.19
ATOM   2672  CB  GLN B 195      57.154 -19.955  -2.090  1.00 65.71
ATOM   2673  CG  GLN B 195      56.671 -19.596  -0.691  1.00 68.83
ATOM   2674  CD  GLN B 195      57.056 -18.184  -0.279  1.00 72.32
ATOM   2675  OE1 GLN B 195      56.811 -17.221  -1.008  1.00 74.15
ATOM   2676  NE2 GLN B 195      57.656 -18.056   0.900  1.00 69.80
ATOM   2677  H   GLN B 195      58.279 -22.004  -1.019  1.00  0.00
ATOM   2678  H   GLN B 195      55.775 -21.563  -2.382  1.00  0.00
ATOM   2679  H   GLN B 195      56.640 -19.294  -2.788  1.00  0.00
ATOM   2680  H   GLN B 195      58.238 -19.846  -2.090  1.00  0.00
ATOM   2681  H   GLN B 195      57.136 -20.287   0.012  1.00  0.00
ATOM   2682  H   GLN B 195      55.583 -19.659  -0.687  1.00  0.00
ATOM   2683  H   GLN B 195      57.941 -17.124   1.234  1.00  0.00
ATOM   2684  H   GLN B 195      57.836 -18.888   1.479  1.00  0.00
ATOM   2685  N   PHE B 196      58.486 -21.809  -4.250  1.00 65.41
ATOM   2686  CA  PHE B 196      58.930 -22.040  -5.618  1.00 64.84
ATOM   2687  C   PHE B 196      58.263 -23.270  -6.223  1.00 64.35
ATOM   2688  O   PHE B 196      57.680 -23.196  -7.305  1.00 65.34
ATOM   2689  CB  PHE B 196      60.449 -22.178  -5.699  1.00 65.01
ATOM   2690  CG  PHE B 196      60.950 -22.435  -7.090  1.00 65.48
ATOM   2691  CD1 PHE B 196      61.236 -23.721  -7.512  1.00 66.27
ATOM   2692  CD2 PHE B 196      61.112 -21.390  -7.985  1.00 63.92
ATOM   2693  CE1 PHE B 196      61.688 -23.958  -8.799  1.00 68.30
ATOM   2694  CE2 PHE B 196      61.563 -21.620  -9.270  1.00 61.61
ATOM   2695  CZ  PHE B 196      61.852 -22.904  -9.677  1.00 63.24
ATOM   2696  H   PHE B 196      59.177 -21.799  -3.486  1.00  0.00
ATOM   2697  H   PHE B 196      58.632 -21.166  -6.197  1.00  0.00
ATOM   2698  H   PHE B 196      60.750 -23.023  -5.080  1.00  0.00
ATOM   2699  H   PHE B 196      60.883 -21.231  -5.377  1.00  0.00
ATOM   2700  H   PHE B 196      61.104 -24.556  -6.824  1.00  0.00
ATOM   2701  H   PHE B 196      60.880 -20.372  -7.671  1.00  0.00
ATOM   2702  H   PHE B 196      61.914 -24.975  -9.119  1.00  0.00
ATOM   2703  H   PHE B 196      61.690 -20.787  -9.961  1.00  0.00
ATOM   2704  H   PHE B 196      62.209 -23.088 -10.690  1.00  0.00
ATOM   2705  N   ALA B 197      58.355 -24.399  -5.525  1.00 62.86
ATOM   2706  CA  ALA B 197      57.734 -25.635  -5.985  1.00 59.98
ATOM   2707  C   ALA B 197      56.267 -25.388  -6.303  1.00 58.96
ATOM   2708  O   ALA B 197      55.700 -26.002  -7.206  1.00 60.04
ATOM   2709  CB  ALA B 197      57.875 -26.721  -4.934  1.00 60.25
ATOM   2710  H   ALA B 197      58.878 -24.400  -4.638  1.00  0.00
ATOM   2711  H   ALA B 197      58.239 -25.969  -6.891  1.00  0.00
ATOM   2712  H   ALA B 197      57.395 -27.615  -5.333  1.00  0.00
ATOM   2713  H   ALA B 197      58.942 -26.872  -4.773  1.00  0.00
ATOM   2714  H   ALA B 197      57.377 -26.360  -4.034  1.00  0.00
ATOM   2715  N   GLN B 198      55.663 -24.472  -5.557  1.00 57.63
ATOM   2716  CA  GLN B 198      54.267 -24.111  -5.757  1.00 57.34
ATOM   2717  C   GLN B 198      54.063 -23.434  -7.110  1.00 56.39
ATOM   2718  O   GLN B 198      53.012 -23.582  -7.733  1.00 57.02
ATOM   2719  CB  GLN B 198      53.804 -23.192  -4.630  1.00 57.68
ATOM   2720  CG  GLN B 198      52.357 -23.379  -4.233  1.00 60.06
ATOM   2721  CD  GLN B 198      52.147 -23.180  -2.748  1.00 64.92
ATOM   2722  OE1 GLN B 198      51.727 -24.098  -2.043  1.00 67.39
ATOM   2723  NE2 GLN B 198      52.458 -21.984  -2.258  1.00 67.81
ATOM   2724  H   GLN B 198      56.198 -24.002  -4.813  1.00  0.00
ATOM   2725  H   GLN B 198      53.670 -25.023  -5.745  1.00  0.00
ATOM   2726  H   GLN B 198      53.912 -22.165  -4.978  1.00  0.00
ATOM   2727  H   GLN B 198      54.404 -23.431  -3.752  1.00  0.00
ATOM   2728  H   GLN B 198      52.063 -24.398  -4.485  1.00  0.00
ATOM   2729  H   GLN B 198      51.759 -22.639  -4.765  1.00  0.00
ATOM   2730  H   GLN B 198      52.335 -21.791  -1.254  1.00  0.00
ATOM   2731  H   GLN B 198      52.821 -21.250  -2.883  1.00  0.00
ATOM   2732  N   LEU B 199      55.072 -22.692  -7.557  1.00 54.31
ATOM   2733  CA  LEU B 199      55.019 -22.025  -8.850  1.00 53.96
ATOM   2734  C   LEU B 199      55.303 -23.009  -9.980  1.00 55.11
ATOM   2735  O   LEU B 199      54.591 -23.031 -10.984  1.00 56.13
ATOM   2736  CB  LEU B 199      56.001 -20.852  -8.896  1.00 53.93
ATOM   2737  CG  LEU B 199      55.721 -19.711  -7.917  1.00 48.92
ATOM   2738  CD1 LEU B 199      56.816 -18.669  -7.989  1.00 50.30
ATOM   2739  CD2 LEU B 199      54.368 -19.087  -8.197  1.00 49.70
ATOM   2740  H   LEU B 199      55.914 -22.586  -6.973  1.00  0.00
ATOM   2741  H   LEU B 199      54.012 -21.632  -8.987  1.00  0.00
ATOM   2742  H   LEU B 199      55.925 -20.425  -9.896  1.00  0.00
ATOM   2743  H   LEU B 199      56.977 -21.256  -8.626  1.00  0.00
ATOM   2744  H   LEU B 199      55.704 -20.121  -6.907  1.00  0.00
ATOM   2745  H   LEU B 199      56.560 -17.888  -7.273  1.00  0.00
ATOM   2746  H   LEU B 199      57.749 -19.169  -7.728  1.00  0.00
ATOM   2747  H   LEU B 199      56.831 -18.292  -9.012  1.00  0.00
ATOM   2748  H   LEU B 199      54.230 -18.286  -7.470  1.00  0.00
ATOM   2749  H   LEU B 199      54.397 -18.707  -9.218  1.00  0.00
ATOM   2750  H   LEU B 199      53.623 -19.874  -8.079  1.00  0.00
ATOM   2751  N   LEU B 200      56.347 -23.820  -9.815  1.00 56.00
ATOM   2752  CA  LEU B 200      56.614 -24.916 -10.748  1.00 56.53
ATOM   2753  C   LEU B 200      55.353 -25.733 -11.009  1.00 55.21
ATOM   2754  O   LEU B 200      55.037 -26.061 -12.150  1.00 54.16
ATOM   2755  CB  LEU B 200      57.723 -25.832 -10.227  1.00 55.91
ATOM   2756  CG  LEU B 200      59.047 -25.813 -10.997  1.00 58.76
ATOM   2757  CD1 LEU B 200      60.036 -26.815 -10.412  1.00 60.92
ATOM   2758  CD2 LEU B 200      58.809 -26.109 -12.467  1.00 52.80
ATOM   2759  H   LEU B 200      56.979 -23.673  -9.015  1.00  0.00
ATOM   2760  H   LEU B 200      56.944 -24.468 -11.685  1.00  0.00
ATOM   2761  H   LEU B 200      57.339 -26.848 -10.315  1.00  0.00
ATOM   2762  H   LEU B 200      57.954 -25.483  -9.221  1.00  0.00
ATOM   2763  H   LEU B 200      59.477 -24.816 -10.903  1.00  0.00
ATOM   2764  H   LEU B 200      60.948 -26.747 -11.005  1.00  0.00
ATOM   2765  H   LEU B 200      60.205 -26.527  -9.374  1.00  0.00
ATOM   2766  H   LEU B 200      59.575 -27.800 -10.489  1.00  0.00
ATOM   2767  H   LEU B 200      59.781 -26.082 -12.959  1.00  0.00
ATOM   2768  H   LEU B 200      58.354 -27.098 -12.523  1.00  0.00
ATOM   2769  H   LEU B 200      58.142 -25.334 -12.844  1.00  0.00
ATOM   2770  N   ALA B 201      54.633 -26.061  -9.943  1.00 55.40
ATOM   2771  CA  ALA B 201      53.400 -26.819 -10.081  1.00 57.59
ATOM   2772  C   ALA B 201      52.435 -26.070 -10.989  1.00 57.07
ATOM   2773  O   ALA B 201      52.004 -26.591 -12.019  1.00 56.97
ATOM   2774  CB  ALA B 201      52.772 -27.074  -8.718  1.00 57.69
ATOM   2775  H   ALA B 201      54.952 -25.775  -9.006  1.00  0.00
ATOM   2776  H   ALA B 201      53.627 -27.786 -10.531  1.00  0.00
ATOM   2777  H   ALA B 201      51.858 -27.642  -8.890  1.00  0.00
ATOM   2778  H   ALA B 201      53.498 -27.640  -8.134  1.00  0.00
ATOM   2779  H   ALA B 201      52.566 -26.100  -8.275  1.00  0.00
ATOM   2780  N   LYS B 202      52.109 -24.841 -10.599  1.00 57.63
ATOM   2781  CA  LYS B 202      51.216 -23.986 -11.374  1.00 55.91
ATOM   2782  C   LYS B 202      51.597 -23.964 -12.851  1.00 55.05
ATOM   2783  O   LYS B 202      50.743 -24.126 -13.723  1.00 55.45
ATOM   2784  CB  LYS B 202      51.207 -22.566 -10.803  1.00 56.09
ATOM   2785  CG  LYS B 202      50.059 -22.272  -9.841  1.00 58.10
ATOM   2786  CD  LYS B 202      50.432 -21.162  -8.867  1.00 69.44
ATOM   2787  CE  LYS B 202      49.213 -20.381  -8.401  1.00 75.39
ATOM   2788  NZ  LYS B 202      48.754 -19.404  -9.438  1.00 77.95
ATOM   2789  H   LYS B 202      52.501 -24.480  -9.718  1.00  0.00
ATOM   2790  H   LYS B 202      50.212 -24.404 -11.299  1.00  0.00
ATOM   2791  H   LYS B 202      51.097 -21.884 -11.646  1.00  0.00
ATOM   2792  H   LYS B 202      52.131 -22.446 -10.237  1.00  0.00
ATOM   2793  H   LYS B 202      49.837 -23.175  -9.273  1.00  0.00
ATOM   2794  H   LYS B 202      49.193 -21.951 -10.419  1.00  0.00
ATOM   2795  H   LYS B 202      51.105 -20.472  -9.376  1.00  0.00
ATOM   2796  H   LYS B 202      50.899 -21.617  -7.993  1.00  0.00
ATOM   2797  H   LYS B 202      49.469 -19.828  -7.497  1.00  0.00
ATOM   2798  H   LYS B 202      48.400 -21.085  -8.225  1.00  0.00
ATOM   2799  H   LYS B 202      47.932 -18.918  -9.051  1.00  0.00
ATOM   2800  H   LYS B 202      49.536 -18.756  -9.609  1.00  0.00
ATOM   2801  H   LYS B 202      48.516 -19.948 -10.280  1.00  0.00
ATOM   2802  N   MET B 203      52.882 -23.774 -13.128  1.00 53.21
ATOM   2803  CA  MET B 203      53.351 -23.694 -14.504  1.00 54.39
ATOM   2804  C   MET B 203      53.270 -25.036 -15.219  1.00 55.92
ATOM   2805  O   MET B 203      52.850 -25.106 -16.376  1.00 55.21
ATOM   2806  CB  MET B 203      54.776 -23.146 -14.552  1.00 55.02
ATOM   2807  CG  MET B 203      54.851 -21.629 -14.373  1.00 57.42
ATOM   2808  SD  MET B 203      56.542 -21.012 -14.331  1.00 58.29
ATOM   2809  CE  MET B 203      57.167 -21.896 -12.902  1.00 73.70
ATOM   2810  H   MET B 203      53.558 -23.682 -12.356  1.00  0.00
ATOM   2811  H   MET B 203      52.688 -23.008 -15.032  1.00  0.00
ATOM   2812  H   MET B 203      55.184 -23.381 -15.535  1.00  0.00
ATOM   2813  H   MET B 203      55.331 -23.602 -13.732  1.00  0.00
ATOM   2814  H   MET B 203      54.444 -21.508 -13.369  1.00  0.00
ATOM   2815  H   MET B 203      54.218 -21.187 -15.143  1.00  0.00
ATOM   2816  H   MET B 203      58.207 -21.598 -12.773  1.00  0.00
ATOM   2817  H   MET B 203      56.552 -21.602 -12.051  1.00  0.00
ATOM   2818  H   MET B 203      57.075 -22.960 -13.120  1.00  0.00
ATOM   2819  N   GLU B 204      53.664 -26.096 -14.517  1.00 57.99
ATOM   2820  CA  GLU B 204      53.693 -27.441 -15.081  1.00 56.82
ATOM   2821  C   GLU B 204      52.304 -27.945 -15.451  1.00 58.99
ATOM   2822  O   GLU B 204      52.167 -28.849 -16.275  1.00 59.77
ATOM   2823  CB  GLU B 204      54.359 -28.412 -14.107  1.00 55.99
ATOM   2824  CG  GLU B 204      55.870 -28.266 -14.023  1.00 56.11
ATOM   2825  CD  GLU B 204      56.486 -29.151 -12.952  1.00 52.78
ATOM   2826  OE1 GLU B 204      57.717 -29.376 -12.998  1.00 49.00
ATOM   2827  OE2 GLU B 204      55.741 -29.616 -12.063  1.00 49.20
ATOM   2828  H   GLU B 204      53.959 -25.962 -13.539  1.00  0.00
ATOM   2829  H   GLU B 204      54.277 -27.389 -16.000  1.00  0.00
ATOM   2830  H   GLU B 204      54.151 -29.422 -14.459  1.00  0.00
ATOM   2831  H   GLU B 204      53.962 -28.197 -13.115  1.00  0.00
ATOM   2832  H   GLU B 204      56.093 -27.229 -13.770  1.00  0.00
ATOM   2833  H   GLU B 204      56.289 -28.563 -14.984  1.00  0.00
ATOM   2834  N   SER B 205      51.275 -27.359 -14.845  1.00 60.53
ATOM   2835  CA  SER B 205      49.907 -27.803 -15.086  1.00 64.10
ATOM   2836  C   SER B 205      49.492 -27.569 -16.535  1.00 66.44
ATOM   2837  O   SER B 205      48.416 -27.993 -16.954  1.00 68.38
ATOM   2838  CB  SER B 205      48.931 -27.101 -14.137  1.00 64.24
ATOM   2839  OG  SER B 205      48.780 -25.730 -14.468  1.00 66.70
ATOM   2840  H   SER B 205      51.447 -26.579 -14.195  1.00  0.00
ATOM   2841  H   SER B 205      49.873 -28.875 -14.893  1.00  0.00
ATOM   2842  H   SER B 205      49.258 -27.168 -13.099  1.00  0.00
ATOM   2843  H   SER B 205      47.944 -27.542 -14.274  1.00  0.00
ATOM   2844  H   SER B 205      48.115 -25.329 -13.792  1.00  0.00
ATOM   2845  N   CYS B 206      50.347 -26.888 -17.292  1.00 68.36
ATOM   2846  CA  CYS B 206      50.066 -26.590 -18.691  1.00 68.55
ATOM   2847  C   CYS B 206      50.897 -27.459 -19.619  1.00 67.11
ATOM   2848  O   CYS B 206      50.651 -27.509 -20.824  1.00 69.94
ATOM   2849  CB  CYS B 206      50.333 -25.118 -19.006  1.00 69.97
ATOM   2850  SG  CYS B 206      50.200 -24.731 -20.773  1.00 74.70
ATOM   2851  H   CYS B 206      51.232 -26.562 -16.878  1.00  0.00
ATOM   2852  H   CYS B 206      49.010 -26.805 -18.856  1.00  0.00
ATOM   2853  H   CYS B 206      51.388 -25.035 -18.746  1.00  0.00
ATOM   2854  H   CYS B 206      49.684 -24.535 -18.352  1.00  0.00
ATOM   2855  H   CYS B 206      50.390 -23.754 -20.874  1.00  0.00
ATOM   2856  N   LEU B 207      51.894 -28.130 -19.063  1.00 64.06
ATOM   2857  CA  LEU B 207      52.697 -29.040 -19.854  1.00 62.44
ATOM   2858  C   LEU B 207      51.874 -30.264 -20.239  1.00 61.39
ATOM   2859  O   LEU B 207      51.686 -31.174 -19.437  1.00 60.45
ATOM   2860  CB  LEU B 207      53.948 -29.449 -19.085  1.00 63.80
ATOM   2861  CG  LEU B 207      54.991 -28.348 -18.923  1.00 61.44
ATOM   2862  CD1 LEU B 207      56.174 -28.853 -18.125  1.00 63.69
ATOM   2863  CD2 LEU B 207      55.441 -27.849 -20.284  1.00 65.47
ATOM   2864  H   LEU B 207      52.100 -28.004 -18.062  1.00  0.00
ATOM   2865  H   LEU B 207      53.010 -28.533 -20.767  1.00  0.00
ATOM   2866  H   LEU B 207      54.420 -30.250 -19.654  1.00  0.00
ATOM   2867  H   LEU B 207      53.625 -29.728 -18.082  1.00  0.00
ATOM   2868  H   LEU B 207      54.541 -27.517 -18.379  1.00  0.00
ATOM   2869  H   LEU B 207      56.880 -28.026 -18.044  1.00  0.00
ATOM   2870  H   LEU B 207      55.794 -29.158 -17.150  1.00  0.00
ATOM   2871  H   LEU B 207      56.596 -29.693 -18.677  1.00  0.00
ATOM   2872  H   LEU B 207      56.181 -27.069 -20.108  1.00  0.00
ATOM   2873  H   LEU B 207      55.869 -28.702 -20.811  1.00  0.00
ATOM   2874  H   LEU B 207      54.556 -27.462 -20.790  1.00  0.00
ATOM   2875  N   ILE B 208      51.374 -30.265 -21.469  1.00 61.21
ATOM   2876  CA  ILE B 208      50.563 -31.361 -21.976  1.00 60.97
ATOM   2877  C   ILE B 208      51.301 -32.064 -23.106  1.00 61.51
ATOM   2878  O   ILE B 208      51.166 -31.683 -24.269  1.00 60.71
ATOM   2879  CB  ILE B 208      49.220 -30.853 -22.508  1.00 61.61
ATOM   2880  CG1 ILE B 208      48.539 -29.957 -21.468  1.00 64.29
ATOM   2881  CG2 ILE B 208      48.325 -32.021 -22.894  1.00 63.14
ATOM   2882  CD1 ILE B 208      47.355 -29.174 -22.006  1.00 60.46
ATOM   2883  H   ILE B 208      51.567 -29.462 -22.085  1.00  0.00
ATOM   2884  H   ILE B 208      50.380 -32.052 -21.153  1.00  0.00
ATOM   2885  H   ILE B 208      49.400 -30.257 -23.403  1.00  0.00
ATOM   2886  H   ILE B 208      49.276 -29.232 -21.124  1.00  0.00
ATOM   2887  H   ILE B 208      48.156 -30.608 -20.682  1.00  0.00
ATOM   2888  H   ILE B 208      47.390 -31.598 -23.263  1.00  0.00
ATOM   2889  H   ILE B 208      48.849 -32.582 -23.668  1.00  0.00
ATOM   2890  H   ILE B 208      48.173 -32.617 -21.994  1.00  0.00
ATOM   2891  H   ILE B 208      46.962 -28.582 -21.179  1.00  0.00
ATOM   2892  H   ILE B 208      47.729 -28.544 -22.813  1.00  0.00
ATOM   2893  H   ILE B 208      46.628 -29.902 -22.365  1.00  0.00
ATOM   2894  N   PRO B 209      52.078 -33.105 -22.765  1.00 62.23
ATOM   2895  CA  PRO B 209      52.959 -33.792 -23.707  1.00 62.86
ATOM   2896  C   PRO B 209      52.257 -34.134 -25.018  1.00 64.84
ATOM   2897  O   PRO B 209      52.809 -33.893 -26.091  1.00 66.11
ATOM   2898  CB  PRO B 209      53.343 -35.066 -22.956  1.00 63.88
ATOM   2899  CG  PRO B 209      53.223 -34.701 -21.520  1.00 61.87
ATOM   2900  CD  PRO B 209      52.064 -33.757 -21.444  1.00 60.78
ATOM   2901  H   PRO B 209      53.810 -33.176 -23.997  1.00  0.00
ATOM   2902  H   PRO B 209      54.342 -35.424 -23.204  1.00  0.00
ATOM   2903  H   PRO B 209      52.686 -35.900 -23.203  1.00  0.00
ATOM   2904  H   PRO B 209      54.139 -34.239 -21.152  1.00  0.00
ATOM   2905  H   PRO B 209      53.070 -35.581 -20.895  1.00  0.00
ATOM   2906  H   PRO B 209      51.120 -34.264 -21.246  1.00  0.00
ATOM   2907  H   PRO B 209      52.139 -33.045 -20.622  1.00  0.00
ATOM   2908  N   ALA B 210      51.051 -34.685 -24.928  1.00 66.00
ATOM   2909  CA  ALA B 210      50.279 -35.033 -26.117  1.00 67.59
ATOM   2910  C   ALA B 210      50.229 -33.881 -27.121  1.00 68.79
ATOM   2911  O   ALA B 210      50.023 -34.099 -28.315  1.00 70.02
ATOM   2912  CB  ALA B 210      48.871 -35.460 -25.730  1.00 67.61
ATOM   2913  H   ALA B 210      50.652 -34.871 -23.997  1.00  0.00
ATOM   2914  H   ALA B 210      50.784 -35.869 -26.601  1.00  0.00
ATOM   2915  H   ALA B 210      48.347 -35.706 -26.654  1.00  0.00
ATOM   2916  H   ALA B 210      48.969 -36.327 -25.077  1.00  0.00
ATOM   2917  H   ALA B 210      48.412 -34.616 -25.216  1.00  0.00
ATOM   2918  N   ALA B 211      50.418 -32.659 -26.632  1.00 69.59
ATOM   2919  CA  ALA B 211      50.372 -31.477 -27.489  1.00 70.38
ATOM   2920  C   ALA B 211      51.374 -31.589 -28.636  1.00 71.85
ATOM   2921  O   ALA B 211      51.300 -30.838 -29.614  1.00 72.61
ATOM   2922  CB  ALA B 211      50.622 -30.215 -26.675  1.00 69.17
ATOM   2923  H   ALA B 211      50.601 -32.543 -25.625  1.00  0.00
ATOM   2924  H   ALA B 211      49.374 -31.414 -27.923  1.00  0.00
ATOM   2925  H   ALA B 211      50.575 -29.375 -27.368  1.00  0.00
ATOM   2926  H   ALA B 211      49.838 -30.162 -25.920  1.00  0.00
ATOM   2927  H   ALA B 211      51.610 -30.316 -26.226  1.00  0.00
ATOM   2928  N   VAL B 212      52.303 -32.535 -28.512  1.00 71.68
ATOM   2929  CA  VAL B 212      53.308 -32.769 -29.548  1.00 73.14
ATOM   2930  C   VAL B 212      52.673 -33.266 -30.843  1.00 74.12
ATOM   2931  O   VAL B 212      53.071 -32.859 -31.935  1.00 75.30
ATOM   2932  CB  VAL B 212      54.364 -33.798 -29.103  1.00 72.88
ATOM   2933  CG1 VAL B 212      55.339 -34.070 -30.238  1.00 72.40
ATOM   2934  CG2 VAL B 212      55.101 -33.314 -27.863  1.00 71.92
ATOM   2935  H   VAL B 212      52.314 -33.118 -27.663  1.00  0.00
ATOM   2936  H   VAL B 212      53.790 -31.807 -29.719  1.00  0.00
ATOM   2937  H   VAL B 212      53.857 -34.729 -28.849  1.00  0.00
ATOM   2938  H   VAL B 212      56.060 -34.800 -29.871  1.00  0.00
ATOM   2939  H   VAL B 212      54.756 -34.460 -31.072  1.00  0.00
ATOM   2940  H   VAL B 212      55.814 -33.120 -30.485  1.00  0.00
ATOM   2941  H   VAL B 212      55.828 -34.083 -27.604  1.00  0.00
ATOM   2942  H   VAL B 212      55.583 -32.373 -28.126  1.00  0.00
ATOM   2943  H   VAL B 212      54.354 -33.182 -27.080  1.00  0.00
ATOM   2944  N   PHE B 213      51.690 -34.151 -30.714  1.00 74.12
ATOM   2945  CA  PHE B 213      51.005 -34.704 -31.875  1.00 74.71
ATOM   2946  C   PHE B 213      49.729 -33.929 -32.160  1.00 74.23
ATOM   2947  O   PHE B 213      49.265 -33.872 -33.300  1.00 74.49
ATOM   2948  CB  PHE B 213      50.675 -36.180 -31.652  1.00 74.83
ATOM   2949  CG  PHE B 213      51.817 -36.979 -31.099  1.00 76.14
ATOM   2950  CD1 PHE B 213      51.647 -37.763 -29.968  1.00 78.27
ATOM   2951  CD2 PHE B 213      53.065 -36.940 -31.702  1.00 77.98
ATOM   2952  CE1 PHE B 213      52.698 -38.502 -29.452  1.00 80.46
ATOM   2953  CE2 PHE B 213      54.122 -37.676 -31.190  1.00 82.05
ATOM   2954  CZ  PHE B 213      53.937 -38.459 -30.062  1.00 81.39
ATOM   2955  H   PHE B 213      51.406 -34.453 -29.771  1.00  0.00
ATOM   2956  H   PHE B 213      51.671 -34.618 -32.734  1.00  0.00
ATOM   2957  H   PHE B 213      50.408 -36.618 -32.614  1.00  0.00
ATOM   2958  H   PHE B 213      49.877 -36.226 -30.911  1.00  0.00
ATOM   2959  H   PHE B 213      50.674 -37.798 -29.479  1.00  0.00
ATOM   2960  H   PHE B 213      53.216 -36.324 -32.588  1.00  0.00
ATOM   2961  H   PHE B 213      52.548 -39.117 -28.565  1.00  0.00
ATOM   2962  H   PHE B 213      55.098 -37.639 -31.674  1.00  0.00
ATOM   2963  H   PHE B 213      54.766 -39.039 -29.657  1.00  0.00
ATOM   2964  N   LEU B 214      49.167 -33.334 -31.114  1.00 74.17
ATOM   2965  CA  LEU B 214      47.931 -32.571 -31.236  1.00 74.63
ATOM   2966  C   LEU B 214      48.132 -31.124 -30.796  1.00 73.35
ATOM   2967  O   LEU B 214      47.630 -30.716 -29.750  1.00 74.88
ATOM   2968  CB  LEU B 214      46.818 -33.231 -30.418  1.00 74.88
ATOM   2969  CG  LEU B 214      46.217 -34.518 -30.997  1.00 76.30
ATOM   2970  CD1 LEU B 214      47.260 -35.343 -31.740  1.00 78.01
ATOM   2971  CD2 LEU B 214      45.548 -35.345 -29.906  1.00 76.68
ATOM   2972  H   LEU B 214      49.617 -33.414 -30.191  1.00  0.00
ATOM   2973  H   LEU B 214      47.638 -32.564 -32.286  1.00  0.00
ATOM   2974  H   LEU B 214      46.004 -32.508 -30.379  1.00  0.00
ATOM   2975  H   LEU B 214      47.267 -33.507 -29.464  1.00  0.00
ATOM   2976  H   LEU B 214      45.456 -34.225 -31.720  1.00  0.00
ATOM   2977  H   LEU B 214      46.754 -36.232 -32.116  1.00  0.00
ATOM   2978  H   LEU B 214      47.641 -34.721 -32.549  1.00  0.00
ATOM   2979  H   LEU B 214      48.039 -35.594 -31.021  1.00  0.00
ATOM   2980  H   LEU B 214      45.146 -36.238 -30.384  1.00  0.00
ATOM   2981  H   LEU B 214      46.318 -35.589 -29.174  1.00  0.00
ATOM   2982  H   LEU B 214      44.761 -34.727 -29.475  1.00  0.00
ATOM   2983  N   PRO B 215      48.869 -30.345 -31.603  1.00 71.92
ATOM   2984  CA  PRO B 215      49.184 -28.942 -31.330  1.00 69.94
ATOM   2985  C   PRO B 215      47.945 -28.092 -31.056  1.00 67.32
ATOM   2986  O   PRO B 215      47.903 -27.372 -30.059  1.00 68.24
ATOM   2987  CB  PRO B 215      49.863 -28.482 -32.622  1.00 69.73
ATOM   2988  CG  PRO B 215      50.450 -29.723 -33.193  1.00 70.82
ATOM   2989  CD  PRO B 215      49.467 -30.806 -32.867  1.00 71.87
ATOM   2990  H   PRO B 215      49.797 -28.835 -30.435  1.00  0.00
ATOM   2991  H   PRO B 215      50.616 -27.710 -32.460  1.00  0.00
ATOM   2992  H   PRO B 215      49.156 -28.029 -33.317  1.00  0.00
ATOM   2993  H   PRO B 215      51.433 -29.930 -32.769  1.00  0.00
ATOM   2994  H   PRO B 215      50.617 -29.633 -34.266  1.00  0.00
ATOM   2995  H   PRO B 215      48.719 -30.945 -33.647  1.00  0.00
ATOM   2996  H   PRO B 215      49.922 -31.793 -32.782  1.00  0.00
ATOM   2997  N   TRP B 216      46.950 -28.173 -31.934  1.00 64.55
ATOM   2998  CA  TRP B 216      45.723 -27.402 -31.762  1.00 63.23
ATOM   2999  C   TRP B 216      45.274 -27.452 -30.315  1.00 62.19
ATOM   3000  O   TRP B 216      44.549 -26.577 -29.845  1.00 63.07
ATOM   3001  CB  TRP B 216      44.614 -27.950 -32.658  1.00 62.88
ATOM   3002  CG  TRP B 216      44.559 -29.444 -32.668  1.00 64.70
ATOM   3003  CD1 TRP B 216      45.266 -30.279 -33.482  1.00 69.73
ATOM   3004  CD2 TRP B 216      43.765 -30.286 -31.823  1.00 60.82
ATOM   3005  NE1 TRP B 216      44.960 -31.587 -33.200  1.00 67.32
ATOM   3006  CE2 TRP B 216      44.040 -31.618 -32.186  1.00 60.67
ATOM   3007  CE3 TRP B 216      42.848 -30.043 -30.796  1.00 64.07
ATOM   3008  CZ2 TRP B 216      43.434 -32.704 -31.561  1.00 64.18
ATOM   3009  CZ3 TRP B 216      42.244 -31.124 -30.174  1.00 65.02
ATOM   3010  CH2 TRP B 216      42.540 -32.438 -30.559  1.00 64.76
ATOM   3011  H   TRP B 216      47.047 -28.792 -32.751  1.00  0.00
ATOM   3012  H   TRP B 216      45.927 -26.369 -32.043  1.00  0.00
ATOM   3013  H   TRP B 216      44.794 -27.617 -33.680  1.00  0.00
ATOM   3014  H   TRP B 216      43.661 -27.601 -32.260  1.00  0.00
ATOM   3015  H   TRP B 216      45.972 -29.955 -34.246  1.00  0.00
ATOM   3016  H   TRP B 216      45.357 -32.411 -33.674  1.00  0.00
ATOM   3017  H   TRP B 216      42.613 -29.023 -30.491  1.00  0.00
ATOM   3018  H   TRP B 216      43.663 -33.728 -31.858  1.00  0.00
ATOM   3019  H   TRP B 216      41.527 -30.949 -29.372  1.00  0.00
ATOM   3020  H   TRP B 216      42.048 -33.266 -30.050  1.00  0.00
ATOM   3021  N   ILE B 217      45.705 -28.493 -29.614  1.00 60.23
ATOM   3022  CA  ILE B 217      45.342 -28.672 -28.220  1.00 59.78
ATOM   3023  C   ILE B 217      45.734 -27.437 -27.414  1.00 59.00
ATOM   3024  O   ILE B 217      44.983 -26.968 -26.560  1.00 59.27
ATOM   3025  CB  ILE B 217      46.039 -29.908 -27.636  1.00 59.26
ATOM   3026  CG1 ILE B 217      45.414 -30.307 -26.301  1.00 59.39
ATOM   3027  CG2 ILE B 217      47.526 -29.653 -27.472  1.00 59.58
ATOM   3028  CD1 ILE B 217      45.722 -31.746 -25.926  1.00 66.46
ATOM   3029  H   ILE B 217      46.311 -29.190 -30.070  1.00  0.00
ATOM   3030  H   ILE B 217      44.263 -28.815 -28.162  1.00  0.00
ATOM   3031  H   ILE B 217      45.904 -30.734 -28.334  1.00  0.00
ATOM   3032  H   ILE B 217      44.332 -30.204 -26.386  1.00  0.00
ATOM   3033  H   ILE B 217      45.832 -29.664 -25.527  1.00  0.00
ATOM   3034  H   ILE B 217      47.961 -30.562 -27.056  1.00  0.00
ATOM   3035  H   ILE B 217      47.922 -29.431 -28.463  1.00  0.00
ATOM   3036  H   ILE B 217      47.631 -28.806 -26.794  1.00  0.00
ATOM   3037  H   ILE B 217      45.238 -31.936 -24.968  1.00  0.00
ATOM   3038  H   ILE B 217      45.315 -32.376 -26.717  1.00  0.00
ATOM   3039  H   ILE B 217      46.806 -31.832 -25.857  1.00  0.00
ATOM   3040  N   LEU B 218      46.912 -26.905 -27.707  1.00 58.39
ATOM   3041  CA  LEU B 218      47.439 -25.759 -26.985  1.00 59.44
ATOM   3042  C   LEU B 218      46.736 -24.456 -27.352  1.00 61.91
ATOM   3043  O   LEU B 218      47.085 -23.387 -26.845  1.00 63.57
ATOM   3044  CB  LEU B 218      48.936 -25.626 -27.248  1.00 58.95
ATOM   3045  CG  LEU B 218      49.795 -26.672 -26.545  1.00 55.61
ATOM   3046  CD1 LEU B 218      51.201 -26.693 -27.117  1.00 56.31
ATOM   3047  CD2 LEU B 218      49.809 -26.406 -25.047  1.00 53.54
ATOM   3048  H   LEU B 218      47.470 -27.316 -28.469  1.00  0.00
ATOM   3049  H   LEU B 218      47.255 -25.937 -25.925  1.00  0.00
ATOM   3050  H   LEU B 218      49.243 -24.652 -26.867  1.00  0.00
ATOM   3051  H   LEU B 218      49.085 -25.758 -28.320  1.00  0.00
ATOM   3052  H   LEU B 218      49.362 -27.657 -26.716  1.00  0.00
ATOM   3053  H   LEU B 218      51.755 -27.457 -26.572  1.00  0.00
ATOM   3054  H   LEU B 218      51.111 -26.935 -28.176  1.00  0.00
ATOM   3055  H   LEU B 218      51.623 -25.700 -26.963  1.00  0.00
ATOM   3056  H   LEU B 218      50.432 -27.176 -24.592  1.00  0.00
ATOM   3057  H   LEU B 218      50.227 -25.410 -24.904  1.00  0.00
ATOM   3058  H   LEU B 218      48.776 -26.465 -24.703  1.00  0.00
ATOM   3059  N   LYS B 219      45.750 -24.541 -28.239  1.00 62.21
ATOM   3060  CA  LYS B 219      45.014 -23.355 -28.652  1.00 61.21
ATOM   3061  C   LYS B 219      43.617 -23.328 -28.039  1.00 60.85
ATOM   3062  O   LYS B 219      42.839 -22.410 -28.288  1.00 62.29
ATOM   3063  CB  LYS B 219      44.924 -23.288 -30.177  1.00 61.44
ATOM   3064  CG  LYS B 219      46.196 -23.727 -30.888  1.00 63.82
ATOM   3065  CD  LYS B 219      46.393 -22.960 -32.187  1.00 68.99
ATOM   3066  CE  LYS B 219      46.865 -21.539 -31.915  1.00 68.86
ATOM   3067  NZ  LYS B 219      48.191 -21.532 -31.232  1.00 69.62
ATOM   3068  H   LYS B 219      45.504 -25.458 -28.639  1.00  0.00
ATOM   3069  H   LYS B 219      45.557 -22.482 -28.291  1.00  0.00
ATOM   3070  H   LYS B 219      44.742 -22.249 -30.450  1.00  0.00
ATOM   3071  H   LYS B 219      44.132 -23.970 -30.486  1.00  0.00
ATOM   3072  H   LYS B 219      46.116 -24.789 -31.120  1.00  0.00
ATOM   3073  H   LYS B 219      47.046 -23.529 -30.235  1.00  0.00
ATOM   3074  H   LYS B 219      45.441 -22.917 -32.715  1.00  0.00
ATOM   3075  H   LYS B 219      47.148 -23.471 -32.784  1.00  0.00
ATOM   3076  H   LYS B 219      46.142 -21.033 -31.275  1.00  0.00
ATOM   3077  H   LYS B 219      46.979 -21.022 -32.868  1.00  0.00
ATOM   3078  H   LYS B 219      48.446 -20.546 -31.080  1.00  0.00
ATOM   3079  H   LYS B 219      48.074 -22.038 -30.343  1.00  0.00
ATOM   3080  H   LYS B 219      48.855 -22.008 -31.859  1.00  0.00
ATOM   3081  N   LEU B 220      43.305 -24.335 -27.232  1.00 60.90
ATOM   3082  CA  LEU B 220      41.983 -24.443 -26.624  1.00 60.60
ATOM   3083  C   LEU B 220      41.844 -23.544 -25.400  1.00 59.21
ATOM   3084  O   LEU B 220      42.800 -23.354 -24.652  1.00 58.74
ATOM   3085  CB  LEU B 220      41.695 -25.897 -26.242  1.00 62.50
ATOM   3086  CG  LEU B 220      41.646 -26.880 -27.412  1.00 62.74
ATOM   3087  CD1 LEU B 220      41.289 -28.281 -26.936  1.00 59.93
ATOM   3088  CD2 LEU B 220      40.642 -26.394 -28.444  1.00 60.18
ATOM   3089  H   LEU B 220      44.012 -25.056 -27.031  1.00  0.00
ATOM   3090  H   LEU B 220      41.254 -24.110 -27.363  1.00  0.00
ATOM   3091  H   LEU B 220      40.708 -25.910 -25.780  1.00  0.00
ATOM   3092  H   LEU B 220      42.513 -26.219 -25.598  1.00  0.00
ATOM   3093  H   LEU B 220      42.634 -26.928 -27.869  1.00  0.00
ATOM   3094  H   LEU B 220      41.273 -28.923 -27.817  1.00  0.00
ATOM   3095  H   LEU B 220      42.061 -28.584 -26.229  1.00  0.00
ATOM   3096  H   LEU B 220      40.309 -28.217 -26.463  1.00  0.00
ATOM   3097  H   LEU B 220      40.641 -27.122 -29.255  1.00  0.00
ATOM   3098  H   LEU B 220      39.674 -26.341 -27.946  1.00  0.00
ATOM   3099  H   LEU B 220      40.979 -25.413 -28.780  1.00  0.00
ATOM   3100  N   PRO B 221      40.644 -22.989 -25.188  1.00 58.89
ATOM   3101  CA  PRO B 221      40.443 -22.166 -24.002  1.00 59.10
ATOM   3102  C   PRO B 221      40.578 -22.995 -22.727  1.00 58.41
ATOM   3103  O   PRO B 221      39.575 -23.362 -22.117  1.00 59.73
ATOM   3104  CB  PRO B 221      39.006 -21.653 -24.164  1.00 58.51
ATOM   3105  CG  PRO B 221      38.351 -22.604 -25.105  1.00 57.22
ATOM   3106  CD  PRO B 221      39.434 -23.077 -26.023  1.00 60.05
ATOM   3107  H   PRO B 221      41.178 -21.366 -23.915  1.00  0.00
ATOM   3108  H   PRO B 221      38.964 -20.629 -24.536  1.00  0.00
ATOM   3109  H   PRO B 221      38.477 -21.636 -23.211  1.00  0.00
ATOM   3110  H   PRO B 221      37.545 -22.120 -25.657  1.00  0.00
ATOM   3111  H   PRO B 221      37.887 -23.434 -24.572  1.00  0.00
ATOM   3112  H   PRO B 221      39.262 -24.089 -26.390  1.00  0.00
ATOM   3113  H   PRO B 221      39.511 -22.490 -26.938  1.00  0.00
ATOM   3114  N   LEU B 222      41.813 -23.288 -22.334  1.00 57.62
ATOM   3115  CA  LEU B 222      42.065 -24.059 -21.122  1.00 57.87
ATOM   3116  C   LEU B 222      42.493 -23.154 -19.972  1.00 59.08
ATOM   3117  O   LEU B 222      43.367 -22.302 -20.136  1.00 60.23
ATOM   3118  CB  LEU B 222      43.140 -25.119 -21.372  1.00 58.11
ATOM   3119  CG  LEU B 222      42.964 -26.051 -22.574  1.00 56.34
ATOM   3120  CD1 LEU B 222      44.026 -27.130 -22.544  1.00 58.25
ATOM   3121  CD2 LEU B 222      41.581 -26.669 -22.580  1.00 53.83
ATOM   3122  H   LEU B 222      42.611 -22.963 -22.899  1.00  0.00
ATOM   3123  H   LEU B 222      41.133 -24.553 -20.846  1.00  0.00
ATOM   3124  H   LEU B 222      43.115 -25.768 -20.497  1.00  0.00
ATOM   3125  H   LEU B 222      44.056 -24.562 -21.569  1.00  0.00
ATOM   3126  H   LEU B 222      43.074 -25.467 -23.488  1.00  0.00
ATOM   3127  H   LEU B 222      43.860 -27.765 -23.414  1.00  0.00
ATOM   3128  H   LEU B 222      44.992 -26.627 -22.587  1.00  0.00
ATOM   3129  H   LEU B 222      43.896 -27.679 -21.611  1.00  0.00
ATOM   3130  H   LEU B 222      41.525 -27.316 -23.455  1.00  0.00
ATOM   3131  H   LEU B 222      41.480 -27.233 -21.653  1.00  0.00
ATOM   3132  H   LEU B 222      40.866 -25.849 -22.636  1.00  0.00
ATOM   3133  N   PRO B 223      41.871 -23.330 -18.800  1.00 59.75
ATOM   3134  CA  PRO B 223      42.222 -22.549 -17.617  1.00 60.24
ATOM   3135  C   PRO B 223      43.651 -22.801 -17.152  1.00 60.73
ATOM   3136  O   PRO B 223      44.226 -21.963 -16.459  1.00 60.07
ATOM   3137  CB  PRO B 223      41.227 -23.037 -16.557  1.00 60.35
ATOM   3138  CG  PRO B 223      40.671 -24.313 -17.085  1.00 62.52
ATOM   3139  CD  PRO B 223      40.695 -24.183 -18.570  1.00 60.81
ATOM   3140  H   PRO B 223      42.171 -21.478 -17.813  1.00  0.00
ATOM   3141  H   PRO B 223      40.438 -22.312 -16.358  1.00  0.00
ATOM   3142  H   PRO B 223      41.718 -23.207 -15.599  1.00  0.00
ATOM   3143  H   PRO B 223      39.659 -24.485 -16.718  1.00  0.00
ATOM   3144  H   PRO B 223      41.257 -25.169 -16.751  1.00  0.00
ATOM   3145  H   PRO B 223      40.771 -25.143 -19.080  1.00  0.00
ATOM   3146  H   PRO B 223      39.778 -23.764 -18.984  1.00  0.00
ATOM   3147  N   GLN B 224      44.212 -23.947 -17.530  1.00 61.87
ATOM   3148  CA  GLN B 224      45.572 -24.310 -17.134  1.00 62.04
ATOM   3149  C   GLN B 224      46.616 -23.344 -17.689  1.00 62.74
ATOM   3150  O   GLN B 224      47.663 -23.127 -17.075  1.00 62.23
ATOM   3151  CB  GLN B 224      45.913 -25.728 -17.597  1.00 62.42
ATOM   3152  CG  GLN B 224      45.107 -26.825 -16.939  1.00 65.11
ATOM   3153  CD  GLN B 224      43.836 -27.146 -17.693  1.00 69.69
ATOM   3154  OE1 GLN B 224      43.132 -26.252 -18.164  1.00 70.42
ATOM   3155  NE2 GLN B 224      43.531 -28.433 -17.808  1.00 74.33
ATOM   3156  H   GLN B 224      43.672 -24.597 -18.119  1.00  0.00
ATOM   3157  H   GLN B 224      45.599 -24.257 -16.046  1.00  0.00
ATOM   3158  H   GLN B 224      46.958 -25.910 -17.344  1.00  0.00
ATOM   3159  H   GLN B 224      45.683 -25.776 -18.661  1.00  0.00
ATOM   3160  H   GLN B 224      44.828 -26.484 -15.942  1.00  0.00
ATOM   3161  H   GLN B 224      45.721 -27.725 -16.918  1.00  0.00
ATOM   3162  H   GLN B 224      42.678 -28.717 -18.310  1.00  0.00
ATOM   3163  H   GLN B 224      44.147 -29.147 -17.395  1.00  0.00
ATOM   3164  N   SER B 225      46.335 -22.782 -18.862  1.00 63.46
ATOM   3165  CA  SER B 225      47.279 -21.896 -19.533  1.00 62.48
ATOM   3166  C   SER B 225      47.255 -20.500 -18.922  1.00 62.09
ATOM   3167  O   SER B 225      48.247 -19.771 -18.973  1.00 61.59
ATOM   3168  CB  SER B 225      46.997 -21.839 -21.036  1.00 61.50
ATOM   3169  OG  SER B 225      45.631 -21.572 -21.286  1.00 60.97
ATOM   3170  H   SER B 225      45.427 -22.978 -19.308  1.00  0.00
ATOM   3171  H   SER B 225      48.279 -22.304 -19.390  1.00  0.00
ATOM   3172  H   SER B 225      47.265 -22.768 -21.538  1.00  0.00
ATOM   3173  H   SER B 225      47.542 -20.995 -21.458  1.00  0.00
ATOM   3174  H   SER B 225      45.511 -21.547 -22.309  1.00  0.00
ATOM   3175  N   TYR B 226      46.120 -20.132 -18.340  1.00 62.63
ATOM   3176  CA  TYR B 226      46.024 -18.879 -17.604  1.00 63.85
ATOM   3177  C   TYR B 226      46.763 -19.008 -16.272  1.00 63.90
ATOM   3178  O   TYR B 226      47.502 -18.108 -15.876  1.00 64.70
ATOM   3179  CB  TYR B 226      44.562 -18.487 -17.376  1.00 63.57
ATOM   3180  CG  TYR B 226      43.803 -18.157 -18.645  1.00 67.45
ATOM   3181  CD1 TYR B 226      43.642 -16.840 -19.060  1.00 71.63
ATOM   3182  CD2 TYR B 226      43.243 -19.162 -19.425  1.00 72.57
ATOM   3183  CE1 TYR B 226      42.946 -16.533 -20.218  1.00 73.29
ATOM   3184  CE2 TYR B 226      42.548 -18.866 -20.584  1.00 74.44
ATOM   3185  CZ  TYR B 226      42.402 -17.550 -20.977  1.00 74.22
ATOM   3186  OH  TYR B 226      41.708 -17.254 -22.128  1.00 72.49
ATOM   3187  H   TYR B 226      45.294 -20.743 -18.410  1.00  0.00
ATOM   3188  H   TYR B 226      46.489 -18.090 -18.194  1.00  0.00
ATOM   3189  H   TYR B 226      44.554 -17.592 -16.754  1.00  0.00
ATOM   3190  H   TYR B 226      44.065 -19.347 -16.927  1.00  0.00
ATOM   3191  H   TYR B 226      44.071 -16.035 -18.464  1.00  0.00
ATOM   3192  H   TYR B 226      43.353 -20.202 -19.118  1.00  0.00
ATOM   3193  H   TYR B 226      42.829 -15.495 -20.528  1.00  0.00
ATOM   3194  H   TYR B 226      42.118 -19.668 -21.184  1.00  0.00
ATOM   3195  H   TYR B 226      41.717 -16.229 -22.230  1.00  0.00
ATOM   3196  N   ARG B 227      46.568 -20.133 -15.588  1.00 63.53
ATOM   3197  CA  ARG B 227      47.246 -20.377 -14.318  1.00 63.72
ATOM   3198  C   ARG B 227      48.753 -20.377 -14.513  1.00 62.83
ATOM   3199  O   ARG B 227      49.516 -20.085 -13.590  1.00 63.40
ATOM   3200  CB  ARG B 227      46.817 -21.713 -13.708  1.00 64.86
ATOM   3201  CG  ARG B 227      45.365 -21.776 -13.262  1.00 69.84
ATOM   3202  CD  ARG B 227      45.228 -22.559 -11.962  1.00 75.38
ATOM   3203  NE  ARG B 227      46.016 -23.789 -11.966  1.00 80.52
ATOM   3204  CZ  ARG B 227      46.208 -24.556 -10.896  1.00 81.07
ATOM   3205  NH1 ARG B 227      45.672 -24.218  -9.731  1.00 78.88
ATOM   3206  NH2 ARG B 227      46.939 -25.659 -10.990  1.00 80.16
ATOM   3207  H   ARG B 227      45.926 -20.846 -15.962  1.00  0.00
ATOM   3208  H   ARG B 227      46.965 -19.574 -13.636  1.00  0.00
ATOM   3209  H   ARG B 227      47.427 -21.870 -12.819  1.00  0.00
ATOM   3210  H   ARG B 227      46.936 -22.468 -14.485  1.00  0.00
ATOM   3211  H   ARG B 227      44.784 -22.278 -14.036  1.00  0.00
ATOM   3212  H   ARG B 227      45.004 -20.760 -13.101  1.00  0.00
ATOM   3213  H   ARG B 227      44.184 -22.829 -11.802  1.00  0.00
ATOM   3214  H   ARG B 227      45.627 -21.943 -11.156  1.00  0.00
ATOM   3215  H   ARG B 227      46.450 -24.081 -12.853  1.00  0.00
ATOM   3216  H   ARG B 227      45.821 -24.813  -8.903  1.00  0.00
ATOM   3217  H   ARG B 227      45.106 -23.361  -9.654  1.00  0.00
ATOM   3218  H   ARG B 227      47.086 -26.251 -10.160  1.00  0.00
ATOM   3219  H   ARG B 227      47.359 -25.923 -11.893  1.00  0.00
ATOM   3220  N   CYS B 228      49.177 -20.715 -15.723  1.00 61.08
ATOM   3221  CA  CYS B 228      50.593 -20.783 -16.039  1.00 58.44
ATOM   3222  C   CYS B 228      51.162 -19.392 -16.349  1.00 58.07
ATOM   3223  O   CYS B 228      52.225 -19.024 -15.848  1.00 55.62
ATOM   3224  CB  CYS B 228      50.830 -21.748 -17.200  1.00 55.66
ATOM   3225  SG  CYS B 228      52.560 -22.010 -17.562  1.00 54.79
ATOM   3226  H   CYS B 228      48.487 -20.934 -16.455  1.00  0.00
ATOM   3227  H   CYS B 228      51.121 -21.162 -15.164  1.00  0.00
ATOM   3228  H   CYS B 228      50.416 -21.187 -18.038  1.00  0.00
ATOM   3229  H   CYS B 228      50.273 -22.657 -16.971  1.00  0.00
ATOM   3230  H   CYS B 228      52.604 -22.650 -18.329  1.00  0.00
ATOM   3231  N   ARG B 229      50.457 -18.621 -17.172  1.00 58.07
ATOM   3232  CA  ARG B 229      50.857 -17.242 -17.424  1.00 60.22
ATOM   3233  C   ARG B 229      51.112 -16.545 -16.095  1.00 58.52
ATOM   3234  O   ARG B 229      52.080 -15.797 -15.945  1.00 58.02
ATOM   3235  CB  ARG B 229      49.767 -16.477 -18.178  1.00 62.02
ATOM   3236  CG  ARG B 229      49.700 -16.735 -19.673  1.00 70.91
ATOM   3237  CD  ARG B 229      48.633 -15.851 -20.317  1.00 80.92
ATOM   3238  NE  ARG B 229      48.476 -16.118 -21.745  1.00 89.99
ATOM   3239  CZ  ARG B 229      47.637 -17.016 -22.254  1.00 95.12
ATOM   3240  NH1 ARG B 229      46.870 -17.746 -21.452  1.00 93.65
ATOM   3241  NH2 ARG B 229      47.565 -17.188 -23.567  1.00 98.97
ATOM   3242  H   ARG B 229      49.620 -19.002 -17.636  1.00  0.00
ATOM   3243  H   ARG B 229      51.760 -17.255 -18.034  1.00  0.00
ATOM   3244  H   ARG B 229      49.984 -15.416 -18.056  1.00  0.00
ATOM   3245  H   ARG B 229      48.814 -16.812 -17.769  1.00  0.00
ATOM   3246  H   ARG B 229      49.442 -17.781 -19.838  1.00  0.00
ATOM   3247  H   ARG B 229      50.670 -16.510 -20.117  1.00  0.00
ATOM   3248  H   ARG B 229      48.900 -14.801 -20.199  1.00  0.00
ATOM   3249  H   ARG B 229      47.675 -16.090 -19.856  1.00  0.00
ATOM   3250  H   ARG B 229      49.054 -15.574 -22.402  1.00  0.00
ATOM   3251  H   ARG B 229      46.222 -18.440 -21.851  1.00  0.00
ATOM   3252  H   ARG B 229      46.923 -17.618 -20.431  1.00  0.00
ATOM   3253  H   ARG B 229      46.915 -17.883 -23.960  1.00  0.00
ATOM   3254  H   ARG B 229      48.159 -16.626 -24.193  1.00  0.00
ATOM   3255  N   ASP B 230      50.234 -16.805 -15.130  1.00 55.97
ATOM   3256  CA  ASP B 230      50.246 -16.094 -13.857  1.00 55.12
ATOM   3257  C   ASP B 230      51.344 -16.562 -12.907  1.00 54.28
ATOM   3258  O   ASP B 230      51.811 -15.800 -12.063  1.00 54.90
ATOM   3259  CB  ASP B 230      48.876 -16.186 -13.180  1.00 54.62
ATOM   3260  CG  ASP B 230      47.791 -15.465 -13.964  1.00 58.39
ATOM   3261  OD1 ASP B 230      47.988 -15.216 -15.172  1.00 60.47
ATOM   3262  OD2 ASP B 230      46.739 -15.145 -13.372  1.00 62.69
ATOM   3263  H   ASP B 230      49.522 -17.533 -15.287  1.00  0.00
ATOM   3264  H   ASP B 230      50.469 -15.053 -14.091  1.00  0.00
ATOM   3265  H   ASP B 230      48.948 -15.719 -12.198  1.00  0.00
ATOM   3266  H   ASP B 230      48.599 -17.239 -13.122  1.00  0.00
ATOM   3267  N   ALA B 231      51.753 -17.817 -13.043  1.00 54.07
ATOM   3268  CA  ALA B 231      52.810 -18.357 -12.200  1.00 52.82
ATOM   3269  C   ALA B 231      54.172 -17.838 -12.654  1.00 51.36
ATOM   3270  O   ALA B 231      55.032 -17.518 -11.833  1.00 51.73
ATOM   3271  CB  ALA B 231      52.781 -19.882 -12.220  1.00 51.25
ATOM   3272  H   ALA B 231      51.316 -18.418 -13.756  1.00  0.00
ATOM   3273  H   ALA B 231      52.641 -18.024 -11.176  1.00  0.00
ATOM   3274  H   ALA B 231      53.590 -20.225 -11.575  1.00  0.00
ATOM   3275  H   ALA B 231      51.805 -20.187 -11.843  1.00  0.00
ATOM   3276  H   ALA B 231      52.930 -20.190 -13.255  1.00  0.00
ATOM   3277  N   ARG B 232      54.353 -17.753 -13.969  1.00 49.52
ATOM   3278  CA  ARG B 232      55.624 -17.352 -14.555  1.00 46.83
ATOM   3279  C   ARG B 232      55.806 -15.842 -14.439  1.00 48.07
ATOM   3280  O   ARG B 232      56.915 -15.354 -14.207  1.00 47.79
ATOM   3281  CB  ARG B 232      55.686 -17.790 -16.021  1.00 45.30
ATOM   3282  CG  ARG B 232      57.081 -17.793 -16.629  1.00 45.71
ATOM   3283  CD  ARG B 232      57.012 -17.967 -18.141  1.00 44.66
ATOM   3284  NE  ARG B 232      58.320 -17.869 -18.788  1.00 42.80
ATOM   3285  CZ  ARG B 232      58.978 -16.728 -18.979  1.00 51.32
ATOM   3286  NH1 ARG B 232      58.461 -15.579 -18.556  1.00 51.44
ATOM   3287  NH2 ARG B 232      60.160 -16.733 -19.584  1.00 49.75
ATOM   3288  H   ARG B 232      53.567 -17.979 -14.595  1.00  0.00
ATOM   3289  H   ARG B 232      56.434 -17.838 -14.011  1.00  0.00
ATOM   3290  H   ARG B 232      55.093 -17.077 -16.594  1.00  0.00
ATOM   3291  H   ARG B 232      55.328 -18.819 -16.059  1.00  0.00
ATOM   3292  H   ARG B 232      57.646 -18.623 -16.205  1.00  0.00
ATOM   3293  H   ARG B 232      57.564 -16.842 -16.406  1.00  0.00
ATOM   3294  H   ARG B 232      56.373 -17.193 -18.567  1.00  0.00
ATOM   3295  H   ARG B 232      56.651 -18.976 -18.342  1.00  0.00
ATOM   3296  H   ARG B 232      58.761 -18.740 -19.117  1.00  0.00
ATOM   3297  H   ARG B 232      58.973 -14.698 -18.705  1.00  0.00
ATOM   3298  H   ARG B 232      57.548 -15.570 -18.079  1.00  0.00
ATOM   3299  H   ARG B 232      60.667 -15.849 -19.731  1.00  0.00
ATOM   3300  H   ARG B 232      60.570 -17.621 -19.907  1.00  0.00
ATOM   3301  N   ALA B 233      54.711 -15.104 -14.599  1.00 47.94
ATOM   3302  CA  ALA B 233      54.742 -13.654 -14.451  1.00 47.54
ATOM   3303  C   ALA B 233      54.992 -13.284 -12.996  1.00 48.10
ATOM   3304  O   ALA B 233      55.602 -12.254 -12.704  1.00 46.33
ATOM   3305  CB  ALA B 233      53.442 -13.036 -14.941  1.00 47.30
ATOM   3306  H   ALA B 233      53.821 -15.567 -14.833  1.00  0.00
ATOM   3307  H   ALA B 233      55.556 -13.260 -15.059  1.00  0.00
ATOM   3308  H   ALA B 233      53.530 -11.958 -14.804  1.00  0.00
ATOM   3309  H   ALA B 233      53.339 -13.303 -15.993  1.00  0.00
ATOM   3310  H   ALA B 233      52.640 -13.458 -14.335  1.00  0.00
ATOM   3311  N   GLU B 234      54.521 -14.132 -12.083  1.00 48.00
ATOM   3312  CA  GLU B 234      54.723 -13.895 -10.659  1.00 48.05
ATOM   3313  C   GLU B 234      56.163 -14.208 -10.278  1.00 47.19
ATOM   3314  O   GLU B 234      56.774 -13.495  -9.482  1.00 48.07
ATOM   3315  CB  GLU B 234      53.757 -14.727  -9.815  1.00 48.59
ATOM   3316  CG  GLU B 234      53.740 -14.337  -8.341  1.00 52.49
ATOM   3317  CD  GLU B 234      53.128 -15.407  -7.452  1.00 60.63
ATOM   3318  OE1 GLU B 234      52.719 -16.465  -7.980  1.00 61.50
ATOM   3319  OE2 GLU B 234      53.061 -15.191  -6.223  1.00 62.22
ATOM   3320  H   GLU B 234      54.005 -14.970 -12.389  1.00  0.00
ATOM   3321  H   GLU B 234      54.520 -12.843 -10.458  1.00  0.00
ATOM   3322  H   GLU B 234      54.081 -15.766  -9.874  1.00  0.00
ATOM   3323  H   GLU B 234      52.754 -14.559 -10.206  1.00  0.00
ATOM   3324  H   GLU B 234      53.136 -13.435  -8.240  1.00  0.00
ATOM   3325  H   GLU B 234      54.773 -14.195  -8.023  1.00  0.00
ATOM   3326  N   LEU B 235      56.707 -15.272 -10.855  1.00 46.00
ATOM   3327  CA  LEU B 235      58.097 -15.626 -10.603  1.00 45.20
ATOM   3328  C   LEU B 235      59.027 -14.565 -11.180  1.00 43.68
ATOM   3329  O   LEU B 235      60.017 -14.184 -10.553  1.00 43.30
ATOM   3330  CB  LEU B 235      58.433 -16.998 -11.192  1.00 43.59
ATOM   3331  CG  LEU B 235      59.930 -17.307 -11.169  1.00 43.02
ATOM   3332  CD1 LEU B 235      60.433 -17.397  -9.735  1.00 41.75
ATOM   3333  CD2 LEU B 235      60.234 -18.579 -11.933  1.00 52.20
ATOM   3334  H   LEU B 235      56.140 -15.854 -11.488  1.00  0.00
ATOM   3335  H   LEU B 235      58.241 -15.675  -9.524  1.00  0.00
ATOM   3336  H   LEU B 235      58.109 -17.002 -12.233  1.00  0.00
ATOM   3337  H   LEU B 235      57.930 -17.752 -10.587  1.00  0.00
ATOM   3338  H   LEU B 235      60.455 -16.490 -11.664  1.00  0.00
ATOM   3339  H   LEU B 235      61.499 -17.618  -9.785  1.00  0.00
ATOM   3340  H   LEU B 235      60.240 -16.431  -9.269  1.00  0.00
ATOM   3341  H   LEU B 235      59.875 -18.199  -9.251  1.00  0.00
ATOM   3342  H   LEU B 235      61.311 -18.736 -11.875  1.00  0.00
ATOM   3343  H   LEU B 235      59.681 -19.383 -11.447  1.00  0.00
ATOM   3344  H   LEU B 235      59.902 -18.421 -12.959  1.00  0.00
ATOM   3345  N   GLN B 236      58.702 -14.089 -12.378  1.00 42.58
ATOM   3346  CA  GLN B 236      59.508 -13.063 -13.034  1.00 41.57
ATOM   3347  C   GLN B 236      59.588 -11.806 -12.187  1.00 39.75
ATOM   3348  O   GLN B 236      60.659 -11.226 -12.022  1.00 38.54
ATOM   3349  CB  GLN B 236      58.945 -12.721 -14.411  1.00 40.53
ATOM   3350  CG  GLN B 236      59.908 -11.947 -15.284  1.00 37.76
ATOM   3351  CD  GLN B 236      59.598 -12.101 -16.757  1.00 43.65
ATOM   3352  OE1 GLN B 236      59.405 -13.214 -17.247  1.00 51.85
ATOM   3353  NE2 GLN B 236      59.553 -10.985 -17.475  1.00 45.51
ATOM   3354  H   GLN B 236      57.864 -14.452 -12.854  1.00  0.00
ATOM   3355  H   GLN B 236      60.513 -13.468 -13.156  1.00  0.00
ATOM   3356  H   GLN B 236      58.063 -12.098 -14.265  1.00  0.00
ATOM   3357  H   GLN B 236      58.736 -13.661 -14.921  1.00  0.00
ATOM   3358  H   GLN B 236      60.911 -12.335 -15.107  1.00  0.00
ATOM   3359  H   GLN B 236      59.822 -10.891 -15.029  1.00  0.00
ATOM   3360  H   GLN B 236      59.346 -11.029 -18.483  1.00  0.00
ATOM   3361  H   GLN B 236      59.725 -10.075 -17.024  1.00  0.00
ATOM   3362  N   ASP B 237      58.445 -11.392 -11.653  1.00 40.54
ATOM   3363  CA  ASP B 237      58.380 -10.203 -10.814  1.00 42.16
ATOM   3364  C   ASP B 237      59.247 -10.374  -9.571  1.00 43.00
ATOM   3365  O   ASP B 237      59.973  -9.460  -9.177  1.00 42.08
ATOM   3366  CB  ASP B 237      56.932  -9.904 -10.419  1.00 42.07
ATOM   3367  CG  ASP B 237      56.060  -9.555 -11.614  1.00 44.13
ATOM   3368  OD1 ASP B 237      56.612  -9.257 -12.697  1.00 40.19
ATOM   3369  OD2 ASP B 237      54.819  -9.577 -11.470  1.00 47.76
ATOM   3370  H   ASP B 237      57.583 -11.925 -11.837  1.00  0.00
ATOM   3371  H   ASP B 237      58.764  -9.359 -11.387  1.00  0.00
ATOM   3372  H   ASP B 237      56.933  -9.049  -9.743  1.00  0.00
ATOM   3373  H   ASP B 237      56.518 -10.801  -9.959  1.00  0.00
ATOM   3374  N   ILE B 238      59.167 -11.552  -8.959  1.00 44.26
ATOM   3375  CA  ILE B 238      59.986 -11.865  -7.796  1.00 44.01
ATOM   3376  C   ILE B 238      61.464 -11.733  -8.145  1.00 44.08
ATOM   3377  O   ILE B 238      62.210 -11.022  -7.471  1.00 43.84
ATOM   3378  CB  ILE B 238      59.689 -13.278  -7.264  1.00 44.35
ATOM   3379  CG1 ILE B 238      58.345 -13.295  -6.532  1.00 43.76
ATOM   3380  CG2 ILE B 238      60.801 -13.751  -6.341  1.00 45.67
ATOM   3381  CD1 ILE B 238      57.936 -14.667  -6.029  1.00 44.19
ATOM   3382  H   ILE B 238      58.510 -12.260  -9.316  1.00  0.00
ATOM   3383  H   ILE B 238      59.739 -11.153  -7.009  1.00  0.00
ATOM   3384  H   ILE B 238      59.636 -13.961  -8.112  1.00  0.00
ATOM   3385  H   ILE B 238      57.581 -12.967  -7.236  1.00  0.00
ATOM   3386  H   ILE B 238      58.444 -12.653  -5.657  1.00  0.00
ATOM   3387  H   ILE B 238      60.530 -14.751  -6.002  1.00  0.00
ATOM   3388  H   ILE B 238      61.720 -13.757  -6.927  1.00  0.00
ATOM   3389  H   ILE B 238      60.852 -13.043  -5.514  1.00  0.00
ATOM   3390  H   ILE B 238      56.973 -14.550  -5.531  1.00  0.00
ATOM   3391  H   ILE B 238      57.865 -15.318  -6.900  1.00  0.00
ATOM   3392  H   ILE B 238      58.712 -14.998  -5.338  1.00  0.00
ATOM   3393  N   LEU B 239      61.880 -12.410  -9.210  1.00 44.20
ATOM   3394  CA  LEU B 239      63.260 -12.324  -9.671  1.00 43.64
ATOM   3395  C   LEU B 239      63.650 -10.869  -9.912  1.00 43.87
ATOM   3396  O   LEU B 239      64.724 -10.434  -9.501  1.00 44.03
ATOM   3397  CB  LEU B 239      63.467 -13.145 -10.950  1.00 42.87
ATOM   3398  CG  LEU B 239      63.131 -14.645 -10.940  1.00 43.06
ATOM   3399  CD1 LEU B 239      63.095 -15.195 -12.361  1.00 38.51
ATOM   3400  CD2 LEU B 239      64.106 -15.446 -10.079  1.00 36.15
ATOM   3401  H   LEU B 239      61.214 -13.008  -9.720  1.00  0.00
ATOM   3402  H   LEU B 239      63.901 -12.738  -8.893  1.00  0.00
ATOM   3403  H   LEU B 239      64.540 -13.100 -11.138  1.00  0.00
ATOM   3404  H   LEU B 239      62.782 -12.708 -11.676  1.00  0.00
ATOM   3405  H   LEU B 239      62.142 -14.752 -10.495  1.00  0.00
ATOM   3406  H   LEU B 239      62.853 -16.255 -12.286  1.00  0.00
ATOM   3407  H   LEU B 239      62.325 -14.641 -12.898  1.00  0.00
ATOM   3408  H   LEU B 239      64.084 -15.034 -12.790  1.00  0.00
ATOM   3409  H   LEU B 239      63.794 -16.489 -10.130  1.00  0.00
ATOM   3410  H   LEU B 239      65.100 -15.299 -10.502  1.00  0.00
ATOM   3411  H   LEU B 239      64.035 -15.051  -9.066  1.00  0.00
ATOM   3412  N   SER B 240      62.772 -10.119 -10.573  1.00 44.67
ATOM   3413  CA  SER B 240      63.069  -8.729 -10.929  1.00 47.03
ATOM   3414  C   SER B 240      63.321  -7.865  -9.697  1.00 47.13
ATOM   3415  O   SER B 240      64.325  -7.160  -9.620  1.00 46.39
ATOM   3416  CB  SER B 240      61.943  -8.121 -11.770  1.00 47.20
ATOM   3417  OG  SER B 240      60.887  -7.651 -10.949  1.00 49.76
ATOM   3418  H   SER B 240      61.864 -10.524 -10.840  1.00  0.00
ATOM   3419  H   SER B 240      63.983  -8.746 -11.522  1.00  0.00
ATOM   3420  H   SER B 240      61.534  -8.839 -12.481  1.00  0.00
ATOM   3421  H   SER B 240      62.331  -7.239 -12.280  1.00  0.00
ATOM   3422  H   SER B 240      60.170  -7.258 -11.576  1.00  0.00
ATOM   3423  N   GLU B 241      62.403  -7.923  -8.737  1.00 48.31
ATOM   3424  CA  GLU B 241      62.548  -7.172  -7.494  1.00 48.95
ATOM   3425  C   GLU B 241      63.822  -7.562  -6.746  1.00 49.05
ATOM   3426  O   GLU B 241      64.347  -6.784  -5.948  1.00 50.64
ATOM   3427  CB  GLU B 241      61.320  -7.361  -6.600  1.00 49.23
ATOM   3428  CG  GLU B 241      60.114  -6.527  -7.014  1.00 51.76
ATOM   3429  CD  GLU B 241      58.859  -6.885  -6.237  1.00 57.11
ATOM   3430  OE1 GLU B 241      58.548  -8.091  -6.123  1.00 61.60
ATOM   3431  OE2 GLU B 241      58.178  -5.961  -5.745  1.00 56.30
ATOM   3432  H   GLU B 241      61.569  -8.512  -8.874  1.00  0.00
ATOM   3433  H   GLU B 241      62.628  -6.117  -7.756  1.00  0.00
ATOM   3434  H   GLU B 241      61.598  -7.048  -5.594  1.00  0.00
ATOM   3435  H   GLU B 241      61.025  -8.408  -6.675  1.00  0.00
ATOM   3436  H   GLU B 241      59.919  -6.717  -8.070  1.00  0.00
ATOM   3437  H   GLU B 241      60.344  -5.481  -6.810  1.00  0.00
ATOM   3438  N   ILE B 242      64.313  -8.769  -7.008  1.00 48.55
ATOM   3439  CA  ILE B 242      65.574  -9.234  -6.436  1.00 47.11
ATOM   3440  C   ILE B 242      66.759  -8.578  -7.143  1.00 46.34
ATOM   3441  O   ILE B 242      67.764  -8.238  -6.516  1.00 44.77
ATOM   3442  CB  ILE B 242      65.712 -10.771  -6.550  1.00 46.39
ATOM   3443  CG1 ILE B 242      64.704 -11.475  -5.639  1.00 47.39
ATOM   3444  CG2 ILE B 242      67.126 -11.211  -6.206  1.00 43.68
ATOM   3445  CD1 ILE B 242      65.046 -11.400  -4.164  1.00 49.94
ATOM   3446  H   ILE B 242      63.788  -9.396  -7.634  1.00  0.00
ATOM   3447  H   ILE B 242      65.572  -8.955  -5.382  1.00  0.00
ATOM   3448  H   ILE B 242      65.502 -11.052  -7.582  1.00  0.00
ATOM   3449  H   ILE B 242      64.691 -12.530  -5.914  1.00  0.00
ATOM   3450  H   ILE B 242      63.746 -10.970  -5.767  1.00  0.00
ATOM   3451  H   ILE B 242      67.155 -12.296  -6.305  1.00  0.00
ATOM   3452  H   ILE B 242      67.794 -10.721  -6.915  1.00  0.00
ATOM   3453  H   ILE B 242      67.319 -10.892  -5.182  1.00  0.00
ATOM   3454  H   ILE B 242      64.261 -11.932  -3.627  1.00  0.00
ATOM   3455  H   ILE B 242      66.018 -11.877  -4.038  1.00  0.00
ATOM   3456  H   ILE B 242      65.075 -10.344  -3.897  1.00  0.00
ATOM   3457  N   ILE B 243      66.627  -8.403  -8.454  1.00 46.21
ATOM   3458  CA  ILE B 243      67.710  -7.887  -9.283  1.00 46.97
ATOM   3459  C   ILE B 243      67.918  -6.385  -9.088  1.00 47.85
ATOM   3460  O   ILE B 243      69.044  -5.929  -8.882  1.00 47.12
ATOM   3461  CB  ILE B 243      67.463  -8.198 -10.772  1.00 46.75
ATOM   3462  CG1 ILE B 243      67.318  -9.709 -10.974  1.00 47.45
ATOM   3463  CG2 ILE B 243      68.590  -7.648 -11.627  1.00 47.45
ATOM   3464  CD1 ILE B 243      66.881 -10.112 -12.367  1.00 46.27
ATOM   3465  H   ILE B 243      65.729  -8.640  -8.900  1.00  0.00
ATOM   3466  H   ILE B 243      68.620  -8.394  -8.962  1.00  0.00
ATOM   3467  H   ILE B 243      66.537  -7.714 -11.083  1.00  0.00
ATOM   3468  H   ILE B 243      66.552 -10.062 -10.283  1.00  0.00
ATOM   3469  H   ILE B 243      68.302 -10.150 -10.816  1.00  0.00
ATOM   3470  H   ILE B 243      68.357  -7.899 -12.662  1.00  0.00
ATOM   3471  H   ILE B 243      68.614  -6.570 -11.467  1.00  0.00
ATOM   3472  H   ILE B 243      69.509  -8.128 -11.290  1.00  0.00
ATOM   3473  H   ILE B 243      66.816 -11.200 -12.378  1.00  0.00
ATOM   3474  H   ILE B 243      65.911  -9.647 -12.544  1.00  0.00
ATOM   3475  H   ILE B 243      67.639  -9.744 -13.058  1.00  0.00
ATOM   3476  N   ILE B 244      66.833  -5.621  -9.156  1.00 48.88
ATOM   3477  CA  ILE B 244      66.898  -4.185  -8.905  1.00 50.77
ATOM   3478  C   ILE B 244      67.321  -3.918  -7.464  1.00 50.97
ATOM   3479  O   ILE B 244      67.671  -2.792  -7.104  1.00 49.58
ATOM   3480  CB  ILE B 244      65.550  -3.494  -9.187  1.00 51.12
ATOM   3481  CG1 ILE B 244      64.400  -4.310  -8.590  1.00 49.86
ATOM   3482  CG2 ILE B 244      65.353  -3.305 -10.684  1.00 52.91
ATOM   3483  CD1 ILE B 244      63.026  -3.758  -8.902  1.00 48.41
ATOM   3484  H   ILE B 244      65.927  -6.051  -9.391  1.00  0.00
ATOM   3485  H   ILE B 244      67.640  -3.768  -9.586  1.00  0.00
ATOM   3486  H   ILE B 244      65.556  -2.511  -8.716  1.00  0.00
ATOM   3487  H   ILE B 244      64.513  -4.300  -7.506  1.00  0.00
ATOM   3488  H   ILE B 244      64.447  -5.305  -9.032  1.00  0.00
ATOM   3489  H   ILE B 244      64.389  -2.815 -10.819  1.00  0.00
ATOM   3490  H   ILE B 244      66.176  -2.684 -11.038  1.00  0.00
ATOM   3491  H   ILE B 244      65.370  -4.297 -11.135  1.00  0.00
ATOM   3492  H   ILE B 244      62.301  -4.419  -8.427  1.00  0.00
ATOM   3493  H   ILE B 244      62.986  -2.750  -8.489  1.00  0.00
ATOM   3494  H   ILE B 244      62.922  -3.756  -9.987  1.00  0.00
ATOM   3495  N   ALA B 245      67.282  -4.965  -6.646  1.00 50.78
ATOM   3496  CA  ALA B 245      67.741  -4.881  -5.267  1.00 51.78
ATOM   3497  C   ALA B 245      69.228  -5.203  -5.195  1.00 52.28
ATOM   3498  O   ALA B 245      69.973  -4.573  -4.446  1.00 52.12
ATOM   3499  CB  ALA B 245      66.945  -5.825  -4.383  1.00 52.27
ATOM   3500  H   ALA B 245      66.917  -5.861  -6.998  1.00  0.00
ATOM   3501  H   ALA B 245      67.585  -3.865  -4.904  1.00  0.00
ATOM   3502  H   ALA B 245      67.333  -5.717  -3.370  1.00  0.00
ATOM   3503  H   ALA B 245      65.900  -5.521  -4.451  1.00  0.00
ATOM   3504  H   ALA B 245      67.100  -6.832  -4.771  1.00  0.00
ATOM   3505  N   ARG B 246      69.655  -6.187  -5.980  1.00 53.22
ATOM   3506  CA  ARG B 246      71.065  -6.547  -6.059  1.00 53.80
ATOM   3507  C   ARG B 246      71.858  -5.448  -6.749  1.00 54.50
ATOM   3508  O   ARG B 246      73.083  -5.403  -6.657  1.00 54.73
ATOM   3509  CB  ARG B 246      71.249  -7.868  -6.811  1.00 54.59
ATOM   3510  CG  ARG B 246      70.878  -9.105  -6.012  1.00 52.50
ATOM   3511  CD  ARG B 246      71.241 -10.377  -6.761  1.00 50.37
ATOM   3512  NE  ARG B 246      71.115 -11.556  -5.906  1.00 57.27
ATOM   3513  CZ  ARG B 246      71.157 -12.813  -6.340  1.00 53.01
ATOM   3514  NH1 ARG B 246      71.322 -13.073  -7.630  1.00 54.90
ATOM   3515  NH2 ARG B 246      71.033 -13.813  -5.481  1.00 47.95
ATOM   3516  H   ARG B 246      68.972  -6.709  -6.547  1.00  0.00
ATOM   3517  H   ARG B 246      71.437  -6.669  -5.042  1.00  0.00
ATOM   3518  H   ARG B 246      72.306  -7.955  -7.061  1.00  0.00
ATOM   3519  H   ARG B 246      70.581  -7.840  -7.672  1.00  0.00
ATOM   3520  H   ARG B 246      69.801  -9.098  -5.843  1.00  0.00
ATOM   3521  H   ARG B 246      71.427  -9.087  -5.071  1.00  0.00
ATOM   3522  H   ARG B 246      72.269 -10.320  -7.120  1.00  0.00
ATOM   3523  H   ARG B 246      70.537 -10.505  -7.583  1.00  0.00
ATOM   3524  H   ARG B 246      70.984 -11.403  -4.896  1.00  0.00
ATOM   3525  H   ARG B 246      71.354 -14.049  -7.959  1.00  0.00
ATOM   3526  H   ARG B 246      71.419 -12.299  -8.303  1.00  0.00
ATOM   3527  H   ARG B 246      71.065 -14.786  -5.816  1.00  0.00
ATOM   3528  H   ARG B 246      70.904 -13.617  -4.478  1.00  0.00
ATOM   3529  N   GLU B 247      71.150  -4.563  -7.444  1.00 55.62
ATOM   3530  CA  GLU B 247      71.790  -3.459  -8.151  1.00 56.91
ATOM   3531  C   GLU B 247      71.923  -2.226  -7.263  1.00 57.28
ATOM   3532  O   GLU B 247      72.741  -1.347  -7.531  1.00 56.63
ATOM   3533  CB  GLU B 247      71.021  -3.117  -9.429  1.00 57.18
ATOM   3534  CG  GLU B 247      71.123  -4.177 -10.517  1.00 59.72
ATOM   3535  CD  GLU B 247      70.396  -3.786 -11.791  1.00 62.56
ATOM   3536  OE1 GLU B 247      70.061  -4.689 -12.588  1.00 64.11
ATOM   3537  OE2 GLU B 247      70.156  -2.577 -11.995  1.00 64.44
ATOM   3538  H   GLU B 247      70.125  -4.659  -7.484  1.00  0.00
ATOM   3539  H   GLU B 247      72.795  -3.783  -8.423  1.00  0.00
ATOM   3540  H   GLU B 247      71.448  -2.199  -9.832  1.00  0.00
ATOM   3541  H   GLU B 247      69.968  -3.036  -9.160  1.00  0.00
ATOM   3542  H   GLU B 247      70.665  -5.091 -10.139  1.00  0.00
ATOM   3543  H   GLU B 247      72.178  -4.302 -10.763  1.00  0.00
ATOM   3544  N   LYS B 248      71.117  -2.165  -6.207  1.00 58.54
ATOM   3545  CA  LYS B 248      71.182  -1.061  -5.253  1.00 59.25
ATOM   3546  C   LYS B 248      72.032  -1.434  -4.042  1.00 60.93
ATOM   3547  O   LYS B 248      72.809  -0.621  -3.544  1.00 61.45
ATOM   3548  CB  LYS B 248      69.778  -0.638  -4.813  1.00 58.60
ATOM   3549  CG  LYS B 248      68.949  -0.005  -5.919  1.00 55.70
ATOM   3550  CD  LYS B 248      67.543   0.314  -5.443  1.00 50.77
ATOM   3551  CE  LYS B 248      66.678   0.815  -6.586  1.00 48.73
ATOM   3552  NZ  LYS B 248      65.274   1.048  -6.152  1.00 49.04
ATOM   3553  H   LYS B 248      70.428  -2.916  -6.058  1.00  0.00
ATOM   3554  H   LYS B 248      71.655  -0.215  -5.753  1.00  0.00
ATOM   3555  H   LYS B 248      69.891   0.107  -4.026  1.00  0.00
ATOM   3556  H   LYS B 248      69.253  -1.539  -4.497  1.00  0.00
ATOM   3557  H   LYS B 248      68.882  -0.708  -6.749  1.00  0.00
ATOM   3558  H   LYS B 248      69.430   0.925  -6.224  1.00  0.00
ATOM   3559  H   LYS B 248      67.601   1.093  -4.683  1.00  0.00
ATOM   3560  H   LYS B 248      67.097  -0.596  -5.041  1.00  0.00
ATOM   3561  H   LYS B 248      66.672   0.072  -7.384  1.00  0.00
ATOM   3562  H   LYS B 248      67.079   1.769  -6.927  1.00  0.00
ATOM   3563  H   LYS B 248      64.756   1.384  -6.976  1.00  0.00
ATOM   3564  H   LYS B 248      64.910   0.146  -5.812  1.00  0.00
ATOM   3565  H   LYS B 248      65.303   1.756  -5.404  1.00  0.00
ATOM   3566  N   GLU B 249      71.881  -2.668  -3.571  1.00 63.23
ATOM   3567  CA  GLU B 249      72.714  -3.181  -2.491  1.00 65.23
ATOM   3568  C   GLU B 249      74.136  -3.374  -3.006  1.00 66.00
ATOM   3569  O   GLU B 249      75.032  -3.778  -2.264  1.00 66.38
ATOM   3570  CB  GLU B 249      72.153  -4.504  -1.958  1.00 65.24
ATOM   3571  CG  GLU B 249      72.267  -5.672  -2.929  1.00 67.51
ATOM   3572  CD  GLU B 249      71.308  -6.807  -2.603  1.00 71.95
ATOM   3573  OE1 GLU B 249      70.199  -6.526  -2.101  1.00 73.07
ATOM   3574  OE2 GLU B 249      71.658  -7.979  -2.857  1.00 72.05
ATOM   3575  H   GLU B 249      71.157  -3.276  -3.980  1.00  0.00
ATOM   3576  H   GLU B 249      72.720  -2.465  -1.670  1.00  0.00
ATOM   3577  H   GLU B 249      71.091  -4.352  -1.764  1.00  0.00
ATOM   3578  H   GLU B 249      72.738  -4.768  -1.077  1.00  0.00
ATOM   3579  H   GLU B 249      73.282  -6.064  -2.863  1.00  0.00
ATOM   3580  H   GLU B 249      72.020  -5.303  -3.924  1.00  0.00
ATOM   3581  N   GLU B 250      74.278  -3.103  -4.301  1.00 66.80
ATOM   3582  CA  GLU B 250      75.513  -3.216  -5.074  1.00 67.63
ATOM   3583  C   GLU B 250      76.631  -2.269  -4.651  1.00 68.06
ATOM   3584  O   GLU B 250      77.810  -2.610  -4.750  1.00 68.41
ATOM   3585  CB  GLU B 250      75.220  -3.035  -6.566  1.00 67.74
ATOM   3586  CG  GLU B 250      76.447  -3.142  -7.457  1.00 68.88
ATOM   3587  CD  GLU B 250      76.117  -2.968  -8.927  1.00 70.85
ATOM   3588  OE1 GLU B 250      74.927  -2.771  -9.251  1.00 72.49
ATOM   3589  OE2 GLU B 250      77.047  -3.029  -9.757  1.00 71.60
ATOM   3590  H   GLU B 250      73.439  -2.784  -4.806  1.00  0.00
ATOM   3591  H   GLU B 250      75.886  -4.219  -4.868  1.00  0.00
ATOM   3592  H   GLU B 250      74.810  -2.034  -6.701  1.00  0.00
ATOM   3593  H   GLU B 250      74.543  -3.837  -6.861  1.00  0.00
ATOM   3594  H   GLU B 250      76.874  -4.136  -7.324  1.00  0.00
ATOM   3595  H   GLU B 250      77.138  -2.348  -7.174  1.00  0.00
ATOM   3596  N   ALA B 251      76.263  -1.073  -4.205  1.00 68.74
ATOM   3597  CA  ALA B 251      77.244  -0.030  -3.940  1.00 68.76
ATOM   3598  C   ALA B 251      78.274  -0.485  -2.917  1.00 69.16
ATOM   3599  O   ALA B 251      79.463  -0.210  -3.076  1.00 68.62
ATOM   3600  CB  ALA B 251      76.552   1.241  -3.469  1.00 68.36
ATOM   3601  H   ALA B 251      75.264  -0.880  -4.043  1.00  0.00
ATOM   3602  H   ALA B 251      77.770   0.180  -4.872  1.00  0.00
ATOM   3603  H   ALA B 251      77.332   1.980  -3.288  1.00  0.00
ATOM   3604  H   ALA B 251      75.877   1.551  -4.267  1.00  0.00
ATOM   3605  H   ALA B 251      76.012   0.990  -2.556  1.00  0.00
ATOM   3606  N   GLN B 252      77.842  -1.192  -1.879  1.00 70.16
ATOM   3607  CA  GLN B 252      78.812  -1.737  -0.935  1.00 70.99
ATOM   3608  C   GLN B 252      79.530  -2.951  -1.516  1.00 72.05
ATOM   3609  O   GLN B 252      80.683  -3.222  -1.177  1.00 72.03
ATOM   3610  CB  GLN B 252      78.145  -2.100   0.393  1.00 70.46
ATOM   3611  CG  GLN B 252      79.135  -2.503   1.477  1.00 69.21
ATOM   3612  CD  GLN B 252      80.276  -1.508   1.621  1.00 67.05
ATOM   3613  OE1 GLN B 252      80.246  -0.421   1.042  1.00 63.62
ATOM   3614  NE2 GLN B 252      81.290  -1.876   2.396  1.00 65.73
ATOM   3615  H   GLN B 252      76.834  -1.354  -1.742  1.00  0.00
ATOM   3616  H   GLN B 252      79.554  -0.961  -0.747  1.00  0.00
ATOM   3617  H   GLN B 252      77.490  -2.952   0.213  1.00  0.00
ATOM   3618  H   GLN B 252      77.617  -1.215   0.748  1.00  0.00
ATOM   3619  H   GLN B 252      79.562  -3.468   1.202  1.00  0.00
ATOM   3620  H   GLN B 252      78.599  -2.539   2.426  1.00  0.00
ATOM   3621  H   GLN B 252      82.091  -1.243   2.531  1.00  0.00
ATOM   3622  H   GLN B 252      81.275  -2.794   2.862  1.00  0.00
ATOM   3623  N   LYS B 253      78.842  -3.681  -2.388  1.00 73.66
ATOM   3624  CA  LYS B 253      79.442  -4.820  -3.073  1.00 74.92
ATOM   3625  C   LYS B 253      80.072  -5.790  -2.078  1.00 75.78
ATOM   3626  O   LYS B 253      81.256  -6.112  -2.177  1.00 75.93
ATOM   3627  CB  LYS B 253      80.500  -4.340  -4.069  1.00 74.85
ATOM   3628  CG  LYS B 253      80.060  -3.164  -4.928  1.00 74.07
ATOM   3629  CD  LYS B 253      81.228  -2.576  -5.701  1.00 71.87
ATOM   3630  CE  LYS B 253      80.804  -1.352  -6.495  1.00 69.84
ATOM   3631  NZ  LYS B 253      81.931  -0.795  -7.291  1.00 67.17
ATOM   3632  H   LYS B 253      77.861  -3.436  -2.585  1.00  0.00
ATOM   3633  H   LYS B 253      78.651  -5.344  -3.610  1.00  0.00
ATOM   3634  H   LYS B 253      80.713  -5.169  -4.744  1.00  0.00
ATOM   3635  H   LYS B 253      81.359  -4.005  -3.488  1.00  0.00
ATOM   3636  H   LYS B 253      79.651  -2.391  -4.277  1.00  0.00
ATOM   3637  H   LYS B 253      79.315  -3.516  -5.642  1.00  0.00
ATOM   3638  H   LYS B 253      81.598  -3.329  -6.396  1.00  0.00
ATOM   3639  H   LYS B 253      82.000  -2.279  -4.991  1.00  0.00
ATOM   3640  H   LYS B 253      80.455  -0.581  -5.808  1.00  0.00
ATOM   3641  H   LYS B 253      80.024  -1.650  -7.195  1.00  0.00
ATOM   3642  H   LYS B 253      81.566   0.025  -7.796  1.00  0.00
ATOM   3643  H   LYS B 253      82.672  -0.535  -6.624  1.00  0.00
ATOM   3644  H   LYS B 253      82.239  -1.536  -7.936  1.00  0.00
ATOM   3645  N   ASP B 254      79.272  -6.281  -1.148  1.00 76.72
ATOM   3646  CA  ASP B 254      79.766  -7.164  -0.108  1.00 77.17
ATOM   3647  C   ASP B 254      80.170  -8.478  -0.730  1.00 76.69
ATOM   3648  O   ASP B 254      79.779  -8.795  -1.850  1.00 76.34
ATOM   3649  CB  ASP B 254      78.696  -7.387   0.943  1.00 77.53
ATOM   3650  CG  ASP B 254      77.815  -6.190   1.106  1.00 78.72
ATOM   3651  OD1 ASP B 254      78.137  -5.152   0.500  1.00 80.55
ATOM   3652  OD2 ASP B 254      76.805  -6.278   1.823  1.00 78.65
ATOM   3653  H   ASP B 254      78.273  -6.031  -1.162  1.00  0.00
ATOM   3654  H   ASP B 254      80.630  -6.709   0.376  1.00  0.00
ATOM   3655  H   ASP B 254      79.179  -7.588   1.899  1.00  0.00
ATOM   3656  H   ASP B 254      78.069  -8.218   0.620  1.00  0.00
ATOM   3657  N   THR B 255      80.967  -9.249  -0.010  1.00 75.81
ATOM   3658  CA  THR B 255      81.518 -10.441  -0.598  1.00 74.49
ATOM   3659  C   THR B 255      80.345 -11.193  -1.152  1.00 73.18
ATOM   3660  O   THR B 255      79.317 -11.334  -0.505  1.00 72.87
ATOM   3661  CB  THR B 255      82.110 -11.317   0.464  1.00 74.85
ATOM   3662  OG1 THR B 255      81.042 -11.843   1.259  1.00 75.23
ATOM   3663  CG2 THR B 255      83.040 -10.509   1.341  1.00 73.09
ATOM   3664  H   THR B 255      81.191  -8.998   0.964  1.00  0.00
ATOM   3665  H   THR B 255      82.278 -10.187  -1.336  1.00  0.00
ATOM   3666  H   THR B 255      82.677 -12.127   0.004  1.00  0.00
ATOM   3667  H   THR B 255      80.435 -12.384   0.627  1.00  0.00
ATOM   3668  H   THR B 255      83.441 -11.189   2.092  1.00  0.00
ATOM   3669  H   THR B 255      83.823 -10.112   0.695  1.00  0.00
ATOM   3670  H   THR B 255      82.444  -9.715   1.791  1.00  0.00
ATOM   3671  N   ASN B 256      80.513 -11.655  -2.380  1.00 71.88
ATOM   3672  CA  ASN B 256      79.455 -12.309  -3.107  1.00 70.76
ATOM   3673  C   ASN B 256      79.822 -13.692  -3.579  1.00 69.12
ATOM   3674  O   ASN B 256      80.902 -13.907  -4.120  1.00 69.54
ATOM   3675  CB  ASN B 256      79.099 -11.465  -4.322  1.00 71.12
ATOM   3676  CG  ASN B 256      78.980 -10.005  -3.987  1.00 72.84
ATOM   3677  OD1 ASN B 256      78.118  -9.612  -3.211  1.00 75.99
ATOM   3678  ND2 ASN B 256      79.846  -9.189  -4.570  1.00 72.65
ATOM   3679  H   ASN B 256      81.432 -11.543  -2.832  1.00  0.00
ATOM   3680  H   ASN B 256      78.614 -12.411  -2.421  1.00  0.00
ATOM   3681  H   ASN B 256      78.138 -11.802  -4.710  1.00  0.00
ATOM   3682  H   ASN B 256      79.900 -11.570  -5.053  1.00  0.00
ATOM   3683  H   ASN B 256      79.811  -8.178  -4.377  1.00  0.00
ATOM   3684  H   ASN B 256      80.554  -9.566  -5.216  1.00  0.00
ATOM   3685  N   THR B 257      78.907 -14.627  -3.373  1.00 66.85
ATOM   3686  CA  THR B 257      78.982 -15.931  -3.991  1.00 64.41
ATOM   3687  C   THR B 257      77.785 -15.894  -4.915  1.00 61.85
ATOM   3688  O   THR B 257      76.641 -15.903  -4.462  1.00 61.98
ATOM   3689  CB  THR B 257      78.813 -17.061  -2.968  1.00 64.75
ATOM   3690  OG1 THR B 257      77.532 -16.950  -2.337  1.00 65.43
ATOM   3691  CG2 THR B 257      79.903 -16.987  -1.909  1.00 65.03
ATOM   3692  H   THR B 257      78.114 -14.417  -2.750  1.00  0.00
ATOM   3693  H   THR B 257      79.939 -16.122  -4.477  1.00  0.00
ATOM   3694  H   THR B 257      78.888 -18.016  -3.488  1.00  0.00
ATOM   3695  H   THR B 257      76.823 -17.004  -3.083  1.00  0.00
ATOM   3696  H   THR B 257      79.730 -17.810  -1.216  1.00  0.00
ATOM   3697  H   THR B 257      80.857 -17.087  -2.426  1.00  0.00
ATOM   3698  H   THR B 257      79.807 -16.018  -1.420  1.00  0.00
ATOM   3699  N   SER B 258      78.045 -15.838  -6.214  1.00 58.52
ATOM   3700  CA  SER B 258      76.965 -15.704  -7.176  1.00 55.76
ATOM   3701  C   SER B 258      76.157 -16.980  -7.315  1.00 54.04
ATOM   3702  O   SER B 258      76.717 -18.070  -7.439  1.00 53.94
ATOM   3703  CB  SER B 258      77.517 -15.284  -8.540  1.00 55.43
ATOM   3704  OG  SER B 258      78.192 -14.041  -8.456  1.00 56.55
ATOM   3705  H   SER B 258      79.020 -15.890  -6.543  1.00  0.00
ATOM   3706  H   SER B 258      76.295 -14.931  -6.800  1.00  0.00
ATOM   3707  H   SER B 258      76.730 -15.200  -9.289  1.00  0.00
ATOM   3708  H   SER B 258      78.273 -16.008  -8.845  1.00  0.00
ATOM   3709  H   SER B 258      78.535 -13.820  -9.402  1.00  0.00
ATOM   3710  N   ASP B 259      74.837 -16.841  -7.319  1.00 50.51
ATOM   3711  CA  ASP B 259      73.983 -17.981  -7.598  1.00 47.82
ATOM   3712  C   ASP B 259      73.726 -18.099  -9.098  1.00 47.50
ATOM   3713  O   ASP B 259      74.278 -17.339  -9.892  1.00 46.62
ATOM   3714  CB  ASP B 259      72.662 -17.850  -6.839  1.00 47.36
ATOM   3715  CG  ASP B 259      71.896 -16.597  -7.212  1.00 42.25
ATOM   3716  OD1 ASP B 259      72.417 -15.798  -8.017  1.00 41.16
ATOM   3717  OD2 ASP B 259      70.771 -16.414  -6.702  1.00 35.67
ATOM   3718  H   ASP B 259      74.417 -15.921  -7.123  1.00  0.00
ATOM   3719  H   ASP B 259      74.489 -18.886  -7.263  1.00  0.00
ATOM   3720  H   ASP B 259      72.884 -17.802  -5.773  1.00  0.00
ATOM   3721  H   ASP B 259      72.039 -18.705  -7.101  1.00  0.00
ATOM   3722  N   LEU B 260      72.890 -19.060  -9.480  1.00 46.51
ATOM   3723  CA  LEU B 260      72.548 -19.266 -10.883  1.00 45.52
ATOM   3724  C   LEU B 260      72.069 -17.971 -11.533  1.00 45.46
ATOM   3725  O   LEU B 260      72.450 -17.651 -12.658  1.00 45.11
ATOM   3726  CB  LEU B 260      71.475 -20.347 -11.016  1.00 44.80
ATOM   3727  CG  LEU B 260      70.915 -20.571 -12.420  1.00 41.79
ATOM   3728  CD1 LEU B 260      72.037 -20.834 -13.404  1.00 43.32
ATOM   3729  CD2 LEU B 260      69.926 -21.720 -12.413  1.00 44.70
ATOM   3730  H   LEU B 260      72.473 -19.675  -8.767  1.00  0.00
ATOM   3731  H   LEU B 260      73.450 -19.592 -11.401  1.00  0.00
ATOM   3732  H   LEU B 260      70.636 -20.021 -10.401  1.00  0.00
ATOM   3733  H   LEU B 260      71.949 -21.284 -10.724  1.00  0.00
ATOM   3734  H   LEU B 260      70.392 -19.668 -12.735  1.00  0.00
ATOM   3735  H   LEU B 260      71.576 -20.985 -14.380  1.00  0.00
ATOM   3736  H   LEU B 260      72.683 -19.956 -13.392  1.00  0.00
ATOM   3737  H   LEU B 260      72.560 -21.727 -13.060  1.00  0.00
ATOM   3738  H   LEU B 260      69.562 -21.833 -13.434  1.00  0.00
ATOM   3739  H   LEU B 260      70.467 -22.604 -12.075  1.00  0.00
ATOM   3740  H   LEU B 260      69.126 -21.447 -11.725  1.00  0.00
ATOM   3741  N   LEU B 261      71.225 -17.237 -10.815  1.00 44.97
ATOM   3742  CA  LEU B 261      70.696 -15.965 -11.298  1.00 43.90
ATOM   3743  C   LEU B 261      71.810 -14.970 -11.610  1.00 42.85
ATOM   3744  O   LEU B 261      71.827 -14.360 -12.677  1.00 41.56
ATOM   3745  CB  LEU B 261      69.735 -15.366 -10.269  1.00 43.87
ATOM   3746  CG  LEU B 261      69.195 -13.964 -10.559  1.00 39.86
ATOM   3747  CD1 LEU B 261      68.326 -13.956 -11.813  1.00 29.55
ATOM   3748  CD2 LEU B 261      68.420 -13.444  -9.360  1.00 37.64
ATOM   3749  H   LEU B 261      70.935 -17.577  -9.887  1.00  0.00
ATOM   3750  H   LEU B 261      70.158 -16.165 -12.224  1.00  0.00
ATOM   3751  H   LEU B 261      70.304 -15.281  -9.344  1.00  0.00
ATOM   3752  H   LEU B 261      68.866 -16.023 -10.255  1.00  0.00
ATOM   3753  H   LEU B 261      70.041 -13.302 -10.741  1.00  0.00
ATOM   3754  H   LEU B 261      67.980 -12.932 -11.955  1.00  0.00
ATOM   3755  H   LEU B 261      68.955 -14.289 -12.639  1.00  0.00
ATOM   3756  H   LEU B 261      67.498 -14.642 -11.632  1.00  0.00
ATOM   3757  H   LEU B 261      68.061 -12.448  -9.620  1.00  0.00
ATOM   3758  H   LEU B 261      67.598 -14.139  -9.186  1.00  0.00
ATOM   3759  H   LEU B 261      69.113 -13.417  -8.519  1.00  0.00
ATOM   3760  N   ALA B 262      72.738 -14.810 -10.674  1.00 42.87
ATOM   3761  CA  ALA B 262      73.856 -13.892 -10.858  1.00 44.03
ATOM   3762  C   ALA B 262      74.619 -14.210 -12.139  1.00 44.74
ATOM   3763  O   ALA B 262      75.065 -13.308 -12.848  1.00 45.16
ATOM   3764  CB  ALA B 262      74.787 -13.945  -9.658  1.00 43.07
ATOM   3765  H   ALA B 262      72.667 -15.347  -9.798  1.00  0.00
ATOM   3766  H   ALA B 262      73.455 -12.882 -10.945  1.00  0.00
ATOM   3767  H   ALA B 262      75.598 -13.243  -9.852  1.00  0.00
ATOM   3768  H   ALA B 262      74.200 -13.656  -8.786  1.00  0.00
ATOM   3769  H   ALA B 262      75.149 -14.970  -9.581  1.00  0.00
ATOM   3770  N   GLY B 263      74.759 -15.499 -12.430  1.00 46.01
ATOM   3771  CA  GLY B 263      75.525 -15.951 -13.585  1.00 46.74
ATOM   3772  C   GLY B 263      74.836 -15.693 -14.910  1.00 47.20
ATOM   3773  O   GLY B 263      75.486 -15.367 -15.902  1.00 48.50
ATOM   3774  H   GLY B 263      74.313 -16.200 -11.821  1.00  0.00
ATOM   3775  H   GLY B 263      75.622 -17.031 -13.473  1.00  0.00
ATOM   3776  H   GLY B 263      76.478 -15.423 -13.570  1.00  0.00
ATOM   3777  N   LEU B 264      73.516 -15.842 -14.930  1.00 47.33
ATOM   3778  CA  LEU B 264      72.746 -15.615 -16.147  1.00 47.76
ATOM   3779  C   LEU B 264      72.509 -14.126 -16.377  1.00 49.19
ATOM   3780  O   LEU B 264      71.826 -13.737 -17.323  1.00 50.96
ATOM   3781  CB  LEU B 264      71.410 -16.362 -16.095  1.00 47.98
ATOM   3782  CG  LEU B 264      71.423 -17.893 -16.169  1.00 43.42
ATOM   3783  CD1 LEU B 264      70.070 -18.440 -15.773  1.00 42.24
ATOM   3784  CD2 LEU B 264      71.803 -18.380 -17.554  1.00 38.61
ATOM   3785  H   LEU B 264      73.027 -16.124 -14.068  1.00  0.00
ATOM   3786  H   LEU B 264      73.328 -16.003 -16.983  1.00  0.00
ATOM   3787  H   LEU B 264      70.869 -16.039 -16.985  1.00  0.00
ATOM   3788  H   LEU B 264      70.991 -16.127 -15.116  1.00  0.00
ATOM   3789  H   LEU B 264      72.177 -18.258 -15.472  1.00  0.00
ATOM   3790  H   LEU B 264      70.133 -19.526 -15.842  1.00  0.00
ATOM   3791  H   LEU B 264      69.879 -18.109 -14.752  1.00  0.00
ATOM   3792  H   LEU B 264      69.343 -18.031 -16.474  1.00  0.00
ATOM   3793  H   LEU B 264      71.789 -19.469 -17.524  1.00  0.00
ATOM   3794  H   LEU B 264      71.060 -17.985 -18.246  1.00  0.00
ATOM   3795  H   LEU B 264      72.800 -17.993 -17.765  1.00  0.00
ATOM   3796  N   LEU B 265      73.071 -13.296 -15.502  1.00 50.16
ATOM   3797  CA  LEU B 265      72.963 -11.847 -15.637  1.00 49.57
ATOM   3798  C   LEU B 265      74.245 -11.266 -16.219  1.00 50.21
ATOM   3799  O   LEU B 265      74.272 -10.120 -16.670  1.00 50.93
ATOM   3800  CB  LEU B 265      72.663 -11.192 -14.286  1.00 48.45
ATOM   3801  CG  LEU B 265      71.308 -11.494 -13.645  1.00 47.89
ATOM   3802  CD1 LEU B 265      71.138 -10.694 -12.361  1.00 47.17
ATOM   3803  CD2 LEU B 265      70.169 -11.211 -14.613  1.00 44.42
ATOM   3804  H   LEU B 265      73.597 -13.687 -14.707  1.00  0.00
ATOM   3805  H   LEU B 265      72.137 -11.636 -16.317  1.00  0.00
ATOM   3806  H   LEU B 265      72.669 -10.118 -14.470  1.00  0.00
ATOM   3807  H   LEU B 265      73.409 -11.585 -13.595  1.00  0.00
ATOM   3808  H   LEU B 265      71.278 -12.555 -13.398  1.00  0.00
ATOM   3809  H   LEU B 265      70.160 -10.950 -11.953  1.00  0.00
ATOM   3810  H   LEU B 265      71.946 -10.990 -11.692  1.00  0.00
ATOM   3811  H   LEU B 265      71.201  -9.640 -12.632  1.00  0.00
ATOM   3812  H   LEU B 265      69.241 -11.447 -14.092  1.00  0.00
ATOM   3813  H   LEU B 265      70.229 -10.155 -14.875  1.00  0.00
ATOM   3814  H   LEU B 265      70.321 -11.853 -15.481  1.00  0.00
ATOM   3815  N   GLY B 266      75.308 -12.064 -16.202  1.00 50.56
ATOM   3816  CA  GLY B 266      76.595 -11.638 -16.739  1.00 50.66
ATOM   3817  C   GLY B 266      76.829 -12.148 -18.147  1.00 50.91
ATOM   3818  O   GLY B 266      77.536 -11.521 -18.935  1.00 50.51
ATOM   3819  H   GLY B 266      75.220 -13.008 -15.799  1.00  0.00
ATOM   3820  H   GLY B 266      77.358 -12.071 -16.093  1.00  0.00
ATOM   3821  H   GLY B 266      76.618 -10.548 -16.735  1.00  0.00
ATOM   3822  N   ALA B 267      76.228 -13.292 -18.463  1.00 51.47
ATOM   3823  CA  ALA B 267      76.358 -13.895 -19.786  1.00 51.39
ATOM   3824  C   ALA B 267      76.158 -12.867 -20.897  1.00 50.93
ATOM   3825  O   ALA B 267      75.308 -11.984 -20.792  1.00 50.40
ATOM   3826  CB  ALA B 267      75.372 -15.042 -19.941  1.00 51.14
ATOM   3827  H   ALA B 267      75.653 -13.767 -17.752  1.00  0.00
ATOM   3828  H   ALA B 267      77.373 -14.283 -19.876  1.00  0.00
ATOM   3829  H   ALA B 267      75.514 -15.451 -20.941  1.00  0.00
ATOM   3830  H   ALA B 267      75.608 -15.772 -19.167  1.00  0.00
ATOM   3831  H   ALA B 267      74.374 -14.624 -19.812  1.00  0.00
ATOM   3832  N   VAL B 268      76.943 -12.990 -21.962  1.00 50.73
ATOM   3833  CA  VAL B 268      76.868 -12.047 -23.070  1.00 51.18
ATOM   3834  C   VAL B 268      76.801 -12.749 -24.423  1.00 51.94
ATOM   3835  O   VAL B 268      77.700 -13.510 -24.784  1.00 51.44
ATOM   3836  CB  VAL B 268      78.065 -11.074 -23.065  1.00 51.08
ATOM   3837  CG1 VAL B 268      77.998 -10.143 -24.267  1.00 49.81
ATOM   3838  CG2 VAL B 268      78.096 -10.279 -21.770  1.00 50.34
ATOM   3839  H   VAL B 268      77.618 -13.767 -22.005  1.00  0.00
ATOM   3840  H   VAL B 268      75.945 -11.486 -22.925  1.00  0.00
ATOM   3841  H   VAL B 268      78.985 -11.654 -23.133  1.00  0.00
ATOM   3842  H   VAL B 268      78.864  -9.484 -24.208  1.00  0.00
ATOM   3843  H   VAL B 268      78.026 -10.770 -25.158  1.00  0.00
ATOM   3844  H   VAL B 268      77.062  -9.590 -24.190  1.00  0.00
ATOM   3845  H   VAL B 268      78.958  -9.614 -21.825  1.00  0.00
ATOM   3846  H   VAL B 268      77.159  -9.725 -21.714  1.00  0.00
ATOM   3847  H   VAL B 268      78.191 -10.998 -20.957  1.00  0.00
ATOM   3848  N   TYR B 269      75.728 -12.488 -25.164  1.00 53.21
ATOM   3849  CA  TYR B 269      75.595 -12.985 -26.527  1.00 54.33
ATOM   3850  C   TYR B 269      76.798 -12.554 -27.358  1.00 55.68
ATOM   3851  O   TYR B 269      77.499 -11.602 -27.008  1.00 54.95
ATOM   3852  CB  TYR B 269      74.319 -12.446 -27.179  1.00 53.54
ATOM   3853  CG  TYR B 269      73.028 -12.988 -26.606  1.00 52.62
ATOM   3854  CD1 TYR B 269      72.259 -12.226 -25.734  1.00 50.48
ATOM   3855  CD2 TYR B 269      72.568 -14.256 -26.949  1.00 50.03
ATOM   3856  CE1 TYR B 269      71.073 -12.713 -25.213  1.00 49.16
ATOM   3857  CE2 TYR B 269      71.382 -14.752 -26.432  1.00 44.93
ATOM   3858  CZ  TYR B 269      70.640 -13.976 -25.565  1.00 46.24
ATOM   3859  OH  TYR B 269      69.460 -14.458 -25.046  1.00 42.09
ATOM   3860  H   TYR B 269      74.969 -11.918 -24.763  1.00  0.00
ATOM   3861  H   TYR B 269      75.543 -14.073 -26.487  1.00  0.00
ATOM   3862  H   TYR B 269      74.344 -12.739 -28.229  1.00  0.00
ATOM   3863  H   TYR B 269      74.305 -11.371 -26.999  1.00  0.00
ATOM   3864  H   TYR B 269      72.596 -11.227 -25.456  1.00  0.00
ATOM   3865  H   TYR B 269      73.151 -14.869 -27.636  1.00  0.00
ATOM   3866  H   TYR B 269      70.484 -12.103 -24.528  1.00  0.00
ATOM   3867  H   TYR B 269      71.037 -15.748 -26.708  1.00  0.00
ATOM   3868  H   TYR B 269      69.078 -13.723 -24.433  1.00  0.00
ATOM   3869  N   ARG B 270      77.027 -13.255 -28.462  1.00 57.47
ATOM   3870  CA  ARG B 270      78.127 -12.928 -29.360  1.00 59.67
ATOM   3871  C   ARG B 270      77.998 -11.510 -29.914  1.00 59.75
ATOM   3872  O   ARG B 270      78.991 -10.901 -30.312  1.00 60.05
ATOM   3873  CB  ARG B 270      78.198 -13.937 -30.508  1.00 60.78
ATOM   3874  CG  ARG B 270      78.711 -15.314 -30.106  1.00 65.43
ATOM   3875  CD  ARG B 270      78.697 -16.280 -31.287  1.00 72.08
ATOM   3876  NE  ARG B 270      79.208 -15.659 -32.508  1.00 78.68
ATOM   3877  CZ  ARG B 270      80.495 -15.592 -32.839  1.00 81.94
ATOM   3878  NH1 ARG B 270      81.418 -16.110 -32.038  1.00 83.12
ATOM   3879  NH2 ARG B 270      80.862 -15.006 -33.972  1.00 81.24
ATOM   3880  H   ARG B 270      76.412 -14.049 -28.689  1.00  0.00
ATOM   3881  H   ARG B 270      79.050 -12.979 -28.782  1.00  0.00
ATOM   3882  H   ARG B 270      78.895 -13.539 -31.245  1.00  0.00
ATOM   3883  H   ARG B 270      77.181 -14.073 -30.877  1.00  0.00
ATOM   3884  H   ARG B 270      78.060 -15.711 -29.327  1.00  0.00
ATOM   3885  H   ARG B 270      79.737 -15.212 -29.753  1.00  0.00
ATOM   3886  H   ARG B 270      77.679 -16.620 -31.479  1.00  0.00
ATOM   3887  H   ARG B 270      79.368 -17.108 -31.057  1.00  0.00
ATOM   3888  H   ARG B 270      78.524 -15.245 -33.157  1.00  0.00
ATOM   3889  H   ARG B 270      82.413 -16.056 -32.297  1.00  0.00
ATOM   3890  H   ARG B 270      81.139 -16.565 -31.157  1.00  0.00
ATOM   3891  H   ARG B 270      81.859 -14.955 -34.226  1.00  0.00
ATOM   3892  H   ARG B 270      80.150 -14.602 -34.597  1.00  0.00
ATOM   3893  N   ASP B 271      76.775 -10.987 -29.934  1.00 60.06
ATOM   3894  CA  ASP B 271      76.523  -9.658 -30.487  1.00 60.07
ATOM   3895  C   ASP B 271      76.730  -8.549 -29.456  1.00 59.91
ATOM   3896  O   ASP B 271      76.544  -7.369 -29.758  1.00 60.58
ATOM   3897  CB  ASP B 271      75.118  -9.575 -31.091  1.00 60.21
ATOM   3898  CG  ASP B 271      74.031  -9.519 -30.037  1.00 61.58
ATOM   3899  OD1 ASP B 271      74.364  -9.359 -28.845  1.00 64.24
ATOM   3900  OD2 ASP B 271      72.841  -9.632 -30.402  1.00 62.94
ATOM   3901  H   ASP B 271      75.988 -11.531 -29.551  1.00  0.00
ATOM   3902  H   ASP B 271      77.256  -9.502 -31.279  1.00  0.00
ATOM   3903  H   ASP B 271      74.952 -10.466 -31.696  1.00  0.00
ATOM   3904  H   ASP B 271      75.057  -8.655 -31.672  1.00  0.00
ATOM   3905  N   GLY B 272      77.111  -8.932 -28.241  1.00 59.49
ATOM   3906  CA  GLY B 272      77.457  -7.963 -27.205  1.00 58.92
ATOM   3907  C   GLY B 272      76.296  -7.513 -26.338  1.00 58.58
ATOM   3908  O   GLY B 272      76.457  -6.641 -25.483  1.00 59.03
ATOM   3909  H   GLY B 272      77.163  -9.938 -28.025  1.00  0.00
ATOM   3910  H   GLY B 272      77.808  -7.082 -27.743  1.00  0.00
ATOM   3911  H   GLY B 272      78.202  -8.438 -26.566  1.00  0.00
ATOM   3912  N   THR B 273      75.126  -8.104 -26.555  1.00 57.55
ATOM   3913  CA  THR B 273      73.941  -7.767 -25.771  1.00 56.77
ATOM   3914  C   THR B 273      73.723  -8.772 -24.645  1.00 57.00
ATOM   3915  O   THR B 273      74.245  -9.886 -24.689  1.00 57.93
ATOM   3916  CB  THR B 273      72.674  -7.710 -26.647  1.00 56.82
ATOM   3917  OG1 THR B 273      72.455  -8.986 -27.263  1.00 54.24
ATOM   3918  CG2 THR B 273      72.816  -6.644 -27.725  1.00 56.07
ATOM   3919  H   THR B 273      75.053  -8.817 -27.294  1.00  0.00
ATOM   3920  H   THR B 273      74.119  -6.779 -25.346  1.00  0.00
ATOM   3921  H   THR B 273      71.824  -7.457 -26.013  1.00  0.00
ATOM   3922  H   THR B 273      72.365  -9.676 -26.503  1.00  0.00
ATOM   3923  H   THR B 273      71.894  -6.654 -28.306  1.00  0.00
ATOM   3924  H   THR B 273      72.963  -5.692 -27.215  1.00  0.00
ATOM   3925  H   THR B 273      73.680  -6.917 -28.331  1.00  0.00
ATOM   3926  N   ARG B 274      72.951  -8.375 -23.638  1.00 56.18
ATOM   3927  CA  ARG B 274      72.662  -9.251 -22.507  1.00 55.67
ATOM   3928  C   ARG B 274      71.289  -9.910 -22.624  1.00 55.01
ATOM   3929  O   ARG B 274      70.406  -9.415 -23.326  1.00 55.70
ATOM   3930  CB  ARG B 274      72.754  -8.479 -21.187  1.00 55.86
ATOM   3931  CG  ARG B 274      74.169  -8.144 -20.744  1.00 57.25
ATOM   3932  CD  ARG B 274      74.222  -7.916 -19.239  1.00 61.02
ATOM   3933  NE  ARG B 274      75.504  -7.367 -18.801  1.00 65.94
ATOM   3934  CZ  ARG B 274      75.854  -7.216 -17.527  1.00 66.89
ATOM   3935  NH1 ARG B 274      75.021  -7.579 -16.560  1.00 67.58
ATOM   3936  NH2 ARG B 274      77.039  -6.706 -17.219  1.00 65.42
ATOM   3937  H   ARG B 274      72.548  -7.427 -23.656  1.00  0.00
ATOM   3938  H   ARG B 274      73.414 -10.040 -22.519  1.00  0.00
ATOM   3939  H   ARG B 274      72.320  -9.111 -20.412  1.00  0.00
ATOM   3940  H   ARG B 274      72.242  -7.529 -21.339  1.00  0.00
ATOM   3941  H   ARG B 274      74.489  -7.233 -21.250  1.00  0.00
ATOM   3942  H   ARG B 274      74.825  -8.977 -20.999  1.00  0.00
ATOM   3943  H   ARG B 274      74.066  -8.861 -18.718  1.00  0.00
ATOM   3944  H   ARG B 274      73.468  -7.171 -18.986  1.00  0.00
ATOM   3945  H   ARG B 274      76.178  -7.079 -19.524  1.00  0.00
ATOM   3946  H   ARG B 274      75.294  -7.461 -15.574  1.00  0.00
ATOM   3947  H   ARG B 274      74.101  -7.979 -16.795  1.00  0.00
ATOM   3948  H   ARG B 274      77.309  -6.590 -16.232  1.00  0.00
ATOM   3949  H   ARG B 274      77.689  -6.426 -17.967  1.00  0.00
ATOM   3950  N   MET B 275      71.118 -11.033 -21.934  1.00 53.93
ATOM   3951  CA  MET B 275      69.826 -11.700 -21.866  1.00 52.00
ATOM   3952  C   MET B 275      68.784 -10.739 -21.309  1.00 51.15
ATOM   3953  O   MET B 275      69.129  -9.727 -20.701  1.00 51.57
ATOM   3954  CB  MET B 275      69.911 -12.933 -20.967  1.00 51.84
ATOM   3955  CG  MET B 275      70.493 -14.171 -21.628  1.00 52.66
ATOM   3956  SD  MET B 275      70.576 -15.561 -20.477  1.00 55.91
ATOM   3957  CE  MET B 275      70.316 -16.941 -21.589  1.00 56.15
ATOM   3958  H   MET B 275      71.921 -11.442 -21.434  1.00  0.00
ATOM   3959  H   MET B 275      69.539 -12.013 -22.870  1.00  0.00
ATOM   3960  H   MET B 275      68.892 -13.184 -20.672  1.00  0.00
ATOM   3961  H   MET B 275      70.579 -12.677 -20.145  1.00  0.00
ATOM   3962  H   MET B 275      71.516 -13.855 -21.835  1.00  0.00
ATOM   3963  H   MET B 275      69.934 -14.345 -22.548  1.00  0.00
ATOM   3964  H   MET B 275      70.348 -17.848 -20.985  1.00  0.00
ATOM   3965  H   MET B 275      69.340 -16.797 -22.053  1.00  0.00
ATOM   3966  H   MET B 275      71.121 -16.915 -22.323  1.00  0.00
ATOM   3967  N   SER B 276      67.512 -11.058 -21.518  1.00 49.24
ATOM   3968  CA  SER B 276      66.430 -10.270 -20.942  1.00 47.98
ATOM   3969  C   SER B 276      65.837 -11.012 -19.752  1.00 48.32
ATOM   3970  O   SER B 276      65.830 -12.242 -19.720  1.00 48.84
ATOM   3971  CB  SER B 276      65.352  -9.983 -21.988  1.00 47.74
ATOM   3972  OG  SER B 276      64.849 -11.181 -22.550  1.00 43.67
ATOM   3973  H   SER B 276      67.286 -11.878 -22.098  1.00  0.00
ATOM   3974  H   SER B 276      66.830  -9.314 -20.603  1.00  0.00
ATOM   3975  H   SER B 276      65.728  -9.356 -22.796  1.00  0.00
ATOM   3976  H   SER B 276      64.503  -9.517 -21.488  1.00  0.00
ATOM   3977  H   SER B 276      64.133 -10.913 -23.240  1.00  0.00
ATOM   3978  N   GLN B 277      65.344 -10.264 -18.770  1.00 48.11
ATOM   3979  CA  GLN B 277      64.785 -10.873 -17.568  1.00 47.55
ATOM   3980  C   GLN B 277      63.783 -11.969 -17.920  1.00 47.13
ATOM   3981  O   GLN B 277      63.573 -12.905 -17.146  1.00 46.80
ATOM   3982  CB  GLN B 277      64.141  -9.816 -16.672  1.00 46.35
ATOM   3983  CG  GLN B 277      65.117  -8.763 -16.182  1.00 51.67
ATOM   3984  CD  GLN B 277      64.535  -7.883 -15.094  1.00 55.45
ATOM   3985  OE1 GLN B 277      63.408  -8.095 -14.641  1.00 59.21
ATOM   3986  NE2 GLN B 277      65.305  -6.891 -14.662  1.00 51.25
ATOM   3987  H   GLN B 277      65.357  -9.238 -18.859  1.00  0.00
ATOM   3988  H   GLN B 277      65.604 -11.334 -17.016  1.00  0.00
ATOM   3989  H   GLN B 277      63.738 -10.323 -15.795  1.00  0.00
ATOM   3990  H   GLN B 277      63.383  -9.303 -17.263  1.00  0.00
ATOM   3991  H   GLN B 277      65.372  -8.124 -17.027  1.00  0.00
ATOM   3992  H   GLN B 277      65.983  -9.278 -15.766  1.00  0.00
ATOM   3993  H   GLN B 277      64.965  -6.259 -13.924  1.00  0.00
ATOM   3994  H   GLN B 277      66.243  -6.754 -15.065  1.00  0.00
ATOM   3995  N   HIS B 278      63.168 -11.848 -19.092  1.00 46.41
ATOM   3996  CA  HIS B 278      62.260 -12.876 -19.584  1.00 45.43
ATOM   3997  C   HIS B 278      63.038 -14.135 -19.937  1.00 45.27
ATOM   3998  O   HIS B 278      62.668 -15.237 -19.535  1.00 46.76
ATOM   3999  CB  HIS B 278      61.497 -12.374 -20.807  1.00 45.47
ATOM   4000  CG  HIS B 278      60.549 -13.379 -21.383  1.00 42.63
ATOM   4001  ND1 HIS B 278      60.777 -14.015 -22.584  1.00 38.57
ATOM   4002  CD2 HIS B 278      59.369 -13.857 -20.921  1.00 39.81
ATOM   4003  CE1 HIS B 278      59.777 -14.839 -22.840  1.00 41.04
ATOM   4004  NE2 HIS B 278      58.910 -14.763 -21.846  1.00 41.10
ATOM   4005  H   HIS B 278      63.337 -11.009 -19.665  1.00  0.00
ATOM   4006  H   HIS B 278      61.542 -13.110 -18.798  1.00  0.00
ATOM   4007  H   HIS B 278      62.222 -12.130 -21.583  1.00  0.00
ATOM   4008  H   HIS B 278      60.892 -11.526 -20.486  1.00  0.00
ATOM   4009  H   HIS B 278      61.599 -13.870 -23.188  1.00  0.00
ATOM   4010  H   HIS B 278      58.876 -13.576 -19.990  1.00  0.00
ATOM   4011  H   HIS B 278      59.683 -15.474 -23.721  1.00  0.00
ATOM   4012  N   GLU B 279      64.120 -13.961 -20.688  1.00 44.01
ATOM   4013  CA  GLU B 279      64.982 -15.073 -21.059  1.00 45.14
ATOM   4014  C   GLU B 279      65.645 -15.690 -19.830  1.00 45.84
ATOM   4015  O   GLU B 279      65.747 -16.911 -19.715  1.00 45.13
ATOM   4016  CB  GLU B 279      66.028 -14.621 -22.078  1.00 44.24
ATOM   4017  CG  GLU B 279      65.450 -14.397 -23.467  1.00 48.84
ATOM   4018  CD  GLU B 279      66.346 -13.557 -24.359  1.00 56.95
ATOM   4019  OE1 GLU B 279      67.259 -12.882 -23.835  1.00 57.55
ATOM   4020  OE2 GLU B 279      66.129 -13.568 -25.589  1.00 61.25
ATOM   4021  H   GLU B 279      64.355 -13.014 -21.017  1.00  0.00
ATOM   4022  H   GLU B 279      64.364 -15.843 -21.521  1.00  0.00
ATOM   4023  H   GLU B 279      66.781 -15.405 -22.155  1.00  0.00
ATOM   4024  H   GLU B 279      66.435 -13.670 -21.735  1.00  0.00
ATOM   4025  H   GLU B 279      64.506 -13.865 -23.352  1.00  0.00
ATOM   4026  H   GLU B 279      65.338 -15.373 -23.939  1.00  0.00
ATOM   4027  N   VAL B 280      66.089 -14.838 -18.912  1.00 46.67
ATOM   4028  CA  VAL B 280      66.666 -15.303 -17.657  1.00 46.30
ATOM   4029  C   VAL B 280      65.638 -16.107 -16.866  1.00 48.54
ATOM   4030  O   VAL B 280      65.926 -17.202 -16.387  1.00 48.92
ATOM   4031  CB  VAL B 280      67.169 -14.125 -16.799  1.00 44.89
ATOM   4032  CG1 VAL B 280      67.378 -14.563 -15.358  1.00 40.88
ATOM   4033  CG2 VAL B 280      68.452 -13.552 -17.385  1.00 42.26
ATOM   4034  H   VAL B 280      66.024 -13.826 -19.091  1.00  0.00
ATOM   4035  H   VAL B 280      67.516 -15.939 -17.902  1.00  0.00
ATOM   4036  H   VAL B 280      66.411 -13.342 -16.806  1.00  0.00
ATOM   4037  H   VAL B 280      67.731 -13.691 -14.808  1.00  0.00
ATOM   4038  H   VAL B 280      66.414 -14.912 -14.988  1.00  0.00
ATOM   4039  H   VAL B 280      68.120 -15.361 -15.372  1.00  0.00
ATOM   4040  H   VAL B 280      68.757 -12.728 -16.740  1.00  0.00
ATOM   4041  H   VAL B 280      69.187 -14.357 -17.390  1.00  0.00
ATOM   4042  H   VAL B 280      68.217 -13.211 -18.393  1.00  0.00
ATOM   4043  N   CYS B 281      64.436 -15.553 -16.744  1.00 50.77
ATOM   4044  CA  CYS B 281      63.351 -16.193 -16.009  1.00 53.03
ATOM   4045  C   CYS B 281      63.019 -17.562 -16.595  1.00 54.31
ATOM   4046  O   CYS B 281      62.573 -18.466 -15.883  1.00 54.39
ATOM   4047  CB  CYS B 281      62.111 -15.296 -16.027  1.00 53.17
ATOM   4048  SG  CYS B 281      60.630 -16.001 -15.265  1.00 62.17
ATOM   4049  H   CYS B 281      64.265 -14.638 -17.185  1.00  0.00
ATOM   4050  H   CYS B 281      63.676 -16.339 -14.979  1.00  0.00
ATOM   4051  H   CYS B 281      61.907 -15.274 -17.097  1.00  0.00
ATOM   4052  H   CYS B 281      62.429 -14.349 -15.591  1.00  0.00
ATOM   4053  H   CYS B 281      59.905 -15.317 -15.346  1.00  0.00
ATOM   4054  N   GLY B 282      63.236 -17.707 -17.899  1.00 54.54
ATOM   4055  CA  GLY B 282      62.968 -18.962 -18.588  1.00 51.92
ATOM   4056  C   GLY B 282      64.007 -20.018 -18.274  1.00 51.60
ATOM   4057  O   GLY B 282      63.668 -21.137 -17.896  1.00 52.05
ATOM   4058  H   GLY B 282      63.604 -16.909 -18.437  1.00  0.00
ATOM   4059  H   GLY B 282      63.015 -18.747 -19.656  1.00  0.00
ATOM   4060  H   GLY B 282      61.982 -19.312 -18.283  1.00  0.00
ATOM   4061  N   MET B 283      65.279 -19.663 -18.423  1.00 51.07
ATOM   4062  CA  MET B 283      66.360 -20.617 -18.203  1.00 52.24
ATOM   4063  C   MET B 283      66.407 -21.114 -16.764  1.00 52.49
ATOM   4064  O   MET B 283      66.592 -22.306 -16.521  1.00 54.52
ATOM   4065  CB  MET B 283      67.706 -20.026 -18.615  1.00 51.09
ATOM   4066  CG  MET B 283      67.769 -19.658 -20.086  1.00 55.80
ATOM   4067  SD  MET B 283      67.092 -20.958 -21.140  1.00 55.75
ATOM   4068  CE  MET B 283      68.454 -22.121 -21.135  1.00 60.90
ATOM   4069  H   MET B 283      65.506 -18.697 -18.699  1.00  0.00
ATOM   4070  H   MET B 283      66.153 -21.480 -18.836  1.00  0.00
ATOM   4071  H   MET B 283      68.474 -20.777 -18.428  1.00  0.00
ATOM   4072  H   MET B 283      67.855 -19.111 -18.042  1.00  0.00
ATOM   4073  H   MET B 283      68.845 -19.630 -20.259  1.00  0.00
ATOM   4074  H   MET B 283      67.311 -18.674 -20.192  1.00  0.00
ATOM   4075  H   MET B 283      68.153 -22.967 -21.753  1.00  0.00
ATOM   4076  H   MET B 283      69.318 -21.602 -21.551  1.00  0.00
ATOM   4077  H   MET B 283      68.618 -22.415 -20.098  1.00  0.00
ATOM   4078  N   ILE B 284      66.233 -20.206 -15.811  1.00 51.55
ATOM   4079  CA  ILE B 284      66.182 -20.597 -14.408  1.00 49.95
ATOM   4080  C   ILE B 284      65.053 -21.607 -14.190  1.00 50.48
ATOM   4081  O   ILE B 284      65.198 -22.558 -13.424  1.00 50.10
ATOM   4082  CB  ILE B 284      66.003 -19.377 -13.480  1.00 48.52
ATOM   4083  CG1 ILE B 284      67.136 -18.371 -13.705  1.00 49.81
ATOM   4084  CG2 ILE B 284      65.966 -19.806 -12.026  1.00 43.64
ATOM   4085  CD1 ILE B 284      67.047 -17.126 -12.838  1.00 40.16
ATOM   4086  H   ILE B 284      66.133 -19.213 -16.066  1.00  0.00
ATOM   4087  H   ILE B 284      67.135 -21.061 -14.153  1.00  0.00
ATOM   4088  H   ILE B 284      65.053 -18.901 -13.721  1.00  0.00
ATOM   4089  H   ILE B 284      67.081 -18.044 -14.743  1.00  0.00
ATOM   4090  H   ILE B 284      68.067 -18.872 -13.442  1.00  0.00
ATOM   4091  H   ILE B 284      65.839 -18.902 -11.430  1.00  0.00
ATOM   4092  H   ILE B 284      65.122 -20.486 -11.916  1.00  0.00
ATOM   4093  H   ILE B 284      66.915 -20.300 -11.815  1.00  0.00
ATOM   4094  H   ILE B 284      67.901 -16.499 -13.092  1.00  0.00
ATOM   4095  H   ILE B 284      66.102 -16.639 -13.076  1.00  0.00
ATOM   4096  H   ILE B 284      67.082 -17.457 -11.800  1.00  0.00
ATOM   4097  N   VAL B 285      63.935 -21.402 -14.879  1.00 50.98
ATOM   4098  CA  VAL B 285      62.793 -22.310 -14.786  1.00 52.99
ATOM   4099  C   VAL B 285      63.053 -23.646 -15.484  1.00 53.85
ATOM   4100  O   VAL B 285      62.697 -24.702 -14.968  1.00 53.86
ATOM   4101  CB  VAL B 285      61.517 -21.681 -15.383  1.00 52.87
ATOM   4102  CG1 VAL B 285      60.572 -22.767 -15.872  1.00 55.74
ATOM   4103  CG2 VAL B 285      60.835 -20.788 -14.361  1.00 49.99
ATOM   4104  H   VAL B 285      63.871 -20.580 -15.496  1.00  0.00
ATOM   4105  H   VAL B 285      62.647 -22.492 -13.721  1.00  0.00
ATOM   4106  H   VAL B 285      61.798 -21.064 -16.236  1.00  0.00
ATOM   4107  H   VAL B 285      59.694 -22.266 -16.281  1.00  0.00
ATOM   4108  H   VAL B 285      61.106 -23.335 -16.634  1.00  0.00
ATOM   4109  H   VAL B 285      60.321 -23.384 -15.009  1.00  0.00
ATOM   4110  H   VAL B 285      59.947 -20.376 -14.840  1.00  0.00
ATOM   4111  H   VAL B 285      60.581 -21.417 -13.508  1.00  0.00
ATOM   4112  H   VAL B 285      61.548 -20.009 -14.092  1.00  0.00
ATOM   4113  N   ALA B 286      63.666 -23.591 -16.661  1.00 54.97
ATOM   4114  CA  ALA B 286      63.973 -24.794 -17.422  1.00 54.67
ATOM   4115  C   ALA B 286      65.007 -25.642 -16.690  1.00 55.22
ATOM   4116  O   ALA B 286      64.946 -26.868 -16.715  1.00 56.06
ATOM   4117  CB  ALA B 286      64.469 -24.428 -18.811  1.00 54.57
ATOM   4118  H   ALA B 286      63.931 -22.673 -17.046  1.00  0.00
ATOM   4119  H   ALA B 286      63.060 -25.381 -17.524  1.00  0.00
ATOM   4120  H   ALA B 286      64.681 -25.363 -19.330  1.00  0.00
ATOM   4121  H   ALA B 286      63.671 -23.867 -19.297  1.00  0.00
ATOM   4122  H   ALA B 286      65.367 -23.824 -18.680  1.00  0.00
ATOM   4123  N   ALA B 287      65.959 -24.980 -16.041  1.00 55.28
ATOM   4124  CA  ALA B 287      66.980 -25.676 -15.269  1.00 54.99
ATOM   4125  C   ALA B 287      66.345 -26.388 -14.082  1.00 55.73
ATOM   4126  O   ALA B 287      66.562 -27.579 -13.870  1.00 57.08
ATOM   4127  CB  ALA B 287      68.044 -24.702 -14.798  1.00 53.72
ATOM   4128  H   ALA B 287      65.976 -23.951 -16.085  1.00  0.00
ATOM   4129  H   ALA B 287      67.455 -26.420 -15.908  1.00  0.00
ATOM   4130  H   ALA B 287      68.775 -25.278 -14.230  1.00  0.00
ATOM   4131  H   ALA B 287      68.484 -24.256 -15.689  1.00  0.00
ATOM   4132  H   ALA B 287      67.543 -23.959 -14.177  1.00  0.00
ATOM   4133  N   MET B 288      65.549 -25.652 -13.314  1.00 55.28
ATOM   4134  CA  MET B 288      64.891 -26.214 -12.144  1.00 55.99
ATOM   4135  C   MET B 288      63.963 -27.377 -12.500  1.00 56.65
ATOM   4136  O   MET B 288      63.900 -28.374 -11.776  1.00 55.02
ATOM   4137  CB  MET B 288      64.118 -25.130 -11.392  1.00 54.00
ATOM   4138  CG  MET B 288      64.999 -24.119 -10.679  1.00 59.41
ATOM   4139  SD  MET B 288      66.088 -24.848  -9.436  1.00 61.35
ATOM   4140  CE  MET B 288      67.439 -25.420 -10.466  1.00 61.54
ATOM   4141  H   MET B 288      65.394 -24.662 -13.552  1.00  0.00
ATOM   4142  H   MET B 288      65.674 -26.611 -11.498  1.00  0.00
ATOM   4143  H   MET B 288      63.516 -25.626 -10.630  1.00  0.00
ATOM   4144  H   MET B 288      63.537 -24.578 -12.131  1.00  0.00
ATOM   4145  H   MET B 288      64.249 -23.548 -10.132  1.00  0.00
ATOM   4146  H   MET B 288      65.504 -23.549 -11.459  1.00  0.00
ATOM   4147  H   MET B 288      68.169 -25.886  -9.804  1.00  0.00
ATOM   4148  H   MET B 288      67.019 -26.134 -11.174  1.00  0.00
ATOM   4149  H   MET B 288      67.849 -24.544 -10.969  1.00  0.00
ATOM   4150  N   PHE B 289      63.237 -27.248 -13.607  1.00 56.67
ATOM   4151  CA  PHE B 289      62.318 -28.303 -14.014  1.00 57.25
ATOM   4152  C   PHE B 289      63.067 -29.559 -14.430  1.00 56.89
ATOM   4153  O   PHE B 289      62.757 -30.655 -13.968  1.00 56.60
ATOM   4154  CB  PHE B 289      61.418 -27.860 -15.164  1.00 55.76
ATOM   4155  CG  PHE B 289      60.674 -29.001 -15.809  1.00 56.52
ATOM   4156  CD1 PHE B 289      59.368 -29.295 -15.439  1.00 50.98
ATOM   4157  CD2 PHE B 289      61.293 -29.798 -16.764  1.00 51.39
ATOM   4158  CE1 PHE B 289      58.683 -30.349 -16.026  1.00 48.20
ATOM   4159  CE2 PHE B 289      60.617 -30.850 -17.355  1.00 49.49
ATOM   4160  CZ  PHE B 289      59.308 -31.127 -16.985  1.00 47.86
ATOM   4161  H   PHE B 289      63.325 -26.397 -14.180  1.00  0.00
ATOM   4162  H   PHE B 289      61.698 -28.522 -13.145  1.00  0.00
ATOM   4163  H   PHE B 289      62.045 -27.400 -15.928  1.00  0.00
ATOM   4164  H   PHE B 289      60.671 -27.180 -14.755  1.00  0.00
ATOM   4165  H   PHE B 289      58.875 -28.690 -14.678  1.00  0.00
ATOM   4166  H   PHE B 289      62.324 -29.592 -17.051  1.00  0.00
ATOM   4167  H   PHE B 289      57.655 -30.564 -15.733  1.00  0.00
ATOM   4168  H   PHE B 289      61.111 -31.461 -18.110  1.00  0.00
ATOM   4169  H   PHE B 289      58.773 -31.956 -17.449  1.00  0.00
ATOM   4170  N   ALA B 290      64.043 -29.388 -15.315  1.00 56.95
ATOM   4171  CA  ALA B 290      64.814 -30.504 -15.829  1.00 56.99
ATOM   4172  C   ALA B 290      65.542 -31.210 -14.694  1.00 59.00
ATOM   4173  O   ALA B 290      65.577 -32.441 -14.634  1.00 60.62
ATOM   4174  CB  ALA B 290      65.796 -30.028 -16.880  1.00 55.06
ATOM   4175  H   ALA B 290      64.258 -28.436 -15.645  1.00  0.00
ATOM   4176  H   ALA B 290      64.132 -31.215 -16.295  1.00  0.00
ATOM   4177  H   ALA B 290      66.342 -30.905 -17.226  1.00  0.00
ATOM   4178  H   ALA B 290      65.211 -29.573 -17.680  1.00  0.00
ATOM   4179  H   ALA B 290      66.454 -29.305 -16.397  1.00  0.00
ATOM   4180  N   GLY B 291      66.110 -30.423 -13.786  1.00 59.77
ATOM   4181  CA  GLY B 291      66.861 -30.971 -12.665  1.00 59.81
ATOM   4182  C   GLY B 291      65.972 -31.665 -11.652  1.00 59.91
ATOM   4183  O   GLY B 291      66.390 -32.624 -11.003  1.00 61.77
ATOM   4184  H   GLY B 291      66.017 -29.401 -13.877  1.00  0.00
ATOM   4185  H   GLY B 291      67.334 -30.123 -12.170  1.00  0.00
ATOM   4186  H   GLY B 291      67.586 -31.681 -13.063  1.00  0.00
ATOM   4187  N   GLN B 292      64.738 -31.189 -11.527  1.00 57.88
ATOM   4188  CA  GLN B 292      63.826 -31.674 -10.497  1.00 57.01
ATOM   4189  C   GLN B 292      63.400 -33.128 -10.666  1.00 56.78
ATOM   4190  O   GLN B 292      63.681 -33.969  -9.813  1.00 57.20
ATOM   4191  CB  GLN B 292      62.580 -30.796 -10.443  1.00 57.90
ATOM   4192  CG  GLN B 292      61.437 -31.409  -9.651  1.00 59.76
ATOM   4193  CD  GLN B 292      61.724 -31.467  -8.163  1.00 67.35
ATOM   4194  OE1 GLN B 292      62.750 -30.968  -7.693  1.00 69.01
ATOM   4195  NE2 GLN B 292      60.815 -32.079  -7.410  1.00 68.18
ATOM   4196  H   GLN B 292      64.416 -30.457 -12.176  1.00  0.00
ATOM   4197  H   GLN B 292      64.388 -31.620  -9.565  1.00  0.00
ATOM   4198  H   GLN B 292      62.231 -30.657 -11.466  1.00  0.00
ATOM   4199  H   GLN B 292      62.857 -29.867  -9.946  1.00  0.00
ATOM   4200  H   GLN B 292      61.291 -32.430 -10.005  1.00  0.00
ATOM   4201  H   GLN B 292      60.555 -30.785  -9.797  1.00  0.00
ATOM   4202  H   GLN B 292      60.953 -32.151  -6.392  1.00  0.00
ATOM   4203  H   GLN B 292      59.972 -32.481  -7.845  1.00  0.00
ATOM   4204  N   HIS B 293      62.720 -33.417 -11.770  1.00 56.50
ATOM   4205  CA  HIS B 293      62.046 -34.703 -11.956  1.00 55.58
ATOM   4206  C   HIS B 293      62.968 -35.897 -12.194  1.00 54.93
ATOM   4207  O   HIS B 293      62.770 -36.967 -11.621  1.00 53.46
ATOM   4208  CB  HIS B 293      61.027 -34.588 -13.082  1.00 56.45
ATOM   4209  CG  HIS B 293      59.991 -33.540 -12.831  1.00 58.94
ATOM   4210  ND1 HIS B 293      59.089 -33.629 -11.794  1.00 59.49
ATOM   4211  CD2 HIS B 293      59.722 -32.376 -13.466  1.00 56.71
ATOM   4212  CE1 HIS B 293      58.303 -32.568 -11.803  1.00 47.67
ATOM   4213  NE2 HIS B 293      58.664 -31.794 -12.809  1.00 60.02
ATOM   4214  H   HIS B 293      62.665 -32.713 -12.520  1.00  0.00
ATOM   4215  H   HIS B 293      61.557 -34.916 -11.005  1.00  0.00
ATOM   4216  H   HIS B 293      60.513 -35.544 -13.182  1.00  0.00
ATOM   4217  H   HIS B 293      61.563 -34.294 -13.984  1.00  0.00
ATOM   4218  H   HIS B 293      59.036 -34.403 -11.117  1.00  0.00
ATOM   4219  H   HIS B 293      60.245 -31.976 -14.334  1.00  0.00
ATOM   4220  H   HIS B 293      57.495 -32.366 -11.100  1.00  0.00
ATOM   4221  N   THR B 294      63.968 -35.710 -13.042  1.00 53.51
ATOM   4222  CA  THR B 294      64.901 -36.773 -13.351  1.00 52.87
ATOM   4223  C   THR B 294      65.727 -37.152 -12.122  1.00 53.85
ATOM   4224  O   THR B 294      65.906 -38.335 -11.826  1.00 54.57
ATOM   4225  CB  THR B 294      65.821 -36.360 -14.494  1.00 52.20
ATOM   4226  OG1 THR B 294      66.369 -35.067 -14.211  1.00 55.37
ATOM   4227  CG2 THR B 294      65.034 -36.295 -15.792  1.00 52.30
ATOM   4228  H   THR B 294      64.084 -34.790 -13.491  1.00  0.00
ATOM   4229  H   THR B 294      64.325 -37.646 -13.659  1.00  0.00
ATOM   4230  H   THR B 294      66.623 -37.092 -14.595  1.00  0.00
ATOM   4231  H   THR B 294      66.893 -35.149 -13.328  1.00  0.00
ATOM   4232  H   THR B 294      65.733 -35.997 -16.574  1.00  0.00
ATOM   4233  H   THR B 294      64.628 -37.291 -15.969  1.00  0.00
ATOM   4234  H   THR B 294      64.246 -35.556 -15.650  1.00  0.00
ATOM   4235  N   SER B 295      66.222 -36.145 -11.409  1.00 53.33
ATOM   4236  CA  SER B 295      67.000 -36.373 -10.199  1.00 51.58
ATOM   4237  C   SER B 295      66.196 -37.160  -9.179  1.00 50.84
ATOM   4238  O   SER B 295      66.706 -38.091  -8.559  1.00 51.91
ATOM   4239  CB  SER B 295      67.441 -35.047  -9.583  1.00 53.09
ATOM   4240  OG  SER B 295      68.465 -34.441 -10.352  1.00 58.30
ATOM   4241  H   SER B 295      66.051 -35.178 -11.720  1.00  0.00
ATOM   4242  H   SER B 295      67.882 -36.950 -10.477  1.00  0.00
ATOM   4243  H   SER B 295      67.805 -35.175  -8.564  1.00  0.00
ATOM   4244  H   SER B 295      66.600 -34.355  -9.616  1.00  0.00
ATOM   4245  H   SER B 295      68.712 -33.558  -9.882  1.00  0.00
ATOM   4246  N   THR B 296      64.936 -36.780  -9.003  1.00 48.60
ATOM   4247  CA  THR B 296      64.082 -37.445  -8.035  1.00 48.45
ATOM   4248  C   THR B 296      63.641 -38.838  -8.496  1.00 48.69
ATOM   4249  O   THR B 296      63.520 -39.754  -7.683  1.00 49.18
ATOM   4250  CB  THR B 296      62.867 -36.581  -7.683  1.00 46.11
ATOM   4251  OG1 THR B 296      61.731 -37.422  -7.454  1.00 50.96
ATOM   4252  CG2 THR B 296      62.556 -35.647  -8.818  1.00 51.56
ATOM   4253  H   THR B 296      64.559 -36.001  -9.562  1.00  0.00
ATOM   4254  H   THR B 296      64.683 -37.583  -7.136  1.00  0.00
ATOM   4255  H   THR B 296      63.092 -36.005  -6.786  1.00  0.00
ATOM   4256  H   THR B 296      61.973 -38.049  -6.673  1.00  0.00
ATOM   4257  H   THR B 296      61.689 -35.059  -8.518  1.00  0.00
ATOM   4258  H   THR B 296      63.437 -35.023  -8.968  1.00  0.00
ATOM   4259  H   THR B 296      62.344 -36.265  -9.690  1.00  0.00
ATOM   4260  N   ILE B 297      63.411 -39.001  -9.795  1.00 48.56
ATOM   4261  CA  ILE B 297      63.024 -40.301 -10.336  1.00 47.03
ATOM   4262  C   ILE B 297      64.162 -41.313 -10.198  1.00 49.74
ATOM   4263  O   ILE B 297      63.936 -42.476  -9.849  1.00 47.27
ATOM   4264  CB  ILE B 297      62.583 -40.195 -11.812  1.00 46.03
ATOM   4265  CG1 ILE B 297      61.217 -39.509 -11.903  1.00 43.95
ATOM   4266  CG2 ILE B 297      62.542 -41.574 -12.462  1.00 38.69
ATOM   4267  CD1 ILE B 297      60.810 -39.127 -13.314  1.00 42.49
ATOM   4268  H   ILE B 297      63.507 -38.196 -10.431  1.00  0.00
ATOM   4269  H   ILE B 297      62.172 -40.651  -9.753  1.00  0.00
ATOM   4270  H   ILE B 297      63.312 -39.591 -12.353  1.00  0.00
ATOM   4271  H   ILE B 297      61.271 -38.588 -11.322  1.00  0.00
ATOM   4272  H   ILE B 297      60.474 -40.220 -11.541  1.00  0.00
ATOM   4273  H   ILE B 297      62.226 -41.430 -13.495  1.00  0.00
ATOM   4274  H   ILE B 297      63.549 -41.986 -12.400  1.00  0.00
ATOM   4275  H   ILE B 297      61.825 -42.171 -11.898  1.00  0.00
ATOM   4276  H   ILE B 297      59.831 -38.653 -13.246  1.00  0.00
ATOM   4277  H   ILE B 297      61.568 -38.440 -13.689  1.00  0.00
ATOM   4278  H   ILE B 297      60.774 -40.048 -13.896  1.00  0.00
ATOM   4279  N   THR B 298      65.384 -40.855 -10.459  1.00 50.22
ATOM   4280  CA  THR B 298      66.564 -41.708 -10.386  1.00 51.88
ATOM   4281  C   THR B 298      66.921 -42.055  -8.946  1.00 53.50
ATOM   4282  O   THR B 298      67.321 -43.179  -8.647  1.00 54.62
ATOM   4283  CB  THR B 298      67.780 -41.023 -11.022  1.00 51.69
ATOM   4284  OG1 THR B 298      67.416 -40.492 -12.300  1.00 54.93
ATOM   4285  CG2 THR B 298      68.924 -42.011 -11.188  1.00 53.96
ATOM   4286  H   THR B 298      65.500 -39.866 -10.721  1.00  0.00
ATOM   4287  H   THR B 298      66.317 -42.619 -10.931  1.00  0.00
ATOM   4288  H   THR B 298      68.108 -40.215 -10.368  1.00  0.00
ATOM   4289  H   THR B 298      66.642 -39.831 -12.142  1.00  0.00
ATOM   4290  H   THR B 298      69.752 -41.466 -11.642  1.00  0.00
ATOM   4291  H   THR B 298      69.176 -42.376 -10.193  1.00  0.00
ATOM   4292  H   THR B 298      68.563 -42.811 -11.834  1.00  0.00
ATOM   4293  N   THR B 299      66.796 -41.076  -8.056  1.00 54.32
ATOM   4294  CA  THR B 299      67.055 -41.310  -6.649  1.00 53.27
ATOM   4295  C   THR B 299      66.052 -42.329  -6.138  1.00 53.01
ATOM   4296  O   THR B 299      66.422 -43.304  -5.479  1.00 54.41
ATOM   4297  CB  THR B 299      66.938 -40.017  -5.828  1.00 54.03
ATOM   4298  OG1 THR B 299      67.963 -39.104  -6.232  1.00 53.42
ATOM   4299  CG2 THR B 299      67.090 -40.313  -4.343  1.00 56.10
ATOM   4300  H   THR B 299      66.511 -40.138  -8.370  1.00  0.00
ATOM   4301  H   THR B 299      68.074 -41.680  -6.538  1.00  0.00
ATOM   4302  H   THR B 299      65.955 -39.579  -6.003  1.00  0.00
ATOM   4303  H   THR B 299      67.829 -38.927  -7.238  1.00  0.00
ATOM   4304  H   THR B 299      66.998 -39.362  -3.818  1.00  0.00
ATOM   4305  H   THR B 299      66.292 -41.004  -4.073  1.00  0.00
ATOM   4306  H   THR B 299      68.076 -40.758  -4.206  1.00  0.00
ATOM   4307  N   THR B 300      64.780 -42.105  -6.461  1.00 49.66
ATOM   4308  CA  THR B 300      63.712 -43.006  -6.043  1.00 50.48
ATOM   4309  C   THR B 300      63.950 -44.448  -6.511  1.00 49.83
ATOM   4310  O   THR B 300      64.138 -45.341  -5.688  1.00 50.03
ATOM   4311  CB  THR B 300      62.341 -42.522  -6.534  1.00 49.47
ATOM   4312  OG1 THR B 300      62.109 -41.191  -6.060  1.00 58.15
ATOM   4313  CG2 THR B 300      61.244 -43.429  -6.016  1.00 51.43
ATOM   4314  H   THR B 300      64.544 -41.273  -7.021  1.00  0.00
ATOM   4315  H   THR B 300      63.719 -42.998  -4.953  1.00  0.00
ATOM   4316  H   THR B 300      62.333 -42.539  -7.624  1.00  0.00
ATOM   4317  H   THR B 300      62.870 -40.603  -6.429  1.00  0.00
ATOM   4318  H   THR B 300      60.300 -43.037  -6.396  1.00  0.00
ATOM   4319  H   THR B 300      61.450 -44.429  -6.398  1.00  0.00
ATOM   4320  H   THR B 300      61.289 -43.394  -4.927  1.00  0.00
ATOM   4321  N   TRP B 301      63.948 -44.668  -7.824  1.00 48.61
ATOM   4322  CA  TRP B 301      64.189 -45.995  -8.378  1.00 47.22
ATOM   4323  C   TRP B 301      65.333 -46.685  -7.636  1.00 50.07
ATOM   4324  O   TRP B 301      65.185 -47.805  -7.137  1.00 48.28
ATOM   4325  CB  TRP B 301      64.533 -45.915  -9.866  1.00 45.86
ATOM   4326  CG  TRP B 301      63.360 -45.983 -10.806  1.00 44.85
ATOM   4327  CD1 TRP B 301      63.079 -45.118 -11.823  1.00 42.61
ATOM   4328  CD2 TRP B 301      62.329 -46.982 -10.836  1.00 51.01
ATOM   4329  NE1 TRP B 301      61.936 -45.508 -12.477  1.00 48.06
ATOM   4330  CE2 TRP B 301      61.454 -46.648 -11.891  1.00 47.14
ATOM   4331  CE3 TRP B 301      62.060 -48.125 -10.072  1.00 51.22
ATOM   4332  CZ2 TRP B 301      60.329 -47.413 -12.201  1.00 45.67
ATOM   4333  CZ3 TRP B 301      60.937 -48.882 -10.380  1.00 45.43
ATOM   4334  CH2 TRP B 301      60.087 -48.522 -11.435  1.00 47.37
ATOM   4335  H   TRP B 301      63.772 -43.881  -8.465  1.00  0.00
ATOM   4336  H   TRP B 301      63.273 -46.574  -8.256  1.00  0.00
ATOM   4337  H   TRP B 301      65.167 -46.771 -10.098  1.00  0.00
ATOM   4338  H   TRP B 301      64.988 -44.938 -10.027  1.00  0.00
ATOM   4339  H   TRP B 301      63.676 -44.243 -12.080  1.00  0.00
ATOM   4340  H   TRP B 301      61.510 -45.022 -13.279  1.00  0.00
ATOM   4341  H   TRP B 301      62.718 -48.414  -9.253  1.00  0.00
ATOM   4342  H   TRP B 301      59.667 -47.138 -13.022  1.00  0.00
ATOM   4343  H   TRP B 301      60.713 -49.771  -9.791  1.00  0.00
ATOM   4344  H   TRP B 301      59.214 -49.138 -11.650  1.00  0.00
ATOM   4345  N   SER B 302      66.477 -46.012  -7.574  1.00 50.33
ATOM   4346  CA  SER B 302      67.635 -46.552  -6.880  1.00 50.78
ATOM   4347  C   SER B 302      67.226 -47.082  -5.514  1.00 51.26
ATOM   4348  O   SER B 302      67.442 -48.252  -5.204  1.00 52.80
ATOM   4349  CB  SER B 302      68.721 -45.486  -6.726  1.00 50.79
ATOM   4350  OG  SER B 302      69.230 -45.089  -7.986  1.00 50.31
ATOM   4351  H   SER B 302      66.545 -45.089  -8.027  1.00  0.00
ATOM   4352  H   SER B 302      68.039 -47.372  -7.474  1.00  0.00
ATOM   4353  H   SER B 302      69.552 -45.837  -6.114  1.00  0.00
ATOM   4354  H   SER B 302      68.268 -44.591  -6.299  1.00  0.00
ATOM   4355  H   SER B 302      69.951 -44.375  -7.808  1.00  0.00
ATOM   4356  N   LEU B 303      66.628 -46.218  -4.700  1.00 50.73
ATOM   4357  CA  LEU B 303      66.211 -46.607  -3.360  1.00 49.26
ATOM   4358  C   LEU B 303      65.294 -47.823  -3.388  1.00 47.79
ATOM   4359  O   LEU B 303      65.462 -48.753  -2.597  1.00 49.77
ATOM   4360  CB  LEU B 303      65.535 -45.437  -2.642  1.00 49.30
ATOM   4361  CG  LEU B 303      66.495 -44.398  -2.053  1.00 50.40
ATOM   4362  CD1 LEU B 303      65.731 -43.269  -1.376  1.00 48.59
ATOM   4363  CD2 LEU B 303      67.449 -45.056  -1.074  1.00 46.07
ATOM   4364  H   LEU B 303      66.456 -45.255  -5.023  1.00  0.00
ATOM   4365  H   LEU B 303      67.107 -46.883  -2.805  1.00  0.00
ATOM   4366  H   LEU B 303      64.978 -45.861  -1.806  1.00  0.00
ATOM   4367  H   LEU B 303      64.927 -44.920  -3.385  1.00  0.00
ATOM   4368  H   LEU B 303      67.074 -43.969  -2.871  1.00  0.00
ATOM   4369  H   LEU B 303      66.472 -42.573  -0.983  1.00  0.00
ATOM   4370  H   LEU B 303      65.104 -42.806  -2.138  1.00  0.00
ATOM   4371  H   LEU B 303      65.136 -43.719  -0.581  1.00  0.00
ATOM   4372  H   LEU B 303      68.103 -44.273  -0.691  1.00  0.00
ATOM   4373  H   LEU B 303      66.841 -45.499  -0.285  1.00  0.00
ATOM   4374  H   LEU B 303      68.005 -45.812  -1.629  1.00  0.00
ATOM   4375  N   LEU B 304      64.336 -47.817  -4.310  1.00 43.93
ATOM   4376  CA  LEU B 304      63.384 -48.917  -4.443  1.00 42.18
ATOM   4377  C   LEU B 304      64.069 -50.246  -4.783  1.00 42.89
ATOM   4378  O   LEU B 304      63.648 -51.303  -4.327  1.00 41.89
ATOM   4379  CB  LEU B 304      62.330 -48.590  -5.504  1.00 39.51
ATOM   4380  CG  LEU B 304      61.225 -47.602  -5.125  1.00 37.14
ATOM   4381  CD1 LEU B 304      60.372 -47.270  -6.333  1.00 34.87
ATOM   4382  CD2 LEU B 304      60.356 -48.131  -3.990  1.00 27.38
ATOM   4383  H   LEU B 304      64.263 -47.013  -4.949  1.00  0.00
ATOM   4384  H   LEU B 304      62.901 -49.035  -3.473  1.00  0.00
ATOM   4385  H   LEU B 304      61.822 -49.532  -5.712  1.00  0.00
ATOM   4386  H   LEU B 304      62.875 -48.119  -6.322  1.00  0.00
ATOM   4387  H   LEU B 304      61.708 -46.691  -4.772  1.00  0.00
ATOM   4388  H   LEU B 304      59.608 -46.567  -6.000  1.00  0.00
ATOM   4389  H   LEU B 304      61.033 -46.828  -7.078  1.00  0.00
ATOM   4390  H   LEU B 304      59.936 -48.206  -6.682  1.00  0.00
ATOM   4391  H   LEU B 304      59.602 -47.371  -3.786  1.00  0.00
ATOM   4392  H   LEU B 304      59.909 -49.062  -4.338  1.00  0.00
ATOM   4393  H   LEU B 304      61.012 -48.291  -3.134  1.00  0.00
ATOM   4394  N   HIS B 305      65.118 -50.185  -5.594  1.00 43.60
ATOM   4395  CA  HIS B 305      65.814 -51.386  -6.020  1.00 43.85
ATOM   4396  C   HIS B 305      66.696 -51.912  -4.905  1.00 45.40
ATOM   4397  O   HIS B 305      66.863 -53.121  -4.744  1.00 44.28
ATOM   4398  CB  HIS B 305      66.662 -51.103  -7.259  1.00 44.33
ATOM   4399  CG  HIS B 305      65.859 -50.749  -8.470  1.00 46.01
ATOM   4400  ND1 HIS B 305      65.093 -51.672  -9.148  1.00 48.88
ATOM   4401  CD2 HIS B 305      65.703 -49.575  -9.126  1.00 51.16
ATOM   4402  CE1 HIS B 305      64.497 -51.081 -10.168  1.00 52.57
ATOM   4403  NE2 HIS B 305      64.851 -49.809 -10.177  1.00 55.66
ATOM   4404  H   HIS B 305      65.445 -49.267  -5.928  1.00  0.00
ATOM   4405  H   HIS B 305      65.068 -52.141  -6.267  1.00  0.00
ATOM   4406  H   HIS B 305      67.231 -52.002  -7.497  1.00  0.00
ATOM   4407  H   HIS B 305      67.284 -50.236  -7.036  1.00  0.00
ATOM   4408  H   HIS B 305      65.000 -52.667  -8.899  1.00  0.00
ATOM   4409  H   HIS B 305      66.167 -48.623  -8.868  1.00  0.00
ATOM   4410  H   HIS B 305      63.827 -51.562 -10.881  1.00  0.00
ATOM   4411  N   LEU B 306      67.262 -50.992  -4.134  1.00 45.47
ATOM   4412  CA  LEU B 306      68.167 -51.367  -3.063  1.00 45.41
ATOM   4413  C   LEU B 306      67.412 -52.060  -1.936  1.00 45.95
ATOM   4414  O   LEU B 306      67.933 -52.984  -1.311  1.00 47.31
ATOM   4415  CB  LEU B 306      68.920 -50.141  -2.546  1.00 45.24
ATOM   4416  CG  LEU B 306      69.815 -49.448  -3.577  1.00 43.40
ATOM   4417  CD1 LEU B 306      70.453 -48.196  -2.997  1.00 45.66
ATOM   4418  CD2 LEU B 306      70.878 -50.399  -4.097  1.00 40.13
ATOM   4419  H   LEU B 306      67.056 -49.996  -4.298  1.00  0.00
ATOM   4420  H   LEU B 306      68.897 -52.072  -3.459  1.00  0.00
ATOM   4421  H   LEU B 306      69.573 -50.489  -1.746  1.00  0.00
ATOM   4422  H   LEU B 306      68.166 -49.414  -2.243  1.00  0.00
ATOM   4423  H   LEU B 306      69.186 -49.148  -4.415  1.00  0.00
ATOM   4424  H   LEU B 306      71.071 -47.760  -3.782  1.00  0.00
ATOM   4425  H   LEU B 306      69.641 -47.531  -2.704  1.00  0.00
ATOM   4426  H   LEU B 306      71.049 -48.510  -2.140  1.00  0.00
ATOM   4427  H   LEU B 306      71.475 -49.845  -4.821  1.00  0.00
ATOM   4428  H   LEU B 306      71.472 -50.714  -3.239  1.00  0.00
ATOM   4429  H   LEU B 306      70.357 -51.238  -4.559  1.00  0.00
ATOM   4430  N   MET B 307      66.181 -51.622  -1.686  1.00 46.09
ATOM   4431  CA  MET B 307      65.365 -52.214  -0.630  1.00 46.31
ATOM   4432  C   MET B 307      64.725 -53.521  -1.087  1.00 46.60
ATOM   4433  O   MET B 307      64.164 -54.263  -0.280  1.00 46.68
ATOM   4434  CB  MET B 307      64.299 -51.228  -0.139  1.00 46.00
ATOM   4435  CG  MET B 307      63.321 -50.773  -1.207  1.00 47.88
ATOM   4436  SD  MET B 307      62.141 -49.539  -0.612  1.00 53.46
ATOM   4437  CE  MET B 307      63.201 -48.106  -0.449  1.00 54.81
ATOM   4438  H   MET B 307      65.796 -50.850  -2.249  1.00  0.00
ATOM   4439  H   MET B 307      66.026 -52.442   0.206  1.00  0.00
ATOM   4440  H   MET B 307      64.817 -50.338   0.218  1.00  0.00
ATOM   4441  H   MET B 307      63.712 -51.745   0.620  1.00  0.00
ATOM   4442  H   MET B 307      62.756 -51.690  -1.375  1.00  0.00
ATOM   4443  H   MET B 307      63.917 -50.473  -2.069  1.00  0.00
ATOM   4444  H   MET B 307      62.577 -47.288  -0.089  1.00  0.00
ATOM   4445  H   MET B 307      63.981 -48.366   0.267  1.00  0.00
ATOM   4446  H   MET B 307      63.611 -47.899  -1.438  1.00  0.00
ATOM   4447  N   ASP B 308      64.818 -53.801  -2.383  1.00 46.30
ATOM   4448  CA  ASP B 308      64.297 -55.046  -2.936  1.00 46.91
ATOM   4449  C   ASP B 308      65.194 -56.224  -2.545  1.00 45.52
ATOM   4450  O   ASP B 308      66.388 -56.232  -2.845  1.00 46.11
ATOM   4451  CB  ASP B 308      64.165 -54.941  -4.461  1.00 47.85
ATOM   4452  CG  ASP B 308      63.531 -56.177  -5.084  1.00 49.45
ATOM   4453  OD1 ASP B 308      63.886 -57.301  -4.673  1.00 49.37
ATOM   4454  OD2 ASP B 308      62.682 -56.024  -5.989  1.00 49.61
ATOM   4455  H   ASP B 308      65.269 -53.122  -3.012  1.00  0.00
ATOM   4456  H   ASP B 308      63.305 -55.223  -2.520  1.00  0.00
ATOM   4457  H   ASP B 308      65.164 -54.830  -4.882  1.00  0.00
ATOM   4458  H   ASP B 308      63.517 -54.093  -4.683  1.00  0.00
ATOM   4459  N   PRO B 309      64.616 -57.222  -1.863  1.00 44.59
ATOM   4460  CA  PRO B 309      65.350 -58.391  -1.372  1.00 44.72
ATOM   4461  C   PRO B 309      66.277 -59.032  -2.411  1.00 44.14
ATOM   4462  O   PRO B 309      67.330 -59.555  -2.051  1.00 44.15
ATOM   4463  CB  PRO B 309      64.233 -59.358  -0.981  1.00 44.23
ATOM   4464  CG  PRO B 309      63.115 -58.464  -0.564  1.00 45.22
ATOM   4465  CD  PRO B 309      63.198 -57.250  -1.461  1.00 43.83
ATOM   4466  H   PRO B 309      66.023 -58.119  -0.559  1.00  0.00
ATOM   4467  H   PRO B 309      64.522 -60.054  -0.194  1.00  0.00
ATOM   4468  H   PRO B 309      63.938 -60.005  -1.807  1.00  0.00
ATOM   4469  H   PRO B 309      63.213 -58.187   0.486  1.00  0.00
ATOM   4470  H   PRO B 309      62.152 -58.967  -0.652  1.00  0.00
ATOM   4471  H   PRO B 309      62.536 -57.320  -2.324  1.00  0.00
ATOM   4472  H   PRO B 309      62.881 -56.326  -0.976  1.00  0.00
ATOM   4473  N   ARG B 310      65.888 -58.991  -3.682  1.00 44.78
ATOM   4474  CA  ARG B 310      66.697 -59.568  -4.757  1.00 45.38
ATOM   4475  C   ARG B 310      68.043 -58.871  -4.945  1.00 45.88
ATOM   4476  O   ARG B 310      68.942 -59.414  -5.581  1.00 46.15
ATOM   4477  CB  ARG B 310      65.934 -59.527  -6.082  1.00 45.73
ATOM   4478  CG  ARG B 310      64.764 -60.482  -6.170  1.00 47.42
ATOM   4479  CD  ARG B 310      63.961 -60.230  -7.438  1.00 47.64
ATOM   4480  NE  ARG B 310      63.240 -58.962  -7.384  1.00 42.16
ATOM   4481  CZ  ARG B 310      62.388 -58.547  -8.315  1.00 45.13
ATOM   4482  NH1 ARG B 310      62.150 -59.303  -9.379  1.00 42.00
ATOM   4483  NH2 ARG B 310      61.772 -57.377  -8.185  1.00 43.05
ATOM   4484  H   ARG B 310      64.992 -58.541  -3.917  1.00  0.00
ATOM   4485  H   ARG B 310      66.897 -60.597  -4.458  1.00  0.00
ATOM   4486  H   ARG B 310      66.633 -59.810  -6.869  1.00  0.00
ATOM   4487  H   ARG B 310      65.520 -58.523  -6.178  1.00  0.00
ATOM   4488  H   ARG B 310      64.119 -60.324  -5.306  1.00  0.00
ATOM   4489  H   ARG B 310      65.143 -61.504  -6.184  1.00  0.00
ATOM   4490  H   ARG B 310      63.234 -61.029  -7.584  1.00  0.00
ATOM   4491  H   ARG B 310      64.658 -60.156  -8.273  1.00  0.00
ATOM   4492  H   ARG B 310      63.402 -58.350  -6.572  1.00  0.00
ATOM   4493  H   ARG B 310      61.490 -58.982 -10.101  1.00  0.00
ATOM   4494  H   ARG B 310      62.626 -60.211  -9.483  1.00  0.00
ATOM   4495  H   ARG B 310      61.112 -57.059  -8.909  1.00  0.00
ATOM   4496  H   ARG B 310      61.954 -56.788  -7.360  1.00  0.00
ATOM   4497  N   ASN B 311      68.176 -57.663  -4.409  1.00 47.02
ATOM   4498  CA  ASN B 311      69.397 -56.888  -4.595  1.00 47.21
ATOM   4499  C   ASN B 311      70.217 -56.768  -3.315  1.00 47.18
ATOM   4500  O   ASN B 311      70.962 -55.805  -3.128  1.00 46.43
ATOM   4501  CB  ASN B 311      69.064 -55.504  -5.150  1.00 47.03
ATOM   4502  CG  ASN B 311      68.301 -55.571  -6.456  1.00 48.35
ATOM   4503  OD1 ASN B 311      68.526 -56.463  -7.272  1.00 50.50
ATOM   4504  ND2 ASN B 311      67.393 -54.623  -6.664  1.00 54.89
ATOM   4505  H   ASN B 311      67.404 -57.267  -3.853  1.00  0.00
ATOM   4506  H   ASN B 311      70.013 -57.428  -5.314  1.00  0.00
ATOM   4507  H   ASN B 311      69.999 -54.974  -5.333  1.00  0.00
ATOM   4508  H   ASN B 311      68.430 -54.994  -4.424  1.00  0.00
ATOM   4509  H   ASN B 311      66.844 -54.618  -7.535  1.00  0.00
ATOM   4510  H   ASN B 311      67.239 -53.893  -5.954  1.00  0.00
ATOM   4511  N   LYS B 312      70.076 -57.760  -2.443  1.00 47.11
ATOM   4512  CA  LYS B 312      70.777 -57.775  -1.164  1.00 46.34
ATOM   4513  C   LYS B 312      72.278 -57.554  -1.321  1.00 46.33
ATOM   4514  O   LYS B 312      72.873 -56.766  -0.585  1.00 45.82
ATOM   4515  CB  LYS B 312      70.510 -59.086  -0.423  1.00 46.61
ATOM   4516  CG  LYS B 312      69.234 -59.089   0.403  1.00 46.17
ATOM   4517  CD  LYS B 312      68.951 -60.473   0.966  1.00 51.22
ATOM   4518  CE  LYS B 312      68.089 -60.399   2.217  1.00 51.95
ATOM   4519  NZ  LYS B 312      66.853 -59.599   2.007  1.00 51.56
ATOM   4520  H   LYS B 312      69.451 -58.544  -2.678  1.00  0.00
ATOM   4521  H   LYS B 312      70.387 -56.943  -0.577  1.00  0.00
ATOM   4522  H   LYS B 312      71.339 -59.245   0.267  1.00  0.00
ATOM   4523  H   LYS B 312      70.399 -59.864  -1.178  1.00  0.00
ATOM   4524  H   LYS B 312      68.403 -58.796  -0.238  1.00  0.00
ATOM   4525  H   LYS B 312      69.353 -58.392   1.232  1.00  0.00
ATOM   4526  H   LYS B 312      69.900 -60.940   1.227  1.00  0.00
ATOM   4527  H   LYS B 312      68.417 -61.050   0.212  1.00  0.00
ATOM   4528  H   LYS B 312      68.663 -59.929   3.016  1.00  0.00
ATOM   4529  H   LYS B 312      67.776 -61.412   2.471  1.00  0.00
ATOM   4530  H   LYS B 312      66.336 -59.604   2.898  1.00  0.00
ATOM   4531  H   LYS B 312      67.150 -58.649   1.742  1.00  0.00
ATOM   4532  H   LYS B 312      66.321 -60.058   1.254  1.00  0.00
ATOM   4533  N   ARG B 313      72.890 -58.249  -2.276  1.00 46.79
ATOM   4534  CA  ARG B 313      74.332 -58.132  -2.477  1.00 47.34
ATOM   4535  C   ARG B 313      74.723 -56.734  -2.958  1.00 47.59
ATOM   4536  O   ARG B 313      75.777 -56.216  -2.585  1.00 47.40
ATOM   4537  CB  ARG B 313      74.874 -59.224  -3.418  1.00 46.80
ATOM   4538  CG  ARG B 313      74.354 -59.187  -4.852  1.00 49.05
ATOM   4539  CD  ARG B 313      73.413 -60.350  -5.168  1.00 47.37
ATOM   4540  NE  ARG B 313      72.063 -60.157  -4.642  1.00 49.11
ATOM   4541  CZ  ARG B 313      71.564 -60.812  -3.599  1.00 50.21
ATOM   4542  NH1 ARG B 313      72.304 -61.712  -2.963  1.00 56.70
ATOM   4543  NH2 ARG B 313      70.324 -60.573  -3.193  1.00 46.53
ATOM   4544  H   ARG B 313      72.341 -58.877  -2.880  1.00  0.00
ATOM   4545  H   ARG B 313      74.800 -58.286  -1.505  1.00  0.00
ATOM   4546  H   ARG B 313      74.560 -60.181  -3.002  1.00  0.00
ATOM   4547  H   ARG B 313      75.950 -59.064  -3.485  1.00  0.00
ATOM   4548  H   ARG B 313      75.212 -59.260  -5.520  1.00  0.00
ATOM   4549  H   ARG B 313      73.798 -58.259  -4.983  1.00  0.00
ATOM   4550  H   ARG B 313      73.808 -61.268  -4.733  1.00  0.00
ATOM   4551  H   ARG B 313      73.305 -60.401  -6.251  1.00  0.00
ATOM   4552  H   ARG B 313      71.458 -59.467  -5.111  1.00  0.00
ATOM   4553  H   ARG B 313      71.916 -62.219  -2.155  1.00  0.00
ATOM   4554  H   ARG B 313      73.266 -61.903  -3.278  1.00  0.00
ATOM   4555  H   ARG B 313      69.940 -61.082  -2.384  1.00  0.00
ATOM   4556  H   ARG B 313      69.745 -59.878  -3.686  1.00  0.00
ATOM   4557  N   HIS B 314      73.867 -56.123  -3.773  1.00 47.70
ATOM   4558  CA  HIS B 314      74.102 -54.758  -4.233  1.00 48.52
ATOM   4559  C   HIS B 314      73.992 -53.771  -3.072  1.00 47.92
ATOM   4560  O   HIS B 314      74.824 -52.878  -2.917  1.00 47.21
ATOM   4561  CB  HIS B 314      73.115 -54.374  -5.338  1.00 49.15
ATOM   4562  CG  HIS B 314      73.232 -55.208  -6.576  1.00 50.94
ATOM   4563  ND1 HIS B 314      74.423 -55.384  -7.247  1.00 51.81
ATOM   4564  CD2 HIS B 314      72.300 -55.897  -7.276  1.00 51.70
ATOM   4565  CE1 HIS B 314      74.222 -56.154  -8.301  1.00 52.06
ATOM   4566  NE2 HIS B 314      72.942 -56.479  -8.342  1.00 51.44
ATOM   4567  H   HIS B 314      73.022 -56.623  -4.085  1.00  0.00
ATOM   4568  H   HIS B 314      75.112 -54.714  -4.639  1.00  0.00
ATOM   4569  H   HIS B 314      73.311 -53.341  -5.625  1.00  0.00
ATOM   4570  H   HIS B 314      72.111 -54.543  -4.948  1.00  0.00
ATOM   4571  H   HIS B 314      75.328 -54.978  -6.970  1.00  0.00
ATOM   4572  H   HIS B 314      71.239 -55.975  -7.038  1.00  0.00
ATOM   4573  H   HIS B 314      74.983 -56.468  -9.016  1.00  0.00
ATOM   4574  N   LEU B 315      72.953 -53.937  -2.261  1.00 47.89
ATOM   4575  CA  LEU B 315      72.772 -53.111  -1.078  1.00 48.70
ATOM   4576  C   LEU B 315      73.971 -53.269  -0.152  1.00 50.43
ATOM   4577  O   LEU B 315      74.407 -52.311   0.486  1.00 51.36
ATOM   4578  CB  LEU B 315      71.484 -53.500  -0.353  1.00 47.77
ATOM   4579  CG  LEU B 315      71.121 -52.722   0.910  1.00 46.61
ATOM   4580  CD1 LEU B 315      70.994 -51.234   0.608  1.00 51.67
ATOM   4581  CD2 LEU B 315      69.828 -53.265   1.499  1.00 44.02
ATOM   4582  H   LEU B 315      72.259 -54.668  -2.475  1.00  0.00
ATOM   4583  H   LEU B 315      72.694 -52.067  -1.381  1.00  0.00
ATOM   4584  H   LEU B 315      71.629 -54.531  -0.030  1.00  0.00
ATOM   4585  H   LEU B 315      70.679 -53.301  -1.060  1.00  0.00
ATOM   4586  H   LEU B 315      71.919 -52.848   1.642  1.00  0.00
ATOM   4587  H   LEU B 315      70.735 -50.740   1.544  1.00  0.00
ATOM   4588  H   LEU B 315      71.960 -50.902   0.228  1.00  0.00
ATOM   4589  H   LEU B 315      70.207 -51.126  -0.138  1.00  0.00
ATOM   4590  H   LEU B 315      69.614 -52.679   2.393  1.00  0.00
ATOM   4591  H   LEU B 315      69.056 -53.142   0.740  1.00  0.00
ATOM   4592  H   LEU B 315      70.001 -54.315   1.734  1.00  0.00
ATOM   4593  N   ALA B 316      74.503 -54.485  -0.089  1.00 52.08
ATOM   4594  CA  ALA B 316      75.674 -54.767   0.728  1.00 53.01
ATOM   4595  C   ALA B 316      76.892 -54.023   0.195  1.00 53.92
ATOM   4596  O   ALA B 316      77.588 -53.334   0.942  1.00 54.35
ATOM   4597  CB  ALA B 316      75.939 -56.261   0.767  1.00 53.81
ATOM   4598  H   ALA B 316      74.075 -55.248  -0.633  1.00  0.00
ATOM   4599  H   ALA B 316      75.480 -54.421   1.743  1.00  0.00
ATOM   4600  H   ALA B 316      76.821 -56.412   1.389  1.00  0.00
ATOM   4601  H   ALA B 316      75.054 -56.730   1.198  1.00  0.00
ATOM   4602  H   ALA B 316      76.108 -56.582  -0.261  1.00  0.00
ATOM   4603  N   LYS B 317      77.142 -54.164  -1.103  1.00 54.69
ATOM   4604  CA  LYS B 317      78.294 -53.532  -1.738  1.00 55.44
ATOM   4605  C   LYS B 317      78.242 -52.009  -1.630  1.00 56.68
ATOM   4606  O   LYS B 317      79.279 -51.349  -1.556  1.00 57.32
ATOM   4607  CB  LYS B 317      78.400 -53.955  -3.206  1.00 54.53
ATOM   4608  CG  LYS B 317      79.668 -53.477  -3.893  1.00 52.33
ATOM   4609  CD  LYS B 317      79.779 -54.032  -5.301  1.00 50.32
ATOM   4610  CE  LYS B 317      81.102 -53.639  -5.936  1.00 51.70
ATOM   4611  NZ  LYS B 317      81.244 -54.190  -7.312  1.00 54.25
ATOM   4612  H   LYS B 317      76.505 -54.735  -1.676  1.00  0.00
ATOM   4613  H   LYS B 317      79.182 -53.871  -1.205  1.00  0.00
ATOM   4614  H   LYS B 317      77.557 -53.515  -3.739  1.00  0.00
ATOM   4615  H   LYS B 317      78.416 -55.045  -3.229  1.00  0.00
ATOM   4616  H   LYS B 317      80.526 -53.823  -3.316  1.00  0.00
ATOM   4617  H   LYS B 317      79.640 -52.389  -3.952  1.00  0.00
ATOM   4618  H   LYS B 317      78.967 -53.624  -5.903  1.00  0.00
ATOM   4619  H   LYS B 317      79.721 -55.119  -5.255  1.00  0.00
ATOM   4620  H   LYS B 317      81.919 -54.027  -5.327  1.00  0.00
ATOM   4621  H   LYS B 317      81.133 -52.552  -6.015  1.00  0.00
ATOM   4622  H   LYS B 317      82.160 -53.880  -7.668  1.00  0.00
ATOM   4623  H   LYS B 317      81.191 -55.216  -7.233  1.00  0.00
ATOM   4624  H   LYS B 317      80.467 -53.809  -7.871  1.00  0.00
ATOM   4625  N   LEU B 318      77.035 -51.456  -1.620  1.00 57.00
ATOM   4626  CA  LEU B 318      76.870 -50.012  -1.530  1.00 58.60
ATOM   4627  C   LEU B 318      77.225 -49.502  -0.139  1.00 59.52
ATOM   4628  O   LEU B 318      77.878 -48.469   0.004  1.00 59.76
ATOM   4629  CB  LEU B 318      75.441 -49.606  -1.894  1.00 58.74
ATOM   4630  CG  LEU B 318      75.158 -48.104  -1.873  1.00 58.26
ATOM   4631  CD1 LEU B 318      76.127 -47.364  -2.782  1.00 58.28
ATOM   4632  CD2 LEU B 318      73.720 -47.826  -2.272  1.00 57.86
ATOM   4633  H   LEU B 318      76.201 -52.058  -1.677  1.00  0.00
ATOM   4634  H   LEU B 318      77.555 -49.556  -2.245  1.00  0.00
ATOM   4635  H   LEU B 318      74.790 -50.055  -1.144  1.00  0.00
ATOM   4636  H   LEU B 318      75.275 -49.938  -2.919  1.00  0.00
ATOM   4637  H   LEU B 318      75.303 -47.740  -0.856  1.00  0.00
ATOM   4638  H   LEU B 318      75.874 -46.305  -2.723  1.00  0.00
ATOM   4639  H   LEU B 318      77.131 -47.562  -2.407  1.00  0.00
ATOM   4640  H   LEU B 318      75.985 -47.759  -3.788  1.00  0.00
ATOM   4641  H   LEU B 318      73.583 -46.745  -2.238  1.00  0.00
ATOM   4642  H   LEU B 318      73.587 -48.219  -3.280  1.00  0.00
ATOM   4643  H   LEU B 318      73.084 -48.338  -1.550  1.00  0.00
ATOM   4644  N   HIS B 319      76.793 -50.233   0.884  1.00 61.00
ATOM   4645  CA  HIS B 319      77.084 -49.856   2.264  1.00 62.06
ATOM   4646  C   HIS B 319      78.582 -49.857   2.556  1.00 62.91
ATOM   4647  O   HIS B 319      79.049 -49.136   3.437  1.00 63.46
ATOM   4648  CB  HIS B 319      76.340 -50.760   3.251  1.00 61.41
ATOM   4649  CG  HIS B 319      74.991 -50.241   3.643  1.00 62.26
ATOM   4650  ND1 HIS B 319      73.815 -50.827   3.227  1.00 62.22
ATOM   4651  CD2 HIS B 319      74.633 -49.182   4.407  1.00 63.30
ATOM   4652  CE1 HIS B 319      72.791 -50.153   3.720  1.00 60.63
ATOM   4653  NE2 HIS B 319      73.260 -49.150   4.439  1.00 61.68
ATOM   4654  H   HIS B 319      76.242 -51.083   0.699  1.00  0.00
ATOM   4655  H   HIS B 319      76.728 -48.834   2.396  1.00  0.00
ATOM   4656  H   HIS B 319      76.936 -50.839   4.160  1.00  0.00
ATOM   4657  H   HIS B 319      76.171 -51.715   2.754  1.00  0.00
ATOM   4658  H   HIS B 319      73.745 -51.660   2.626  1.00  0.00
ATOM   4659  H   HIS B 319      75.308 -48.485   4.904  1.00  0.00
ATOM   4660  H   HIS B 319      71.738 -50.386   3.560  1.00  0.00
ATOM   4661  N   GLN B 320      79.332 -50.662   1.810  1.00 64.16
ATOM   4662  CA  GLN B 320      80.781 -50.721   1.966  1.00 65.36
ATOM   4663  C   GLN B 320      81.458 -49.476   1.399  1.00 66.02
ATOM   4664  O   GLN B 320      82.459 -49.003   1.936  1.00 66.42
ATOM   4665  CB  GLN B 320      81.343 -51.969   1.284  1.00 65.23
ATOM   4666  CG  GLN B 320      81.043 -53.265   2.013  1.00 65.89
ATOM   4667  CD  GLN B 320      81.622 -54.472   1.303  1.00 66.63
ATOM   4668  OE1 GLN B 320      82.555 -55.105   1.795  1.00 70.01
ATOM   4669  NE2 GLN B 320      81.076 -54.791   0.136  1.00 67.45
ATOM   4670  H   GLN B 320      78.878 -51.259   1.104  1.00  0.00
ATOM   4671  H   GLN B 320      80.992 -50.767   3.034  1.00  0.00
ATOM   4672  H   GLN B 320      82.427 -51.863   1.249  1.00  0.00
ATOM   4673  H   GLN B 320      80.869 -52.041   0.305  1.00  0.00
ATOM   4674  H   GLN B 320      79.961 -53.386   2.057  1.00  0.00
ATOM   4675  H   GLN B 320      81.494 -53.208   3.004  1.00  0.00
ATOM   4676  H   GLN B 320      81.428 -55.602  -0.393  1.00  0.00
ATOM   4677  H   GLN B 320      80.300 -54.228  -0.241  1.00  0.00
ATOM   4678  N   GLU B 321      80.903 -48.951   0.312  1.00 66.96
ATOM   4679  CA  GLU B 321      81.484 -47.799  -0.366  1.00 67.64
ATOM   4680  C   GLU B 321      81.322 -46.509   0.437  1.00 68.05
ATOM   4681  O   GLU B 321      82.172 -45.621   0.372  1.00 68.31
ATOM   4682  CB  GLU B 321      80.872 -47.641  -1.760  1.00 67.41
ATOM   4683  CG  GLU B 321      81.302 -46.384  -2.496  1.00 69.10
ATOM   4684  CD  GLU B 321      80.792 -46.346  -3.923  1.00 71.87
ATOM   4685  OE1 GLU B 321      81.188 -47.222  -4.721  1.00 71.61
ATOM   4686  OE2 GLU B 321      79.999 -45.437  -4.248  1.00 74.30
ATOM   4687  H   GLU B 321      80.039 -49.369  -0.062  1.00  0.00
ATOM   4688  H   GLU B 321      82.554 -47.985  -0.461  1.00  0.00
ATOM   4689  H   GLU B 321      79.790 -47.585  -1.636  1.00  0.00
ATOM   4690  H   GLU B 321      81.214 -48.486  -2.357  1.00  0.00
ATOM   4691  H   GLU B 321      82.391 -46.366  -2.527  1.00  0.00
ATOM   4692  H   GLU B 321      80.886 -45.526  -1.968  1.00  0.00
ATOM   4693  N   ILE B 322      80.237 -46.414   1.201  1.00 68.33
ATOM   4694  CA  ILE B 322      79.936 -45.194   1.948  1.00 68.54
ATOM   4695  C   ILE B 322      80.361 -45.256   3.414  1.00 68.93
ATOM   4696  O   ILE B 322      80.770 -44.246   3.987  1.00 68.92
ATOM   4697  CB  ILE B 322      78.442 -44.838   1.870  1.00 68.68
ATOM   4698  CG1 ILE B 322      77.585 -46.042   2.267  1.00 69.29
ATOM   4699  CG2 ILE B 322      78.082 -44.367   0.470  1.00 69.32
ATOM   4700  CD1 ILE B 322      76.097 -45.814   2.099  1.00 68.58
ATOM   4701  H   ILE B 322      79.595 -47.217   1.268  1.00  0.00
ATOM   4702  H   ILE B 322      80.526 -44.415   1.466  1.00  0.00
ATOM   4703  H   ILE B 322      78.242 -44.026   2.570  1.00  0.00
ATOM   4704  H   ILE B 322      77.766 -46.246   3.322  1.00  0.00
ATOM   4705  H   ILE B 322      77.856 -46.866   1.607  1.00  0.00
ATOM   4706  H   ILE B 322      77.018 -44.131   0.477  1.00  0.00
ATOM   4707  H   ILE B 322      78.691 -43.487   0.263  1.00  0.00
ATOM   4708  H   ILE B 322      78.311 -45.187  -0.211  1.00  0.00
ATOM   4709  H   ILE B 322      75.597 -46.731   2.410  1.00  0.00
ATOM   4710  H   ILE B 322      75.830 -44.971   2.736  1.00  0.00
ATOM   4711  H   ILE B 322      75.925 -45.596   1.045  1.00  0.00
ATOM   4712  N   ASP B 323      80.259 -46.436   4.019  1.00 69.48
ATOM   4713  CA  ASP B 323      80.665 -46.613   5.410  1.00 70.04
ATOM   4714  C   ASP B 323      81.975 -45.880   5.682  1.00 70.12
ATOM   4715  O   ASP B 323      82.137 -45.236   6.718  1.00 70.01
ATOM   4716  CB  ASP B 323      80.819 -48.099   5.749  1.00 70.35
ATOM   4717  CG  ASP B 323      79.487 -48.821   5.839  1.00 71.27
ATOM   4718  OD1 ASP B 323      78.439 -48.176   5.617  1.00 73.65
ATOM   4719  OD2 ASP B 323      79.487 -50.036   6.133  1.00 70.44
ATOM   4720  H   ASP B 323      79.886 -47.241   3.496  1.00  0.00
ATOM   4721  H   ASP B 323      79.885 -46.191   6.044  1.00  0.00
ATOM   4722  H   ASP B 323      81.309 -48.179   6.719  1.00  0.00
ATOM   4723  H   ASP B 323      81.392 -48.567   4.948  1.00  0.00
ATOM   4724  N   GLU B 324      82.902 -45.985   4.736  1.00 70.14
ATOM   4725  CA  GLU B 324      84.213 -45.359   4.853  1.00 70.02
ATOM   4726  C   GLU B 324      84.117 -43.863   5.138  1.00 69.17
ATOM   4727  O   GLU B 324      84.855 -43.331   5.967  1.00 69.06
ATOM   4728  CB  GLU B 324      85.023 -45.597   3.575  1.00 70.45
ATOM   4729  CG  GLU B 324      86.320 -44.805   3.488  1.00 73.28
ATOM   4730  CD  GLU B 324      87.294 -45.149   4.599  1.00 78.76
ATOM   4731  OE1 GLU B 324      86.852 -45.678   5.642  1.00 80.48
ATOM   4732  OE2 GLU B 324      88.503 -44.887   4.429  1.00 81.35
ATOM   4733  H   GLU B 324      82.686 -46.529   3.888  1.00  0.00
ATOM   4734  H   GLU B 324      84.718 -45.820   5.702  1.00  0.00
ATOM   4735  H   GLU B 324      84.402 -45.282   2.736  1.00  0.00
ATOM   4736  H   GLU B 324      85.299 -46.651   3.566  1.00  0.00
ATOM   4737  H   GLU B 324      86.075 -43.747   3.575  1.00  0.00
ATOM   4738  H   GLU B 324      86.798 -45.051   2.540  1.00  0.00
ATOM   4739  N   PHE B 325      83.198 -43.191   4.451  1.00 68.18
ATOM   4740  CA  PHE B 325      83.095 -41.735   4.522  1.00 67.34
ATOM   4741  C   PHE B 325      82.581 -41.221   5.859  1.00 66.56
ATOM   4742  O   PHE B 325      81.843 -41.915   6.558  1.00 66.05
ATOM   4743  CB  PHE B 325      82.215 -41.206   3.388  1.00 67.70
ATOM   4744  CG  PHE B 325      82.782 -41.450   2.025  1.00 68.34
ATOM   4745  CD1 PHE B 325      82.262 -42.441   1.210  1.00 69.86
ATOM   4746  CD2 PHE B 325      83.847 -40.697   1.561  1.00 68.13
ATOM   4747  CE1 PHE B 325      82.789 -42.670  -0.046  1.00 71.92
ATOM   4748  CE2 PHE B 325      84.378 -40.922   0.307  1.00 69.78
ATOM   4749  CZ  PHE B 325      83.849 -41.910  -0.498  1.00 70.93
ATOM   4750  H   PHE B 325      82.541 -43.711   3.852  1.00  0.00
ATOM   4751  H   PHE B 325      84.112 -41.357   4.415  1.00  0.00
ATOM   4752  H   PHE B 325      82.110 -40.128   3.509  1.00  0.00
ATOM   4753  H   PHE B 325      81.269 -41.745   3.431  1.00  0.00
ATOM   4754  H   PHE B 325      81.428 -43.047   1.563  1.00  0.00
ATOM   4755  H   PHE B 325      84.271 -39.917   2.193  1.00  0.00
ATOM   4756  H   PHE B 325      82.368 -43.450  -0.680  1.00  0.00
ATOM   4757  H   PHE B 325      85.215 -40.320  -0.047  1.00  0.00
ATOM   4758  H   PHE B 325      84.267 -42.090  -1.488  1.00  0.00
ATOM   4759  N   PRO B 326      82.976 -39.989   6.213  1.00 66.28
ATOM   4760  CA  PRO B 326      82.533 -39.306   7.420  1.00 66.47
ATOM   4761  C   PRO B 326      81.147 -38.705   7.223  1.00 66.88
ATOM   4762  O   PRO B 326      80.547 -38.871   6.162  1.00 67.24
ATOM   4763  CB  PRO B 326      83.570 -38.187   7.601  1.00 66.27
ATOM   4764  CG  PRO B 326      84.572 -38.348   6.480  1.00 65.97
ATOM   4765  CD  PRO B 326      83.909 -39.166   5.432  1.00 66.16
ATOM   4766  H   PRO B 326      82.462 -39.974   8.279  1.00  0.00
ATOM   4767  H   PRO B 326      84.059 -38.245   8.574  1.00  0.00
ATOM   4768  H   PRO B 326      83.099 -37.205   7.551  1.00  0.00
ATOM   4769  H   PRO B 326      85.488 -38.827   6.826  1.00  0.00
ATOM   4770  H   PRO B 326      84.861 -37.379   6.074  1.00  0.00
ATOM   4771  H   PRO B 326      83.405 -38.564   4.676  1.00  0.00
ATOM   4772  H   PRO B 326      84.605 -39.758   4.838  1.00  0.00
ATOM   4773  N   ALA B 327      80.648 -38.008   8.239  1.00 67.41
ATOM   4774  CA  ALA B 327      79.328 -37.394   8.169  1.00 67.65
ATOM   4775  C   ALA B 327      79.266 -36.334   7.075  1.00 67.86
ATOM   4776  O   ALA B 327      78.401 -36.382   6.201  1.00 68.27
ATOM   4777  CB  ALA B 327      78.948 -36.795   9.516  1.00 67.72
ATOM   4778  H   ALA B 327      81.208 -37.899   9.097  1.00  0.00
ATOM   4779  H   ALA B 327      78.609 -38.174   7.918  1.00  0.00
ATOM   4780  H   ALA B 327      77.958 -36.354   9.401  1.00  0.00
ATOM   4781  H   ALA B 327      78.946 -37.611  10.239  1.00  0.00
ATOM   4782  H   ALA B 327      79.701 -36.044   9.755  1.00  0.00
ATOM   4783  N   GLN B 328      80.191 -35.381   7.126  1.00 68.09
ATOM   4784  CA  GLN B 328      80.229 -34.293   6.157  1.00 68.35
ATOM   4785  C   GLN B 328      81.003 -34.700   4.907  1.00 68.46
ATOM   4786  O   GLN B 328      82.223 -34.552   4.845  1.00 68.04
ATOM   4787  CB  GLN B 328      80.850 -33.043   6.784  1.00 68.95
ATOM   4788  CG  GLN B 328      80.730 -31.783   5.937  1.00 69.46
ATOM   4789  CD  GLN B 328      81.364 -30.570   6.596  1.00 70.01
ATOM   4790  OE1 GLN B 328      81.172 -29.438   6.152  1.00 69.90
ATOM   4791  NE2 GLN B 328      82.122 -30.802   7.663  1.00 68.61
ATOM   4792  H   GLN B 328      80.901 -35.412   7.871  1.00  0.00
ATOM   4793  H   GLN B 328      79.204 -34.066   5.862  1.00  0.00
ATOM   4794  H   GLN B 328      81.914 -33.241   6.911  1.00  0.00
ATOM   4795  H   GLN B 328      80.311 -32.851   7.712  1.00  0.00
ATOM   4796  H   GLN B 328      79.670 -31.572   5.797  1.00  0.00
ATOM   4797  H   GLN B 328      81.252 -31.961   4.997  1.00  0.00
ATOM   4798  H   GLN B 328      82.578 -30.018   8.151  1.00  0.00
ATOM   4799  H   GLN B 328      82.254 -31.766   8.002  1.00  0.00
ATOM   4800  N   LEU B 329      80.285 -35.215   3.913  1.00 69.11
ATOM   4801  CA  LEU B 329      80.899 -35.645   2.661  1.00 69.72
ATOM   4802  C   LEU B 329      81.468 -34.468   1.877  1.00 70.73
ATOM   4803  O   LEU B 329      80.950 -33.353   1.945  1.00 71.14
ATOM   4804  CB  LEU B 329      79.892 -36.411   1.803  1.00 68.95
ATOM   4805  CG  LEU B 329      79.513 -37.804   2.306  1.00 68.48
ATOM   4806  CD1 LEU B 329      78.320 -38.346   1.537  1.00 69.21
ATOM   4807  CD2 LEU B 329      80.698 -38.748   2.201  1.00 67.98
ATOM   4808  H   LEU B 329      79.266 -35.313   4.030  1.00  0.00
ATOM   4809  H   LEU B 329      81.726 -36.308   2.916  1.00  0.00
ATOM   4810  H   LEU B 329      80.362 -36.553   0.830  1.00  0.00
ATOM   4811  H   LEU B 329      78.975 -35.822   1.806  1.00  0.00
ATOM   4812  H   LEU B 329      79.231 -37.726   3.356  1.00  0.00
ATOM   4813  H   LEU B 329      78.103 -39.334   1.941  1.00  0.00
ATOM   4814  H   LEU B 329      77.495 -37.652   1.698  1.00  0.00
ATOM   4815  H   LEU B 329      78.612 -38.393   0.488  1.00  0.00
ATOM   4816  H   LEU B 329      80.367 -39.718   2.572  1.00  0.00
ATOM   4817  H   LEU B 329      80.979 -38.791   1.149  1.00  0.00
ATOM   4818  H   LEU B 329      81.494 -38.329   2.816  1.00  0.00
ATOM   4819  N   ASN B 330      82.534 -34.730   1.127  1.00 71.87
ATOM   4820  CA  ASN B 330      83.220 -33.690   0.369  1.00 72.63
ATOM   4821  C   ASN B 330      83.061 -33.868  -1.141  1.00 73.18
ATOM   4822  O   ASN B 330      82.868 -34.982  -1.630  1.00 73.59
ATOM   4823  CB  ASN B 330      84.703 -33.662   0.743  1.00 72.29
ATOM   4824  CG  ASN B 330      85.391 -32.387   0.305  1.00 72.66
ATOM   4825  OD1 ASN B 330      86.593 -32.217   0.511  1.00 72.23
ATOM   4826  ND2 ASN B 330      84.632 -31.481  -0.301  1.00 73.25
ATOM   4827  H   ASN B 330      82.886 -35.697   1.080  1.00  0.00
ATOM   4828  H   ASN B 330      82.757 -32.739   0.631  1.00  0.00
ATOM   4829  H   ASN B 330      85.198 -34.497   0.247  1.00  0.00
ATOM   4830  H   ASN B 330      84.775 -33.716   1.829  1.00  0.00
ATOM   4831  H   ASN B 330      85.046 -30.594  -0.621  1.00  0.00
ATOM   4832  H   ASN B 330      83.630 -31.666  -0.451  1.00  0.00
ATOM   4833  N   TYR B 331      83.144 -32.762  -1.873  1.00 73.53
ATOM   4834  CA  TYR B 331      83.005 -32.786  -3.325  1.00 73.82
ATOM   4835  C   TYR B 331      83.793 -33.935  -3.952  1.00 73.15
ATOM   4836  O   TYR B 331      83.254 -34.708  -4.743  1.00 72.64
ATOM   4837  CB  TYR B 331      83.442 -31.446  -3.924  1.00 74.45
ATOM   4838  CG  TYR B 331      83.516 -31.435  -5.434  1.00 75.65
ATOM   4839  CD1 TYR B 331      82.395 -31.712  -6.206  1.00 75.29
ATOM   4840  CD2 TYR B 331      84.704 -31.133  -6.088  1.00 76.70
ATOM   4841  CE1 TYR B 331      82.458 -31.699  -7.587  1.00 75.97
ATOM   4842  CE2 TYR B 331      84.777 -31.117  -7.468  1.00 77.12
ATOM   4843  CZ  TYR B 331      83.651 -31.401  -8.212  1.00 77.30
ATOM   4844  OH  TYR B 331      83.720 -31.386  -9.586  1.00 78.92
ATOM   4845  H   TYR B 331      83.311 -31.862  -1.401  1.00  0.00
ATOM   4846  H   TYR B 331      81.952 -32.950  -3.553  1.00  0.00
ATOM   4847  H   TYR B 331      84.443 -31.228  -3.552  1.00  0.00
ATOM   4848  H   TYR B 331      82.690 -30.709  -3.644  1.00  0.00
ATOM   4849  H   TYR B 331      81.450 -31.944  -5.715  1.00  0.00
ATOM   4850  H   TYR B 331      85.594 -30.905  -5.502  1.00  0.00
ATOM   4851  H   TYR B 331      81.570 -31.923  -8.178  1.00  0.00
ATOM   4852  H   TYR B 331      85.718 -30.882  -7.965  1.00  0.00
ATOM   4853  H   TYR B 331      82.781 -31.622  -9.937  1.00  0.00
ATOM   4854  N   ASP B 332      85.066 -34.044  -3.592  1.00 72.97
ATOM   4855  CA  ASP B 332      85.925 -35.091  -4.135  1.00 73.38
ATOM   4856  C   ASP B 332      85.382 -36.488  -3.848  1.00 72.78
ATOM   4857  O   ASP B 332      85.133 -37.267  -4.767  1.00 73.26
ATOM   4858  CB  ASP B 332      87.351 -34.958  -3.590  1.00 73.76
ATOM   4859  CG  ASP B 332      88.143 -33.862  -4.282  1.00 75.12
ATOM   4860  OD1 ASP B 332      87.694 -33.382  -5.346  1.00 77.28
ATOM   4861  OD2 ASP B 332      89.217 -33.485  -3.766  1.00 74.48
ATOM   4862  H   ASP B 332      85.456 -33.374  -2.914  1.00  0.00
ATOM   4863  H   ASP B 332      85.941 -34.960  -5.217  1.00  0.00
ATOM   4864  H   ASP B 332      87.870 -35.902  -3.757  1.00  0.00
ATOM   4865  H   ASP B 332      87.283 -34.697  -2.534  1.00  0.00
ATOM   4866  N   ASN B 333      85.195 -36.799  -2.570  1.00 71.75
ATOM   4867  CA  ASN B 333      84.766 -38.134  -2.165  1.00 70.89
ATOM   4868  C   ASN B 333      83.420 -38.562  -2.752  1.00 70.05
ATOM   4869  O   ASN B 333      83.130 -39.753  -2.855  1.00 69.26
ATOM   4870  CB  ASN B 333      84.771 -38.263  -0.639  1.00 71.18
ATOM   4871  CG  ASN B 333      84.345 -36.986   0.055  1.00 70.46
ATOM   4872  OD1 ASN B 333      85.174 -36.251   0.593  1.00 67.64
ATOM   4873  ND2 ASN B 333      83.047 -36.711   0.041  1.00 72.57
ATOM   4874  H   ASN B 333      85.356 -36.082  -1.849  1.00  0.00
ATOM   4875  H   ASN B 333      85.497 -38.825  -2.585  1.00  0.00
ATOM   4876  H   ASN B 333      85.786 -38.497  -0.317  1.00  0.00
ATOM   4877  H   ASN B 333      84.055 -39.038  -0.366  1.00  0.00
ATOM   4878  H   ASN B 333      82.697 -35.856   0.497  1.00  0.00
ATOM   4879  H   ASN B 333      82.390 -37.352  -0.426  1.00  0.00
ATOM   4880  N   VAL B 334      82.604 -37.588  -3.140  1.00 70.38
ATOM   4881  CA  VAL B 334      81.333 -37.881  -3.793  1.00 70.89
ATOM   4882  C   VAL B 334      81.520 -37.983  -5.302  1.00 71.11
ATOM   4883  O   VAL B 334      80.825 -38.744  -5.977  1.00 70.81
ATOM   4884  CB  VAL B 334      80.278 -36.802  -3.496  1.00 70.54
ATOM   4885  CG1 VAL B 334      79.013 -37.067  -4.295  1.00 71.40
ATOM   4886  CG2 VAL B 334      79.975 -36.752  -2.009  1.00 70.87
ATOM   4887  H   VAL B 334      82.874 -36.607  -2.977  1.00  0.00
ATOM   4888  H   VAL B 334      80.982 -38.833  -3.395  1.00  0.00
ATOM   4889  H   VAL B 334      80.676 -35.833  -3.795  1.00  0.00
ATOM   4890  H   VAL B 334      78.307 -36.276  -4.045  1.00  0.00
ATOM   4891  H   VAL B 334      79.291 -37.044  -5.349  1.00  0.00
ATOM   4892  H   VAL B 334      78.646 -38.048  -3.994  1.00  0.00
ATOM   4893  H   VAL B 334      79.226 -35.974  -1.862  1.00  0.00
ATOM   4894  H   VAL B 334      79.598 -37.735  -1.727  1.00  0.00
ATOM   4895  H   VAL B 334      80.910 -36.515  -1.501  1.00  0.00
ATOM   4896  N   MET B 335      82.467 -37.212  -5.823  1.00 71.88
ATOM   4897  CA  MET B 335      82.732 -37.180  -7.255  1.00 72.85
ATOM   4898  C   MET B 335      83.479 -38.417  -7.742  1.00 73.02
ATOM   4899  O   MET B 335      83.006 -39.124  -8.631  1.00 73.51
ATOM   4900  CB  MET B 335      83.523 -35.922  -7.620  1.00 73.30
ATOM   4901  CG  MET B 335      82.730 -34.635  -7.509  1.00 73.94
ATOM   4902  SD  MET B 335      81.429 -34.516  -8.749  1.00 78.39
ATOM   4903  CE  MET B 335      80.356 -35.871  -8.270  1.00 76.34
ATOM   4904  H   MET B 335      83.031 -36.619  -5.197  1.00  0.00
ATOM   4905  H   MET B 335      81.763 -37.167  -7.754  1.00  0.00
ATOM   4906  H   MET B 335      83.834 -36.019  -8.660  1.00  0.00
ATOM   4907  H   MET B 335      84.348 -35.845  -6.912  1.00  0.00
ATOM   4908  H   MET B 335      83.486 -33.894  -7.769  1.00  0.00
ATOM   4909  H   MET B 335      82.401 -34.552  -6.473  1.00  0.00
ATOM   4910  H   MET B 335      79.523 -35.882  -8.973  1.00  0.00
ATOM   4911  H   MET B 335      80.949 -36.784  -8.330  1.00  0.00
ATOM   4912  H   MET B 335      80.024 -35.670  -7.252  1.00  0.00
ATOM   4913  N   GLU B 336      84.643 -38.676  -7.154  1.00 72.82
ATOM   4914  CA  GLU B 336      85.545 -39.705  -7.666  1.00 72.59
ATOM   4915  C   GLU B 336      85.806 -40.848  -6.684  1.00 71.81
ATOM   4916  O   GLU B 336      86.626 -41.725  -6.955  1.00 71.61
ATOM   4917  CB  GLU B 336      86.871 -39.068  -8.093  1.00 73.16
ATOM   4918  CG  GLU B 336      86.711 -37.926  -9.088  1.00 73.95
ATOM   4919  CD  GLU B 336      87.947 -37.055  -9.181  1.00 75.00
ATOM   4920  OE1 GLU B 336      87.892 -36.014  -9.869  1.00 76.98
ATOM   4921  OE2 GLU B 336      88.973 -37.408  -8.563  1.00 74.33
ATOM   4922  H   GLU B 336      84.915 -38.139  -6.318  1.00  0.00
ATOM   4923  H   GLU B 336      85.042 -40.153  -8.523  1.00  0.00
ATOM   4924  H   GLU B 336      87.467 -39.841  -8.578  1.00  0.00
ATOM   4925  H   GLU B 336      87.335 -38.652  -7.199  1.00  0.00
ATOM   4926  H   GLU B 336      85.884 -37.299  -8.755  1.00  0.00
ATOM   4927  H   GLU B 336      86.538 -38.361 -10.072  1.00  0.00
ATOM   4928  N   GLU B 337      85.111 -40.839  -5.550  1.00 71.05
ATOM   4929  CA  GLU B 337      85.263 -41.903  -4.559  1.00 69.72
ATOM   4930  C   GLU B 337      83.960 -42.667  -4.329  1.00 68.81
ATOM   4931  O   GLU B 337      83.883 -43.538  -3.464  1.00 68.74
ATOM   4932  CB  GLU B 337      85.801 -41.347  -3.238  1.00 69.67
ATOM   4933  CG  GLU B 337      87.233 -40.840  -3.322  1.00 70.70
ATOM   4934  CD  GLU B 337      87.847 -40.589  -1.958  1.00 71.26
ATOM   4935  OE1 GLU B 337      87.099 -40.579  -0.957  1.00 71.28
ATOM   4936  OE2 GLU B 337      89.081 -40.402  -1.888  1.00 71.03
ATOM   4937  H   GLU B 337      84.453 -40.068  -5.367  1.00  0.00
ATOM   4938  H   GLU B 337      85.988 -42.611  -4.961  1.00  0.00
ATOM   4939  H   GLU B 337      85.786 -42.157  -2.509  1.00  0.00
ATOM   4940  H   GLU B 337      85.176 -40.497  -2.965  1.00  0.00
ATOM   4941  H   GLU B 337      87.224 -39.894  -3.864  1.00  0.00
ATOM   4942  H   GLU B 337      87.830 -41.605  -3.819  1.00  0.00
ATOM   4943  N   MET B 338      82.939 -42.333  -5.111  1.00 67.58
ATOM   4944  CA  MET B 338      81.674 -43.054  -5.066  1.00 66.73
ATOM   4945  C   MET B 338      81.328 -43.603  -6.447  1.00 65.44
ATOM   4946  O   MET B 338      80.413 -43.106  -7.107  1.00 64.46
ATOM   4947  CB  MET B 338      80.550 -42.153  -4.552  1.00 66.63
ATOM   4948  CG  MET B 338      80.787 -41.602  -3.156  1.00 66.45
ATOM   4949  SD  MET B 338      79.339 -40.752  -2.501  1.00 66.40
ATOM   4950  CE  MET B 338      78.213 -42.129  -2.296  1.00 67.27
ATOM   4951  H   MET B 338      83.045 -41.545  -5.765  1.00  0.00
ATOM   4952  H   MET B 338      81.782 -43.889  -4.374  1.00  0.00
ATOM   4953  H   MET B 338      79.641 -42.753  -4.512  1.00  0.00
ATOM   4954  H   MET B 338      80.489 -41.298  -5.225  1.00  0.00
ATOM   4955  H   MET B 338      81.546 -40.843  -3.346  1.00  0.00
ATOM   4956  H   MET B 338      81.166 -42.423  -2.547  1.00  0.00
ATOM   4957  H   MET B 338      77.283 -41.724  -1.896  1.00  0.00
ATOM   4958  H   MET B 338      78.071 -42.574  -3.281  1.00  0.00
ATOM   4959  H   MET B 338      78.684 -42.825  -1.601  1.00  0.00
ATOM   4960  N   PRO B 339      82.070 -44.633  -6.886  1.00 64.01
ATOM   4961  CA  PRO B 339      81.898 -45.257  -8.194  1.00 62.71
ATOM   4962  C   PRO B 339      80.654 -46.137  -8.261  1.00 61.69
ATOM   4963  O   PRO B 339      79.771 -45.892  -9.080  1.00 62.59
ATOM   4964  CB  PRO B 339      83.159 -46.111  -8.340  1.00 62.74
ATOM   4965  CG  PRO B 339      83.540 -46.445  -6.946  1.00 63.47
ATOM   4966  CD  PRO B 339      83.158 -45.258  -6.112  1.00 63.11
ATOM   4967  H   PRO B 339      81.766 -44.518  -8.984  1.00  0.00
ATOM   4968  H   PRO B 339      83.963 -45.605  -8.874  1.00  0.00
ATOM   4969  H   PRO B 339      82.976 -47.015  -8.921  1.00  0.00
ATOM   4970  H   PRO B 339      84.609 -46.646  -6.877  1.00  0.00
ATOM   4971  H   PRO B 339      83.037 -47.351  -6.608  1.00  0.00
ATOM   4972  H   PRO B 339      82.836 -45.537  -5.109  1.00  0.00
ATOM   4973  H   PRO B 339      83.988 -44.575  -5.929  1.00  0.00
ATOM   4974  N   PHE B 340      80.587 -47.152  -7.406  1.00 60.66
ATOM   4975  CA  PHE B 340      79.452 -48.067  -7.408  1.00 59.74
ATOM   4976  C   PHE B 340      78.150 -47.315  -7.160  1.00 59.23
ATOM   4977  O   PHE B 340      77.122 -47.617  -7.766  1.00 59.08
ATOM   4978  CB  PHE B 340      79.637 -49.175  -6.366  1.00 60.12
ATOM   4979  CG  PHE B 340      78.629 -50.284  -6.477  1.00 58.68
ATOM   4980  CD1 PHE B 340      78.698 -51.197  -7.516  1.00 56.98
ATOM   4981  CD2 PHE B 340      77.610 -50.412  -5.548  1.00 58.53
ATOM   4982  CE1 PHE B 340      77.771 -52.217  -7.627  1.00 55.48
ATOM   4983  CE2 PHE B 340      76.679 -51.431  -5.652  1.00 56.26
ATOM   4984  CZ  PHE B 340      76.761 -52.334  -6.693  1.00 55.18
ATOM   4985  H   PHE B 340      81.351 -47.295  -6.730  1.00  0.00
ATOM   4986  H   PHE B 340      79.400 -48.531  -8.393  1.00  0.00
ATOM   4987  H   PHE B 340      79.527 -48.733  -5.376  1.00  0.00
ATOM   4988  H   PHE B 340      80.615 -49.625  -6.539  1.00  0.00
ATOM   4989  H   PHE B 340      79.494 -51.110  -8.256  1.00  0.00
ATOM   4990  H   PHE B 340      77.540 -49.701  -4.724  1.00  0.00
ATOM   4991  H   PHE B 340      77.838 -52.928  -8.451  1.00  0.00
ATOM   4992  H   PHE B 340      75.882 -51.520  -4.913  1.00  0.00
ATOM   4993  H   PHE B 340      76.030 -53.138  -6.777  1.00  0.00
ATOM   4994  N   ALA B 341      78.200 -46.333  -6.268  1.00 59.03
ATOM   4995  CA  ALA B 341      77.039 -45.495  -5.990  1.00 58.45
ATOM   4996  C   ALA B 341      76.536 -44.843  -7.272  1.00 57.85
ATOM   4997  O   ALA B 341      75.336 -44.642  -7.448  1.00 58.87
ATOM   4998  CB  ALA B 341      77.380 -44.437  -4.955  1.00 58.20
ATOM   4999  H   ALA B 341      79.079 -46.159  -5.760  1.00  0.00
ATOM   5000  H   ALA B 341      76.247 -46.126  -5.588  1.00  0.00
ATOM   5001  H   ALA B 341      76.478 -43.848  -4.792  1.00  0.00
ATOM   5002  H   ALA B 341      77.689 -44.963  -4.052  1.00  0.00
ATOM   5003  H   ALA B 341      78.188 -43.834  -5.370  1.00  0.00
ATOM   5004  N   GLU B 342      77.462 -44.512  -8.164  1.00 57.40
ATOM   5005  CA  GLU B 342      77.103 -43.915  -9.441  1.00 57.21
ATOM   5006  C   GLU B 342      76.568 -44.970 -10.402  1.00 56.84
ATOM   5007  O   GLU B 342      75.640 -44.707 -11.167  1.00 57.48
ATOM   5008  CB  GLU B 342      78.298 -43.190 -10.063  1.00 57.71
ATOM   5009  CG  GLU B 342      77.980 -42.529 -11.396  1.00 57.94
ATOM   5010  CD  GLU B 342      79.086 -41.616 -11.879  1.00 59.21
ATOM   5011  OE1 GLU B 342      80.071 -41.421 -11.135  1.00 57.26
ATOM   5012  OE2 GLU B 342      78.967 -41.091 -13.006  1.00 62.06
ATOM   5013  H   GLU B 342      78.455 -44.681  -7.947  1.00  0.00
ATOM   5014  H   GLU B 342      76.316 -43.184  -9.256  1.00  0.00
ATOM   5015  H   GLU B 342      79.078 -43.930 -10.242  1.00  0.00
ATOM   5016  H   GLU B 342      78.597 -42.400  -9.374  1.00  0.00
ATOM   5017  H   GLU B 342      77.082 -41.925 -11.267  1.00  0.00
ATOM   5018  H   GLU B 342      77.857 -43.318 -12.138  1.00  0.00
ATOM   5019  N   GLN B 343      77.154 -46.163 -10.356  1.00 55.11
ATOM   5020  CA  GLN B 343      76.721 -47.259 -11.213  1.00 54.19
ATOM   5021  C   GLN B 343      75.282 -47.644 -10.903  1.00 53.65
ATOM   5022  O   GLN B 343      74.563 -48.137 -11.770  1.00 53.83
ATOM   5023  CB  GLN B 343      77.625 -48.477 -11.029  1.00 55.98
ATOM   5024  CG  GLN B 343      79.096 -48.229 -11.313  1.00 56.45
ATOM   5025  CD  GLN B 343      79.963 -49.378 -10.841  1.00 59.64
ATOM   5026  OE1 GLN B 343      79.455 -50.403 -10.388  1.00 61.31
ATOM   5027  NE2 GLN B 343      81.278 -49.212 -10.941  1.00 61.09
ATOM   5028  H   GLN B 343      77.932 -46.316  -9.699  1.00  0.00
ATOM   5029  H   GLN B 343      76.786 -46.921 -12.247  1.00  0.00
ATOM   5030  H   GLN B 343      77.290 -49.235 -11.737  1.00  0.00
ATOM   5031  H   GLN B 343      77.555 -48.767  -9.981  1.00  0.00
ATOM   5032  H   GLN B 343      79.402 -47.328 -10.781  1.00  0.00
ATOM   5033  H   GLN B 343      79.224 -48.127 -12.391  1.00  0.00
ATOM   5034  H   GLN B 343      81.916 -49.960 -10.635  1.00  0.00
ATOM   5035  H   GLN B 343      81.659 -48.335 -11.324  1.00  0.00
ATOM   5036  N   CYS B 344      74.868 -47.425  -9.660  1.00 53.15
ATOM   5037  CA  CYS B 344      73.493 -47.694  -9.254  1.00 54.32
ATOM   5038  C   CYS B 344      72.550 -46.658  -9.856  1.00 54.49
ATOM   5039  O   CYS B 344      71.462 -46.985 -10.335  1.00 54.54
ATOM   5040  CB  CYS B 344      73.369 -47.678  -7.729  1.00 53.81
ATOM   5041  SG  CYS B 344      74.284 -48.981  -6.885  1.00 59.12
ATOM   5042  H   CYS B 344      75.534 -47.056  -8.966  1.00  0.00
ATOM   5043  H   CYS B 344      73.218 -48.683  -9.620  1.00  0.00
ATOM   5044  H   CYS B 344      72.314 -47.928  -7.611  1.00  0.00
ATOM   5045  H   CYS B 344      73.636 -46.668  -7.417  1.00  0.00
ATOM   5046  H   CYS B 344      74.124 -48.863  -5.905  1.00  0.00
ATOM   5047  N   ALA B 345      72.971 -45.400  -9.818  1.00 54.10
ATOM   5048  CA  ALA B 345      72.184 -44.330 -10.396  1.00 53.05
ATOM   5049  C   ALA B 345      72.105 -44.522 -11.900  1.00 52.90
ATOM   5050  O   ALA B 345      71.070 -44.265 -12.513  1.00 53.32
ATOM   5051  CB  ALA B 345      72.797 -42.984 -10.066  1.00 54.23
ATOM   5052  H   ALA B 345      73.872 -45.181  -9.370  1.00  0.00
ATOM   5053  H   ALA B 345      71.178 -44.356  -9.976  1.00  0.00
ATOM   5054  H   ALA B 345      72.164 -42.224 -10.525  1.00  0.00
ATOM   5055  H   ALA B 345      72.810 -42.898  -8.980  1.00  0.00
ATOM   5056  H   ALA B 345      73.803 -42.981 -10.485  1.00  0.00
ATOM   5057  N   ARG B 346      73.199 -44.994 -12.490  1.00 51.68
ATOM   5058  CA  ARG B 346      73.281 -45.119 -13.940  1.00 52.47
ATOM   5059  C   ARG B 346      72.572 -46.360 -14.480  1.00 52.96
ATOM   5060  O   ARG B 346      72.143 -46.375 -15.634  1.00 55.26
ATOM   5061  CB  ARG B 346      74.736 -45.072 -14.414  1.00 52.26
ATOM   5062  CG  ARG B 346      74.898 -44.613 -15.858  1.00 53.08
ATOM   5063  CD  ARG B 346      76.364 -44.499 -16.258  1.00 54.86
ATOM   5064  NE  ARG B 346      77.040 -43.379 -15.609  1.00 53.80
ATOM   5065  CZ  ARG B 346      77.117 -42.155 -16.122  1.00 56.06
ATOM   5066  NH1 ARG B 346      76.552 -41.887 -17.293  1.00 55.28
ATOM   5067  NH2 ARG B 346      77.758 -41.197 -15.464  1.00 53.69
ATOM   5068  H   ARG B 346      74.003 -45.277 -11.912  1.00  0.00
ATOM   5069  H   ARG B 346      72.750 -44.260 -14.350  1.00  0.00
ATOM   5070  H   ARG B 346      75.136 -46.084 -14.348  1.00  0.00
ATOM   5071  H   ARG B 346      75.259 -44.350 -13.787  1.00  0.00
ATOM   5072  H   ARG B 346      74.440 -43.629 -15.957  1.00  0.00
ATOM   5073  H   ARG B 346      74.424 -45.350 -16.506  1.00  0.00
ATOM   5074  H   ARG B 346      76.440 -44.355 -17.336  1.00  0.00
ATOM   5075  H   ARG B 346      76.874 -45.400 -15.916  1.00  0.00
ATOM   5076  H   ARG B 346      77.485 -43.548 -14.696  1.00  0.00
ATOM   5077  H   ARG B 346      76.613 -40.938 -17.689  1.00  0.00
ATOM   5078  H   ARG B 346      76.053 -42.628 -17.806  1.00  0.00
ATOM   5079  H   ARG B 346      77.817 -40.249 -15.863  1.00  0.00
ATOM   5080  H   ARG B 346      78.197 -41.402 -14.555  1.00  0.00
ATOM   5081  N   GLU B 347      72.448 -47.395 -13.654  1.00 52.18
ATOM   5082  CA  GLU B 347      71.732 -48.605 -14.058  1.00 51.45
ATOM   5083  C   GLU B 347      70.232 -48.458 -13.829  1.00 51.21
ATOM   5084  O   GLU B 347      69.429 -49.140 -14.465  1.00 51.31
ATOM   5085  CB  GLU B 347      72.264 -49.836 -13.319  1.00 52.40
ATOM   5086  CG  GLU B 347      71.345 -51.055 -13.383  1.00 52.65
ATOM   5087  CD  GLU B 347      71.223 -51.645 -14.779  1.00 53.35
ATOM   5088  OE1 GLU B 347      71.960 -51.204 -15.688  1.00 58.19
ATOM   5089  OE2 GLU B 347      70.388 -52.556 -14.966  1.00 48.20
ATOM   5090  H   GLU B 347      72.864 -47.344 -12.713  1.00  0.00
ATOM   5091  H   GLU B 347      71.905 -48.745 -15.125  1.00  0.00
ATOM   5092  H   GLU B 347      72.362 -49.563 -12.268  1.00  0.00
ATOM   5093  H   GLU B 347      73.201 -50.118 -13.799  1.00  0.00
ATOM   5094  H   GLU B 347      70.350 -50.738 -13.072  1.00  0.00
ATOM   5095  H   GLU B 347      71.774 -51.824 -12.741  1.00  0.00
ATOM   5096  N   SER B 348      69.859 -47.569 -12.915  1.00 50.98
ATOM   5097  CA  SER B 348      68.453 -47.258 -12.695  1.00 51.76
ATOM   5098  C   SER B 348      67.912 -46.519 -13.909  1.00 52.00
ATOM   5099  O   SER B 348      66.801 -46.784 -14.366  1.00 53.13
ATOM   5100  CB  SER B 348      68.275 -46.397 -11.442  1.00 51.17
ATOM   5101  OG  SER B 348      68.921 -46.984 -10.324  1.00 53.69
ATOM   5102  H   SER B 348      70.577 -47.091 -12.352  1.00  0.00
ATOM   5103  H   SER B 348      67.904 -48.188 -12.549  1.00  0.00
ATOM   5104  H   SER B 348      67.223 -46.250 -11.196  1.00  0.00
ATOM   5105  H   SER B 348      68.777 -45.443 -11.604  1.00  0.00
ATOM   5106  H   SER B 348      68.763 -46.358  -9.522  1.00  0.00
ATOM   5107  N   ILE B 349      68.713 -45.594 -14.429  1.00 52.01
ATOM   5108  CA  ILE B 349      68.327 -44.798 -15.586  1.00 52.13
ATOM   5109  C   ILE B 349      68.304 -45.654 -16.843  1.00 52.25
ATOM   5110  O   ILE B 349      67.571 -45.367 -17.790  1.00 52.39
ATOM   5111  CB  ILE B 349      69.296 -43.617 -15.800  1.00 52.87
ATOM   5112  CG1 ILE B 349      69.162 -42.600 -14.666  1.00 51.83
ATOM   5113  CG2 ILE B 349      69.039 -42.946 -17.140  1.00 50.80
ATOM   5114  CD1 ILE B 349      70.293 -41.603 -14.620  1.00 55.43
ATOM   5115  H   ILE B 349      69.636 -45.435 -14.000  1.00  0.00
ATOM   5116  H   ILE B 349      67.328 -44.407 -15.392  1.00  0.00
ATOM   5117  H   ILE B 349      70.313 -44.009 -15.799  1.00  0.00
ATOM   5118  H   ILE B 349      69.164 -43.143 -13.721  1.00  0.00
ATOM   5119  H   ILE B 349      68.246 -42.035 -14.838  1.00  0.00
ATOM   5120  H   ILE B 349      69.752 -42.126 -17.228  1.00  0.00
ATOM   5121  H   ILE B 349      69.194 -43.702 -17.910  1.00  0.00
ATOM   5122  H   ILE B 349      68.010 -42.588 -17.125  1.00  0.00
ATOM   5123  H   ILE B 349      70.095 -40.935 -13.782  1.00  0.00
ATOM   5124  H   ILE B 349      71.213 -42.171 -14.477  1.00  0.00
ATOM   5125  H   ILE B 349      70.288 -41.072 -15.572  1.00  0.00
ATOM   5126  N   ARG B 350      69.113 -46.706 -16.847  1.00 52.41
ATOM   5127  CA  ARG B 350      69.204 -47.593 -17.997  1.00 52.54
ATOM   5128  C   ARG B 350      67.991 -48.508 -18.069  1.00 52.32
ATOM   5129  O   ARG B 350      67.474 -48.785 -19.148  1.00 54.24
ATOM   5130  CB  ARG B 350      70.487 -48.422 -17.934  1.00 52.89
ATOM   5131  CG  ARG B 350      70.772 -49.225 -19.196  1.00 54.71
ATOM   5132  CD  ARG B 350      69.742 -50.324 -19.404  1.00 55.98
ATOM   5133  NE  ARG B 350      69.716 -51.270 -18.291  1.00 52.98
ATOM   5134  CZ  ARG B 350      68.876 -52.296 -18.202  1.00 49.94
ATOM   5135  NH1 ARG B 350      68.921 -53.103 -17.152  1.00 56.01
ATOM   5136  NH2 ARG B 350      67.990 -52.515 -19.162  1.00 47.44
ATOM   5137  H   ARG B 350      69.690 -46.899 -16.016  1.00  0.00
ATOM   5138  H   ARG B 350      69.228 -46.979 -18.898  1.00  0.00
ATOM   5139  H   ARG B 350      70.374 -49.135 -17.117  1.00  0.00
ATOM   5140  H   ARG B 350      71.315 -47.725 -17.806  1.00  0.00
ATOM   5141  H   ARG B 350      71.754 -49.687 -19.097  1.00  0.00
ATOM   5142  H   ARG B 350      70.731 -48.550 -20.051  1.00  0.00
ATOM   5143  H   ARG B 350      69.970 -50.878 -20.315  1.00  0.00
ATOM   5144  H   ARG B 350      68.756 -49.862 -19.442  1.00  0.00
ATOM   5145  H   ARG B 350      70.392 -51.133 -17.526  1.00  0.00
ATOM   5146  H   ARG B 350      68.269 -53.898 -17.085  1.00  0.00
ATOM   5147  H   ARG B 350      69.608 -52.936 -16.403  1.00  0.00
ATOM   5148  H   ARG B 350      67.340 -53.311 -19.091  1.00  0.00
ATOM   5149  H   ARG B 350      67.951 -51.889 -19.979  1.00  0.00
ATOM   5150  N   ARG B 351      67.537 -48.975 -16.913  1.00 52.34
ATOM   5151  CA  ARG B 351      66.386 -49.864 -16.858  1.00 52.39
ATOM   5152  C   ARG B 351      65.103 -49.115 -17.194  1.00 52.24
ATOM   5153  O   ARG B 351      64.343 -49.532 -18.067  1.00 52.56
ATOM   5154  CB  ARG B 351      66.273 -50.513 -15.476  1.00 51.10
ATOM   5155  CG  ARG B 351      65.178 -51.558 -15.378  1.00 51.53
ATOM   5156  CD  ARG B 351      65.080 -52.116 -13.974  1.00 51.03
ATOM   5157  NE  ARG B 351      64.061 -53.153 -13.870  1.00 47.20
ATOM   5158  CZ  ARG B 351      62.769 -52.914 -13.679  1.00 50.54
ATOM   5159  NH1 ARG B 351      62.329 -51.667 -13.578  1.00 51.37
ATOM   5160  NH2 ARG B 351      61.914 -53.923 -13.594  1.00 53.33
ATOM   5161  H   ARG B 351      68.008 -48.703 -16.038  1.00  0.00
ATOM   5162  H   ARG B 351      66.531 -50.647 -17.602  1.00  0.00
ATOM   5163  H   ARG B 351      66.037 -49.727 -14.758  1.00  0.00
ATOM   5164  H   ARG B 351      67.216 -51.022 -15.278  1.00  0.00
ATOM   5165  H   ARG B 351      65.411 -52.374 -16.062  1.00  0.00
ATOM   5166  H   ARG B 351      64.227 -51.091 -15.633  1.00  0.00
ATOM   5167  H   ARG B 351      64.827 -51.318 -13.276  1.00  0.00
ATOM   5168  H   ARG B 351      66.032 -52.586 -13.727  1.00  0.00
ATOM   5169  H   ARG B 351      64.363 -54.135 -13.950  1.00  0.00
ATOM   5170  H   ARG B 351      61.326 -51.485 -13.430  1.00  0.00
ATOM   5171  H   ARG B 351      62.990 -50.880 -13.648  1.00  0.00
ATOM   5172  H   ARG B 351      60.912 -53.738 -13.446  1.00  0.00
ATOM   5173  H   ARG B 351      62.252 -54.893 -13.676  1.00  0.00
ATOM   5174  N   ASP B 352      64.872 -48.006 -16.497  1.00 53.05
ATOM   5175  CA  ASP B 352      63.664 -47.208 -16.683  1.00 54.97
ATOM   5176  C   ASP B 352      63.997 -45.741 -16.941  1.00 53.38
ATOM   5177  O   ASP B 352      63.913 -44.913 -16.034  1.00 53.66
ATOM   5178  CB  ASP B 352      62.761 -47.323 -15.455  1.00 56.55
ATOM   5179  CG  ASP B 352      62.376 -48.752 -15.150  1.00 62.24
ATOM   5180  OD1 ASP B 352      62.834 -49.285 -14.116  1.00 67.37
ATOM   5181  OD2 ASP B 352      61.623 -49.344 -15.953  1.00 69.23
ATOM   5182  H   ASP B 352      65.569 -47.700 -15.803  1.00  0.00
ATOM   5183  H   ASP B 352      63.142 -47.597 -17.557  1.00  0.00
ATOM   5184  H   ASP B 352      61.846 -46.762 -15.646  1.00  0.00
ATOM   5185  H   ASP B 352      63.313 -46.942 -14.596  1.00  0.00
ATOM   5186  N   PRO B 353      64.359 -45.411 -18.187  1.00 51.77
ATOM   5187  CA  PRO B 353      64.757 -44.046 -18.517  1.00 49.68
ATOM   5188  C   PRO B 353      63.621 -43.064 -18.282  1.00 47.19
ATOM   5189  O   PRO B 353      62.531 -43.249 -18.822  1.00 45.29
ATOM   5190  CB  PRO B 353      65.086 -44.126 -20.011  1.00 50.08
ATOM   5191  CG  PRO B 353      64.314 -45.295 -20.513  1.00 51.27
ATOM   5192  CD  PRO B 353      64.271 -46.274 -19.378  1.00 51.79
ATOM   5193  H   PRO B 353      65.587 -43.694 -17.904  1.00  0.00
ATOM   5194  H   PRO B 353      66.153 -44.234 -20.205  1.00  0.00
ATOM   5195  H   PRO B 353      64.794 -43.218 -20.538  1.00  0.00
ATOM   5196  H   PRO B 353      64.789 -45.729 -21.393  1.00  0.00
ATOM   5197  H   PRO B 353      63.313 -45.003 -20.830  1.00  0.00
ATOM   5198  H   PRO B 353      63.365 -46.879 -19.379  1.00  0.00
ATOM   5199  H   PRO B 353      65.066 -47.018 -19.418  1.00  0.00
ATOM   5200  N   PRO B 354      63.873 -42.030 -17.463  1.00 47.22
ATOM   5201  CA  PRO B 354      62.927 -40.952 -17.188  1.00 46.94
ATOM   5202  C   PRO B 354      62.440 -40.305 -18.482  1.00 46.61
ATOM   5203  O   PRO B 354      61.237 -40.156 -18.688  1.00 45.37
ATOM   5204  CB  PRO B 354      63.764 -39.952 -16.388  1.00 47.28
ATOM   5205  CG  PRO B 354      64.809 -40.775 -15.740  1.00 47.77
ATOM   5206  CD  PRO B 354      65.131 -41.865 -16.716  1.00 46.85
ATOM   5207  H   PRO B 354      62.035 -41.298 -16.666  1.00  0.00
ATOM   5208  H   PRO B 354      63.181 -39.387 -15.660  1.00  0.00
ATOM   5209  H   PRO B 354      64.214 -39.193 -17.028  1.00  0.00
ATOM   5210  H   PRO B 354      64.452 -41.182 -14.794  1.00  0.00
ATOM   5211  H   PRO B 354      65.688 -40.179 -15.493  1.00  0.00
ATOM   5212  H   PRO B 354      65.965 -41.611 -17.370  1.00  0.00
ATOM   5213  H   PRO B 354      65.461 -42.788 -16.240  1.00  0.00
ATOM   5214  N   LEU B 355      63.373 -39.927 -19.346  1.00 47.43
ATOM   5215  CA  LEU B 355      63.012 -39.393 -20.651  1.00 50.45
ATOM   5216  C   LEU B 355      62.874 -40.532 -21.654  1.00 50.72
ATOM   5217  O   LEU B 355      63.859 -41.040 -22.184  1.00 47.49
ATOM   5218  CB  LEU B 355      64.029 -38.345 -21.117  1.00 53.26
ATOM   5219  CG  LEU B 355      64.136 -37.123 -20.199  1.00 51.02
ATOM   5220  CD1 LEU B 355      64.598 -35.911 -20.976  1.00 55.35
ATOM   5221  CD2 LEU B 355      62.796 -36.848 -19.554  1.00 50.29
ATOM   5222  H   LEU B 355      64.367 -40.013 -19.090  1.00  0.00
ATOM   5223  H   LEU B 355      62.049 -38.888 -20.574  1.00  0.00
ATOM   5224  H   LEU B 355      63.699 -37.987 -22.092  1.00  0.00
ATOM   5225  H   LEU B 355      65.007 -38.827 -21.126  1.00  0.00
ATOM   5226  H   LEU B 355      64.871 -37.333 -19.423  1.00  0.00
ATOM   5227  H   LEU B 355      64.653 -35.082 -20.270  1.00  0.00
ATOM   5228  H   LEU B 355      65.575 -36.153 -21.393  1.00  0.00
ATOM   5229  H   LEU B 355      63.858 -35.731 -21.756  1.00  0.00
ATOM   5230  H   LEU B 355      62.924 -35.975 -18.914  1.00  0.00
ATOM   5231  H   LEU B 355      62.087 -36.660 -20.360  1.00  0.00
ATOM   5232  H   LEU B 355      62.531 -37.736 -18.980  1.00  0.00
ATOM   5233  N   VAL B 356      61.627 -40.906 -21.910  1.00 54.72
ATOM   5234  CA  VAL B 356      61.286 -42.138 -22.615  1.00 57.83
ATOM   5235  C   VAL B 356      61.323 -42.058 -24.144  1.00 59.19
ATOM   5236  O   VAL B 356      61.441 -43.082 -24.816  1.00 60.37
ATOM   5237  CB  VAL B 356      59.886 -42.618 -22.187  1.00 57.80
ATOM   5238  CG1 VAL B 356      59.265 -43.487 -23.267  1.00 61.93
ATOM   5239  CG2 VAL B 356      59.963 -43.351 -20.860  1.00 58.26
ATOM   5240  H   VAL B 356      60.860 -40.295 -21.595  1.00  0.00
ATOM   5241  H   VAL B 356      62.069 -42.841 -22.329  1.00  0.00
ATOM   5242  H   VAL B 356      59.242 -41.749 -22.053  1.00  0.00
ATOM   5243  H   VAL B 356      58.283 -43.792 -22.905  1.00  0.00
ATOM   5244  H   VAL B 356      59.194 -42.875 -24.166  1.00  0.00
ATOM   5245  H   VAL B 356      59.928 -44.341 -23.409  1.00  0.00
ATOM   5246  H   VAL B 356      58.950 -43.665 -20.610  1.00  0.00
ATOM   5247  H   VAL B 356      60.627 -44.203 -21.005  1.00  0.00
ATOM   5248  H   VAL B 356      60.361 -42.647 -20.129  1.00  0.00
ATOM   5249  N   MET B 357      61.211 -40.850 -24.689  1.00 60.12
ATOM   5250  CA  MET B 357      61.169 -40.665 -26.139  1.00 60.21
ATOM   5251  C   MET B 357      61.789 -39.340 -26.558  1.00 60.21
ATOM   5252  O   MET B 357      61.231 -38.278 -26.284  1.00 62.97
ATOM   5253  CB  MET B 357      59.726 -40.729 -26.633  1.00 60.12
ATOM   5254  CG  MET B 357      59.244 -42.124 -26.993  1.00 64.08
ATOM   5255  SD  MET B 357      59.304 -42.420 -28.771  1.00 65.15
ATOM   5256  CE  MET B 357      58.419 -40.976 -29.361  1.00 67.49
ATOM   5257  H   MET B 357      61.152 -40.025 -24.075  1.00  0.00
ATOM   5258  H   MET B 357      61.752 -41.469 -26.588  1.00  0.00
ATOM   5259  H   MET B 357      59.669 -40.128 -27.541  1.00  0.00
ATOM   5260  H   MET B 357      59.094 -40.378 -25.817  1.00  0.00
ATOM   5261  H   MET B 357      58.193 -42.076 -26.708  1.00  0.00
ATOM   5262  H   MET B 357      59.802 -42.829 -26.376  1.00  0.00
ATOM   5263  H   MET B 357      58.389 -41.043 -30.448  1.00  0.00
ATOM   5264  H   MET B 357      57.421 -41.014 -28.925  1.00  0.00
ATOM   5265  H   MET B 357      58.976 -40.101 -29.024  1.00  0.00
ATOM   5266  N   LEU B 358      62.940 -39.404 -27.222  1.00 57.92
ATOM   5267  CA  LEU B 358      63.621 -38.203 -27.695  1.00 56.60
ATOM   5268  C   LEU B 358      63.336 -37.972 -29.174  1.00 55.96
ATOM   5269  O   LEU B 358      63.783 -38.736 -30.024  1.00 56.06
ATOM   5270  CB  LEU B 358      65.131 -38.304 -27.456  1.00 56.74
ATOM   5271  CG  LEU B 358      65.583 -38.569 -26.016  1.00 56.53
ATOM   5272  CD1 LEU B 358      67.100 -38.596 -25.918  1.00 52.36
ATOM   5273  CD2 LEU B 358      65.004 -37.525 -25.074  1.00 54.98
ATOM   5274  H   LEU B 358      63.362 -40.325 -27.407  1.00  0.00
ATOM   5275  H   LEU B 358      63.238 -37.353 -27.130  1.00  0.00
ATOM   5276  H   LEU B 358      65.544 -37.332 -27.726  1.00  0.00
ATOM   5277  H   LEU B 358      65.471 -39.159 -28.040  1.00  0.00
ATOM   5278  H   LEU B 358      65.208 -39.548 -25.718  1.00  0.00
ATOM   5279  H   LEU B 358      67.349 -38.788 -24.874  1.00  0.00
ATOM   5280  H   LEU B 358      67.447 -39.397 -26.571  1.00  0.00
ATOM   5281  H   LEU B 358      67.458 -37.621 -26.247  1.00  0.00
ATOM   5282  H   LEU B 358      65.360 -37.767 -24.073  1.00  0.00
ATOM   5283  H   LEU B 358      65.369 -36.555 -25.410  1.00  0.00
ATOM   5284  H   LEU B 358      63.919 -37.597 -25.147  1.00  0.00
ATOM   5285  N   MET B 359      62.602 -36.906 -29.477  1.00 56.11
ATOM   5286  CA  MET B 359      62.151 -36.655 -30.843  1.00 54.78
ATOM   5287  C   MET B 359      62.891 -35.527 -31.546  1.00 54.82
ATOM   5288  O   MET B 359      63.540 -34.701 -30.907  1.00 56.46
ATOM   5289  CB  MET B 359      60.648 -36.390 -30.859  1.00 53.08
ATOM   5290  CG  MET B 359      59.826 -37.626 -30.589  1.00 53.66
ATOM   5291  SD  MET B 359      58.131 -37.244 -30.154  1.00 63.35
ATOM   5292  CE  MET B 359      58.377 -36.290 -28.658  1.00 63.95
ATOM   5293  H   MET B 359      62.346 -36.243 -28.732  1.00  0.00
ATOM   5294  H   MET B 359      62.382 -37.559 -31.406  1.00  0.00
ATOM   5295  H   MET B 359      60.378 -36.023 -31.849  1.00  0.00
ATOM   5296  H   MET B 359      60.429 -35.677 -30.064  1.00  0.00
ATOM   5297  H   MET B 359      60.306 -38.011 -29.689  1.00  0.00
ATOM   5298  H   MET B 359      59.953 -38.286 -31.447  1.00  0.00
ATOM   5299  H   MET B 359      57.390 -35.999 -28.299  1.00  0.00
ATOM   5300  H   MET B 359      58.892 -36.938 -27.948  1.00  0.00
ATOM   5301  H   MET B 359      58.981 -35.424 -28.928  1.00  0.00
ATOM   5302  N   ARG B 360      62.784 -35.513 -32.871  1.00 54.77
ATOM   5303  CA  ARG B 360      63.362 -34.468 -33.707  1.00 53.70
ATOM   5304  C   ARG B 360      62.552 -34.368 -34.991  1.00 54.39
ATOM   5305  O   ARG B 360      62.070 -35.376 -35.510  1.00 56.05
ATOM   5306  CB  ARG B 360      64.813 -34.795 -34.065  1.00 52.88
ATOM   5307  CG  ARG B 360      65.738 -34.994 -32.882  1.00 51.86
ATOM   5308  CD  ARG B 360      66.243 -33.678 -32.321  1.00 50.64
ATOM   5309  NE  ARG B 360      67.299 -33.896 -31.335  1.00 51.71
ATOM   5310  CZ  ARG B 360      67.078 -34.089 -30.039  1.00 50.13
ATOM   5311  NH1 ARG B 360      65.838 -34.082 -29.570  1.00 46.27
ATOM   5312  NH2 ARG B 360      68.094 -34.285 -29.213  1.00 50.39
ATOM   5313  H   ARG B 360      62.268 -36.278 -33.329  1.00  0.00
ATOM   5314  H   ARG B 360      63.341 -33.527 -33.158  1.00  0.00
ATOM   5315  H   ARG B 360      65.203 -33.948 -34.629  1.00  0.00
ATOM   5316  H   ARG B 360      64.797 -35.742 -34.604  1.00  0.00
ATOM   5317  H   ARG B 360      66.599 -35.571 -33.220  1.00  0.00
ATOM   5318  H   ARG B 360      65.180 -35.506 -32.098  1.00  0.00
ATOM   5319  H   ARG B 360      65.428 -33.135 -31.843  1.00  0.00
ATOM   5320  H   ARG B 360      66.678 -33.098 -33.134  1.00  0.00
ATOM   5321  H   ARG B 360      68.275 -33.900 -31.665  1.00  0.00
ATOM   5322  H   ARG B 360      65.666 -34.232 -28.566  1.00  0.00
ATOM   5323  H   ARG B 360      65.046 -33.927 -30.210  1.00  0.00
ATOM   5324  H   ARG B 360      67.920 -34.434 -28.209  1.00  0.00
ATOM   5325  H   ARG B 360      69.059 -34.288 -29.575  1.00  0.00
ATOM   5326  N   LYS B 361      62.405 -33.150 -35.502  1.00 53.71
ATOM   5327  CA  LYS B 361      61.733 -32.929 -36.775  1.00 51.16
ATOM   5328  C   LYS B 361      62.756 -33.031 -37.895  1.00 50.88
ATOM   5329  O   LYS B 361      63.781 -32.353 -37.868  1.00 52.39
ATOM   5330  CB  LYS B 361      61.079 -31.548 -36.792  1.00 50.77
ATOM   5331  CG  LYS B 361      60.126 -31.307 -37.952  1.00 51.26
ATOM   5332  CD  LYS B 361      58.756 -31.898 -37.676  1.00 53.44
ATOM   5333  CE  LYS B 361      57.720 -31.389 -38.668  1.00 58.73
ATOM   5334  NZ  LYS B 361      56.343 -31.843 -38.303  1.00 62.15
ATOM   5335  H   LYS B 361      62.776 -32.341 -34.984  1.00  0.00
ATOM   5336  H   LYS B 361      60.957 -33.682 -36.914  1.00  0.00
ATOM   5337  H   LYS B 361      61.881 -30.815 -36.884  1.00  0.00
ATOM   5338  H   LYS B 361      60.487 -31.467 -35.880  1.00  0.00
ATOM   5339  H   LYS B 361      60.535 -31.784 -38.843  1.00  0.00
ATOM   5340  H   LYS B 361      60.015 -30.232 -38.091  1.00  0.00
ATOM   5341  H   LYS B 361      58.450 -31.601 -36.673  1.00  0.00
ATOM   5342  H   LYS B 361      58.822 -32.982 -37.768  1.00  0.00
ATOM   5343  H   LYS B 361      57.957 -31.770 -39.661  1.00  0.00
ATOM   5344  H   LYS B 361      57.727 -30.299 -38.646  1.00  0.00
ATOM   5345  H   LYS B 361      55.702 -31.463 -39.014  1.00  0.00
ATOM   5346  H   LYS B 361      56.354 -32.873 -38.309  1.00  0.00
ATOM   5347  H   LYS B 361      56.141 -31.468 -37.365  1.00  0.00
ATOM   5348  N   VAL B 362      62.483 -33.887 -38.875  1.00 49.99
ATOM   5349  CA  VAL B 362      63.406 -34.090 -39.987  1.00 50.07
ATOM   5350  C   VAL B 362      63.199 -33.037 -41.070  1.00 50.60
ATOM   5351  O   VAL B 362      62.199 -33.066 -41.785  1.00 51.19
ATOM   5352  CB  VAL B 362      63.238 -35.493 -40.606  1.00 49.43
ATOM   5353  CG1 VAL B 362      64.279 -35.726 -41.689  1.00 48.07
ATOM   5354  CG2 VAL B 362      63.343 -36.558 -39.536  1.00 49.37
ATOM   5355  H   VAL B 362      61.601 -34.418 -38.849  1.00  0.00
ATOM   5356  H   VAL B 362      64.415 -33.998 -39.585  1.00  0.00
ATOM   5357  H   VAL B 362      62.249 -35.553 -41.060  1.00  0.00
ATOM   5358  H   VAL B 362      64.109 -36.727 -42.085  1.00  0.00
ATOM   5359  H   VAL B 362      64.126 -34.959 -42.448  1.00  0.00
ATOM   5360  H   VAL B 362      65.257 -35.638 -41.215  1.00  0.00
ATOM   5361  H   VAL B 362      63.217 -37.521 -40.031  1.00  0.00
ATOM   5362  H   VAL B 362      64.330 -36.460 -39.085  1.00  0.00
ATOM   5363  H   VAL B 362      62.548 -36.366 -38.816  1.00  0.00
ATOM   5364  N   LEU B 363      64.140 -32.105 -41.188  1.00 51.05
ATOM   5365  CA  LEU B 363      64.035 -31.046 -42.193  1.00 51.71
ATOM   5366  C   LEU B 363      64.686 -31.481 -43.500  1.00 54.42
ATOM   5367  O   LEU B 363      64.223 -31.130 -44.587  1.00 55.19
ATOM   5368  CB  LEU B 363      64.679 -29.750 -41.696  1.00 50.00
ATOM   5369  CG  LEU B 363      64.161 -29.154 -40.386  1.00 45.62
ATOM   5370  CD1 LEU B 363      64.818 -27.810 -40.126  1.00 39.08
ATOM   5371  CD2 LEU B 363      62.650 -29.020 -40.406  1.00 38.61
ATOM   5372  H   LEU B 363      64.957 -32.129 -40.561  1.00  0.00
ATOM   5373  H   LEU B 363      62.976 -30.859 -42.370  1.00  0.00
ATOM   5374  H   LEU B 363      64.462 -29.005 -42.461  1.00  0.00
ATOM   5375  H   LEU B 363      65.724 -29.997 -41.510  1.00  0.00
ATOM   5376  H   LEU B 363      64.422 -29.833 -39.574  1.00  0.00
ATOM   5377  H   LEU B 363      64.414 -27.434 -39.186  1.00  0.00
ATOM   5378  H   LEU B 363      65.892 -27.987 -40.064  1.00  0.00
ATOM   5379  H   LEU B 363      64.562 -27.163 -40.965  1.00  0.00
ATOM   5380  H   LEU B 363      62.355 -28.592 -39.448  1.00  0.00
ATOM   5381  H   LEU B 363      62.399 -28.362 -41.238  1.00  0.00
ATOM   5382  H   LEU B 363      62.243 -30.022 -40.545  1.00  0.00
ATOM   5383  N   LYS B 364      65.770 -32.240 -43.381  1.00 56.03
ATOM   5384  CA  LYS B 364      66.447 -32.820 -44.532  1.00 56.91
ATOM   5385  C   LYS B 364      66.600 -34.321 -44.309  1.00 57.55
ATOM   5386  O   LYS B 364      66.905 -34.756 -43.199  1.00 58.47
ATOM   5387  CB  LYS B 364      67.819 -32.176 -44.733  1.00 56.93
ATOM   5388  CG  LYS B 364      67.777 -30.712 -45.135  1.00 59.17
ATOM   5389  CD  LYS B 364      69.154 -30.234 -45.579  1.00 65.86
ATOM   5390  CE  LYS B 364      69.117 -28.804 -46.101  1.00 70.52
ATOM   5391  NZ  LYS B 364      68.754 -27.826 -45.038  1.00 74.81
ATOM   5392  H   LYS B 364      66.145 -32.425 -42.440  1.00  0.00
ATOM   5393  H   LYS B 364      65.854 -32.637 -45.428  1.00  0.00
ATOM   5394  H   LYS B 364      68.313 -32.714 -45.542  1.00  0.00
ATOM   5395  H   LYS B 364      68.336 -32.223 -43.775  1.00  0.00
ATOM   5396  H   LYS B 364      67.461 -30.122 -44.275  1.00  0.00
ATOM   5397  H   LYS B 364      67.077 -30.594 -45.963  1.00  0.00
ATOM   5398  H   LYS B 364      69.499 -30.883 -46.384  1.00  0.00
ATOM   5399  H   LYS B 364      69.821 -30.266 -44.718  1.00  0.00
ATOM   5400  H   LYS B 364      68.373 -28.734 -46.894  1.00  0.00
ATOM   5401  H   LYS B 364      70.117 -28.545 -46.450  1.00  0.00
ATOM   5402  H   LYS B 364      68.753 -26.893 -45.475  1.00  0.00
ATOM   5403  H   LYS B 364      67.820 -28.089 -44.693  1.00  0.00
ATOM   5404  H   LYS B 364      69.469 -27.903 -44.301  1.00  0.00
ATOM   5405  N   PRO B 365      66.397 -35.119 -45.367  1.00 57.28
ATOM   5406  CA  PRO B 365      66.429 -36.570 -45.216  1.00 57.36
ATOM   5407  C   PRO B 365      67.723 -37.033 -44.561  1.00 57.99
ATOM   5408  O   PRO B 365      68.752 -36.373 -44.697  1.00 58.14
ATOM   5409  CB  PRO B 365      66.357 -37.076 -46.661  1.00 56.68
ATOM   5410  CG  PRO B 365      66.790 -35.923 -47.499  1.00 56.71
ATOM   5411  CD  PRO B 365      66.299 -34.713 -46.777  1.00 57.12
ATOM   5412  H   PRO B 365      65.624 -36.941 -44.581  1.00  0.00
ATOM   5413  H   PRO B 365      65.362 -37.423 -46.938  1.00  0.00
ATOM   5414  H   PRO B 365      67.012 -37.933 -46.820  1.00  0.00
ATOM   5415  H   PRO B 365      66.382 -35.984 -48.508  1.00  0.00
ATOM   5416  H   PRO B 365      67.872 -35.904 -47.631  1.00  0.00
ATOM   5417  H   PRO B 365      66.885 -33.820 -46.995  1.00  0.00
ATOM   5418  H   PRO B 365      65.291 -34.413 -47.065  1.00  0.00
ATOM   5419  N   VAL B 366      67.666 -38.157 -43.852  1.00 58.55
ATOM   5420  CA  VAL B 366      68.861 -38.732 -43.240  1.00 59.63
ATOM   5421  C   VAL B 366      68.937 -40.243 -43.452  1.00 59.77
ATOM   5422  O   VAL B 366      67.961 -40.961 -43.232  1.00 59.04
ATOM   5423  CB  VAL B 366      68.934 -38.427 -41.726  1.00 59.55
ATOM   5424  CG1 VAL B 366      68.741 -36.941 -41.474  1.00 59.33
ATOM   5425  CG2 VAL B 366      67.895 -39.235 -40.969  1.00 60.54
ATOM   5426  H   VAL B 366      66.760 -38.632 -43.732  1.00  0.00
ATOM   5427  H   VAL B 366      69.711 -38.263 -43.736  1.00  0.00
ATOM   5428  H   VAL B 366      69.922 -38.713 -41.364  1.00  0.00
ATOM   5429  H   VAL B 366      68.802 -36.790 -40.396  1.00  0.00
ATOM   5430  H   VAL B 366      69.541 -36.422 -42.002  1.00  0.00
ATOM   5431  H   VAL B 366      67.758 -36.676 -41.865  1.00  0.00
ATOM   5432  H   VAL B 366      67.997 -38.977 -39.915  1.00  0.00
ATOM   5433  H   VAL B 366      66.920 -38.950 -41.364  1.00  0.00
ATOM   5434  H   VAL B 366      68.114 -40.287 -41.152  1.00  0.00
ATOM   5435  N   GLN B 367      70.098 -40.720 -43.889  1.00 61.12
ATOM   5436  CA  GLN B 367      70.329 -42.153 -44.017  1.00 62.69
ATOM   5437  C   GLN B 367      70.451 -42.797 -42.642  1.00 63.12
ATOM   5438  O   GLN B 367      71.283 -42.393 -41.828  1.00 63.97
ATOM   5439  CB  GLN B 367      71.594 -42.431 -44.832  1.00 62.67
ATOM   5440  CG  GLN B 367      71.357 -42.661 -46.319  1.00 67.68
ATOM   5441  CD  GLN B 367      70.914 -41.407 -47.050  1.00 72.89
ATOM   5442  OE1 GLN B 367      70.840 -41.384 -48.281  1.00 72.23
ATOM   5443  NE2 GLN B 367      70.618 -40.354 -46.296  1.00 76.42
ATOM   5444  H   GLN B 367      70.850 -40.063 -44.142  1.00  0.00
ATOM   5445  H   GLN B 367      69.476 -42.585 -44.539  1.00  0.00
ATOM   5446  H   GLN B 367      72.035 -43.346 -44.436  1.00  0.00
ATOM   5447  H   GLN B 367      72.225 -41.546 -44.749  1.00  0.00
ATOM   5448  H   GLN B 367      70.564 -43.402 -46.421  1.00  0.00
ATOM   5449  H   GLN B 367      72.301 -42.983 -46.760  1.00  0.00
ATOM   5450  H   GLN B 367      70.311 -39.475 -46.737  1.00  0.00
ATOM   5451  H   GLN B 367      70.695 -40.417 -45.271  1.00  0.00
ATOM   5452  N   VAL B 368      69.611 -43.793 -42.383  1.00 62.74
ATOM   5453  CA  VAL B 368      69.697 -44.566 -41.151  1.00 62.39
ATOM   5454  C   VAL B 368      69.662 -46.048 -41.491  1.00 62.62
ATOM   5455  O   VAL B 368      68.702 -46.532 -42.092  1.00 62.96
ATOM   5456  CB  VAL B 368      68.554 -44.231 -40.187  1.00 62.35
ATOM   5457  CG1 VAL B 368      68.654 -45.089 -38.935  1.00 63.29
ATOM   5458  CG2 VAL B 368      68.585 -42.754 -39.829  1.00 62.98
ATOM   5459  H   VAL B 368      68.880 -44.025 -43.071  1.00  0.00
ATOM   5460  H   VAL B 368      70.633 -44.311 -40.654  1.00  0.00
ATOM   5461  H   VAL B 368      67.605 -44.447 -40.677  1.00  0.00
ATOM   5462  H   VAL B 368      67.821 -44.810 -38.290  1.00  0.00
ATOM   5463  H   VAL B 368      68.587 -46.129 -39.255  1.00  0.00
ATOM   5464  H   VAL B 368      69.616 -44.868 -38.473  1.00  0.00
ATOM   5465  H   VAL B 368      67.755 -42.574 -39.146  1.00  0.00
ATOM   5466  H   VAL B 368      69.548 -42.561 -39.357  1.00  0.00
ATOM   5467  H   VAL B 368      68.471 -42.198 -40.760  1.00  0.00
ATOM   5468  N   GLY B 369      70.710 -46.768 -41.103  1.00 62.12
ATOM   5469  CA  GLY B 369      70.875 -48.141 -41.550  1.00 60.31
ATOM   5470  C   GLY B 369      70.759 -48.130 -43.057  1.00 59.71
ATOM   5471  O   GLY B 369      71.296 -47.241 -43.719  1.00 59.39
ATOM   5472  H   GLY B 369      71.413 -46.348 -40.478  1.00  0.00
ATOM   5473  H   GLY B 369      70.094 -48.759 -41.108  1.00  0.00
ATOM   5474  H   GLY B 369      71.829 -48.545 -41.211  1.00  0.00
ATOM   5475  N   LYS B 370      70.049 -49.107 -43.606  1.00 59.50
ATOM   5476  CA  LYS B 370      69.783 -49.124 -45.037  1.00 59.08
ATOM   5477  C   LYS B 370      68.708 -48.094 -45.387  1.00 58.17
ATOM   5478  O   LYS B 370      68.698 -47.542 -46.488  1.00 58.86
ATOM   5479  CB  LYS B 370      69.343 -50.520 -45.483  1.00 59.07
ATOM   5480  CG  LYS B 370      68.252 -51.126 -44.615  1.00 60.53
ATOM   5481  CD  LYS B 370      67.744 -52.438 -45.193  1.00 64.06
ATOM   5482  CE  LYS B 370      66.734 -53.086 -44.246  1.00 65.69
ATOM   5483  NZ  LYS B 370      66.108 -54.293 -44.862  1.00 68.52
ATOM   5484  H   LYS B 370      69.681 -49.864 -43.012  1.00  0.00
ATOM   5485  H   LYS B 370      70.702 -48.866 -45.563  1.00  0.00
ATOM   5486  H   LYS B 370      70.211 -51.176 -45.419  1.00  0.00
ATOM   5487  H   LYS B 370      68.936 -50.426 -46.490  1.00  0.00
ATOM   5488  H   LYS B 370      67.419 -50.424 -44.568  1.00  0.00
ATOM   5489  H   LYS B 370      68.666 -51.321 -43.626  1.00  0.00
ATOM   5490  H   LYS B 370      68.590 -53.113 -45.324  1.00  0.00
ATOM   5491  H   LYS B 370      67.261 -52.239 -46.150  1.00  0.00
ATOM   5492  H   LYS B 370      65.947 -52.371 -44.008  1.00  0.00
ATOM   5493  H   LYS B 370      67.260 -53.410 -43.348  1.00  0.00
ATOM   5494  H   LYS B 370      65.445 -54.673 -44.172  1.00  0.00
ATOM   5495  H   LYS B 370      65.631 -53.980 -45.720  1.00  0.00
ATOM   5496  H   LYS B 370      66.869 -54.956 -45.067  1.00  0.00
ATOM   5497  N   TYR B 371      67.816 -47.832 -44.436  1.00 56.22
ATOM   5498  CA  TYR B 371      66.645 -46.990 -44.680  1.00 55.71
ATOM   5499  C   TYR B 371      66.942 -45.495 -44.816  1.00 54.50
ATOM   5500  O   TYR B 371      68.019 -45.018 -44.458  1.00 55.15
ATOM   5501  CB  TYR B 371      65.603 -47.195 -43.577  1.00 55.93
ATOM   5502  CG  TYR B 371      65.053 -48.600 -43.490  1.00 57.50
ATOM   5503  CD1 TYR B 371      65.257 -49.377 -42.355  1.00 57.73
ATOM   5504  CD2 TYR B 371      64.326 -49.148 -44.540  1.00 58.88
ATOM   5505  CE1 TYR B 371      64.752 -50.661 -42.267  1.00 59.68
ATOM   5506  CE2 TYR B 371      63.818 -50.432 -44.463  1.00 62.04
ATOM   5507  CZ  TYR B 371      64.034 -51.184 -43.324  1.00 62.78
ATOM   5508  OH  TYR B 371      63.532 -52.462 -43.242  1.00 64.06
ATOM   5509  H   TYR B 371      67.954 -48.235 -43.498  1.00  0.00
ATOM   5510  H   TYR B 371      66.264 -47.314 -45.648  1.00  0.00
ATOM   5511  H   TYR B 371      64.762 -46.535 -43.791  1.00  0.00
ATOM   5512  H   TYR B 371      66.100 -46.998 -42.627  1.00  0.00
ATOM   5513  H   TYR B 371      65.825 -48.967 -41.520  1.00  0.00
ATOM   5514  H   TYR B 371      64.153 -48.556 -45.439  1.00  0.00
ATOM   5515  H   TYR B 371      64.920 -51.256 -41.369  1.00  0.00
ATOM   5516  H   TYR B 371      63.251 -50.848 -45.296  1.00  0.00
ATOM   5517  H   TYR B 371      63.807 -52.835 -42.322  1.00  0.00
ATOM   5518  N   VAL B 372      65.959 -44.768 -45.339  1.00 52.40
ATOM   5519  CA  VAL B 372      66.012 -43.314 -45.423  1.00 51.24
ATOM   5520  C   VAL B 372      64.809 -42.693 -44.719  1.00 51.55
ATOM   5521  O   VAL B 372      63.665 -43.078 -44.965  1.00 51.60
ATOM   5522  CB  VAL B 372      66.049 -42.826 -46.883  1.00 50.49
ATOM   5523  CG1 VAL B 372      64.990 -41.768 -47.124  1.00 49.26
ATOM   5524  CG2 VAL B 372      67.428 -42.309 -47.243  1.00 49.93
ATOM   5525  H   VAL B 372      65.125 -45.253 -45.700  1.00  0.00
ATOM   5526  H   VAL B 372      66.932 -43.000 -44.930  1.00  0.00
ATOM   5527  H   VAL B 372      65.829 -43.674 -47.531  1.00  0.00
ATOM   5528  H   VAL B 372      65.071 -41.468 -48.169  1.00  0.00
ATOM   5529  H   VAL B 372      64.025 -42.227 -46.907  1.00  0.00
ATOM   5530  H   VAL B 372      65.206 -40.941 -46.448  1.00  0.00
ATOM   5531  H   VAL B 372      67.385 -41.982 -48.282  1.00  0.00
ATOM   5532  H   VAL B 372      67.645 -41.482 -46.567  1.00  0.00
ATOM   5533  H   VAL B 372      68.124 -43.137 -47.107  1.00  0.00
ATOM   5534  N   VAL B 373      65.077 -41.735 -43.838  1.00 51.42
ATOM   5535  CA  VAL B 373      64.024 -41.015 -43.137  1.00 51.00
ATOM   5536  C   VAL B 373      63.765 -39.695 -43.854  1.00 50.91
ATOM   5537  O   VAL B 373      64.635 -38.825 -43.888  1.00 51.56
ATOM   5538  CB  VAL B 373      64.416 -40.744 -41.676  1.00 51.42
ATOM   5539  CG1 VAL B 373      63.304 -40.006 -40.952  1.00 50.21
ATOM   5540  CG2 VAL B 373      64.746 -42.048 -40.971  1.00 51.44
ATOM   5541  H   VAL B 373      66.060 -41.495 -43.645  1.00  0.00
ATOM   5542  H   VAL B 373      63.121 -41.626 -43.136  1.00  0.00
ATOM   5543  H   VAL B 373      65.304 -40.111 -41.665  1.00  0.00
ATOM   5544  H   VAL B 373      63.642 -39.845 -39.928  1.00  0.00
ATOM   5545  H   VAL B 373      63.150 -39.065 -41.480  1.00  0.00
ATOM   5546  H   VAL B 373      62.420 -40.643 -40.992  1.00  0.00
ATOM   5547  H   VAL B 373      65.015 -41.796 -39.945  1.00  0.00
ATOM   5548  H   VAL B 373      63.851 -42.669 -41.014  1.00  0.00
ATOM   5549  H   VAL B 373      65.579 -42.499 -41.509  1.00  0.00
ATOM   5550  N   PRO B 374      62.566 -39.546 -44.437  1.00 50.81
ATOM   5551  CA  PRO B 374      62.242 -38.415 -45.303  1.00 50.74
ATOM   5552  C   PRO B 374      61.926 -37.135 -44.538  1.00 50.79
ATOM   5553  O   PRO B 374      61.483 -37.187 -43.392  1.00 51.21
ATOM   5554  CB  PRO B 374      60.997 -38.899 -46.045  1.00 49.90
ATOM   5555  CG  PRO B 374      60.330 -39.807 -45.076  1.00 50.54
ATOM   5556  CD  PRO B 374      61.429 -40.471 -44.286  1.00 50.56
ATOM   5557  H   PRO B 374      63.083 -38.151 -45.943  1.00  0.00
ATOM   5558  H   PRO B 374      61.223 -39.396 -46.988  1.00  0.00
ATOM   5559  H   PRO B 374      60.341 -38.076 -46.330  1.00  0.00
ATOM   5560  H   PRO B 374      59.726 -40.546 -45.602  1.00  0.00
ATOM   5561  H   PRO B 374      59.649 -39.255 -44.429  1.00  0.00
ATOM   5562  H   PRO B 374      61.163 -40.615 -43.239  1.00  0.00
ATOM   5563  H   PRO B 374      61.662 -41.479 -44.629  1.00  0.00
ATOM   5564  N   GLU B 375      62.152 -35.996 -45.186  1.00 51.49
ATOM   5565  CA  GLU B 375      61.898 -34.690 -44.587  1.00 51.23
ATOM   5566  C   GLU B 375      60.443 -34.527 -44.161  1.00 51.72
ATOM   5567  O   GLU B 375      59.542 -35.126 -44.748  1.00 52.36
ATOM   5568  CB  GLU B 375      62.297 -33.576 -45.557  1.00 51.12
ATOM   5569  CG  GLU B 375      61.732 -33.733 -46.959  1.00 51.14
ATOM   5570  CD  GLU B 375      62.587 -33.046 -48.006  1.00 55.72
ATOM   5571  OE1 GLU B 375      63.811 -33.287 -48.020  1.00 59.09
ATOM   5572  OE2 GLU B 375      62.040 -32.270 -48.819  1.00 57.52
ATOM   5573  H   GLU B 375      62.520 -36.037 -46.147  1.00  0.00
ATOM   5574  H   GLU B 375      62.509 -34.619 -43.687  1.00  0.00
ATOM   5575  H   GLU B 375      63.383 -33.595 -45.646  1.00  0.00
ATOM   5576  H   GLU B 375      61.895 -32.645 -45.158  1.00  0.00
ATOM   5577  H   GLU B 375      60.742 -33.277 -46.979  1.00  0.00
ATOM   5578  H   GLU B 375      61.703 -34.797 -47.194  1.00  0.00
ATOM   5579  N   GLY B 376      60.224 -33.715 -43.131  1.00 52.07
ATOM   5580  CA  GLY B 376      58.884 -33.465 -42.613  1.00 51.54
ATOM   5581  C   GLY B 376      58.466 -34.523 -41.617  1.00 51.54
ATOM   5582  O   GLY B 376      57.568 -34.310 -40.805  1.00 52.39
ATOM   5583  H   GLY B 376      61.026 -33.248 -42.685  1.00  0.00
ATOM   5584  H   GLY B 376      58.202 -33.505 -43.463  1.00  0.00
ATOM   5585  H   GLY B 376      58.877 -32.484 -42.138  1.00  0.00
ATOM   5586  N   ASP B 377      59.130 -35.670 -41.685  1.00 52.99
ATOM   5587  CA  ASP B 377      58.852 -36.796 -40.806  1.00 53.53
ATOM   5588  C   ASP B 377      59.405 -36.518 -39.411  1.00 52.17
ATOM   5589  O   ASP B 377      60.464 -35.909 -39.266  1.00 52.84
ATOM   5590  CB  ASP B 377      59.505 -38.052 -41.387  1.00 55.64
ATOM   5591  CG  ASP B 377      58.814 -39.331 -40.960  1.00 63.14
ATOM   5592  OD1 ASP B 377      58.628 -39.538 -39.741  1.00 71.57
ATOM   5593  OD2 ASP B 377      58.473 -40.140 -41.851  1.00 69.40
ATOM   5594  H   ASP B 377      59.874 -35.768 -42.390  1.00  0.00
ATOM   5595  H   ASP B 377      57.775 -36.944 -40.729  1.00  0.00
ATOM   5596  H   ASP B 377      60.534 -38.096 -41.030  1.00  0.00
ATOM   5597  H   ASP B 377      59.433 -37.991 -42.473  1.00  0.00
ATOM   5598  N   ILE B 378      58.688 -36.960 -38.385  1.00 51.43
ATOM   5599  CA  ILE B 378      59.215 -36.908 -37.026  1.00 51.44
ATOM   5600  C   ILE B 378      60.095 -38.126 -36.759  1.00 51.52
ATOM   5601  O   ILE B 378      59.671 -39.263 -36.967  1.00 51.72
ATOM   5602  CB  ILE B 378      58.099 -36.873 -35.978  1.00 50.71
ATOM   5603  CG1 ILE B 378      57.394 -35.518 -35.995  1.00 52.11
ATOM   5604  CG2 ILE B 378      58.672 -37.139 -34.598  1.00 52.60
ATOM   5605  CD1 ILE B 378      56.389 -35.343 -34.872  1.00 53.62
ATOM   5606  H   ILE B 378      57.747 -37.345 -38.551  1.00  0.00
ATOM   5607  H   ILE B 378      59.797 -35.990 -36.944  1.00  0.00
ATOM   5608  H   ILE B 378      57.373 -37.649 -36.219  1.00  0.00
ATOM   5609  H   ILE B 378      56.850 -35.438 -36.936  1.00  0.00
ATOM   5610  H   ILE B 378      58.157 -34.750 -35.866  1.00  0.00
ATOM   5611  H   ILE B 378      57.840 -37.103 -33.895  1.00  0.00
ATOM   5612  H   ILE B 378      59.133 -38.126 -34.629  1.00  0.00
ATOM   5613  H   ILE B 378      59.404 -36.356 -34.400  1.00  0.00
ATOM   5614  H   ILE B 378      55.954 -34.350 -34.985  1.00  0.00
ATOM   5615  H   ILE B 378      55.642 -36.128 -34.988  1.00  0.00
ATOM   5616  H   ILE B 378      56.938 -35.441 -33.935  1.00  0.00
ATOM   5617  N   ILE B 379      61.319 -37.882 -36.304  1.00 51.08
ATOM   5618  CA  ILE B 379      62.253 -38.960 -35.997  1.00 51.09
ATOM   5619  C   ILE B 379      62.486 -39.045 -34.489  1.00 52.67
ATOM   5620  O   ILE B 379      62.448 -38.033 -33.788  1.00 51.93
ATOM   5621  CB  ILE B 379      63.589 -38.766 -36.730  1.00 50.55
ATOM   5622  CG1 ILE B 379      64.515 -39.962 -36.492  1.00 47.61
ATOM   5623  CG2 ILE B 379      64.242 -37.458 -36.307  1.00 52.43
ATOM   5624  CD1 ILE B 379      65.734 -39.982 -37.396  1.00 35.96
ATOM   5625  H   ILE B 379      61.617 -36.906 -36.164  1.00  0.00
ATOM   5626  H   ILE B 379      61.812 -39.895 -36.342  1.00  0.00
ATOM   5627  H   ILE B 379      63.396 -38.710 -37.801  1.00  0.00
ATOM   5628  H   ILE B 379      63.945 -40.869 -36.695  1.00  0.00
ATOM   5629  H   ILE B 379      64.880 -39.892 -35.467  1.00  0.00
ATOM   5630  H   ILE B 379      65.179 -37.377 -36.857  1.00  0.00
ATOM   5631  H   ILE B 379      63.549 -36.657 -36.567  1.00  0.00
ATOM   5632  H   ILE B 379      64.407 -37.518 -35.231  1.00  0.00
ATOM   5633  H   ILE B 379      66.310 -40.870 -37.135  1.00  0.00
ATOM   5634  H   ILE B 379      65.369 -40.023 -38.422  1.00  0.00
ATOM   5635  H   ILE B 379      66.291 -39.066 -37.200  1.00  0.00
ATOM   5636  N   ALA B 380      62.715 -40.253 -33.987  1.00 53.24
ATOM   5637  CA  ALA B 380      62.805 -40.445 -32.547  1.00 54.84
ATOM   5638  C   ALA B 380      63.797 -41.519 -32.135  1.00 56.63
ATOM   5639  O   ALA B 380      63.929 -42.548 -32.796  1.00 59.47
ATOM   5640  CB  ALA B 380      61.433 -40.757 -31.973  1.00 54.98
ATOM   5641  H   ALA B 380      62.829 -41.058 -34.620  1.00  0.00
ATOM   5642  H   ALA B 380      63.180 -39.507 -32.138  1.00  0.00
ATOM   5643  H   ALA B 380      61.560 -40.890 -30.899  1.00  0.00
ATOM   5644  H   ALA B 380      60.791 -39.907 -32.203  1.00  0.00
ATOM   5645  H   ALA B 380      61.085 -41.670 -32.456  1.00  0.00
ATOM   5646  N   CYS B 381      64.497 -41.262 -31.037  1.00 57.40
ATOM   5647  CA  CYS B 381      65.308 -42.276 -30.384  1.00 57.34
ATOM   5648  C   CYS B 381      64.689 -42.539 -29.021  1.00 56.25
ATOM   5649  O   CYS B 381      64.533 -41.621 -28.216  1.00 55.70
ATOM   5650  CB  CYS B 381      66.755 -41.812 -30.235  1.00 57.07
ATOM   5651  SG  CYS B 381      67.786 -42.914 -29.226  1.00 61.34
ATOM   5652  H   CYS B 381      64.465 -40.314 -30.635  1.00  0.00
ATOM   5653  H   CYS B 381      65.327 -43.187 -30.983  1.00  0.00
ATOM   5654  H   CYS B 381      66.615 -40.905 -29.647  1.00  0.00
ATOM   5655  H   CYS B 381      67.123 -41.635 -31.246  1.00  0.00
ATOM   5656  H   CYS B 381      68.702 -42.514 -29.199  1.00  0.00
ATOM   5657  N   SER B 382      64.324 -43.792 -28.774  1.00 56.01
ATOM   5658  CA  SER B 382      63.635 -44.158 -27.546  1.00 55.63
ATOM   5659  C   SER B 382      64.582 -44.813 -26.551  1.00 55.69
ATOM   5660  O   SER B 382      64.911 -45.991 -26.687  1.00 56.57
ATOM   5661  CB  SER B 382      62.466 -45.094 -27.850  1.00 55.13
ATOM   5662  OG  SER B 382      61.698 -45.342 -26.687  1.00 57.44
ATOM   5663  H   SER B 382      64.534 -44.523 -29.469  1.00  0.00
ATOM   5664  H   SER B 382      63.252 -43.242 -27.096  1.00  0.00
ATOM   5665  H   SER B 382      62.803 -46.049 -28.252  1.00  0.00
ATOM   5666  H   SER B 382      61.793 -44.592 -28.545  1.00  0.00
ATOM   5667  H   SER B 382      60.933 -45.975 -26.961  1.00  0.00
ATOM   5668  N   PRO B 383      65.035 -44.046 -25.549  1.00 55.07
ATOM   5669  CA  PRO B 383      65.872 -44.611 -24.502  1.00 53.89
ATOM   5670  C   PRO B 383      65.180 -45.812 -23.871  1.00 52.16
ATOM   5671  O   PRO B 383      65.833 -46.803 -23.548  1.00 53.09
ATOM   5672  CB  PRO B 383      65.978 -43.468 -23.492  1.00 53.49
ATOM   5673  CG  PRO B 383      65.839 -42.239 -24.318  1.00 54.88
ATOM   5674  CD  PRO B 383      64.838 -42.596 -25.379  1.00 55.37
ATOM   5675  H   PRO B 383      66.840 -44.961 -24.860  1.00  0.00
ATOM   5676  H   PRO B 383      66.909 -43.479 -22.925  1.00  0.00
ATOM   5677  H   PRO B 383      65.201 -43.519 -22.729  1.00  0.00
ATOM   5678  H   PRO B 383      66.795 -41.939 -24.748  1.00  0.00
ATOM   5679  H   PRO B 383      65.518 -41.385 -23.721  1.00  0.00
ATOM   5680  H   PRO B 383      63.815 -42.353 -25.092  1.00  0.00
ATOM   5681  H   PRO B 383      64.972 -42.041 -26.307  1.00  0.00
ATOM   5682  N   LEU B 384      63.864 -45.712 -23.712  1.00 50.15
ATOM   5683  CA  LEU B 384      63.050 -46.792 -23.170  1.00 49.62
ATOM   5684  C   LEU B 384      63.193 -48.069 -23.993  1.00 52.51
ATOM   5685  O   LEU B 384      63.478 -49.139 -23.451  1.00 54.04
ATOM   5686  CB  LEU B 384      61.582 -46.369 -23.119  1.00 49.14
ATOM   5687  CG  LEU B 384      60.549 -47.418 -22.712  1.00 49.58
ATOM   5688  CD1 LEU B 384      60.774 -47.894 -21.288  1.00 55.20
ATOM   5689  CD2 LEU B 384      59.151 -46.859 -22.858  1.00 49.46
ATOM   5690  H   LEU B 384      63.400 -44.833 -23.984  1.00  0.00
ATOM   5691  H   LEU B 384      63.404 -47.000 -22.160  1.00  0.00
ATOM   5692  H   LEU B 384      61.325 -46.090 -24.141  1.00  0.00
ATOM   5693  H   LEU B 384      61.529 -45.598 -22.351  1.00  0.00
ATOM   5694  H   LEU B 384      60.664 -48.275 -23.375  1.00  0.00
ATOM   5695  H   LEU B 384      60.004 -48.635 -21.074  1.00  0.00
ATOM   5696  H   LEU B 384      61.774 -48.327 -21.251  1.00  0.00
ATOM   5697  H   LEU B 384      60.687 -47.020 -20.642  1.00  0.00
ATOM   5698  H   LEU B 384      58.460 -47.646 -22.556  1.00  0.00
ATOM   5699  H   LEU B 384      59.086 -45.989 -22.204  1.00  0.00
ATOM   5700  H   LEU B 384      59.024 -46.589 -23.906  1.00  0.00
ATOM   5701  N   LEU B 385      63.000 -47.957 -25.304  1.00 52.73
ATOM   5702  CA  LEU B 385      63.108 -49.113 -26.188  1.00 52.34
ATOM   5703  C   LEU B 385      64.545 -49.612 -26.309  1.00 52.73
ATOM   5704  O   LEU B 385      64.827 -50.782 -26.056  1.00 54.47
ATOM   5705  CB  LEU B 385      62.551 -48.790 -27.576  1.00 52.55
ATOM   5706  CG  LEU B 385      62.802 -49.853 -28.648  1.00 50.16
ATOM   5707  CD1 LEU B 385      62.147 -51.168 -28.268  1.00 47.40
ATOM   5708  CD2 LEU B 385      62.298 -49.378 -29.997  1.00 53.04
ATOM   5709  H   LEU B 385      62.770 -47.036 -25.703  1.00  0.00
ATOM   5710  H   LEU B 385      62.515 -49.910 -25.740  1.00  0.00
ATOM   5711  H   LEU B 385      63.057 -47.885 -27.911  1.00  0.00
ATOM   5712  H   LEU B 385      61.470 -48.708 -27.466  1.00  0.00
ATOM   5713  H   LEU B 385      63.877 -50.017 -28.719  1.00  0.00
ATOM   5714  H   LEU B 385      62.364 -51.875 -29.069  1.00  0.00
ATOM   5715  H   LEU B 385      62.587 -51.481 -27.321  1.00  0.00
ATOM   5716  H   LEU B 385      61.078 -50.976 -28.175  1.00  0.00
ATOM   5717  H   LEU B 385      62.505 -50.174 -30.713  1.00  0.00
ATOM   5718  H   LEU B 385      61.229 -49.195 -29.891  1.00  0.00
ATOM   5719  H   LEU B 385      62.843 -48.465 -30.237  1.00  0.00
ATOM   5720  N   SER B 386      65.449 -48.722 -26.704  1.00 52.69
ATOM   5721  CA  SER B 386      66.847 -49.085 -26.906  1.00 53.07
ATOM   5722  C   SER B 386      67.435 -49.760 -25.675  1.00 53.35
ATOM   5723  O   SER B 386      68.314 -50.613 -25.783  1.00 54.85
ATOM   5724  CB  SER B 386      67.679 -47.852 -27.267  1.00 53.36
ATOM   5725  OG  SER B 386      67.317 -47.335 -28.537  1.00 52.63
ATOM   5726  H   SER B 386      65.155 -47.749 -26.872  1.00  0.00
ATOM   5727  H   SER B 386      66.880 -49.795 -27.733  1.00  0.00
ATOM   5728  H   SER B 386      68.746 -48.075 -27.280  1.00  0.00
ATOM   5729  H   SER B 386      67.445 -47.061 -26.554  1.00  0.00
ATOM   5730  H   SER B 386      67.914 -46.514 -28.709  1.00  0.00
ATOM   5731  N   HIS B 387      66.941 -49.376 -24.505  1.00 54.63
ATOM   5732  CA  HIS B 387      67.469 -49.881 -23.242  1.00 55.10
ATOM   5733  C   HIS B 387      67.041 -51.316 -22.937  1.00 55.88
ATOM   5734  O   HIS B 387      67.541 -51.935 -22.000  1.00 56.42
ATOM   5735  CB  HIS B 387      67.081 -48.938 -22.101  1.00 53.70
ATOM   5736  CG  HIS B 387      67.998 -47.764 -21.959  1.00 50.47
ATOM   5737  ND1 HIS B 387      68.860 -47.373 -22.960  1.00 48.16
ATOM   5738  CD2 HIS B 387      68.181 -46.891 -20.942  1.00 49.27
ATOM   5739  CE1 HIS B 387      69.546 -46.317 -22.559  1.00 48.76
ATOM   5740  NE2 HIS B 387      69.151 -46.004 -21.339  1.00 49.02
ATOM   5741  H   HIS B 387      66.162 -48.702 -24.488  1.00  0.00
ATOM   5742  H   HIS B 387      68.554 -49.909 -23.338  1.00  0.00
ATOM   5743  H   HIS B 387      67.116 -49.496 -21.165  1.00  0.00
ATOM   5744  H   HIS B 387      66.094 -48.536 -22.330  1.00  0.00
ATOM   5745  H   HIS B 387      68.955 -47.832 -23.877  1.00  0.00
ATOM   5746  H   HIS B 387      67.657 -46.892 -19.986  1.00  0.00
ATOM   5747  H   HIS B 387      70.308 -45.794 -23.137  1.00  0.00
ATOM   5748  N   GLN B 388      66.122 -51.846 -23.736  1.00 56.04
ATOM   5749  CA  GLN B 388      65.658 -53.211 -23.551  1.00 56.05
ATOM   5750  C   GLN B 388      66.271 -54.133 -24.602  1.00 57.73
ATOM   5751  O   GLN B 388      65.891 -55.300 -24.718  1.00 58.05
ATOM   5752  CB  GLN B 388      64.133 -53.274 -23.622  1.00 56.04
ATOM   5753  CG  GLN B 388      63.428 -52.084 -22.998  1.00 57.53
ATOM   5754  CD  GLN B 388      63.860 -51.823 -21.567  1.00 62.57
ATOM   5755  OE1 GLN B 388      64.082 -52.752 -20.790  1.00 58.74
ATOM   5756  NE2 GLN B 388      63.975 -50.546 -21.209  1.00 66.96
ATOM   5757  H   GLN B 388      65.730 -51.279 -24.501  1.00  0.00
ATOM   5758  H   GLN B 388      65.975 -53.547 -22.564  1.00  0.00
ATOM   5759  H   GLN B 388      63.818 -54.159 -23.069  1.00  0.00
ATOM   5760  H   GLN B 388      63.862 -53.283 -24.678  1.00  0.00
ATOM   5761  H   GLN B 388      62.359 -52.299 -22.989  1.00  0.00
ATOM   5762  H   GLN B 388      63.680 -51.202 -23.587  1.00  0.00
ATOM   5763  H   GLN B 388      64.265 -50.304 -20.251  1.00  0.00
ATOM   5764  H   GLN B 388      63.774 -49.800 -21.890  1.00  0.00
ATOM   5765  N   ASP B 389      67.222 -53.603 -25.366  1.00 58.70
ATOM   5766  CA  ASP B 389      67.881 -54.379 -26.411  1.00 60.38
ATOM   5767  C   ASP B 389      68.625 -55.570 -25.809  1.00 61.25
ATOM   5768  O   ASP B 389      69.646 -55.403 -25.137  1.00 61.19
ATOM   5769  CB  ASP B 389      68.838 -53.496 -27.216  1.00 60.74
ATOM   5770  CG  ASP B 389      69.204 -54.104 -28.560  1.00 63.60
ATOM   5771  OD1 ASP B 389      69.321 -55.344 -28.648  1.00 64.60
ATOM   5772  OD2 ASP B 389      69.378 -53.336 -29.530  1.00 67.73
ATOM   5773  H   ASP B 389      67.499 -52.622 -25.216  1.00  0.00
ATOM   5774  H   ASP B 389      67.116 -54.760 -27.088  1.00  0.00
ATOM   5775  H   ASP B 389      69.756 -53.376 -26.641  1.00  0.00
ATOM   5776  H   ASP B 389      68.337 -52.547 -27.409  1.00  0.00
ATOM   5777  N   GLU B 390      68.109 -56.770 -26.061  1.00 61.59
ATOM   5778  CA  GLU B 390      68.643 -57.987 -25.452  1.00 60.92
ATOM   5779  C   GLU B 390      70.130 -58.182 -25.718  1.00 60.30
ATOM   5780  O   GLU B 390      70.839 -58.764 -24.899  1.00 60.23
ATOM   5781  CB  GLU B 390      67.850 -59.216 -25.902  1.00 60.59
ATOM   5782  CG  GLU B 390      66.423 -59.252 -25.371  1.00 62.48
ATOM   5783  CD  GLU B 390      65.705 -60.554 -25.684  1.00 66.73
ATOM   5784  OE1 GLU B 390      66.386 -61.556 -25.998  1.00 67.25
ATOM   5785  OE2 GLU B 390      64.457 -60.575 -25.613  1.00 66.41
ATOM   5786  H   GLU B 390      67.309 -56.844 -26.705  1.00  0.00
ATOM   5787  H   GLU B 390      68.530 -57.867 -24.375  1.00  0.00
ATOM   5788  H   GLU B 390      68.363 -60.098 -25.518  1.00  0.00
ATOM   5789  H   GLU B 390      67.788 -59.184 -26.990  1.00  0.00
ATOM   5790  H   GLU B 390      65.869 -58.444 -25.849  1.00  0.00
ATOM   5791  H   GLU B 390      66.470 -59.153 -24.287  1.00  0.00
ATOM   5792  N   GLU B 391      70.601 -57.694 -26.860  1.00 60.38
ATOM   5793  CA  GLU B 391      72.017 -57.802 -27.197  1.00 61.01
ATOM   5794  C   GLU B 391      72.863 -56.856 -26.350  1.00 60.10
ATOM   5795  O   GLU B 391      73.775 -57.290 -25.648  1.00 59.87
ATOM   5796  CB  GLU B 391      72.247 -57.537 -28.687  1.00 61.78
ATOM   5797  CG  GLU B 391      73.701 -57.262 -29.048  1.00 66.89
ATOM   5798  CD  GLU B 391      74.010 -57.538 -30.510  1.00 74.13
ATOM   5799  OE1 GLU B 391      75.034 -57.025 -31.011  1.00 74.37
ATOM   5800  OE2 GLU B 391      73.232 -58.273 -31.156  1.00 77.03
ATOM   5801  H   GLU B 391      69.957 -57.232 -27.518  1.00  0.00
ATOM   5802  H   GLU B 391      72.329 -58.823 -26.976  1.00  0.00
ATOM   5803  H   GLU B 391      71.673 -56.650 -28.955  1.00  0.00
ATOM   5804  H   GLU B 391      71.948 -58.436 -29.226  1.00  0.00
ATOM   5805  H   GLU B 391      74.326 -57.921 -28.446  1.00  0.00
ATOM   5806  H   GLU B 391      73.896 -56.206 -28.862  1.00  0.00
ATOM   5807  N   ALA B 392      72.552 -55.566 -26.415  1.00 59.90
ATOM   5808  CA  ALA B 392      73.301 -54.555 -25.672  1.00 58.57
ATOM   5809  C   ALA B 392      73.090 -54.675 -24.165  1.00 57.70
ATOM   5810  O   ALA B 392      74.017 -54.463 -23.384  1.00 57.53
ATOM   5811  CB  ALA B 392      72.930 -53.162 -26.152  1.00 59.09
ATOM   5812  H   ALA B 392      71.761 -55.271 -27.005  1.00  0.00
ATOM   5813  H   ALA B 392      74.360 -54.728 -25.865  1.00  0.00
ATOM   5814  H   ALA B 392      73.517 -52.456 -25.565  1.00  0.00
ATOM   5815  H   ALA B 392      73.179 -53.113 -27.212  1.00  0.00
ATOM   5816  H   ALA B 392      71.860 -53.041 -25.981  1.00  0.00
ATOM   5817  N   PHE B 393      71.868 -55.011 -23.762  1.00 56.44
ATOM   5818  CA  PHE B 393      71.552 -55.192 -22.349  1.00 55.75
ATOM   5819  C   PHE B 393      70.762 -56.477 -22.119  1.00 55.62
ATOM   5820  O   PHE B 393      69.543 -56.431 -21.952  1.00 55.46
ATOM   5821  CB  PHE B 393      70.741 -54.007 -21.815  1.00 56.41
ATOM   5822  CG  PHE B 393      71.329 -52.662 -22.140  1.00 55.61
ATOM   5823  CD1 PHE B 393      70.844 -51.918 -23.203  1.00 53.51
ATOM   5824  CD2 PHE B 393      72.356 -52.134 -21.375  1.00 55.94
ATOM   5825  CE1 PHE B 393      71.378 -50.679 -23.502  1.00 53.02
ATOM   5826  CE2 PHE B 393      72.894 -50.894 -21.671  1.00 55.39
ATOM   5827  CZ  PHE B 393      72.403 -50.167 -22.735  1.00 52.76
ATOM   5828  H   PHE B 393      71.127 -55.147 -24.464  1.00  0.00
ATOM   5829  H   PHE B 393      72.499 -55.255 -21.814  1.00  0.00
ATOM   5830  H   PHE B 393      70.703 -54.088 -20.729  1.00  0.00
ATOM   5831  H   PHE B 393      69.765 -54.041 -22.299  1.00  0.00
ATOM   5832  H   PHE B 393      70.031 -52.315 -23.811  1.00  0.00
ATOM   5833  H   PHE B 393      72.745 -52.702 -20.530  1.00  0.00
ATOM   5834  H   PHE B 393      70.989 -50.107 -24.344  1.00  0.00
ATOM   5835  H   PHE B 393      73.705 -50.492 -21.064  1.00  0.00
ATOM   5836  H   PHE B 393      72.824 -49.189 -22.969  1.00  0.00
ATOM   5837  N   PRO B 394      71.450 -57.630 -22.105  1.00 55.67
ATOM   5838  CA  PRO B 394      70.767 -58.893 -21.832  1.00 55.89
ATOM   5839  C   PRO B 394      70.078 -58.859 -20.470  1.00 56.33
ATOM   5840  O   PRO B 394      70.513 -58.127 -19.579  1.00 56.59
ATOM   5841  CB  PRO B 394      71.907 -59.918 -21.826  1.00 55.41
ATOM   5842  CG  PRO B 394      73.151 -59.116 -21.607  1.00 55.53
ATOM   5843  CD  PRO B 394      72.900 -57.812 -22.286  1.00 55.11
ATOM   5844  H   PRO B 394      69.987 -59.117 -22.560  1.00  0.00
ATOM   5845  H   PRO B 394      71.957 -60.495 -22.749  1.00  0.00
ATOM   5846  H   PRO B 394      71.780 -60.657 -21.035  1.00  0.00
ATOM   5847  H   PRO B 394      74.031 -59.617 -22.010  1.00  0.00
ATOM   5848  H   PRO B 394      73.361 -58.981 -20.546  1.00  0.00
ATOM   5849  H   PRO B 394      73.480 -56.992 -21.862  1.00  0.00
ATOM   5850  H   PRO B 394      73.203 -57.801 -23.333  1.00  0.00
ATOM   5851  N   ASN B 395      69.010 -59.637 -20.312  1.00 56.01
ATOM   5852  CA  ASN B 395      68.279 -59.658 -19.053  1.00 54.72
ATOM   5853  C   ASN B 395      67.928 -58.219 -18.673  1.00 53.21
ATOM   5854  O   ASN B 395      68.284 -57.747 -17.593  1.00 52.54
ATOM   5855  CB  ASN B 395      69.134 -60.320 -17.969  1.00 55.47
ATOM   5856  CG  ASN B 395      68.305 -60.969 -16.876  1.00 57.90
ATOM   5857  OD1 ASN B 395      68.839 -61.653 -16.003  1.00 58.50
ATOM   5858  ND2 ASN B 395      66.994 -60.760 -16.920  1.00 61.03
ATOM   5859  H   ASN B 395      68.696 -60.233 -21.091  1.00  0.00
ATOM   5860  H   ASN B 395      67.361 -60.236 -19.154  1.00  0.00
ATOM   5861  H   ASN B 395      69.751 -59.550 -17.506  1.00  0.00
ATOM   5862  H   ASN B 395      69.721 -61.106 -18.443  1.00  0.00
ATOM   5863  H   ASN B 395      66.382 -61.176 -16.204  1.00  0.00
ATOM   5864  H   ASN B 395      66.590 -60.182 -17.670  1.00  0.00
ATOM   5865  N   PRO B 396      67.218 -57.522 -19.574  1.00 52.25
ATOM   5866  CA  PRO B 396      67.010 -56.074 -19.531  1.00 50.60
ATOM   5867  C   PRO B 396      66.125 -55.612 -18.381  1.00 50.03
ATOM   5868  O   PRO B 396      66.366 -54.547 -17.813  1.00 51.10
ATOM   5869  CB  PRO B 396      66.326 -55.770 -20.874  1.00 50.03
ATOM   5870  CG  PRO B 396      66.418 -57.031 -21.684  1.00 49.42
ATOM   5871  CD  PRO B 396      66.494 -58.141 -20.694  1.00 52.65
ATOM   5872  H   PRO B 396      67.954 -55.553 -19.373  1.00  0.00
ATOM   5873  H   PRO B 396      66.795 -54.934 -21.393  1.00  0.00
ATOM   5874  H   PRO B 396      65.283 -55.490 -20.729  1.00  0.00
ATOM   5875  H   PRO B 396      67.287 -57.025 -22.342  1.00  0.00
ATOM   5876  H   PRO B 396      65.554 -57.147 -22.338  1.00  0.00
ATOM   5877  H   PRO B 396      65.514 -58.518 -20.401  1.00  0.00
ATOM   5878  H   PRO B 396      66.987 -59.034 -21.079  1.00  0.00
ATOM   5879  N   ARG B 397      65.106 -56.397 -18.047  1.00 49.02
ATOM   5880  CA  ARG B 397      64.198 -56.036 -16.960  1.00 46.83
ATOM   5881  C   ARG B 397      64.804 -56.345 -15.595  1.00 45.97
ATOM   5882  O   ARG B 397      64.164 -56.146 -14.563  1.00 44.34
ATOM   5883  CB  ARG B 397      62.849 -56.739 -17.116  1.00 45.94
ATOM   5884  CG  ARG B 397      62.117 -56.378 -18.393  1.00 48.78
ATOM   5885  CD  ARG B 397      62.202 -54.887 -18.672  1.00 49.64
ATOM   5886  NE  ARG B 397      61.529 -54.089 -17.650  1.00 50.90
ATOM   5887  CZ  ARG B 397      61.782 -52.803 -17.423  1.00 47.12
ATOM   5888  NH1 ARG B 397      62.702 -52.170 -18.141  1.00 47.78
ATOM   5889  NH2 ARG B 397      61.122 -52.151 -16.475  1.00 41.26
ATOM   5890  H   ARG B 397      64.953 -57.275 -18.563  1.00  0.00
ATOM   5891  H   ARG B 397      64.036 -54.960 -17.018  1.00  0.00
ATOM   5892  H   ARG B 397      62.217 -56.435 -16.281  1.00  0.00
ATOM   5893  H   ARG B 397      63.043 -57.811 -17.152  1.00  0.00
ATOM   5894  H   ARG B 397      61.068 -56.652 -18.280  1.00  0.00
ATOM   5895  H   ARG B 397      62.577 -56.916 -19.222  1.00  0.00
ATOM   5896  H   ARG B 397      61.735 -54.666 -19.632  1.00  0.00
ATOM   5897  H   ARG B 397      63.253 -54.599 -18.644  1.00  0.00
ATOM   5898  H   ARG B 397      60.814 -54.551 -17.069  1.00  0.00
ATOM   5899  H   ARG B 397      62.897 -51.174 -17.965  1.00  0.00
ATOM   5900  H   ARG B 397      63.220 -52.675 -18.874  1.00  0.00
ATOM   5901  H   ARG B 397      61.320 -51.155 -16.301  1.00  0.00
ATOM   5902  H   ARG B 397      60.411 -52.640 -15.912  1.00  0.00
ATOM   5903  N   GLU B 398      66.039 -56.834 -15.598  1.00 45.88
ATOM   5904  CA  GLU B 398      66.756 -57.089 -14.360  1.00 47.11
ATOM   5905  C   GLU B 398      67.695 -55.935 -14.034  1.00 47.41
ATOM   5906  O   GLU B 398      68.588 -55.607 -14.817  1.00 47.24
ATOM   5907  CB  GLU B 398      67.551 -58.392 -14.440  1.00 45.96
ATOM   5908  CG  GLU B 398      68.507 -58.573 -13.274  1.00 45.81
ATOM   5909  CD  GLU B 398      69.619 -59.553 -13.572  1.00 50.18
ATOM   5910  OE1 GLU B 398      69.316 -60.682 -14.015  1.00 53.61
ATOM   5911  OE2 GLU B 398      70.797 -59.194 -13.355  1.00 48.29
ATOM   5912  H   GLU B 398      66.498 -57.037 -16.497  1.00  0.00
ATOM   5913  H   GLU B 398      66.016 -57.182 -13.566  1.00  0.00
ATOM   5914  H   GLU B 398      68.142 -58.371 -15.355  1.00  0.00
ATOM   5915  H   GLU B 398      66.840 -59.218 -14.413  1.00  0.00
ATOM   5916  H   GLU B 398      67.938 -58.962 -12.430  1.00  0.00
ATOM   5917  H   GLU B 398      68.966 -57.606 -13.067  1.00  0.00
ATOM   5918  N   TRP B 399      67.489 -55.327 -12.872  1.00 48.12
ATOM   5919  CA  TRP B 399      68.327 -54.220 -12.431  1.00 49.59
ATOM   5920  C   TRP B 399      69.656 -54.743 -11.889  1.00 48.34
ATOM   5921  O   TRP B 399      69.727 -55.226 -10.761  1.00 47.55
ATOM   5922  CB  TRP B 399      67.596 -53.398 -11.366  1.00 49.66
ATOM   5923  CG  TRP B 399      68.317 -52.160 -10.928  1.00 52.56
ATOM   5924  CD1 TRP B 399      68.356 -50.962 -11.578  1.00 58.43
ATOM   5925  CD2 TRP B 399      69.083 -51.990  -9.729  1.00 52.77
ATOM   5926  NE1 TRP B 399      69.105 -50.058 -10.864  1.00 55.49
ATOM   5927  CE2 TRP B 399      69.563 -50.664  -9.725  1.00 53.70
ATOM   5928  CE3 TRP B 399      69.413 -52.829  -8.662  1.00 50.99
ATOM   5929  CZ2 TRP B 399      70.356 -50.160  -8.697  1.00 52.51
ATOM   5930  CZ3 TRP B 399      70.200 -52.326  -7.641  1.00 52.43
ATOM   5931  CH2 TRP B 399      70.664 -51.005  -7.667  1.00 54.88
ATOM   5932  H   TRP B 399      66.718 -55.646 -12.268  1.00  0.00
ATOM   5933  H   TRP B 399      68.535 -53.575 -13.284  1.00  0.00
ATOM   5934  H   TRP B 399      67.477 -54.025 -10.483  1.00  0.00
ATOM   5935  H   TRP B 399      66.661 -53.060 -11.813  1.00  0.00
ATOM   5936  H   TRP B 399      67.864 -50.752 -12.528  1.00  0.00
ATOM   5937  H   TRP B 399      69.291 -49.083 -11.141  1.00  0.00
ATOM   5938  H   TRP B 399      69.058 -53.859  -8.634  1.00  0.00
ATOM   5939  H   TRP B 399      70.717 -49.132  -8.713  1.00  0.00
ATOM   5940  H   TRP B 399      70.463 -52.970  -6.802  1.00  0.00
ATOM   5941  H   TRP B 399      71.285 -50.642  -6.848  1.00  0.00
ATOM   5942  N   ASN B 400      70.702 -54.641 -12.705  1.00 47.83
ATOM   5943  CA  ASN B 400      72.041 -55.068 -12.318  1.00 49.33
ATOM   5944  C   ASN B 400      73.076 -53.956 -12.489  1.00 50.57
ATOM   5945  O   ASN B 400      73.472 -53.642 -13.612  1.00 51.53
ATOM   5946  CB  ASN B 400      72.456 -56.296 -13.133  1.00 50.24
ATOM   5947  CG  ASN B 400      73.847 -56.781 -12.788  1.00 47.92
ATOM   5948  OD1 ASN B 400      74.299 -56.648 -11.652  1.00 49.31
ATOM   5949  ND2 ASN B 400      74.534 -57.353 -13.769  1.00 49.00
ATOM   5950  H   ASN B 400      70.560 -54.245 -13.645  1.00  0.00
ATOM   5951  H   ASN B 400      72.007 -55.322 -11.259  1.00  0.00
ATOM   5952  H   ASN B 400      72.447 -56.027 -14.189  1.00  0.00
ATOM   5953  H   ASN B 400      71.762 -57.103 -12.900  1.00  0.00
ATOM   5954  H   ASN B 400      75.487 -57.703 -13.594  1.00  0.00
ATOM   5955  H   ASN B 400      74.114 -57.447 -14.705  1.00  0.00
ATOM   5956  N   PRO B 401      73.520 -53.358 -11.370  1.00 51.18
ATOM   5957  CA  PRO B 401      74.485 -52.256 -11.375  1.00 51.83
ATOM   5958  C   PRO B 401      75.893 -52.692 -11.768  1.00 52.67
ATOM   5959  O   PRO B 401      76.784 -51.852 -11.894  1.00 52.37
ATOM   5960  CB  PRO B 401      74.484 -51.776  -9.916  1.00 51.54
ATOM   5961  CG  PRO B 401      73.259 -52.367  -9.300  1.00 51.35
ATOM   5962  CD  PRO B 401      73.040 -53.658 -10.013  1.00 51.01
ATOM   5963  H   PRO B 401      74.209 -51.495 -12.105  1.00  0.00
ATOM   5964  H   PRO B 401      74.487 -50.689  -9.833  1.00  0.00
ATOM   5965  H   PRO B 401      75.375 -52.112  -9.386  1.00  0.00
ATOM   5966  H   PRO B 401      72.400 -51.704  -9.400  1.00  0.00
ATOM   5967  H   PRO B 401      73.384 -52.519  -8.228  1.00  0.00
ATOM   5968  H   PRO B 401      73.572 -54.493  -9.557  1.00  0.00
[truncated: 91,353 more chars]
