# Supplementary material for: Interactions of antiparasitic sterols with sterol 14α-demethylase (CYP51) of human pathogens
Source: Springerplus. 2014 Nov 20;3:679. doi: 10.1186/2193-1801-3-679 (PMC4410773; doi:10.1186/2193-1801-3-679)
Supplement: Supplementary file 2 — Additional file 2: PDB files of CYP51-ligand complexes. (ZIP 900 KB) [file 40064_2014_1378_MOESM2_ESM.zip › Figure 9_3L4D_asprellic acid B.pdb]

HEADER                                                        3L4D
REMARK   6
REMARK   6  PDB written by MVD (www.molegro.com)
ATOM      1  N   LYS D  28      13.284 -51.354   0.392  1.00 54.24
ATOM      2  CA  LYS D  28      12.640 -51.780  -0.882  1.00 53.60
ATOM      3  C   LYS D  28      13.274 -51.071  -2.072  1.00 53.58
ATOM      4  O   LYS D  28      13.637 -49.898  -1.983  1.00 53.67
ATOM      5  CB  LYS D  28      11.135 -51.499  -0.837  1.00 53.63
ATOM      6  CG  LYS D  28      10.410 -51.718  -2.157  1.00 54.36
ATOM      7  CD  LYS D  28      10.732 -50.611  -3.154  1.00 57.88
ATOM      8  CE  LYS D  28      10.061 -50.854  -4.498  1.00 57.99
ATOM      9  NZ  LYS D  28       8.576 -50.860  -4.388  1.00 58.84
ATOM     10  H   LYS D  28      12.963 -51.748   1.288  1.00  0.00
ATOM     11  H   LYS D  28      12.794 -52.853  -1.001  1.00  0.00
ATOM     12  H   LYS D  28      11.010 -50.448  -0.576  1.00  0.00
ATOM     13  H   LYS D  28      10.702 -52.199  -0.122  1.00  0.00
ATOM     14  H   LYS D  28       9.337 -51.714  -1.968  1.00  0.00
ATOM     15  H   LYS D  28      10.733 -52.671  -2.577  1.00  0.00
ATOM     16  H   LYS D  28      11.811 -50.587  -3.307  1.00  0.00
ATOM     17  H   LYS D  28      10.363 -49.668  -2.752  1.00  0.00
ATOM     18  H   LYS D  28      10.377 -51.823  -4.885  1.00  0.00
ATOM     19  H   LYS D  28      10.333 -50.038  -5.167  1.00  0.00
ATOM     20  H   LYS D  28       8.205 -51.029  -5.334  1.00  0.00
ATOM     21  H   LYS D  28       8.325 -51.618  -3.737  1.00  0.00
ATOM     22  H   LYS D  28       8.297 -49.937  -4.027  1.00  0.00
ATOM     23  N   GLY D  29      13.413 -51.792  -3.180  1.00 53.80
ATOM     24  CA  GLY D  29      13.936 -51.213  -4.415  1.00 53.69
ATOM     25  C   GLY D  29      15.408 -51.492  -4.654  1.00 53.54
ATOM     26  O   GLY D  29      16.275 -50.754  -4.183  1.00 53.29
ATOM     27  H   GLY D  29      13.145 -52.786  -3.167  1.00  0.00
ATOM     28  H   GLY D  29      13.827 -50.134  -4.303  1.00  0.00
ATOM     29  H   GLY D  29      13.359 -51.635  -5.238  1.00  0.00
ATOM     30  N   LYS D  30      15.691 -52.557  -5.398  1.00 52.89
ATOM     31  CA  LYS D  30      17.066 -52.929  -5.709  1.00 52.44
ATOM     32  C   LYS D  30      17.527 -52.276  -7.011  1.00 52.01
ATOM     33  O   LYS D  30      16.707 -51.882  -7.840  1.00 52.28
ATOM     34  CB  LYS D  30      17.194 -54.450  -5.801  1.00 52.68
ATOM     35  CG  LYS D  30      18.627 -54.956  -5.807  1.00 53.59
ATOM     36  CD  LYS D  30      19.352 -54.576  -4.526  1.00 54.00
ATOM     37  CE  LYS D  30      18.632 -55.111  -3.299  1.00 54.14
ATOM     38  NZ  LYS D  30      18.541 -56.596  -3.311  1.00 55.19
ATOM     39  H   LYS D  30      14.920 -53.133  -5.764  1.00  0.00
ATOM     40  H   LYS D  30      17.708 -52.570  -4.904  1.00  0.00
ATOM     41  H   LYS D  30      16.740 -54.759  -6.743  1.00  0.00
ATOM     42  H   LYS D  30      16.715 -54.867  -4.915  1.00  0.00
ATOM     43  H   LYS D  30      19.151 -54.504  -6.649  1.00  0.00
ATOM     44  H   LYS D  30      18.611 -56.043  -5.888  1.00  0.00
ATOM     45  H   LYS D  30      19.388 -53.489  -4.459  1.00  0.00
ATOM     46  H   LYS D  30      20.353 -55.007  -4.555  1.00  0.00
ATOM     47  H   LYS D  30      17.620 -54.708  -3.274  1.00  0.00
ATOM     48  H   LYS D  30      19.205 -54.827  -2.416  1.00  0.00
ATOM     49  H   LYS D  30      18.044 -56.874  -2.453  1.00  0.00
ATOM     50  H   LYS D  30      18.018 -56.859  -4.159  1.00  0.00
ATOM     51  H   LYS D  30      19.506 -56.957  -3.329  1.00  0.00
ATOM     52  N   LEU D  31      18.841 -52.160  -7.183  1.00 51.57
ATOM     53  CA  LEU D  31      19.408 -51.541  -8.379  1.00 50.94
ATOM     54  C   LEU D  31      19.999 -52.572  -9.333  1.00 51.12
ATOM     55  O   LEU D  31      20.624 -53.540  -8.898  1.00 50.63
ATOM     56  CB  LEU D  31      20.480 -50.513  -8.006  1.00 50.77
ATOM     57  CG  LEU D  31      20.016 -49.157  -7.468  1.00 49.43
ATOM     58  CD1 LEU D  31      21.215 -48.268  -7.174  1.00 48.20
ATOM     59  CD2 LEU D  31      19.075 -48.481  -8.451  1.00 47.95
ATOM     60  H   LEU D  31      19.476 -52.516  -6.454  1.00  0.00
ATOM     61  H   LEU D  31      18.587 -51.038  -8.890  1.00  0.00
ATOM     62  H   LEU D  31      21.006 -50.292  -8.935  1.00  0.00
ATOM     63  H   LEU D  31      21.048 -50.968  -7.194  1.00  0.00
ATOM     64  H   LEU D  31      19.471 -49.323  -6.539  1.00  0.00
ATOM     65  H   LEU D  31      20.826 -47.322  -6.796  1.00  0.00
ATOM     66  H   LEU D  31      21.819 -48.784  -6.428  1.00  0.00
ATOM     67  H   LEU D  31      21.753 -48.139  -8.113  1.00  0.00
ATOM     68  H   LEU D  31      18.784 -47.528  -8.010  1.00  0.00
ATOM     69  H   LEU D  31      19.628 -48.346  -9.380  1.00  0.00
ATOM     70  H   LEU D  31      18.220 -49.145  -8.581  1.00  0.00
ATOM     71  N   PRO D  32      19.804 -52.360 -10.644  1.00 51.54
ATOM     72  CA  PRO D  32      20.329 -53.231 -11.694  1.00 52.14
ATOM     73  C   PRO D  32      21.853 -53.267 -11.690  1.00 53.15
ATOM     74  O   PRO D  32      22.492 -52.234 -11.484  1.00 54.21
ATOM     75  CB  PRO D  32      19.822 -52.572 -12.982  1.00 51.84
ATOM     76  CG  PRO D  32      18.648 -51.755 -12.560  1.00 51.17
ATOM     77  CD  PRO D  32      18.991 -51.262 -11.194  1.00 51.15
ATOM     78  H   PRO D  32      20.009 -54.266 -11.571  1.00  0.00
ATOM     79  H   PRO D  32      19.555 -53.296 -13.751  1.00  0.00
ATOM     80  H   PRO D  32      20.584 -51.943 -13.441  1.00  0.00
ATOM     81  H   PRO D  32      17.729 -52.340 -12.559  1.00  0.00
ATOM     82  H   PRO D  32      18.459 -50.933 -13.251  1.00  0.00
ATOM     83  H   PRO D  32      19.529 -50.314 -11.208  1.00  0.00
ATOM     84  H   PRO D  32      18.117 -51.035 -10.584  1.00  0.00
ATOM     85  N   PRO D  33      22.434 -54.452 -11.931  1.00 53.84
ATOM     86  CA  PRO D  33      23.880 -54.660 -11.881  1.00 54.43
ATOM     87  C   PRO D  33      24.631 -53.800 -12.892  1.00 55.45
ATOM     88  O   PRO D  33      24.276 -53.771 -14.069  1.00 55.62
ATOM     89  CB  PRO D  33      24.032 -56.142 -12.241  1.00 54.54
ATOM     90  CG  PRO D  33      22.789 -56.483 -12.995  1.00 53.97
ATOM     91  CD  PRO D  33      21.714 -55.664 -12.356  1.00 53.71
ATOM     92  H   PRO D  33      24.294 -54.388 -10.910  1.00  0.00
ATOM     93  H   PRO D  33      24.162 -56.779 -11.366  1.00  0.00
ATOM     94  H   PRO D  33      24.917 -56.321 -12.852  1.00  0.00
ATOM     95  H   PRO D  33      22.567 -57.549 -12.948  1.00  0.00
ATOM     96  H   PRO D  33      22.888 -56.264 -14.058  1.00  0.00
ATOM     97  H   PRO D  33      20.892 -55.440 -13.036  1.00  0.00
ATOM     98  H   PRO D  33      21.215 -56.172 -11.531  1.00  0.00
ATOM     99  N   VAL D  34      25.663 -53.105 -12.427  1.00 56.81
ATOM    100  CA  VAL D  34      26.491 -52.286 -13.302  1.00 58.01
ATOM    101  C   VAL D  34      27.574 -53.145 -13.945  1.00 59.88
ATOM    102  O   VAL D  34      28.397 -53.740 -13.252  1.00 60.35
ATOM    103  CB  VAL D  34      27.145 -51.121 -12.534  1.00 57.43
ATOM    104  CG1 VAL D  34      27.961 -50.250 -13.479  1.00 55.90
ATOM    105  CG2 VAL D  34      26.084 -50.295 -11.823  1.00 56.23
ATOM    106  H   VAL D  34      25.883 -53.146 -11.422  1.00  0.00
ATOM    107  H   VAL D  34      25.846 -51.865 -14.073  1.00  0.00
ATOM    108  H   VAL D  34      27.819 -51.534 -11.784  1.00  0.00
ATOM    109  H   VAL D  34      28.395 -49.450 -12.880  1.00  0.00
ATOM    110  H   VAL D  34      28.727 -50.888 -13.919  1.00  0.00
ATOM    111  H   VAL D  34      27.273 -49.865 -14.232  1.00  0.00
ATOM    112  H   VAL D  34      26.603 -49.491 -11.301  1.00  0.00
ATOM    113  H   VAL D  34      25.411 -49.912 -12.590  1.00  0.00
ATOM    114  H   VAL D  34      25.571 -50.963 -11.131  1.00  0.00
ATOM    115  N   VAL D  35      27.567 -53.208 -15.273  1.00 62.30
ATOM    116  CA  VAL D  35      28.509 -54.049 -16.006  1.00 65.03
ATOM    117  C   VAL D  35      29.963 -53.757 -15.635  1.00 67.37
ATOM    118  O   VAL D  35      30.382 -52.602 -15.573  1.00 67.49
ATOM    119  CB  VAL D  35      28.315 -53.924 -17.530  1.00 64.05
ATOM    120  CG1 VAL D  35      28.073 -52.480 -17.917  1.00 66.69
ATOM    121  CG2 VAL D  35      29.510 -54.495 -18.272  1.00 62.94
ATOM    122  H   VAL D  35      26.879 -52.649 -15.798  1.00  0.00
ATOM    123  H   VAL D  35      28.291 -55.075 -15.711  1.00  0.00
ATOM    124  H   VAL D  35      27.437 -54.503 -17.815  1.00  0.00
ATOM    125  H   VAL D  35      27.944 -52.457 -18.999  1.00  0.00
ATOM    126  H   VAL D  35      27.172 -52.157 -17.395  1.00  0.00
ATOM    127  H   VAL D  35      28.949 -51.914 -17.601  1.00  0.00
ATOM    128  H   VAL D  35      29.310 -54.376 -19.337  1.00  0.00
ATOM    129  H   VAL D  35      30.383 -53.924 -17.957  1.00  0.00
ATOM    130  H   VAL D  35      29.589 -55.545 -17.989  1.00  0.00
ATOM    131  N   HIS D  36      30.721 -54.823 -15.392  1.00 70.88
ATOM    132  CA  HIS D  36      32.112 -54.727 -14.960  1.00 73.56
ATOM    133  C   HIS D  36      33.029 -54.263 -16.089  1.00 75.39
ATOM    134  O   HIS D  36      32.610 -54.165 -17.243  1.00 75.80
ATOM    135  CB  HIS D  36      32.585 -56.087 -14.439  1.00 73.67
ATOM    136  CG  HIS D  36      33.765 -56.010 -13.521  1.00 75.71
ATOM    137  ND1 HIS D  36      33.647 -56.108 -12.151  1.00 77.09
ATOM    138  CD2 HIS D  36      35.085 -55.848 -13.774  1.00 76.94
ATOM    139  CE1 HIS D  36      34.843 -56.009 -11.599  1.00 76.47
ATOM    140  NE2 HIS D  36      35.733 -55.850 -12.562  1.00 77.02
ATOM    141  H   HIS D  36      30.308 -55.758 -15.514  1.00  0.00
ATOM    142  H   HIS D  36      32.162 -53.983 -14.165  1.00  0.00
ATOM    143  H   HIS D  36      32.880 -56.696 -15.294  1.00  0.00
ATOM    144  H   HIS D  36      31.769 -56.511 -13.854  1.00  0.00
ATOM    145  H   HIS D  36      32.764 -56.238 -11.638  1.00  0.00
ATOM    146  H   HIS D  36      35.547 -55.737 -14.755  1.00  0.00
ATOM    147  H   HIS D  36      35.059 -56.051 -10.531  1.00  0.00
ATOM    148  N   GLY D  37      34.283 -53.981 -15.748  1.00 77.57
ATOM    149  CA  GLY D  37      35.280 -53.578 -16.736  1.00 80.41
ATOM    150  C   GLY D  37      35.097 -52.160 -17.244  1.00 82.51
ATOM    151  O   GLY D  37      35.600 -51.804 -18.309  1.00 82.46
ATOM    152  H   GLY D  37      34.559 -54.049 -14.758  1.00  0.00
ATOM    153  H   GLY D  37      35.144 -54.248 -17.585  1.00  0.00
ATOM    154  H   GLY D  37      36.258 -53.663 -16.263  1.00  0.00
ATOM    155  N   THR D  38      34.374 -51.349 -16.478  1.00 84.59
ATOM    156  CA  THR D  38      34.122 -49.964 -16.854  1.00 86.57
ATOM    157  C   THR D  38      35.374 -49.113 -16.695  1.00 87.96
ATOM    158  O   THR D  38      35.949 -49.043 -15.608  1.00 88.31
ATOM    159  CB  THR D  38      32.989 -49.346 -16.009  1.00 86.46
ATOM    160  OG1 THR D  38      32.930 -47.933 -16.244  1.00 86.58
ATOM    161  CG2 THR D  38      33.229 -49.598 -14.526  1.00 86.48
ATOM    162  H   THR D  38      33.982 -51.709 -15.596  1.00  0.00
ATOM    163  H   THR D  38      33.822 -49.975 -17.902  1.00  0.00
ATOM    164  H   THR D  38      32.047 -49.811 -16.299  1.00  0.00
ATOM    165  H   THR D  38      32.767 -47.802 -17.253  1.00  0.00
ATOM    166  H   THR D  38      32.400 -49.140 -13.987  1.00  0.00
ATOM    167  H   THR D  38      33.256 -50.679 -14.387  1.00  0.00
ATOM    168  H   THR D  38      34.182 -49.133 -14.274  1.00  0.00
ATOM    169  N   THR D  39      35.797 -48.472 -17.780  1.00 89.76
ATOM    170  CA  THR D  39      36.915 -47.541 -17.710  1.00 91.79
ATOM    171  C   THR D  39      36.610 -46.483 -16.656  1.00 93.04
ATOM    172  O   THR D  39      35.444 -46.224 -16.350  1.00 93.38
ATOM    173  CB  THR D  39      37.195 -46.870 -19.065  1.00 91.79
ATOM    174  OG1 THR D  39      35.986 -46.294 -19.572  1.00 93.47
ATOM    175  CG2 THR D  39      37.728 -47.888 -20.064  1.00 91.08
ATOM    176  H   THR D  39      35.328 -48.636 -18.682  1.00  0.00
ATOM    177  H   THR D  39      37.810 -48.101 -17.439  1.00  0.00
ATOM    178  H   THR D  39      37.944 -46.091 -18.922  1.00  0.00
ATOM    179  H   THR D  39      35.659 -45.614 -18.871  1.00  0.00
ATOM    180  H   THR D  39      37.906 -47.355 -20.998  1.00  0.00
ATOM    181  H   THR D  39      38.650 -48.292 -19.646  1.00  0.00
ATOM    182  H   THR D  39      36.963 -48.656 -20.175  1.00  0.00
ATOM    183  N   PRO D  40      37.659 -45.858 -16.106  1.00 93.95
ATOM    184  CA  PRO D  40      37.503 -45.002 -14.937  1.00 94.46
ATOM    185  C   PRO D  40      36.614 -43.801 -15.226  1.00 95.18
ATOM    186  O   PRO D  40      35.803 -43.418 -14.381  1.00 95.37
ATOM    187  CB  PRO D  40      38.932 -44.544 -14.648  1.00 94.24
ATOM    188  CG  PRO D  40      39.595 -44.554 -15.976  1.00 94.40
ATOM    189  CD  PRO D  40      38.994 -45.712 -16.733  1.00 93.97
ATOM    190  H   PRO D  40      37.028 -45.522 -14.105  1.00  0.00
ATOM    191  H   PRO D  40      39.449 -45.176 -13.926  1.00  0.00
ATOM    192  H   PRO D  40      38.962 -43.549 -14.203  1.00  0.00
ATOM    193  H   PRO D  40      40.673 -44.672 -15.865  1.00  0.00
ATOM    194  H   PRO D  40      39.448 -43.608 -16.497  1.00  0.00
ATOM    195  H   PRO D  40      38.928 -45.529 -17.805  1.00  0.00
ATOM    196  H   PRO D  40      39.589 -46.624 -16.679  1.00  0.00
ATOM    197  N   PHE D  41      36.762 -43.211 -16.410  1.00 95.55
ATOM    198  CA  PHE D  41      35.979 -42.027 -16.744  1.00 95.56
ATOM    199  C   PHE D  41      35.240 -42.094 -18.082  1.00 94.83
ATOM    200  O   PHE D  41      34.244 -41.398 -18.272  1.00 94.98
ATOM    201  CB  PHE D  41      36.835 -40.762 -16.690  1.00 96.00
ATOM    202  CG  PHE D  41      36.027 -39.500 -16.709  1.00 98.07
ATOM    203  CD1 PHE D  41      35.315 -39.140 -17.843  1.00 98.53
ATOM    204  CD2 PHE D  41      35.960 -38.683 -15.592  1.00 99.84
ATOM    205  CE1 PHE D  41      34.558 -37.985 -17.867  1.00 98.87
ATOM    206  CE2 PHE D  41      35.206 -37.524 -15.609  1.00100.03
ATOM    207  CZ  PHE D  41      34.503 -37.176 -16.748  1.00100.59
ATOM    208  H   PHE D  41      37.432 -43.592 -17.093  1.00  0.00
ATOM    209  H   PHE D  41      35.206 -41.992 -15.976  1.00  0.00
ATOM    210  H   PHE D  41      37.487 -40.749 -17.563  1.00  0.00
ATOM    211  H   PHE D  41      37.380 -40.773 -15.746  1.00  0.00
ATOM    212  H   PHE D  41      35.353 -39.777 -18.727  1.00  0.00
ATOM    213  H   PHE D  41      36.507 -38.957 -14.690  1.00  0.00
ATOM    214  H   PHE D  41      34.006 -37.712 -18.766  1.00  0.00
ATOM    215  H   PHE D  41      35.166 -36.886 -14.726  1.00  0.00
ATOM    216  H   PHE D  41      33.906 -36.264 -16.763  1.00  0.00
ATOM    217  N   VAL D  42      35.719 -42.918 -19.008  1.00 94.12
ATOM    218  CA  VAL D  42      35.074 -43.012 -20.317  1.00 93.30
ATOM    219  C   VAL D  42      34.022 -44.124 -20.360  1.00 92.87
ATOM    220  O   VAL D  42      33.304 -44.275 -21.349  1.00 92.38
ATOM    221  CB  VAL D  42      36.100 -43.201 -21.458  1.00 93.29
ATOM    222  CG1 VAL D  42      36.512 -44.660 -21.572  1.00 93.53
ATOM    223  CG2 VAL D  42      35.525 -42.700 -22.776  1.00 92.49
ATOM    224  H   VAL D  42      36.549 -43.493 -18.803  1.00  0.00
ATOM    225  H   VAL D  42      34.567 -42.060 -20.474  1.00  0.00
ATOM    226  H   VAL D  42      36.989 -42.614 -21.224  1.00  0.00
ATOM    227  H   VAL D  42      37.231 -44.725 -22.389  1.00  0.00
ATOM    228  H   VAL D  42      36.956 -44.941 -20.617  1.00  0.00
ATOM    229  H   VAL D  42      35.608 -45.231 -21.782  1.00  0.00
ATOM    230  H   VAL D  42      36.289 -42.858 -23.538  1.00  0.00
ATOM    231  H   VAL D  42      34.627 -43.285 -22.975  1.00  0.00
ATOM    232  H   VAL D  42      35.298 -41.642 -22.643  1.00  0.00
ATOM    233  N   GLY D  43      33.938 -44.897 -19.281  1.00 92.39
ATOM    234  CA  GLY D  43      32.932 -45.948 -19.161  1.00 91.50
ATOM    235  C   GLY D  43      33.137 -47.119 -20.103  1.00 90.65
ATOM    236  O   GLY D  43      34.234 -47.666 -20.202  1.00 90.69
ATOM    237  H   GLY D  43      34.602 -44.750 -18.507  1.00  0.00
ATOM    238  H   GLY D  43      31.987 -45.479 -19.434  1.00  0.00
ATOM    239  H   GLY D  43      32.972 -46.313 -18.135  1.00  0.00
ATOM    240  N   HIS D  44      32.070 -47.508 -20.794  1.00 90.00
ATOM    241  CA  HIS D  44      32.120 -48.643 -21.707  1.00 89.67
ATOM    242  C   HIS D  44      31.968 -48.197 -23.159  1.00 90.12
ATOM    243  O   HIS D  44      31.847 -49.027 -24.060  1.00 90.32
ATOM    244  CB  HIS D  44      31.019 -49.651 -21.363  1.00 89.28
ATOM    245  CG  HIS D  44      31.027 -50.097 -19.934  1.00 87.32
ATOM    246  ND1 HIS D  44      31.906 -51.043 -19.454  1.00 85.95
ATOM    247  CD2 HIS D  44      30.254 -49.735 -18.883  1.00 85.12
ATOM    248  CE1 HIS D  44      31.678 -51.241 -18.168  1.00 85.14
ATOM    249  NE2 HIS D  44      30.681 -50.460 -17.797  1.00 84.97
ATOM    250  H   HIS D  44      31.185 -46.994 -20.681  1.00  0.00
ATOM    251  H   HIS D  44      33.096 -49.115 -21.592  1.00  0.00
ATOM    252  H   HIS D  44      31.164 -50.538 -21.979  1.00  0.00
ATOM    253  H   HIS D  44      30.063 -49.152 -21.522  1.00  0.00
ATOM    254  H   HIS D  44      32.628 -51.521 -20.011  1.00  0.00
ATOM    255  H   HIS D  44      29.445 -49.005 -18.896  1.00  0.00
ATOM    256  H   HIS D  44      32.221 -51.932 -17.523  1.00  0.00
ATOM    257  N   ILE D  45      31.981 -46.886 -23.379  1.00 90.55
ATOM    258  CA  ILE D  45      31.731 -46.322 -24.706  1.00 91.04
ATOM    259  C   ILE D  45      32.587 -46.961 -25.804  1.00 91.22
ATOM    260  O   ILE D  45      32.155 -47.062 -26.953  1.00 91.51
ATOM    261  CB  ILE D  45      31.913 -44.787 -24.720  1.00 90.96
ATOM    262  CG1 ILE D  45      31.362 -44.192 -26.018  1.00 91.18
ATOM    263  CG2 ILE D  45      33.374 -44.417 -24.526  1.00 90.82
ATOM    264  CD1 ILE D  45      31.375 -42.678 -26.050  1.00 88.50
ATOM    265  H   ILE D  45      32.173 -46.249 -22.593  1.00  0.00
ATOM    266  H   ILE D  45      30.690 -46.556 -24.928  1.00  0.00
ATOM    267  H   ILE D  45      31.348 -44.366 -23.889  1.00  0.00
ATOM    268  H   ILE D  45      30.324 -44.510 -26.116  1.00  0.00
ATOM    269  H   ILE D  45      32.005 -44.532 -26.830  1.00  0.00
ATOM    270  H   ILE D  45      33.432 -43.329 -24.546  1.00  0.00
ATOM    271  H   ILE D  45      33.680 -44.822 -23.561  1.00  0.00
ATOM    272  H   ILE D  45      33.929 -44.868 -25.349  1.00  0.00
ATOM    273  H   ILE D  45      30.964 -42.376 -27.013  1.00  0.00
ATOM    274  H   ILE D  45      30.756 -42.336 -25.220  1.00  0.00
ATOM    275  H   ILE D  45      32.413 -42.366 -25.937  1.00  0.00
ATOM    276  N   ILE D  46      33.797 -47.386 -25.451  1.00 91.37
ATOM    277  CA  ILE D  46      34.679 -48.056 -26.405  1.00 91.40
ATOM    278  C   ILE D  46      34.303 -49.528 -26.564  1.00 91.05
ATOM    279  O   ILE D  46      34.108 -50.012 -27.679  1.00 91.02
ATOM    280  CB  ILE D  46      36.164 -47.951 -25.994  1.00 91.79
ATOM    281  CG1 ILE D  46      36.692 -46.537 -26.247  1.00 92.00
ATOM    282  CG2 ILE D  46      37.005 -48.960 -26.760  1.00 91.26
ATOM    283  CD1 ILE D  46      36.047 -45.478 -25.386  1.00 93.20
ATOM    284  H   ILE D  46      34.120 -47.240 -24.484  1.00  0.00
ATOM    285  H   ILE D  46      34.548 -47.544 -27.358  1.00  0.00
ATOM    286  H   ILE D  46      36.236 -48.170 -24.929  1.00  0.00
ATOM    287  H   ILE D  46      36.481 -46.282 -27.285  1.00  0.00
ATOM    288  H   ILE D  46      37.753 -46.539 -25.999  1.00  0.00
ATOM    289  H   ILE D  46      38.035 -48.835 -26.426  1.00  0.00
ATOM    290  H   ILE D  46      36.617 -49.949 -26.516  1.00  0.00
ATOM    291  H   ILE D  46      36.892 -48.730 -27.819  1.00  0.00
ATOM    292  H   ILE D  46      36.503 -44.526 -25.657  1.00  0.00
ATOM    293  H   ILE D  46      34.980 -45.494 -25.607  1.00  0.00
ATOM    294  H   ILE D  46      36.250 -45.743 -24.348  1.00  0.00
ATOM    295  N   GLN D  47      34.205 -50.232 -25.441  1.00 90.48
ATOM    296  CA  GLN D  47      33.829 -51.640 -25.447  1.00 90.15
ATOM    297  C   GLN D  47      32.507 -51.822 -26.181  1.00 89.78
ATOM    298  O   GLN D  47      32.353 -52.725 -27.004  1.00 89.35
ATOM    299  CB  GLN D  47      33.694 -52.158 -24.014  1.00 90.12
ATOM    300  CG  GLN D  47      34.757 -51.642 -23.058  1.00 90.35
ATOM    301  CD  GLN D  47      34.480 -52.029 -21.617  1.00 90.57
ATOM    302  OE1 GLN D  47      33.695 -52.939 -21.346  1.00 91.63
ATOM    303  NE2 GLN D  47      35.125 -51.339 -20.684  1.00 88.99
ATOM    304  H   GLN D  47      34.400 -49.770 -24.542  1.00  0.00
ATOM    305  H   GLN D  47      34.607 -52.206 -25.959  1.00  0.00
ATOM    306  H   GLN D  47      33.795 -53.243 -24.049  1.00  0.00
ATOM    307  H   GLN D  47      32.733 -51.808 -23.636  1.00  0.00
ATOM    308  H   GLN D  47      34.765 -50.554 -23.118  1.00  0.00
ATOM    309  H   GLN D  47      35.711 -52.083 -23.346  1.00  0.00
ATOM    310  H   GLN D  47      34.977 -51.557 -19.688  1.00  0.00
ATOM    311  H   GLN D  47      35.773 -50.586 -20.956  1.00  0.00
ATOM    312  N   PHE D  48      31.555 -50.949 -25.869  1.00 89.41
ATOM    313  CA  PHE D  48      30.221 -51.004 -26.451  1.00 89.06
ATOM    314  C   PHE D  48      30.228 -50.633 -27.931  1.00 88.46
ATOM    315  O   PHE D  48      29.569 -51.280 -28.744  1.00 88.09
ATOM    316  CB  PHE D  48      29.277 -50.081 -25.673  1.00 89.02
ATOM    317  CG  PHE D  48      28.026 -49.717 -26.419  1.00 89.33
ATOM    318  CD1 PHE D  48      26.967 -50.606 -26.501  1.00 88.43
ATOM    319  CD2 PHE D  48      27.906 -48.479 -27.030  1.00 90.16
ATOM    320  CE1 PHE D  48      25.813 -50.270 -27.184  1.00 88.90
ATOM    321  CE2 PHE D  48      26.754 -48.135 -27.715  1.00 90.11
ATOM    322  CZ  PHE D  48      25.707 -49.032 -27.792  1.00 90.46
ATOM    323  H   PHE D  48      31.769 -50.205 -25.190  1.00  0.00
ATOM    324  H   PHE D  48      29.867 -52.032 -26.378  1.00  0.00
ATOM    325  H   PHE D  48      29.808 -49.153 -25.462  1.00  0.00
ATOM    326  H   PHE D  48      28.958 -50.622 -24.782  1.00  0.00
ATOM    327  H   PHE D  48      27.044 -51.582 -26.021  1.00  0.00
ATOM    328  H   PHE D  48      28.729 -47.767 -26.970  1.00  0.00
ATOM    329  H   PHE D  48      24.988 -50.980 -27.243  1.00  0.00
ATOM    330  H   PHE D  48      26.673 -47.159 -28.193  1.00  0.00
ATOM    331  H   PHE D  48      24.798 -48.765 -28.331  1.00  0.00
ATOM    332  N   GLY D  49      30.979 -49.591 -28.274  1.00 87.86
ATOM    333  CA  GLY D  49      31.033 -49.098 -29.647  1.00 87.22
ATOM    334  C   GLY D  49      31.521 -50.127 -30.649  1.00 86.84
ATOM    335  O   GLY D  49      30.929 -50.296 -31.716  1.00 86.68
ATOM    336  H   GLY D  49      31.539 -49.118 -27.550  1.00  0.00
ATOM    337  H   GLY D  49      31.757 -48.283 -29.641  1.00  0.00
ATOM    338  H   GLY D  49      30.024 -48.788 -29.920  1.00  0.00
ATOM    339  N   LYS D  50      32.608 -50.812 -30.307  1.00 86.23
ATOM    340  CA  LYS D  50      33.194 -51.812 -31.193  1.00 85.39
ATOM    341  C   LYS D  50      32.164 -52.859 -31.607  1.00 84.27
ATOM    342  O   LYS D  50      31.857 -53.005 -32.790  1.00 85.09
ATOM    343  CB  LYS D  50      34.401 -52.483 -30.529  1.00 85.95
ATOM    344  CG  LYS D  50      35.109 -53.509 -31.403  1.00 87.38
ATOM    345  CD  LYS D  50      35.657 -52.872 -32.673  1.00 90.55
ATOM    346  CE  LYS D  50      36.363 -53.897 -33.549  1.00 91.07
ATOM    347  NZ  LYS D  50      36.900 -53.285 -34.797  1.00 92.01
ATOM    348  H   LYS D  50      33.048 -50.632 -29.393  1.00  0.00
ATOM    349  H   LYS D  50      33.532 -51.299 -32.093  1.00  0.00
ATOM    350  H   LYS D  50      34.036 -53.011 -29.648  1.00  0.00
ATOM    351  H   LYS D  50      35.126 -51.698 -30.315  1.00  0.00
ATOM    352  H   LYS D  50      34.391 -54.279 -31.684  1.00  0.00
ATOM    353  H   LYS D  50      35.942 -53.929 -30.839  1.00  0.00
ATOM    354  H   LYS D  50      36.376 -52.103 -32.392  1.00  0.00
ATOM    355  H   LYS D  50      34.824 -52.451 -33.236  1.00  0.00
ATOM    356  H   LYS D  50      35.655 -54.677 -33.828  1.00  0.00
ATOM    357  H   LYS D  50      37.210 -54.298 -32.992  1.00  0.00
ATOM    358  H   LYS D  50      37.358 -54.039 -35.329  1.00  0.00
ATOM    359  H   LYS D  50      36.098 -52.889 -35.308  1.00  0.00
ATOM    360  H   LYS D  50      37.569 -52.556 -34.511  1.00  0.00
ATOM    361  N   ASP D  51      31.628 -53.577 -30.624  1.00 82.23
ATOM    362  CA  ASP D  51      30.654 -54.634 -30.881  1.00 79.54
ATOM    363  C   ASP D  51      29.411 -54.465 -30.011  1.00 77.72
ATOM    364  O   ASP D  51      29.290 -55.102 -28.965  1.00 77.66
ATOM    365  CB  ASP D  51      31.286 -56.006 -30.638  1.00 79.01
ATOM    366  CG  ASP D  51      30.265 -57.123 -30.624  1.00 78.22
ATOM    367  OD1 ASP D  51      29.168 -56.936 -31.192  1.00 77.61
ATOM    368  OD2 ASP D  51      30.561 -58.189 -30.043  1.00 77.88
ATOM    369  H   ASP D  51      31.908 -53.382 -29.652  1.00  0.00
ATOM    370  H   ASP D  51      30.347 -54.562 -31.924  1.00  0.00
ATOM    371  H   ASP D  51      31.779 -55.990 -29.666  1.00  0.00
ATOM    372  H   ASP D  51      31.978 -56.206 -31.456  1.00  0.00
ATOM    373  N   PRO D  52      28.479 -53.604 -30.447  1.00 75.76
ATOM    374  CA  PRO D  52      27.265 -53.306 -29.691  1.00 74.20
ATOM    375  C   PRO D  52      26.429 -54.548 -29.395  1.00 72.30
ATOM    376  O   PRO D  52      26.033 -54.765 -28.250  1.00 72.55
ATOM    377  CB  PRO D  52      26.495 -52.347 -30.612  1.00 74.25
ATOM    378  CG  PRO D  52      27.113 -52.512 -31.963  1.00 75.35
ATOM    379  CD  PRO D  52      28.543 -52.851 -31.710  1.00 75.68
ATOM    380  H   PRO D  52      27.496 -52.888 -28.711  1.00  0.00
ATOM    381  H   PRO D  52      26.543 -51.312 -30.274  1.00  0.00
ATOM    382  H   PRO D  52      25.433 -52.591 -30.646  1.00  0.00
ATOM    383  H   PRO D  52      27.018 -51.605 -32.560  1.00  0.00
ATOM    384  H   PRO D  52      26.615 -53.294 -32.537  1.00  0.00
ATOM    385  H   PRO D  52      28.992 -53.430 -32.517  1.00  0.00
ATOM    386  H   PRO D  52      29.192 -51.977 -31.651  1.00  0.00
ATOM    387  N   LEU D  53      26.163 -55.352 -30.419  1.00 70.11
ATOM    388  CA  LEU D  53      25.367 -56.562 -30.245  1.00 68.10
ATOM    389  C   LEU D  53      26.058 -57.549 -29.313  1.00 67.06
ATOM    390  O   LEU D  53      25.484 -57.977 -28.312  1.00 67.15
ATOM    391  CB  LEU D  53      25.086 -57.227 -31.594  1.00 68.50
ATOM    392  CG  LEU D  53      24.440 -58.615 -31.529  1.00 65.99
ATOM    393  CD1 LEU D  53      23.108 -58.560 -30.795  1.00 64.11
ATOM    394  CD2 LEU D  53      24.264 -59.198 -32.923  1.00 63.27
ATOM    395  H   LEU D  53      26.526 -55.116 -31.354  1.00  0.00
ATOM    396  H   LEU D  53      24.420 -56.268 -29.793  1.00  0.00
ATOM    397  H   LEU D  53      26.053 -57.359 -32.079  1.00  0.00
ATOM    398  H   LEU D  53      24.380 -56.581 -32.116  1.00  0.00
ATOM    399  H   LEU D  53      25.108 -59.270 -30.970  1.00  0.00
ATOM    400  H   LEU D  53      22.707 -59.574 -30.786  1.00  0.00
ATOM    401  H   LEU D  53      23.314 -58.197 -29.788  1.00  0.00
ATOM    402  H   LEU D  53      22.466 -57.875 -31.350  1.00  0.00
ATOM    403  H   LEU D  53      23.803 -60.178 -32.803  1.00  0.00
ATOM    404  H   LEU D  53      23.621 -58.513 -33.476  1.00  0.00
ATOM    405  H   LEU D  53      25.257 -59.269 -33.366  1.00  0.00
ATOM    406  N   GLY D  54      27.292 -57.911 -29.651  1.00 65.67
ATOM    407  CA  GLY D  54      28.070 -58.844 -28.843  1.00 63.30
ATOM    408  C   GLY D  54      28.236 -58.363 -27.415  1.00 61.68
ATOM    409  O   GLY D  54      28.034 -59.124 -26.469  1.00 62.27
ATOM    410  H   GLY D  54      27.711 -57.522 -30.508  1.00  0.00
ATOM    411  H   GLY D  54      29.059 -58.900 -29.298  1.00  0.00
ATOM    412  H   GLY D  54      27.559 -59.806 -28.851  1.00  0.00
ATOM    413  N   PHE D  55      28.602 -57.093 -27.263  1.00 59.41
ATOM    414  CA  PHE D  55      28.771 -56.491 -25.945  1.00 56.67
ATOM    415  C   PHE D  55      27.575 -56.807 -25.056  1.00 56.37
ATOM    416  O   PHE D  55      27.708 -57.493 -24.042  1.00 56.39
ATOM    417  CB  PHE D  55      28.956 -54.977 -26.069  1.00 56.13
ATOM    418  CG  PHE D  55      29.227 -54.286 -24.761  1.00 52.59
ATOM    419  CD1 PHE D  55      30.514 -54.217 -24.252  1.00 51.20
ATOM    420  CD2 PHE D  55      28.198 -53.699 -24.046  1.00 48.86
ATOM    421  CE1 PHE D  55      30.769 -53.580 -23.049  1.00 47.44
ATOM    422  CE2 PHE D  55      28.445 -53.061 -22.844  1.00 49.11
ATOM    423  CZ  PHE D  55      29.734 -53.002 -22.344  1.00 47.18
ATOM    424  H   PHE D  55      28.771 -56.518 -28.101  1.00  0.00
ATOM    425  H   PHE D  55      29.664 -56.914 -25.486  1.00  0.00
ATOM    426  H   PHE D  55      28.035 -54.557 -26.472  1.00  0.00
ATOM    427  H   PHE D  55      29.831 -54.808 -26.697  1.00  0.00
ATOM    428  H   PHE D  55      31.336 -54.670 -24.806  1.00  0.00
ATOM    429  H   PHE D  55      27.181 -53.740 -24.435  1.00  0.00
ATOM    430  H   PHE D  55      31.786 -53.535 -22.660  1.00  0.00
ATOM    431  H   PHE D  55      27.624 -52.605 -22.291  1.00  0.00
ATOM    432  H   PHE D  55      29.931 -52.500 -21.396  1.00  0.00
ATOM    433  N   MET D  56      26.405 -56.308 -25.442  1.00 55.30
ATOM    434  CA  MET D  56      25.183 -56.571 -24.691  1.00 55.50
ATOM    435  C   MET D  56      24.885 -58.066 -24.637  1.00 55.29
ATOM    436  O   MET D  56      24.689 -58.631 -23.561  1.00 55.27
ATOM    437  CB  MET D  56      24.000 -55.828 -25.311  1.00 55.63
ATOM    438  CG  MET D  56      24.067 -54.317 -25.174  1.00 56.14
ATOM    439  SD  MET D  56      22.668 -53.508 -25.970  1.00 55.61
ATOM    440  CE  MET D  56      23.011 -53.862 -27.693  1.00 53.01
ATOM    441  H   MET D  56      26.361 -55.724 -26.289  1.00  0.00
ATOM    442  H   MET D  56      25.334 -56.210 -23.674  1.00  0.00
ATOM    443  H   MET D  56      23.101 -56.157 -24.790  1.00  0.00
ATOM    444  H   MET D  56      24.008 -56.048 -26.378  1.00  0.00
ATOM    445  H   MET D  56      24.955 -54.079 -25.759  1.00  0.00
ATOM    446  H   MET D  56      24.205 -54.092 -24.116  1.00  0.00
ATOM    447  H   MET D  56      22.210 -53.409 -28.277  1.00  0.00
ATOM    448  H   MET D  56      23.980 -53.419 -27.923  1.00  0.00
ATOM    449  H   MET D  56      23.026 -54.947 -27.799  1.00  0.00
ATOM    450  N   LEU D  57      24.855 -58.696 -25.808  1.00 54.73
ATOM    451  CA  LEU D  57      24.546 -60.114 -25.925  1.00 53.38
ATOM    452  C   LEU D  57      25.275 -60.922 -24.851  1.00 53.97
ATOM    453  O   LEU D  57      24.680 -61.778 -24.191  1.00 53.66
ATOM    454  CB  LEU D  57      24.912 -60.617 -27.322  1.00 52.89
ATOM    455  CG  LEU D  57      24.082 -61.769 -27.893  1.00 52.96
ATOM    456  CD1 LEU D  57      22.618 -61.372 -28.004  1.00 52.25
ATOM    457  CD2 LEU D  57      24.624 -62.193 -29.249  1.00 51.61
ATOM    458  H   LEU D  57      25.058 -58.161 -26.664  1.00  0.00
ATOM    459  H   LEU D  57      23.475 -60.248 -25.774  1.00  0.00
ATOM    460  H   LEU D  57      25.930 -60.999 -27.240  1.00  0.00
ATOM    461  H   LEU D  57      24.747 -59.773 -27.992  1.00  0.00
ATOM    462  H   LEU D  57      24.156 -62.616 -27.211  1.00  0.00
ATOM    463  H   LEU D  57      22.085 -62.230 -28.414  1.00  0.00
ATOM    464  H   LEU D  57      22.277 -61.126 -26.998  1.00  0.00
ATOM    465  H   LEU D  57      22.571 -60.510 -28.669  1.00  0.00
ATOM    466  H   LEU D  57      23.996 -63.011 -29.602  1.00  0.00
ATOM    467  H   LEU D  57      24.562 -61.323 -29.903  1.00  0.00
ATOM    468  H   LEU D  57      25.655 -62.511 -29.095  1.00  0.00
ATOM    469  N   LYS D  58      26.564 -60.642 -24.679  1.00 53.82
ATOM    470  CA  LYS D  58      27.349 -61.270 -23.621  1.00 53.46
ATOM    471  C   LYS D  58      26.871 -60.786 -22.257  1.00 52.74
ATOM    472  O   LYS D  58      26.502 -61.585 -21.395  1.00 53.00
ATOM    473  CB  LYS D  58      28.835 -60.944 -23.787  1.00 53.47
ATOM    474  CG  LYS D  58      29.436 -61.380 -25.111  1.00 55.42
ATOM    475  CD  LYS D  58      30.864 -60.877 -25.243  1.00 58.03
ATOM    476  CE  LYS D  58      31.462 -61.240 -26.590  1.00 61.07
ATOM    477  NZ  LYS D  58      32.832 -60.680 -26.744  1.00 62.31
ATOM    478  H   LYS D  58      27.019 -59.965 -25.308  1.00  0.00
ATOM    479  H   LYS D  58      27.215 -62.349 -23.690  1.00  0.00
ATOM    480  H   LYS D  58      29.373 -61.478 -23.003  1.00  0.00
ATOM    481  H   LYS D  58      28.928 -59.859 -23.746  1.00  0.00
ATOM    482  H   LYS D  58      28.839 -60.964 -25.923  1.00  0.00
ATOM    483  H   LYS D  58      29.439 -62.469 -25.155  1.00  0.00
ATOM    484  H   LYS D  58      31.467 -61.341 -24.462  1.00  0.00
ATOM    485  H   LYS D  58      30.856 -59.791 -25.152  1.00  0.00
ATOM    486  H   LYS D  58      30.833 -60.839 -27.384  1.00  0.00
ATOM    487  H   LYS D  58      31.538 -62.326 -26.654  1.00  0.00
ATOM    488  H   LYS D  58      33.171 -60.965 -27.674  1.00  0.00
ATOM    489  H   LYS D  58      32.750 -59.657 -26.663  1.00  0.00
ATOM    490  H   LYS D  58      33.407 -61.079 -25.988  1.00  0.00
ATOM    491  N   ALA D  59      26.876 -59.469 -22.074  1.00 51.71
ATOM    492  CA  ALA D  59      26.473 -58.852 -20.814  1.00 50.21
ATOM    493  C   ALA D  59      25.184 -59.446 -20.252  1.00 49.26
ATOM    494  O   ALA D  59      25.053 -59.627 -19.042  1.00 49.31
ATOM    495  CB  ALA D  59      26.328 -57.348 -20.987  1.00 50.32
ATOM    496  H   ALA D  59      27.175 -58.862 -22.850  1.00  0.00
ATOM    497  H   ALA D  59      27.261 -59.062 -20.091  1.00  0.00
ATOM    498  H   ALA D  59      26.028 -56.944 -20.020  1.00  0.00
ATOM    499  H   ALA D  59      27.300 -56.968 -21.301  1.00  0.00
ATOM    500  H   ALA D  59      25.565 -57.187 -21.749  1.00  0.00
ATOM    501  N   LYS D  60      24.233 -59.745 -21.131  1.00 47.79
ATOM    502  CA  LYS D  60      22.956 -60.302 -20.705  1.00 46.17
ATOM    503  C   LYS D  60      23.159 -61.643 -20.010  1.00 46.36
ATOM    504  O   LYS D  60      22.468 -61.966 -19.043  1.00 46.44
ATOM    505  CB  LYS D  60      22.014 -60.465 -21.899  1.00 45.62
ATOM    506  CG  LYS D  60      20.587 -60.830 -21.521  1.00 44.08
ATOM    507  CD  LYS D  60      19.713 -60.980 -22.755  1.00 43.50
ATOM    508  CE  LYS D  60      18.272 -61.285 -22.382  1.00 44.35
ATOM    509  NZ  LYS D  60      17.409 -61.438 -23.589  1.00 44.15
ATOM    510  H   LYS D  60      24.402 -59.580 -22.133  1.00  0.00
ATOM    511  H   LYS D  60      22.504 -59.608 -19.996  1.00  0.00
ATOM    512  H   LYS D  60      22.402 -61.278 -22.513  1.00  0.00
ATOM    513  H   LYS D  60      21.971 -59.502 -22.409  1.00  0.00
ATOM    514  H   LYS D  60      20.177 -60.035 -20.899  1.00  0.00
ATOM    515  H   LYS D  60      20.601 -61.780 -20.987  1.00  0.00
ATOM    516  H   LYS D  60      20.098 -61.806 -23.353  1.00  0.00
ATOM    517  H   LYS D  60      19.735 -60.042 -23.310  1.00  0.00
ATOM    518  H   LYS D  60      17.878 -60.466 -21.781  1.00  0.00
ATOM    519  H   LYS D  60      18.251 -62.230 -21.840  1.00  0.00
ATOM    520  H   LYS D  60      16.456 -61.641 -23.254  1.00  0.00
ATOM    521  H   LYS D  60      17.452 -60.547 -24.105  1.00  0.00
ATOM    522  H   LYS D  60      17.796 -62.218 -24.139  1.00  0.00
ATOM    523  N   LYS D  61      24.117 -62.420 -20.506  1.00 45.33
ATOM    524  CA  LYS D  61      24.383 -63.745 -19.962  1.00 43.60
ATOM    525  C   LYS D  61      24.980 -63.702 -18.561  1.00 42.48
ATOM    526  O   LYS D  61      24.724 -64.587 -17.744  1.00 42.91
ATOM    527  CB  LYS D  61      25.304 -64.537 -20.893  1.00 43.68
ATOM    528  CG  LYS D  61      24.584 -65.237 -22.033  1.00 43.43
ATOM    529  CD  LYS D  61      23.304 -65.904 -21.549  1.00 42.11
ATOM    530  CE  LYS D  61      23.437 -66.393 -20.115  1.00 42.16
ATOM    531  NZ  LYS D  61      24.660 -67.216 -19.910  1.00 44.39
ATOM    532  H   LYS D  61      24.685 -62.077 -21.294  1.00  0.00
ATOM    533  H   LYS D  61      23.417 -64.245 -19.888  1.00  0.00
ATOM    534  H   LYS D  61      25.788 -65.310 -20.295  1.00  0.00
ATOM    535  H   LYS D  61      25.994 -63.825 -21.345  1.00  0.00
ATOM    536  H   LYS D  61      25.243 -66.004 -22.440  1.00  0.00
ATOM    537  H   LYS D  61      24.327 -64.495 -22.789  1.00  0.00
ATOM    538  H   LYS D  61      23.098 -66.762 -22.188  1.00  0.00
ATOM    539  H   LYS D  61      22.497 -65.172 -21.590  1.00  0.00
ATOM    540  H   LYS D  61      22.571 -67.007 -19.868  1.00  0.00
ATOM    541  H   LYS D  61      23.524 -65.521 -19.467  1.00  0.00
ATOM    542  H   LYS D  61      24.669 -67.501 -18.920  1.00  0.00
ATOM    543  H   LYS D  61      24.587 -68.026 -20.542  1.00  0.00
ATOM    544  H   LYS D  61      25.467 -66.620 -20.144  1.00  0.00
ATOM    545  N   LYS D  62      25.773 -62.672 -18.286  1.00 40.43
ATOM    546  CA  LYS D  62      26.498 -62.594 -17.023  1.00 39.11
ATOM    547  C   LYS D  62      25.671 -61.958 -15.909  1.00 38.78
ATOM    548  O   LYS D  62      25.887 -62.241 -14.731  1.00 38.40
ATOM    549  CB  LYS D  62      27.818 -61.835 -17.206  1.00 38.59
ATOM    550  CG  LYS D  62      28.830 -62.062 -16.091  1.00 36.64
ATOM    551  CD  LYS D  62      30.139 -61.336 -16.374  1.00 35.69
ATOM    552  CE  LYS D  62      31.214 -61.697 -15.356  1.00 35.11
ATOM    553  NZ  LYS D  62      30.803 -61.385 -13.957  1.00 33.17
ATOM    554  H   LYS D  62      25.878 -61.915 -18.977  1.00  0.00
ATOM    555  H   LYS D  62      26.711 -63.619 -16.718  1.00  0.00
ATOM    556  H   LYS D  62      27.584 -60.771 -17.215  1.00  0.00
ATOM    557  H   LYS D  62      28.274 -62.201 -18.126  1.00  0.00
ATOM    558  H   LYS D  62      29.034 -63.130 -16.021  1.00  0.00
ATOM    559  H   LYS D  62      28.413 -61.676 -15.161  1.00  0.00
ATOM    560  H   LYS D  62      29.956 -60.263 -16.315  1.00  0.00
ATOM    561  H   LYS D  62      30.489 -61.631 -17.363  1.00  0.00
ATOM    562  H   LYS D  62      32.115 -61.125 -15.577  1.00  0.00
ATOM    563  H   LYS D  62      31.379 -62.773 -15.409  1.00  0.00
ATOM    564  H   LYS D  62      31.585 -61.660 -13.345  1.00  0.00
ATOM    565  H   LYS D  62      30.622 -60.372 -13.915  1.00  0.00
ATOM    566  H   LYS D  62      29.953 -61.934 -13.763  1.00  0.00
ATOM    567  N   TYR D  63      24.722 -61.104 -16.282  1.00 39.12
ATOM    568  CA  TYR D  63      23.958 -60.344 -15.295  1.00 39.30
ATOM    569  C   TYR D  63      22.451 -60.462 -15.495  1.00 39.76
ATOM    570  O   TYR D  63      21.669 -59.979 -14.675  1.00 39.32
ATOM    571  CB  TYR D  63      24.363 -58.867 -15.328  1.00 38.42
ATOM    572  CG  TYR D  63      25.847 -58.622 -15.166  1.00 37.15
ATOM    573  CD1 TYR D  63      26.420 -58.511 -13.906  1.00 35.80
ATOM    574  CD2 TYR D  63      26.673 -58.494 -16.274  1.00 37.46
ATOM    575  CE1 TYR D  63      27.777 -58.283 -13.755  1.00 35.64
ATOM    576  CE2 TYR D  63      28.030 -58.266 -16.133  1.00 37.89
ATOM    577  CZ  TYR D  63      28.576 -58.161 -14.872  1.00 36.05
ATOM    578  OH  TYR D  63      29.925 -57.935 -14.731  1.00 36.25
ATOM    579  H   TYR D  63      24.522 -60.976 -17.284  1.00  0.00
ATOM    580  H   TYR D  63      24.194 -60.775 -14.322  1.00  0.00
ATOM    581  H   TYR D  63      23.864 -58.370 -14.496  1.00  0.00
ATOM    582  H   TYR D  63      24.091 -58.483 -16.311  1.00  0.00
ATOM    583  H   TYR D  63      25.791 -58.605 -13.021  1.00  0.00
ATOM    584  H   TYR D  63      26.245 -58.575 -17.273  1.00  0.00
ATOM    585  H   TYR D  63      28.211 -58.200 -12.759  1.00  0.00
ATOM    586  H   TYR D  63      28.664 -58.170 -17.014  1.00  0.00
ATOM    587  H   TYR D  63      30.119 -57.893 -13.720  1.00  0.00
ATOM    588  N   GLY D  64      22.045 -61.099 -16.587  1.00 40.67
ATOM    589  CA  GLY D  64      20.629 -61.212 -16.915  1.00 41.50
ATOM    590  C   GLY D  64      20.161 -60.081 -17.811  1.00 42.04
ATOM    591  O   GLY D  64      20.945 -59.205 -18.185  1.00 41.27
ATOM    592  H   GLY D  64      22.744 -61.521 -17.215  1.00  0.00
ATOM    593  H   GLY D  64      20.085 -61.146 -15.973  1.00  0.00
ATOM    594  H   GLY D  64      20.471 -62.169 -17.412  1.00  0.00
ATOM    595  N   GLY D  65      18.876 -60.098 -18.153  1.00 42.39
ATOM    596  CA  GLY D  65      18.303 -59.109 -19.060  1.00 43.04
ATOM    597  C   GLY D  65      18.562 -57.670 -18.655  1.00 43.30
ATOM    598  O   GLY D  65      19.063 -56.872 -19.448  1.00 43.79
ATOM    599  H   GLY D  65      18.266 -60.832 -17.766  1.00  0.00
ATOM    600  H   GLY D  65      17.225 -59.265 -19.019  1.00  0.00
ATOM    601  H   GLY D  65      18.742 -59.283 -20.042  1.00  0.00
ATOM    602  N   ILE D  66      18.223 -57.338 -17.415  1.00 43.38
ATOM    603  CA  ILE D  66      18.346 -55.969 -16.929  1.00 44.27
ATOM    604  C   ILE D  66      19.760 -55.664 -16.438  1.00 45.26
ATOM    605  O   ILE D  66      20.248 -56.293 -15.499  1.00 46.48
ATOM    606  CB  ILE D  66      17.350 -55.698 -15.786  1.00 44.16
ATOM    607  CG1 ILE D  66      16.013 -56.395 -16.064  1.00 44.06
ATOM    608  CG2 ILE D  66      17.171 -54.202 -15.572  1.00 43.05
ATOM    609  CD1 ILE D  66      15.425 -56.091 -17.426  1.00 40.27
ATOM    610  H   ILE D  66      17.864 -58.066 -16.781  1.00  0.00
ATOM    611  H   ILE D  66      18.121 -55.318 -17.773  1.00  0.00
ATOM    612  H   ILE D  66      17.754 -56.114 -14.863  1.00  0.00
ATOM    613  H   ILE D  66      15.297 -56.046 -15.320  1.00  0.00
ATOM    614  H   ILE D  66      16.199 -57.469 -16.037  1.00  0.00
ATOM    615  H   ILE D  66      16.459 -54.080 -14.756  1.00  0.00
ATOM    616  H   ILE D  66      18.151 -53.797 -15.319  1.00  0.00
ATOM    617  H   ILE D  66      16.791 -53.790 -16.507  1.00  0.00
ATOM    618  H   ILE D  66      14.487 -56.641 -17.498  1.00  0.00
ATOM    619  H   ILE D  66      15.268 -55.013 -17.472  1.00  0.00
ATOM    620  H   ILE D  66      16.149 -56.427 -18.168  1.00  0.00
ATOM    621  N   PHE D  67      20.413 -54.695 -17.076  1.00 45.54
ATOM    622  CA  PHE D  67      21.760 -54.291 -16.678  1.00 45.79
ATOM    623  C   PHE D  67      22.040 -52.821 -16.988  1.00 46.27
ATOM    624  O   PHE D  67      21.338 -52.199 -17.785  1.00 46.26
ATOM    625  CB  PHE D  67      22.816 -55.193 -17.326  1.00 45.67
ATOM    626  CG  PHE D  67      22.827 -55.141 -18.828  1.00 44.94
ATOM    627  CD1 PHE D  67      23.553 -54.168 -19.496  1.00 45.18
ATOM    628  CD2 PHE D  67      22.121 -56.073 -19.572  1.00 43.67
ATOM    629  CE1 PHE D  67      23.570 -54.120 -20.879  1.00 43.56
ATOM    630  CE2 PHE D  67      22.133 -56.033 -20.953  1.00 42.16
ATOM    631  CZ  PHE D  67      22.859 -55.053 -21.608  1.00 44.43
ATOM    632  H   PHE D  67      19.958 -54.219 -17.868  1.00  0.00
ATOM    633  H   PHE D  67      21.819 -54.408 -15.596  1.00  0.00
ATOM    634  H   PHE D  67      22.602 -56.223 -17.040  1.00  0.00
ATOM    635  H   PHE D  67      23.792 -54.835 -16.998  1.00  0.00
ATOM    636  H   PHE D  67      24.118 -53.431 -18.925  1.00  0.00
ATOM    637  H   PHE D  67      21.549 -56.847 -19.061  1.00  0.00
ATOM    638  H   PHE D  67      24.143 -53.348 -21.392  1.00  0.00
ATOM    639  H   PHE D  67      21.572 -56.772 -21.526  1.00  0.00
ATOM    640  H   PHE D  67      22.869 -55.018 -22.697  1.00  0.00
ATOM    641  N   THR D  68      23.072 -52.274 -16.353  1.00 46.65
ATOM    642  CA  THR D  68      23.372 -50.853 -16.463  1.00 47.26
ATOM    643  C   THR D  68      24.747 -50.601 -17.061  1.00 48.58
ATOM    644  O   THR D  68      25.754 -51.102 -16.563  1.00 48.48
ATOM    645  CB  THR D  68      23.320 -50.160 -15.091  1.00 46.84
ATOM    646  OG1 THR D  68      22.100 -50.503 -14.423  1.00 46.38
ATOM    647  CG2 THR D  68      23.403 -48.650 -15.255  1.00 46.79
ATOM    648  H   THR D  68      23.675 -52.870 -15.768  1.00  0.00
ATOM    649  H   THR D  68      22.609 -50.440 -17.123  1.00  0.00
ATOM    650  H   THR D  68      24.170 -50.497 -14.497  1.00  0.00
ATOM    651  H   THR D  68      22.084 -51.529 -14.333  1.00  0.00
ATOM    652  H   THR D  68      23.362 -48.218 -14.255  1.00  0.00
ATOM    653  H   THR D  68      24.350 -48.435 -15.750  1.00  0.00
ATOM    654  H   THR D  68      22.550 -48.348 -15.863  1.00  0.00
ATOM    655  N   MET D  69      24.780 -49.811 -18.128  1.00 50.49
ATOM    656  CA  MET D  69      26.035 -49.402 -18.741  1.00 51.34
ATOM    657  C   MET D  69      26.423 -48.008 -18.268  1.00 51.87
ATOM    658  O   MET D  69      25.563 -47.185 -17.948  1.00 50.49
ATOM    659  CB  MET D  69      25.913 -49.406 -20.262  1.00 52.08
ATOM    660  CG  MET D  69      25.525 -50.741 -20.864  1.00 51.86
ATOM    661  SD  MET D  69      25.001 -50.538 -22.575  1.00 55.02
ATOM    662  CE  MET D  69      26.470 -49.808 -23.291  1.00 54.30
ATOM    663  H   MET D  69      23.893 -49.479 -18.533  1.00  0.00
ATOM    664  H   MET D  69      26.807 -50.112 -18.444  1.00  0.00
ATOM    665  H   MET D  69      26.893 -49.150 -20.665  1.00  0.00
ATOM    666  H   MET D  69      25.117 -48.706 -20.518  1.00  0.00
ATOM    667  H   MET D  69      24.650 -51.017 -20.275  1.00  0.00
ATOM    668  H   MET D  69      26.343 -51.439 -20.688  1.00  0.00
ATOM    669  H   MET D  69      26.260 -49.639 -24.347  1.00  0.00
ATOM    670  H   MET D  69      26.653 -48.874 -22.760  1.00  0.00
ATOM    671  H   MET D  69      27.282 -50.521 -23.148  1.00  0.00
ATOM    672  N   ASN D  70      27.725 -47.752 -18.220  1.00 53.70
ATOM    673  CA  ASN D  70      28.234 -46.425 -17.903  1.00 55.55
ATOM    674  C   ASN D  70      28.914 -45.807 -19.121  1.00 55.30
ATOM    675  O   ASN D  70      30.049 -46.152 -19.454  1.00 54.55
ATOM    676  CB  ASN D  70      29.196 -46.483 -16.714  1.00 56.11
ATOM    677  CG  ASN D  70      29.674 -45.107 -16.281  1.00 61.67
ATOM    678  OD1 ASN D  70      30.306 -44.384 -17.053  1.00 66.27
ATOM    679  ND2 ASN D  70      29.382 -44.744 -15.035  1.00 64.91
ATOM    680  H   ASN D  70      28.393 -48.512 -18.412  1.00  0.00
ATOM    681  H   ASN D  70      27.391 -45.792 -17.625  1.00  0.00
ATOM    682  H   ASN D  70      30.070 -47.063 -17.011  1.00  0.00
ATOM    683  H   ASN D  70      28.663 -46.927 -15.873  1.00  0.00
ATOM    684  H   ASN D  70      29.680 -43.822 -14.684  1.00  0.00
ATOM    685  H   ASN D  70      28.858 -45.384 -14.421  1.00  0.00
ATOM    686  N   ILE D  71      28.205 -44.905 -19.792  1.00 55.78
ATOM    687  CA  ILE D  71      28.721 -44.254 -20.990  1.00 56.85
ATOM    688  C   ILE D  71      29.153 -42.823 -20.683  1.00 57.32
ATOM    689  O   ILE D  71      28.317 -41.932 -20.523  1.00 57.96
ATOM    690  CB  ILE D  71      27.668 -44.232 -22.116  1.00 57.40
ATOM    691  CG1 ILE D  71      27.139 -45.643 -22.391  1.00 56.77
ATOM    692  CG2 ILE D  71      28.251 -43.620 -23.381  1.00 57.86
ATOM    693  CD1 ILE D  71      28.142 -46.556 -23.061  1.00 55.48
ATOM    694  H   ILE D  71      27.263 -44.659 -19.456  1.00  0.00
ATOM    695  H   ILE D  71      29.583 -44.832 -21.324  1.00  0.00
ATOM    696  H   ILE D  71      26.832 -43.613 -21.790  1.00  0.00
ATOM    697  H   ILE D  71      26.285 -45.554 -23.062  1.00  0.00
ATOM    698  H   ILE D  71      26.900 -46.092 -21.427  1.00  0.00
ATOM    699  H   ILE D  71      27.463 -43.633 -24.134  1.00  0.00
ATOM    700  H   ILE D  71      28.556 -42.604 -23.132  1.00  0.00
ATOM    701  H   ILE D  71      29.100 -44.238 -23.672  1.00  0.00
ATOM    702  H   ILE D  71      27.652 -47.519 -23.202  1.00  0.00
ATOM    703  H   ILE D  71      28.408 -46.094 -24.012  1.00  0.00
ATOM    704  H   ILE D  71      29.000 -46.632 -22.393  1.00  0.00
ATOM    705  N   CYS D  72      30.462 -42.608 -20.601  1.00 57.99
ATOM    706  CA  CYS D  72      30.997 -41.291 -20.264  1.00 58.90
ATOM    707  C   CYS D  72      30.232 -40.677 -19.094  1.00 57.79
ATOM    708  O   CYS D  72      29.655 -39.598 -19.219  1.00 58.68
ATOM    709  CB  CYS D  72      30.947 -40.358 -21.480  1.00 58.06
ATOM    710  SG  CYS D  72      32.215 -40.679 -22.739  1.00 62.44
ATOM    711  H   CYS D  72      31.113 -43.386 -20.779  1.00  0.00
ATOM    712  H   CYS D  72      32.038 -41.417 -19.966  1.00  0.00
ATOM    713  H   CYS D  72      31.223 -39.413 -21.013  1.00  0.00
ATOM    714  H   CYS D  72      29.922 -40.404 -21.848  1.00  0.00
ATOM    715  H   CYS D  72      32.076 -40.012 -23.471  1.00  0.00
ATOM    716  N   GLY D  73      30.222 -41.376 -17.964  1.00 56.22
ATOM    717  CA  GLY D  73      29.552 -40.884 -16.764  1.00 54.63
ATOM    718  C   GLY D  73      28.036 -40.952 -16.822  1.00 54.42
ATOM    719  O   GLY D  73      27.354 -40.538 -15.883  1.00 54.23
ATOM    720  H   GLY D  73      30.699 -42.288 -17.934  1.00  0.00
ATOM    721  H   GLY D  73      29.822 -39.831 -16.691  1.00  0.00
ATOM    722  H   GLY D  73      29.900 -41.495 -15.931  1.00  0.00
ATOM    723  N   ASN D  74      27.504 -41.471 -17.925  1.00 53.15
ATOM    724  CA  ASN D  74      26.061 -41.629 -18.070  1.00 52.15
ATOM    725  C   ASN D  74      25.594 -43.043 -17.742  1.00 50.84
ATOM    726  O   ASN D  74      26.156 -44.021 -18.234  1.00 50.28
ATOM    727  CB  ASN D  74      25.610 -41.258 -19.484  1.00 53.79
ATOM    728  CG  ASN D  74      25.724 -39.774 -19.762  1.00 55.18
ATOM    729  OD1 ASN D  74      26.822 -39.246 -19.936  1.00 55.28
ATOM    730  ND2 ASN D  74      24.583 -39.094 -19.819  1.00 55.03
ATOM    731  H   ASN D  74      28.124 -41.768 -18.693  1.00  0.00
ATOM    732  H   ASN D  74      25.604 -40.949 -17.351  1.00  0.00
ATOM    733  H   ASN D  74      24.563 -41.540 -19.595  1.00  0.00
ATOM    734  H   ASN D  74      26.261 -41.774 -20.190  1.00  0.00
ATOM    735  H   ASN D  74      24.596 -38.081 -20.005  1.00  0.00
ATOM    736  H   ASN D  74      23.686 -39.580 -19.677  1.00  0.00
ATOM    737  N   ARG D  75      24.559 -43.142 -16.912  1.00 48.79
ATOM    738  CA  ARG D  75      23.974 -44.430 -16.568  1.00 46.13
ATOM    739  C   ARG D  75      22.858 -44.792 -17.535  1.00 45.30
ATOM    740  O   ARG D  75      21.772 -44.213 -17.494  1.00 45.80
ATOM    741  CB  ARG D  75      23.438 -44.423 -15.134  1.00 46.07
ATOM    742  CG  ARG D  75      24.485 -44.702 -14.066  1.00 44.52
ATOM    743  CD  ARG D  75      23.872 -44.658 -12.674  1.00 42.23
ATOM    744  NE  ARG D  75      22.780 -45.615 -12.523  1.00 43.63
ATOM    745  CZ  ARG D  75      22.902 -46.803 -11.938  1.00 48.20
ATOM    746  NH1 ARG D  75      24.070 -47.182 -11.438  1.00 49.55
ATOM    747  NH2 ARG D  75      21.853 -47.612 -11.846  1.00 47.40
ATOM    748  H   ARG D  75      24.161 -42.285 -16.502  1.00  0.00
ATOM    749  H   ARG D  75      24.761 -45.181 -16.642  1.00  0.00
ATOM    750  H   ARG D  75      22.693 -45.215 -15.064  1.00  0.00
ATOM    751  H   ARG D  75      23.054 -43.421 -14.943  1.00  0.00
ATOM    752  H   ARG D  75      25.261 -43.939 -14.130  1.00  0.00
ATOM    753  H   ARG D  75      24.899 -45.696 -14.234  1.00  0.00
ATOM    754  H   ARG D  75      23.479 -43.661 -12.473  1.00  0.00
ATOM    755  H   ARG D  75      24.639 -44.949 -11.957  1.00  0.00
ATOM    756  H   ARG D  75      21.855 -45.353 -12.894  1.00  0.00
ATOM    757  H   ARG D  75      24.162 -48.103 -10.985  1.00  0.00
ATOM    758  H   ARG D  75      24.885 -46.556 -11.502  1.00  0.00
ATOM    759  H   ARG D  75      21.950 -48.532 -11.392  1.00  0.00
ATOM    760  H   ARG D  75      20.942 -47.320 -12.228  1.00  0.00
ATOM    761  N   ILE D  76      23.133 -45.751 -18.410  1.00 43.85
ATOM    762  CA  ILE D  76      22.121 -46.256 -19.326  1.00 42.78
ATOM    763  C   ILE D  76      21.720 -47.678 -18.942  1.00 42.25
ATOM    764  O   ILE D  76      22.529 -48.604 -19.016  1.00 41.35
ATOM    765  CB  ILE D  76      22.608 -46.218 -20.787  1.00 43.17
ATOM    766  CG1 ILE D  76      21.828 -47.223 -21.636  1.00 41.12
ATOM    767  CG2 ILE D  76      24.097 -46.508 -20.861  1.00 43.57
ATOM    768  CD1 ILE D  76      22.521 -47.583 -22.930  1.00 37.70
ATOM    769  H   ILE D  76      24.083 -46.147 -18.442  1.00  0.00
ATOM    770  H   ILE D  76      21.250 -45.605 -19.247  1.00  0.00
ATOM    771  H   ILE D  76      22.431 -45.218 -21.182  1.00  0.00
ATOM    772  H   ILE D  76      20.868 -46.775 -21.892  1.00  0.00
ATOM    773  H   ILE D  76      21.737 -48.142 -21.056  1.00  0.00
ATOM    774  H   ILE D  76      24.378 -46.467 -21.913  1.00  0.00
ATOM    775  H   ILE D  76      24.601 -45.738 -20.277  1.00  0.00
ATOM    776  H   ILE D  76      24.250 -47.502 -20.440  1.00  0.00
ATOM    777  H   ILE D  76      21.880 -48.298 -23.447  1.00  0.00
ATOM    778  H   ILE D  76      22.637 -46.659 -23.497  1.00  0.00
ATOM    779  H   ILE D  76      23.484 -48.020 -22.665  1.00  0.00
ATOM    780  N   THR D  77      20.471 -47.840 -18.517  1.00 41.65
ATOM    781  CA  THR D  77      19.973 -49.143 -18.098  1.00 42.17
ATOM    782  C   THR D  77      19.087 -49.759 -19.175  1.00 42.56
ATOM    783  O   THR D  77      18.006 -49.250 -19.480  1.00 41.57
ATOM    784  CB  THR D  77      19.200 -49.058 -16.767  1.00 42.94
ATOM    785  OG1 THR D  77      20.096 -48.675 -15.714  1.00 43.13
ATOM    786  CG2 THR D  77      18.567 -50.404 -16.428  1.00 40.19
ATOM    787  H   THR D  77      19.841 -47.026 -18.483  1.00  0.00
ATOM    788  H   THR D  77      20.842 -49.783 -17.945  1.00  0.00
ATOM    789  H   THR D  77      18.410 -48.313 -16.870  1.00  0.00
ATOM    790  H   THR D  77      20.501 -47.766 -15.979  1.00  0.00
ATOM    791  H   THR D  77      18.039 -50.279 -15.483  1.00  0.00
ATOM    792  H   THR D  77      17.886 -50.650 -17.243  1.00  0.00
ATOM    793  H   THR D  77      19.379 -51.126 -16.346  1.00  0.00
ATOM    794  N   VAL D  78      19.558 -50.860 -19.748  1.00 43.10
ATOM    795  CA  VAL D  78      18.856 -51.512 -20.843  1.00 44.02
ATOM    796  C   VAL D  78      17.891 -52.571 -20.331  1.00 43.78
ATOM    797  O   VAL D  78      18.230 -53.364 -19.451  1.00 42.77
ATOM    798  CB  VAL D  78      19.840 -52.179 -21.819  1.00 44.68
ATOM    799  CG1 VAL D  78      21.028 -51.254 -22.089  1.00 43.93
ATOM    800  CG2 VAL D  78      20.312 -53.512 -21.260  1.00 42.96
ATOM    801  H   VAL D  78      20.443 -51.263 -19.409  1.00  0.00
ATOM    802  H   VAL D  78      18.298 -50.733 -21.363  1.00  0.00
ATOM    803  H   VAL D  78      19.328 -52.364 -22.764  1.00  0.00
ATOM    804  H   VAL D  78      21.687 -51.776 -22.782  1.00  0.00
ATOM    805  H   VAL D  78      20.627 -50.338 -22.523  1.00  0.00
ATOM    806  H   VAL D  78      21.513 -51.069 -21.130  1.00  0.00
ATOM    807  H   VAL D  78      21.002 -53.937 -21.989  1.00  0.00
ATOM    808  H   VAL D  78      20.804 -53.303 -20.310  1.00  0.00
ATOM    809  H   VAL D  78      19.427 -54.134 -21.130  1.00  0.00
ATOM    810  N   VAL D  79      16.684 -52.574 -20.885  1.00 43.82
ATOM    811  CA  VAL D  79      15.707 -53.605 -20.566  1.00 44.39
ATOM    812  C   VAL D  79      15.950 -54.809 -21.470  1.00 43.92
ATOM    813  O   VAL D  79      15.330 -54.941 -22.527  1.00 44.58
ATOM    814  CB  VAL D  79      14.264 -53.098 -20.743  1.00 44.54
ATOM    815  CG1 VAL D  79      13.271 -54.181 -20.356  1.00 42.17
ATOM    816  CG2 VAL D  79      14.039 -51.840 -19.912  1.00 45.04
ATOM    817  H   VAL D  79      16.434 -51.832 -21.554  1.00  0.00
ATOM    818  H   VAL D  79      15.828 -53.885 -19.520  1.00  0.00
ATOM    819  H   VAL D  79      14.108 -52.849 -21.793  1.00  0.00
ATOM    820  H   VAL D  79      12.274 -53.766 -20.501  1.00  0.00
ATOM    821  H   VAL D  79      13.455 -55.032 -21.012  1.00  0.00
ATOM    822  H   VAL D  79      13.459 -54.427 -19.311  1.00  0.00
ATOM    823  H   VAL D  79      13.007 -51.530 -20.077  1.00  0.00
ATOM    824  H   VAL D  79      14.220 -52.109 -18.871  1.00  0.00
ATOM    825  H   VAL D  79      14.748 -51.092 -20.267  1.00  0.00
ATOM    826  N   GLY D  80      16.871 -55.672 -21.052  1.00 42.32
ATOM    827  CA  GLY D  80      17.258 -56.834 -21.844  1.00 41.20
ATOM    828  C   GLY D  80      16.334 -58.018 -21.648  1.00 40.19
ATOM    829  O   GLY D  80      16.452 -59.028 -22.338  1.00 39.65
ATOM    830  H   GLY D  80      17.325 -55.515 -20.141  1.00  0.00
ATOM    831  H   GLY D  80      18.248 -57.125 -21.493  1.00  0.00
ATOM    832  H   GLY D  80      17.248 -56.538 -22.893  1.00  0.00
ATOM    833  N   ASP D  81      15.414 -57.893 -20.697  1.00 39.85
ATOM    834  CA  ASP D  81      14.433 -58.936 -20.436  1.00 39.85
ATOM    835  C   ASP D  81      13.188 -58.689 -21.277  1.00 40.36
ATOM    836  O   ASP D  81      12.480 -57.697 -21.083  1.00 39.84
ATOM    837  CB  ASP D  81      14.071 -58.973 -18.951  1.00 39.83
ATOM    838  CG  ASP D  81      13.376 -60.258 -18.552  1.00 39.06
ATOM    839  OD1 ASP D  81      13.401 -61.222 -19.347  1.00 38.27
ATOM    840  OD2 ASP D  81      12.807 -60.304 -17.441  1.00 39.30
ATOM    841  H   ASP D  81      15.395 -57.034 -20.129  1.00  0.00
ATOM    842  H   ASP D  81      14.862 -59.901 -20.706  1.00  0.00
ATOM    843  H   ASP D  81      13.392 -58.146 -18.743  1.00  0.00
ATOM    844  H   ASP D  81      14.997 -58.909 -18.379  1.00  0.00
ATOM    845  N   VAL D  82      12.923 -59.597 -22.211  1.00 39.94
ATOM    846  CA  VAL D  82      11.853 -59.397 -23.176  1.00 39.99
ATOM    847  C   VAL D  82      10.471 -59.481 -22.529  1.00 40.73
ATOM    848  O   VAL D  82       9.472 -59.073 -23.122  1.00 41.26
ATOM    849  CB  VAL D  82      11.957 -60.388 -24.347  1.00 39.66
ATOM    850  CG1 VAL D  82      11.453 -61.766 -23.931  1.00 42.73
ATOM    851  CG2 VAL D  82      11.181 -59.869 -25.542  1.00 40.05
ATOM    852  H   VAL D  82      13.486 -60.458 -22.252  1.00  0.00
ATOM    853  H   VAL D  82      11.975 -58.387 -23.568  1.00  0.00
ATOM    854  H   VAL D  82      13.005 -60.484 -24.631  1.00  0.00
ATOM    855  H   VAL D  82      11.553 -62.417 -24.799  1.00  0.00
ATOM    856  H   VAL D  82      12.078 -62.097 -23.102  1.00  0.00
ATOM    857  H   VAL D  82      10.412 -61.647 -23.631  1.00  0.00
ATOM    858  H   VAL D  82      11.289 -60.607 -26.337  1.00  0.00
ATOM    859  H   VAL D  82      10.143 -59.763 -25.226  1.00  0.00
ATOM    860  H   VAL D  82      11.622 -58.910 -25.816  1.00  0.00
ATOM    861  N   HIS D  83      10.424 -60.000 -21.306  1.00 41.46
ATOM    862  CA  HIS D  83       9.165 -60.134 -20.578  1.00 41.91
ATOM    863  C   HIS D  83       8.801 -58.859 -19.820  1.00 42.65
ATOM    864  O   HIS D  83       7.744 -58.784 -19.195  1.00 42.76
ATOM    865  CB  HIS D  83       9.227 -61.317 -19.608  1.00 41.58
ATOM    866  CG  HIS D  83       9.235 -62.653 -20.283  1.00 41.55
ATOM    867  ND1 HIS D  83       8.084 -63.374 -20.518  1.00 38.47
ATOM    868  CD2 HIS D  83      10.254 -63.399 -20.773  1.00 40.62
ATOM    869  CE1 HIS D  83       8.393 -64.506 -21.126  1.00 38.68
ATOM    870  NE2 HIS D  83       9.703 -64.546 -21.292  1.00 40.26
ATOM    871  H   HIS D  83      11.297 -60.316 -20.861  1.00  0.00
ATOM    872  H   HIS D  83       8.386 -60.314 -21.319  1.00  0.00
ATOM    873  H   HIS D  83       8.345 -61.282 -18.969  1.00  0.00
ATOM    874  H   HIS D  83      10.169 -61.242 -19.064  1.00  0.00
ATOM    875  H   HIS D  83       7.132 -63.077 -20.260  1.00  0.00
ATOM    876  H   HIS D  83      11.312 -63.138 -20.758  1.00  0.00
ATOM    877  H   HIS D  83       7.687 -65.276 -21.438  1.00  0.00
ATOM    878  N   GLN D  84       9.675 -57.860 -19.880  1.00 43.35
ATOM    879  CA  GLN D  84       9.454 -56.611 -19.156  1.00 44.18
ATOM    880  C   GLN D  84       9.406 -55.398 -20.085  1.00 44.73
ATOM    881  O   GLN D  84       9.522 -54.259 -19.637  1.00 44.65
ATOM    882  CB  GLN D  84      10.534 -56.417 -18.087  1.00 44.58
ATOM    883  CG  GLN D  84      10.544 -57.484 -16.999  1.00 43.16
ATOM    884  CD  GLN D  84       9.394 -57.339 -16.021  1.00 41.66
ATOM    885  OE1 GLN D  84       8.768 -56.284 -15.929  1.00 42.63
ATOM    886  NE2 GLN D  84       9.112 -58.403 -15.280  1.00 46.05
ATOM    887  H   GLN D  84      10.526 -57.969 -20.449  1.00  0.00
ATOM    888  H   GLN D  84       8.478 -56.688 -18.676  1.00  0.00
ATOM    889  H   GLN D  84      10.337 -55.464 -17.597  1.00  0.00
ATOM    890  H   GLN D  84      11.498 -56.474 -18.593  1.00  0.00
ATOM    891  H   GLN D  84      11.473 -57.384 -16.438  1.00  0.00
ATOM    892  H   GLN D  84      10.444 -58.455 -17.484  1.00  0.00
ATOM    893  H   GLN D  84       8.342 -58.366 -14.597  1.00  0.00
ATOM    894  H   GLN D  84       9.664 -59.266 -15.387  1.00  0.00
ATOM    895  N   HIS D  85       9.230 -55.647 -21.377  1.00 45.55
ATOM    896  CA  HIS D  85       9.154 -54.574 -22.365  1.00 46.49
ATOM    897  C   HIS D  85       8.087 -53.536 -22.029  1.00 47.74
ATOM    898  O   HIS D  85       8.348 -52.334 -22.071  1.00 48.56
ATOM    899  CB  HIS D  85       8.907 -55.150 -23.761  1.00 45.90
ATOM    900  CG  HIS D  85      10.149 -55.642 -24.434  1.00 44.85
ATOM    901  ND1 HIS D  85      10.280 -55.703 -25.804  1.00 45.35
ATOM    902  CD2 HIS D  85      11.326 -56.075 -23.923  1.00 44.02
ATOM    903  CE1 HIS D  85      11.480 -56.165 -26.109  1.00 43.86
ATOM    904  NE2 HIS D  85      12.135 -56.397 -24.986  1.00 41.39
ATOM    905  H   HIS D  85       9.145 -56.624 -21.691  1.00  0.00
ATOM    906  H   HIS D  85      10.116 -54.062 -22.346  1.00  0.00
ATOM    907  H   HIS D  85       8.485 -54.364 -24.388  1.00  0.00
ATOM    908  H   HIS D  85       8.253 -56.015 -23.646  1.00  0.00
ATOM    909  H   HIS D  85       9.556 -55.431 -26.484  1.00  0.00
ATOM    910  H   HIS D  85      11.583 -56.153 -22.867  1.00  0.00
ATOM    911  H   HIS D  85      11.864 -56.327 -27.116  1.00  0.00
ATOM    912  N   SER D  86       6.887 -54.002 -21.698  1.00 48.31
ATOM    913  CA  SER D  86       5.777 -53.104 -21.405  1.00 49.88
ATOM    914  C   SER D  86       6.164 -52.048 -20.374  1.00 51.03
ATOM    915  O   SER D  86       5.568 -50.973 -20.324  1.00 51.96
ATOM    916  CB  SER D  86       4.559 -53.890 -20.922  1.00 50.09
ATOM    917  OG  SER D  86       4.842 -54.576 -19.716  1.00 53.00
ATOM    918  H   SER D  86       6.738 -55.020 -21.647  1.00  0.00
ATOM    919  H   SER D  86       5.521 -52.590 -22.332  1.00  0.00
ATOM    920  H   SER D  86       4.224 -54.616 -21.663  1.00  0.00
ATOM    921  H   SER D  86       3.765 -53.183 -20.679  1.00  0.00
ATOM    922  H   SER D  86       3.985 -55.081 -19.449  1.00  0.00
ATOM    923  N   LYS D  87       7.163 -52.357 -19.553  1.00 51.86
ATOM    924  CA  LYS D  87       7.628 -51.419 -18.535  1.00 52.18
ATOM    925  C   LYS D  87       8.259 -50.183 -19.165  1.00 52.66
ATOM    926  O   LYS D  87       8.253 -49.105 -18.572  1.00 53.40
ATOM    927  CB  LYS D  87       8.632 -52.092 -17.595  1.00 52.11
ATOM    928  CG  LYS D  87       8.052 -53.230 -16.774  1.00 51.20
ATOM    929  CD  LYS D  87       6.944 -52.739 -15.860  1.00 50.03
ATOM    930  CE  LYS D  87       6.349 -53.880 -15.056  1.00 49.41
ATOM    931  NZ  LYS D  87       5.240 -53.408 -14.188  1.00 51.77
ATOM    932  H   LYS D  87       7.618 -53.277 -19.637  1.00  0.00
ATOM    933  H   LYS D  87       6.757 -51.105 -17.959  1.00  0.00
ATOM    934  H   LYS D  87       8.981 -51.335 -16.893  1.00  0.00
ATOM    935  H   LYS D  87       9.417 -52.521 -18.218  1.00  0.00
ATOM    936  H   LYS D  87       8.846 -53.656 -16.160  1.00  0.00
ATOM    937  H   LYS D  87       7.637 -53.973 -17.455  1.00  0.00
ATOM    938  H   LYS D  87       6.157 -52.298 -16.472  1.00  0.00
ATOM    939  H   LYS D  87       7.362 -52.008 -15.168  1.00  0.00
ATOM    940  H   LYS D  87       7.121 -54.320 -14.424  1.00  0.00
ATOM    941  H   LYS D  87       5.938 -54.614 -15.748  1.00  0.00
ATOM    942  H   LYS D  87       4.887 -54.229 -13.676  1.00  0.00
ATOM    943  H   LYS D  87       5.636 -52.701 -13.552  1.00  0.00
ATOM    944  H   LYS D  87       4.522 -53.006 -14.808  1.00  0.00
ATOM    945  N   PHE D  88       8.801 -50.348 -20.369  1.00 52.87
ATOM    946  CA  PHE D  88       9.485 -49.262 -21.069  1.00 52.75
ATOM    947  C   PHE D  88       8.569 -48.527 -22.048  1.00 52.80
ATOM    948  O   PHE D  88       8.677 -47.314 -22.216  1.00 53.64
ATOM    949  CB  PHE D  88      10.722 -49.795 -21.802  1.00 52.58
ATOM    950  CG  PHE D  88      11.333 -48.812 -22.764  1.00 51.22
ATOM    951  CD1 PHE D  88      12.298 -47.911 -22.339  1.00 47.88
ATOM    952  CD2 PHE D  88      10.947 -48.795 -24.097  1.00 50.20
ATOM    953  CE1 PHE D  88      12.864 -47.008 -23.223  1.00 48.43
ATOM    954  CE2 PHE D  88      11.506 -47.894 -24.986  1.00 50.08
ATOM    955  CZ  PHE D  88      12.467 -46.999 -24.549  1.00 50.40
ATOM    956  H   PHE D  88       8.737 -51.271 -20.822  1.00  0.00
ATOM    957  H   PHE D  88       9.793 -48.541 -20.312  1.00  0.00
ATOM    958  H   PHE D  88      10.422 -50.669 -22.380  1.00  0.00
ATOM    959  H   PHE D  88      11.481 -50.002 -21.048  1.00  0.00
ATOM    960  H   PHE D  88      12.615 -47.914 -21.296  1.00  0.00
ATOM    961  H   PHE D  88      10.194 -49.500 -24.448  1.00  0.00
ATOM    962  H   PHE D  88      13.621 -46.305 -22.875  1.00  0.00
ATOM    963  H   PHE D  88      11.190 -47.889 -26.029  1.00  0.00
ATOM    964  H   PHE D  88      12.910 -46.289 -25.247  1.00  0.00
ATOM    965  N   PHE D  89       7.670 -49.266 -22.691  1.00 52.62
ATOM    966  CA  PHE D  89       6.787 -48.688 -23.700  1.00 52.59
ATOM    967  C   PHE D  89       5.455 -48.191 -23.128  1.00 53.94
ATOM    968  O   PHE D  89       4.633 -47.642 -23.861  1.00 55.43
ATOM    969  CB  PHE D  89       6.506 -49.704 -24.816  1.00 51.55
ATOM    970  CG  PHE D  89       7.727 -50.123 -25.591  1.00 48.03
ATOM    971  CD1 PHE D  89       8.298 -51.369 -25.389  1.00 40.50
ATOM    972  CD2 PHE D  89       8.296 -49.276 -26.530  1.00 47.37
ATOM    973  CE1 PHE D  89       9.419 -51.761 -26.102  1.00 36.18
ATOM    974  CE2 PHE D  89       9.417 -49.663 -27.247  1.00 44.27
ATOM    975  CZ  PHE D  89       9.978 -50.908 -27.032  1.00 38.00
ATOM    976  H   PHE D  89       7.595 -50.270 -22.472  1.00  0.00
ATOM    977  H   PHE D  89       7.315 -47.822 -24.098  1.00  0.00
ATOM    978  H   PHE D  89       5.818 -49.244 -25.525  1.00  0.00
ATOM    979  H   PHE D  89       6.120 -50.606 -24.340  1.00  0.00
ATOM    980  H   PHE D  89       7.859 -52.050 -24.659  1.00  0.00
ATOM    981  H   PHE D  89       7.856 -48.294 -26.706  1.00  0.00
ATOM    982  H   PHE D  89       9.860 -52.743 -25.929  1.00  0.00
ATOM    983  H   PHE D  89       9.856 -48.986 -27.980  1.00  0.00
ATOM    984  H   PHE D  89      10.859 -51.215 -27.595  1.00  0.00
ATOM    985  N   THR D  90       5.239 -48.377 -21.829  1.00 54.16
ATOM    986  CA  THR D  90       3.922 -48.114 -21.241  1.00 55.07
ATOM    987  C   THR D  90       3.812 -46.808 -20.450  1.00 55.23
ATOM    988  O   THR D  90       2.862 -46.049 -20.636  1.00 55.32
ATOM    989  CB  THR D  90       3.455 -49.289 -20.352  1.00 54.49
ATOM    990  OG1 THR D  90       3.294 -50.463 -21.155  1.00 54.63
ATOM    991  CG2 THR D  90       2.133 -48.959 -19.683  1.00 55.87
ATOM    992  H   THR D  90       6.007 -48.710 -21.228  1.00  0.00
ATOM    993  H   THR D  90       3.266 -48.006 -22.105  1.00  0.00
ATOM    994  H   THR D  90       4.208 -49.463 -19.583  1.00  0.00
ATOM    995  H   THR D  90       4.206 -50.657 -21.592  1.00  0.00
ATOM    996  H   THR D  90       1.860 -49.821 -19.075  1.00  0.00
ATOM    997  H   THR D  90       2.297 -48.069 -19.075  1.00  0.00
ATOM    998  H   THR D  90       1.410 -48.779 -20.478  1.00  0.00
ATOM    999  N   PRO D  91       4.777 -46.547 -19.558  1.00 55.91
ATOM   1000  CA  PRO D  91       4.737 -45.370 -18.689  1.00 57.12
ATOM   1001  C   PRO D  91       4.523 -44.059 -19.446  1.00 58.33
ATOM   1002  O   PRO D  91       4.874 -43.950 -20.620  1.00 57.56
ATOM   1003  CB  PRO D  91       6.117 -45.383 -18.030  1.00 56.68
ATOM   1004  CG  PRO D  91       6.499 -46.820 -18.016  1.00 56.79
ATOM   1005  CD  PRO D  91       5.960 -47.384 -19.298  1.00 55.64
ATOM   1006  H   PRO D  91       3.900 -45.417 -17.992  1.00  0.00
ATOM   1007  H   PRO D  91       6.122 -44.946 -17.031  1.00  0.00
ATOM   1008  H   PRO D  91       6.843 -44.789 -18.584  1.00  0.00
ATOM   1009  H   PRO D  91       6.085 -47.331 -17.147  1.00  0.00
ATOM   1010  H   PRO D  91       7.578 -46.948 -17.936  1.00  0.00
ATOM   1011  H   PRO D  91       6.681 -47.339 -20.115  1.00  0.00
ATOM   1012  H   PRO D  91       5.721 -48.446 -19.239  1.00  0.00
ATOM   1013  N   ARG D  92       3.953 -43.072 -18.761  1.00 60.47
ATOM   1014  CA  ARG D  92       3.652 -41.779 -19.368  1.00 62.36
ATOM   1015  C   ARG D  92       4.885 -40.878 -19.442  1.00 63.34
ATOM   1016  O   ARG D  92       5.876 -41.106 -18.748  1.00 62.86
ATOM   1017  CB  ARG D  92       2.532 -41.079 -18.594  1.00 62.45
ATOM   1018  CG  ARG D  92       1.369 -41.995 -18.244  1.00 64.78
ATOM   1019  CD  ARG D  92       0.081 -41.216 -18.021  1.00 68.05
ATOM   1020  NE  ARG D  92      -1.070 -42.103 -17.861  1.00 68.82
ATOM   1021  CZ  ARG D  92      -1.716 -42.684 -18.869  1.00 68.30
ATOM   1022  NH1 ARG D  92      -1.324 -42.479 -20.120  1.00 68.68
ATOM   1023  NH2 ARG D  92      -2.752 -43.474 -18.628  1.00 65.64
ATOM   1024  H   ARG D  92       3.716 -43.225 -17.770  1.00  0.00
ATOM   1025  H   ARG D  92       3.323 -41.967 -20.390  1.00  0.00
ATOM   1026  H   ARG D  92       2.141 -40.281 -19.225  1.00  0.00
ATOM   1027  H   ARG D  92       2.956 -40.724 -17.655  1.00  0.00
ATOM   1028  H   ARG D  92       1.614 -42.521 -17.322  1.00  0.00
ATOM   1029  H   ARG D  92       1.213 -42.683 -19.075  1.00  0.00
ATOM   1030  H   ARG D  92      -0.109 -40.560 -18.870  1.00  0.00
ATOM   1031  H   ARG D  92       0.177 -40.657 -17.090  1.00  0.00
ATOM   1032  H   ARG D  92      -1.403 -42.291 -16.905  1.00  0.00
ATOM   1033  H   ARG D  92      -1.826 -42.930 -20.898  1.00  0.00
ATOM   1034  H   ARG D  92      -0.517 -41.868 -20.313  1.00  0.00
ATOM   1035  H   ARG D  92      -3.250 -43.923 -19.410  1.00  0.00
ATOM   1036  H   ARG D  92      -3.059 -43.639 -17.659  1.00  0.00
ATOM   1037  N   ASN D  93       4.813 -39.855 -20.289  1.00 65.23
ATOM   1038  CA  ASN D  93       5.918 -38.915 -20.462  1.00 66.68
ATOM   1039  C   ASN D  93       6.397 -38.311 -19.145  1.00 67.82
ATOM   1040  O   ASN D  93       7.566 -37.948 -19.010  1.00 68.35
ATOM   1041  CB  ASN D  93       5.530 -37.797 -21.433  1.00 66.80
ATOM   1042  CG  ASN D  93       5.655 -38.213 -22.886  1.00 68.18
ATOM   1043  OD1 ASN D  93       6.248 -39.245 -23.203  1.00 69.29
ATOM   1044  ND2 ASN D  93       5.099 -37.403 -23.780  1.00 69.05
ATOM   1045  H   ASN D  93       3.953 -39.722 -20.839  1.00  0.00
ATOM   1046  H   ASN D  93       6.747 -39.490 -20.875  1.00  0.00
ATOM   1047  H   ASN D  93       6.200 -36.953 -21.268  1.00  0.00
ATOM   1048  H   ASN D  93       4.485 -37.546 -21.253  1.00  0.00
ATOM   1049  H   ASN D  93       5.150 -37.631 -24.783  1.00  0.00
ATOM   1050  H   ASN D  93       4.617 -36.547 -23.470  1.00  0.00
ATOM   1051  N   GLU D  94       5.489 -38.198 -18.180  1.00 68.47
ATOM   1052  CA  GLU D  94       5.834 -37.646 -16.877  1.00 69.10
ATOM   1053  C   GLU D  94       6.824 -38.548 -16.148  1.00 69.21
ATOM   1054  O   GLU D  94       7.633 -38.076 -15.349  1.00 70.64
ATOM   1055  CB  GLU D  94       4.582 -37.425 -16.023  1.00 69.16
ATOM   1056  CG  GLU D  94       3.559 -36.479 -16.639  1.00 72.79
ATOM   1057  CD  GLU D  94       2.504 -37.204 -17.460  1.00 78.88
ATOM   1058  OE1 GLU D  94       1.837 -38.109 -16.909  1.00 79.59
ATOM   1059  OE2 GLU D  94       2.331 -36.862 -18.650  1.00 80.31
ATOM   1060  H   GLU D  94       4.523 -38.507 -18.358  1.00  0.00
ATOM   1061  H   GLU D  94       6.308 -36.679 -17.042  1.00  0.00
ATOM   1062  H   GLU D  94       4.906 -36.978 -15.083  1.00  0.00
ATOM   1063  H   GLU D  94       4.093 -38.393 -15.916  1.00  0.00
ATOM   1064  H   GLU D  94       4.090 -35.799 -17.305  1.00  0.00
ATOM   1065  H   GLU D  94       3.050 -35.963 -15.825  1.00  0.00
ATOM   1066  N   ILE D  95       6.758 -39.846 -16.430  1.00 68.79
ATOM   1067  CA  ILE D  95       7.682 -40.806 -15.833  1.00 68.11
ATOM   1068  C   ILE D  95       8.854 -41.100 -16.769  1.00 67.42
ATOM   1069  O   ILE D  95      10.014 -40.927 -16.395  1.00 68.47
ATOM   1070  CB  ILE D  95       6.972 -42.118 -15.440  1.00 68.22
ATOM   1071  CG1 ILE D  95       5.900 -41.843 -14.381  1.00 67.76
ATOM   1072  CG2 ILE D  95       7.978 -43.129 -14.919  1.00 68.88
ATOM   1073  CD1 ILE D  95       5.206 -43.087 -13.864  1.00 65.90
ATOM   1074  H   ILE D  95       6.038 -40.182 -17.085  1.00  0.00
ATOM   1075  H   ILE D  95       8.069 -40.348 -14.923  1.00  0.00
ATOM   1076  H   ILE D  95       6.491 -42.532 -16.326  1.00  0.00
ATOM   1077  H   ILE D  95       5.136 -41.215 -14.840  1.00  0.00
ATOM   1078  H   ILE D  95       6.400 -41.385 -13.528  1.00  0.00
ATOM   1079  H   ILE D  95       7.420 -44.029 -14.659  1.00  0.00
ATOM   1080  H   ILE D  95       8.691 -43.312 -15.723  1.00  0.00
ATOM   1081  H   ILE D  95       8.456 -42.683 -14.047  1.00  0.00
ATOM   1082  H   ILE D  95       4.475 -42.760 -13.125  1.00  0.00
ATOM   1083  H   ILE D  95       4.731 -43.566 -14.720  1.00  0.00
ATOM   1084  H   ILE D  95       5.975 -43.720 -13.421  1.00  0.00
ATOM   1085  N   LEU D  96       8.548 -41.540 -17.986  1.00 66.38
ATOM   1086  CA  LEU D  96       9.576 -41.742 -19.003  1.00 66.05
ATOM   1087  C   LEU D  96       9.443 -40.697 -20.108  1.00 66.38
ATOM   1088  O   LEU D  96       8.372 -40.537 -20.695  1.00 66.36
ATOM   1089  CB  LEU D  96       9.496 -43.152 -19.587  1.00 65.94
ATOM   1090  CG  LEU D  96       9.757 -44.299 -18.611  1.00 65.35
ATOM   1091  CD1 LEU D  96       9.712 -45.634 -19.335  1.00 65.20
ATOM   1092  CD2 LEU D  96      11.093 -44.110 -17.911  1.00 64.05
ATOM   1093  H   LEU D  96       7.565 -41.743 -18.216  1.00  0.00
ATOM   1094  H   LEU D  96      10.551 -41.627 -18.530  1.00  0.00
ATOM   1095  H   LEU D  96      10.276 -43.213 -20.346  1.00  0.00
ATOM   1096  H   LEU D  96       8.473 -43.279 -19.941  1.00  0.00
ATOM   1097  H   LEU D  96       8.973 -44.294 -17.854  1.00  0.00
ATOM   1098  H   LEU D  96       9.904 -46.407 -18.591  1.00  0.00
ATOM   1099  H   LEU D  96       8.717 -45.728 -19.769  1.00  0.00
ATOM   1100  H   LEU D  96      10.487 -45.607 -20.101  1.00  0.00
ATOM   1101  H   LEU D  96      11.220 -44.954 -17.233  1.00  0.00
ATOM   1102  H   LEU D  96      11.859 -44.094 -18.686  1.00  0.00
ATOM   1103  H   LEU D  96      11.040 -43.163 -17.374  1.00  0.00
ATOM   1104  N   SER D  97      10.534 -39.988 -20.385  1.00 66.36
ATOM   1105  CA  SER D  97      10.508 -38.872 -21.325  1.00 66.46
ATOM   1106  C   SER D  97      11.568 -39.005 -22.413  1.00 65.73
ATOM   1107  O   SER D  97      12.693 -39.424 -22.141  1.00 64.78
ATOM   1108  CB  SER D  97      10.692 -37.550 -20.575  1.00 67.29
ATOM   1109  OG  SER D  97      10.869 -36.468 -21.473  1.00 70.72
ATOM   1110  H   SER D  97      11.421 -40.233 -19.923  1.00  0.00
ATOM   1111  H   SER D  97       9.535 -38.886 -21.816  1.00  0.00
ATOM   1112  H   SER D  97      11.549 -37.582 -19.903  1.00  0.00
ATOM   1113  H   SER D  97       9.771 -37.331 -20.034  1.00  0.00
ATOM   1114  H   SER D  97      10.986 -35.619 -20.902  1.00  0.00
ATOM   1115  N   PRO D  98      11.204 -38.649 -23.656  1.00 65.36
ATOM   1116  CA  PRO D  98      12.094 -38.718 -24.803  1.00 65.10
ATOM   1117  C   PRO D  98      12.648 -37.357 -25.229  1.00 65.23
ATOM   1118  O   PRO D  98      13.487 -37.294 -26.129  1.00 64.78
ATOM   1119  CB  PRO D  98      11.182 -39.268 -25.899  1.00 64.64
ATOM   1120  CG  PRO D  98       9.801 -38.771 -25.526  1.00 65.88
ATOM   1121  CD  PRO D  98       9.823 -38.353 -24.068  1.00 65.83
ATOM   1122  H   PRO D  98      12.977 -39.320 -24.588  1.00  0.00
ATOM   1123  H   PRO D  98      11.221 -40.355 -25.965  1.00  0.00
ATOM   1124  H   PRO D  98      11.480 -38.924 -26.890  1.00  0.00
ATOM   1125  H   PRO D  98       9.067 -39.562 -25.677  1.00  0.00
ATOM   1126  H   PRO D  98       9.526 -37.924 -26.155  1.00  0.00
ATOM   1127  H   PRO D  98       9.580 -37.299 -23.929  1.00  0.00
ATOM   1128  H   PRO D  98       9.082 -38.862 -23.451  1.00  0.00
ATOM   1129  N   ARG D  99      12.189 -36.281 -24.595  1.00 65.56
ATOM   1130  CA  ARG D  99      12.651 -34.940 -24.957  1.00 65.66
ATOM   1131  C   ARG D  99      14.174 -34.833 -24.990  1.00 64.64
ATOM   1132  O   ARG D  99      14.759 -34.581 -26.043  1.00 65.65
ATOM   1133  CB  ARG D  99      12.087 -33.877 -24.012  1.00 66.70
ATOM   1134  CG  ARG D  99      12.609 -32.472 -24.314  1.00 70.10
ATOM   1135  CD  ARG D  99      12.477 -31.531 -23.124  1.00 72.18
ATOM   1136  NE  ARG D  99      11.094 -31.403 -22.675  1.00 74.48
ATOM   1137  CZ  ARG D  99      10.169 -30.688 -23.305  1.00 77.19
ATOM   1138  NH1 ARG D  99      10.476 -30.036 -24.418  1.00 79.42
ATOM   1139  NH2 ARG D  99       8.934 -30.627 -22.824  1.00 78.63
ATOM   1140  H   ARG D  99      11.499 -36.393 -23.839  1.00  0.00
ATOM   1141  H   ARG D  99      12.277 -34.759 -25.965  1.00  0.00
ATOM   1142  H   ARG D  99      12.395 -34.135 -22.999  1.00  0.00
ATOM   1143  H   ARG D  99      11.004 -33.862 -24.137  1.00  0.00
ATOM   1144  H   ARG D  99      12.020 -32.061 -25.134  1.00  0.00
ATOM   1145  H   ARG D  99      13.668 -32.553 -24.559  1.00  0.00
ATOM   1146  H   ARG D  99      12.839 -30.539 -23.393  1.00  0.00
ATOM   1147  H   ARG D  99      13.033 -31.959 -22.290  1.00  0.00
ATOM   1148  H   ARG D  99      10.818 -31.899 -21.815  1.00  0.00
ATOM   1149  H   ARG D  99       9.757 -29.482 -24.905  1.00  0.00
ATOM   1150  H   ARG D  99      11.433 -30.083 -24.795  1.00  0.00
ATOM   1151  H   ARG D  99       8.217 -30.072 -23.313  1.00  0.00
ATOM   1152  H   ARG D  99       8.692 -31.135 -21.961  1.00  0.00
ATOM   1153  N   GLU D 100      14.809 -35.021 -23.837  1.00 63.45
ATOM   1154  CA  GLU D 100      16.257 -34.829 -23.709  1.00 63.87
ATOM   1155  C   GLU D 100      17.084 -35.807 -24.540  1.00 62.53
ATOM   1156  O   GLU D 100      18.026 -35.411 -25.224  1.00 61.38
ATOM   1157  CB  GLU D 100      16.685 -34.897 -22.239  1.00 65.28
ATOM   1158  CG  GLU D 100      15.874 -35.868 -21.399  1.00 68.67
ATOM   1159  CD  GLU D 100      14.509 -35.317 -21.026  1.00 72.18
ATOM   1160  OE1 GLU D 100      14.454 -34.293 -20.309  1.00 69.88
ATOM   1161  OE2 GLU D 100      13.493 -35.913 -21.445  1.00 71.41
ATOM   1162  H   GLU D 100      14.268 -35.310 -23.010  1.00  0.00
ATOM   1163  H   GLU D 100      16.460 -33.835 -24.108  1.00  0.00
ATOM   1164  H   GLU D 100      16.545 -33.905 -21.809  1.00  0.00
ATOM   1165  H   GLU D 100      17.716 -35.250 -22.220  1.00  0.00
ATOM   1166  H   GLU D 100      16.424 -36.055 -20.477  1.00  0.00
ATOM   1167  H   GLU D 100      15.722 -36.774 -21.986  1.00  0.00
ATOM   1168  N   VAL D 101      16.728 -37.084 -24.471  1.00 63.08
ATOM   1169  CA  VAL D 101      17.442 -38.125 -25.201  1.00 62.79
ATOM   1170  C   VAL D 101      17.537 -37.834 -26.696  1.00 61.66
ATOM   1171  O   VAL D 101      18.571 -38.085 -27.314  1.00 61.33
ATOM   1172  CB  VAL D 101      16.779 -39.505 -25.003  1.00 64.01
ATOM   1173  CG1 VAL D 101      17.407 -40.537 -25.931  1.00 65.91
ATOM   1174  CG2 VAL D 101      16.890 -39.943 -23.551  1.00 65.69
ATOM   1175  H   VAL D 101      15.923 -37.347 -23.884  1.00  0.00
ATOM   1176  H   VAL D 101      18.451 -38.138 -24.788  1.00  0.00
ATOM   1177  H   VAL D 101      15.722 -39.422 -25.254  1.00  0.00
ATOM   1178  H   VAL D 101      16.900 -41.484 -25.745  1.00  0.00
ATOM   1179  H   VAL D 101      17.249 -40.186 -26.951  1.00  0.00
ATOM   1180  H   VAL D 101      18.466 -40.589 -25.680  1.00  0.00
ATOM   1181  H   VAL D 101      16.407 -40.917 -23.474  1.00  0.00
ATOM   1182  H   VAL D 101      17.953 -39.998 -23.315  1.00  0.00
ATOM   1183  H   VAL D 101      16.380 -39.190 -22.951  1.00  0.00
ATOM   1184  N   TYR D 102      16.461 -37.307 -27.275  1.00 60.57
ATOM   1185  CA  TYR D 102      16.422 -37.066 -28.716  1.00 61.94
ATOM   1186  C   TYR D 102      16.667 -35.611 -29.101  1.00 61.44
ATOM   1187  O   TYR D 102      16.351 -35.199 -30.217  1.00 61.54
ATOM   1188  CB  TYR D 102      15.095 -37.549 -29.317  1.00 63.78
ATOM   1189  CG  TYR D 102      14.885 -39.046 -29.222  1.00 68.13
ATOM   1190  CD1 TYR D 102      15.967 -39.921 -29.243  1.00 71.65
ATOM   1191  CD2 TYR D 102      13.608 -39.586 -29.129  1.00 70.11
ATOM   1192  CE1 TYR D 102      15.786 -41.288 -29.159  1.00 74.68
ATOM   1193  CE2 TYR D 102      13.416 -40.955 -29.047  1.00 77.70
ATOM   1194  CZ  TYR D 102      14.511 -41.803 -29.062  1.00 78.71
ATOM   1195  OH  TYR D 102      14.335 -43.168 -28.981  1.00 74.52
ATOM   1196  H   TYR D 102      15.642 -37.065 -26.698  1.00  0.00
ATOM   1197  H   TYR D 102      17.247 -37.644 -29.132  1.00  0.00
ATOM   1198  H   TYR D 102      15.094 -37.289 -30.375  1.00  0.00
ATOM   1199  H   TYR D 102      14.292 -37.083 -28.745  1.00  0.00
ATOM   1200  H   TYR D 102      16.977 -39.520 -29.327  1.00  0.00
ATOM   1201  H   TYR D 102      12.744 -38.922 -29.121  1.00  0.00
ATOM   1202  H   TYR D 102      16.647 -41.956 -29.169  1.00  0.00
ATOM   1203  H   TYR D 102      12.408 -41.363 -28.971  1.00  0.00
ATOM   1204  H   TYR D 102      15.272 -43.595 -29.010  1.00  0.00
ATOM   1205  N   SER D 103      17.243 -34.837 -28.186  1.00 61.30
ATOM   1206  CA  SER D 103      17.484 -33.418 -28.435  1.00 59.59
ATOM   1207  C   SER D 103      18.550 -33.207 -29.507  1.00 58.99
ATOM   1208  O   SER D 103      18.630 -32.138 -30.109  1.00 58.22
ATOM   1209  CB  SER D 103      17.890 -32.702 -27.144  1.00 59.09
ATOM   1210  OG  SER D 103      19.233 -32.993 -26.800  1.00 56.86
ATOM   1211  H   SER D 103      17.525 -35.246 -27.284  1.00  0.00
ATOM   1212  H   SER D 103      16.550 -32.990 -28.799  1.00  0.00
ATOM   1213  H   SER D 103      17.251 -32.980 -26.306  1.00  0.00
ATOM   1214  H   SER D 103      17.860 -31.627 -27.321  1.00  0.00
ATOM   1215  H   SER D 103      19.438 -32.483 -25.929  1.00  0.00
ATOM   1216  N   PHE D 104      19.364 -34.231 -29.743  1.00 58.97
ATOM   1217  CA  PHE D 104      20.454 -34.133 -30.709  1.00 58.63
ATOM   1218  C   PHE D 104      19.926 -34.014 -32.133  1.00 59.53
ATOM   1219  O   PHE D 104      20.701 -33.855 -33.080  1.00 58.49
ATOM   1220  CB  PHE D 104      21.392 -35.337 -30.595  1.00 57.98
ATOM   1221  CG  PHE D 104      20.820 -36.608 -31.159  1.00 58.32
ATOM   1222  CD1 PHE D 104      20.930 -36.893 -32.510  1.00 56.35
ATOM   1223  CD2 PHE D 104      20.178 -37.518 -30.339  1.00 55.24
ATOM   1224  CE1 PHE D 104      20.409 -38.055 -33.030  1.00 58.59
ATOM   1225  CE2 PHE D 104      19.654 -38.682 -30.854  1.00 56.57
ATOM   1226  CZ  PHE D 104      19.770 -38.953 -32.202  1.00 60.80
ATOM   1227  H   PHE D 104      19.222 -35.114 -29.232  1.00  0.00
ATOM   1228  H   PHE D 104      21.015 -33.228 -30.477  1.00  0.00
ATOM   1229  H   PHE D 104      21.591 -35.512 -29.538  1.00  0.00
ATOM   1230  H   PHE D 104      22.284 -35.111 -31.180  1.00  0.00
ATOM   1231  H   PHE D 104      21.436 -36.188 -33.169  1.00  0.00
ATOM   1232  H   PHE D 104      20.086 -37.311 -29.273  1.00  0.00
ATOM   1233  H   PHE D 104      20.501 -38.265 -34.096  1.00  0.00
ATOM   1234  H   PHE D 104      19.148 -39.389 -30.197  1.00  0.00
ATOM   1235  H   PHE D 104      19.357 -39.875 -32.611  1.00  0.00
ATOM   1236  N   MET D 105      18.606 -34.093 -32.278  1.00 60.55
ATOM   1237  CA  MET D 105      17.969 -33.993 -33.586  1.00 61.52
ATOM   1238  C   MET D 105      17.324 -32.631 -33.818  1.00 61.69
ATOM   1239  O   MET D 105      16.704 -32.406 -34.856  1.00 62.06
ATOM   1240  CB  MET D 105      16.916 -35.086 -33.748  1.00 60.34
ATOM   1241  CG  MET D 105      17.466 -36.488 -33.598  1.00 63.94
ATOM   1242  SD  MET D 105      16.254 -37.738 -34.045  1.00 65.32
ATOM   1243  CE  MET D 105      16.050 -37.392 -35.793  1.00 65.38
ATOM   1244  H   MET D 105      18.018 -34.229 -31.444  1.00  0.00
ATOM   1245  H   MET D 105      18.756 -34.119 -34.329  1.00  0.00
ATOM   1246  H   MET D 105      16.504 -35.004 -34.754  1.00  0.00
ATOM   1247  H   MET D 105      16.177 -34.946 -32.959  1.00  0.00
ATOM   1248  H   MET D 105      17.615 -36.553 -32.520  1.00  0.00
ATOM   1249  H   MET D 105      18.409 -36.526 -34.144  1.00  0.00
ATOM   1250  H   MET D 105      15.321 -38.106 -36.176  1.00  0.00
ATOM   1251  H   MET D 105      15.694 -36.365 -35.875  1.00  0.00
ATOM   1252  H   MET D 105      17.027 -37.520 -36.259  1.00  0.00
ATOM   1253  N   VAL D 106      17.470 -31.727 -32.854  1.00 61.80
ATOM   1254  CA  VAL D 106      16.854 -30.407 -32.947  1.00 62.04
ATOM   1255  C   VAL D 106      17.265 -29.677 -34.219  1.00 62.47
ATOM   1256  O   VAL D 106      16.453 -28.986 -34.831  1.00 60.75
ATOM   1257  CB  VAL D 106      17.190 -29.533 -31.728  1.00 62.52
ATOM   1258  CG1 VAL D 106      16.900 -28.069 -32.029  1.00 63.03
ATOM   1259  CG2 VAL D 106      16.406 -30.002 -30.510  1.00 61.94
ATOM   1260  H   VAL D 106      18.030 -31.963 -32.023  1.00  0.00
ATOM   1261  H   VAL D 106      15.778 -30.577 -32.972  1.00  0.00
ATOM   1262  H   VAL D 106      18.253 -29.631 -31.508  1.00  0.00
ATOM   1263  H   VAL D 106      17.156 -27.503 -31.134  1.00  0.00
ATOM   1264  H   VAL D 106      17.524 -27.789 -32.878  1.00  0.00
ATOM   1265  H   VAL D 106      15.838 -27.996 -32.264  1.00  0.00
ATOM   1266  H   VAL D 106      16.683 -29.350 -29.682  1.00  0.00
ATOM   1267  H   VAL D 106      15.348 -29.914 -30.759  1.00  0.00
ATOM   1268  H   VAL D 106      16.694 -31.037 -30.325  1.00  0.00
ATOM   1269  N   PRO D 107      18.535 -29.830 -34.619  1.00 64.59
ATOM   1270  CA  PRO D 107      19.055 -29.204 -35.834  1.00 66.28
ATOM   1271  C   PRO D 107      18.232 -29.568 -37.071  1.00 68.01
ATOM   1272  O   PRO D 107      18.094 -28.753 -37.984  1.00 69.76
ATOM   1273  CB  PRO D 107      20.465 -29.789 -35.946  1.00 65.98
ATOM   1274  CG  PRO D 107      20.847 -30.108 -34.541  1.00 64.04
ATOM   1275  CD  PRO D 107      19.579 -30.565 -33.882  1.00 63.43
ATOM   1276  H   PRO D 107      19.026 -28.116 -35.781  1.00  0.00
ATOM   1277  H   PRO D 107      21.174 -29.109 -36.418  1.00  0.00
ATOM   1278  H   PRO D 107      20.489 -30.682 -36.570  1.00  0.00
ATOM   1279  H   PRO D 107      21.271 -29.239 -34.037  1.00  0.00
ATOM   1280  H   PRO D 107      21.625 -30.871 -34.499  1.00  0.00
ATOM   1281  H   PRO D 107      19.439 -31.644 -33.941  1.00  0.00
ATOM   1282  H   PRO D 107      19.554 -30.370 -32.810  1.00  0.00
ATOM   1283  N   VAL D 108      17.692 -30.783 -37.092  1.00 68.45
ATOM   1284  CA  VAL D 108      16.906 -31.265 -38.225  1.00 68.41
ATOM   1285  C   VAL D 108      15.452 -30.803 -38.151  1.00 68.60
ATOM   1286  O   VAL D 108      14.956 -30.144 -39.065  1.00 69.09
ATOM   1287  CB  VAL D 108      16.946 -32.807 -38.321  1.00 68.73
ATOM   1288  CG1 VAL D 108      15.925 -33.311 -39.332  1.00 69.87
ATOM   1289  CG2 VAL D 108      18.344 -33.280 -38.687  1.00 68.00
ATOM   1290  H   VAL D 108      17.833 -31.405 -36.283  1.00  0.00
ATOM   1291  H   VAL D 108      17.361 -30.837 -39.118  1.00  0.00
ATOM   1292  H   VAL D 108      16.688 -33.219 -37.345  1.00  0.00
ATOM   1293  H   VAL D 108      16.005 -34.398 -39.351  1.00  0.00
ATOM   1294  H   VAL D 108      14.945 -32.983 -38.986  1.00  0.00
ATOM   1295  H   VAL D 108      16.184 -32.869 -40.294  1.00  0.00
ATOM   1296  H   VAL D 108      18.309 -34.368 -38.739  1.00  0.00
ATOM   1297  H   VAL D 108      18.588 -32.836 -39.652  1.00  0.00
ATOM   1298  H   VAL D 108      19.014 -32.934 -37.900  1.00  0.00
ATOM   1299  N   PHE D 109      14.771 -31.155 -37.064  1.00 68.60
ATOM   1300  CA  PHE D 109      13.377 -30.768 -36.873  1.00 69.39
ATOM   1301  C   PHE D 109      13.220 -29.256 -36.760  1.00 70.31
ATOM   1302  O   PHE D 109      12.269 -28.679 -37.285  1.00 71.18
ATOM   1303  CB  PHE D 109      12.801 -31.413 -35.611  1.00 70.04
ATOM   1304  CG  PHE D 109      12.910 -32.909 -35.581  1.00 74.84
ATOM   1305  CD1 PHE D 109      13.365 -33.558 -34.445  1.00 78.35
ATOM   1306  CD2 PHE D 109      12.556 -33.668 -36.685  1.00 79.69
ATOM   1307  CE1 PHE D 109      13.463 -34.939 -34.409  1.00 82.40
ATOM   1308  CE2 PHE D 109      12.653 -35.049 -36.657  1.00 81.75
ATOM   1309  CZ  PHE D 109      13.108 -35.685 -35.517  1.00 81.65
ATOM   1310  H   PHE D 109      15.240 -31.715 -36.338  1.00  0.00
ATOM   1311  H   PHE D 109      12.833 -31.117 -37.751  1.00  0.00
ATOM   1312  H   PHE D 109      11.740 -31.167 -35.561  1.00  0.00
ATOM   1313  H   PHE D 109      13.385 -31.046 -34.767  1.00  0.00
ATOM   1314  H   PHE D 109      13.649 -32.975 -33.569  1.00  0.00
ATOM   1315  H   PHE D 109      12.197 -33.172 -37.587  1.00  0.00
ATOM   1316  H   PHE D 109      13.820 -35.437 -33.508  1.00  0.00
ATOM   1317  H   PHE D 109      12.371 -35.634 -37.533  1.00  0.00
ATOM   1318  H   PHE D 109      13.187 -36.772 -35.492  1.00  0.00
ATOM   1319  N   GLY D 110      14.158 -28.623 -36.063  1.00 70.55
ATOM   1320  CA  GLY D 110      14.049 -27.210 -35.731  1.00 69.76
ATOM   1321  C   GLY D 110      13.801 -27.060 -34.244  1.00 70.11
ATOM   1322  O   GLY D 110      13.462 -28.029 -33.568  1.00 69.93
ATOM   1323  H   GLY D 110      14.987 -29.148 -35.749  1.00  0.00
ATOM   1324  H   GLY D 110      13.203 -26.800 -36.283  1.00  0.00
ATOM   1325  H   GLY D 110      14.962 -26.695 -36.031  1.00  0.00
ATOM   1326  N   GLU D 111      13.973 -25.847 -33.728  1.00 70.87
ATOM   1327  CA  GLU D 111      13.802 -25.601 -32.301  1.00 70.75
ATOM   1328  C   GLU D 111      12.326 -25.515 -31.926  1.00 69.85
ATOM   1329  O   GLU D 111      11.550 -24.820 -32.581  1.00 70.05
ATOM   1330  CB  GLU D 111      14.536 -24.324 -31.884  1.00 71.49
ATOM   1331  CG  GLU D 111      15.958 -24.225 -32.423  1.00 75.47
ATOM   1332  CD  GLU D 111      16.833 -23.294 -31.604  1.00 82.51
ATOM   1333  OE1 GLU D 111      16.633 -23.222 -30.365  1.00 85.32
ATOM   1334  OE2 GLU D 111      17.725 -22.639 -32.195  1.00 84.77
ATOM   1335  H   GLU D 111      14.232 -25.066 -34.348  1.00  0.00
ATOM   1336  H   GLU D 111      14.235 -26.444 -31.763  1.00  0.00
ATOM   1337  H   GLU D 111      14.601 -24.324 -30.796  1.00  0.00
ATOM   1338  H   GLU D 111      13.979 -23.481 -32.293  1.00  0.00
ATOM   1339  H   GLU D 111      15.907 -23.830 -33.438  1.00  0.00
ATOM   1340  H   GLU D 111      16.402 -25.220 -32.380  1.00  0.00
ATOM   1341  N   GLY D 112      11.945 -26.230 -30.871  1.00 68.82
ATOM   1342  CA  GLY D 112      10.563 -26.240 -30.402  1.00 67.38
ATOM   1343  C   GLY D 112       9.649 -27.075 -31.279  1.00 66.86
ATOM   1344  O   GLY D 112       8.440 -26.843 -31.336  1.00 67.51
ATOM   1345  H   GLY D 112      12.646 -26.794 -30.370  1.00  0.00
ATOM   1346  H   GLY D 112      10.218 -25.207 -30.451  1.00  0.00
ATOM   1347  H   GLY D 112      10.559 -26.641 -29.388  1.00  0.00
ATOM   1348  N   VAL D 113      10.208 -28.082 -31.908  1.00 65.88
ATOM   1349  CA  VAL D 113       9.423 -28.909 -32.772  1.00 65.24
ATOM   1350  C   VAL D 113       9.525 -30.339 -32.345  1.00 64.49
ATOM   1351  O   VAL D 113      10.536 -30.763 -31.851  1.00 63.81
ATOM   1352  CB  VAL D 113       9.938 -28.817 -34.166  1.00 65.53
ATOM   1353  CG1 VAL D 113       9.109 -29.656 -35.065  1.00 66.97
ATOM   1354  CG2 VAL D 113       9.942 -27.400 -34.607  1.00 63.80
ATOM   1355  H   VAL D 113      11.211 -28.277 -31.780  1.00  0.00
ATOM   1356  H   VAL D 113       8.388 -28.569 -32.722  1.00  0.00
ATOM   1357  H   VAL D 113      10.962 -29.188 -34.203  1.00  0.00
ATOM   1358  H   VAL D 113       9.524 -29.555 -36.068  1.00  0.00
ATOM   1359  H   VAL D 113       9.178 -30.680 -34.699  1.00  0.00
ATOM   1360  H   VAL D 113       8.090 -29.273 -35.008  1.00  0.00
ATOM   1361  H   VAL D 113      10.325 -27.385 -35.627  1.00  0.00
ATOM   1362  H   VAL D 113       8.912 -27.047 -34.556  1.00  0.00
ATOM   1363  H   VAL D 113      10.592 -26.855 -33.922  1.00  0.00
ATOM   1364  N   ALA D 114       8.458 -31.086 -32.512  1.00 64.83
ATOM   1365  CA  ALA D 114       8.515 -32.478 -32.167  1.00 65.24
ATOM   1366  C   ALA D 114       8.925 -32.589 -30.733  1.00 65.73
ATOM   1367  O   ALA D 114       8.368 -31.961 -29.860  1.00 65.66
ATOM   1368  CB  ALA D 114       9.503 -33.173 -33.021  1.00 64.59
ATOM   1369  H   ALA D 114       7.590 -30.677 -32.886  1.00  0.00
ATOM   1370  H   ALA D 114       7.539 -32.939 -32.320  1.00  0.00
ATOM   1371  H   ALA D 114       9.505 -34.220 -32.718  1.00  0.00
ATOM   1372  H   ALA D 114       9.174 -33.050 -34.053  1.00  0.00
ATOM   1373  H   ALA D 114      10.468 -32.698 -32.844  1.00  0.00
ATOM   1374  N   TYR D 115       9.938 -33.388 -30.496  1.00 65.30
ATOM   1375  CA  TYR D 115      10.359 -33.652 -29.150  1.00 65.39
ATOM   1376  C   TYR D 115      10.792 -32.394 -28.456  1.00 64.78
ATOM   1377  O   TYR D 115      10.690 -32.283 -27.256  1.00 65.04
ATOM   1378  CB  TYR D 115      11.488 -34.644 -29.154  1.00 65.65
ATOM   1379  CG  TYR D 115      11.087 -35.987 -29.675  1.00 66.61
ATOM   1380  CD1 TYR D 115      11.750 -36.563 -30.723  1.00 66.47
ATOM   1381  CD2 TYR D 115      10.045 -36.676 -29.117  1.00 67.42
ATOM   1382  CE1 TYR D 115      11.392 -37.778 -31.192  1.00 68.82
ATOM   1383  CE2 TYR D 115       9.682 -37.891 -29.586  1.00 69.03
ATOM   1384  CZ  TYR D 115      10.360 -38.438 -30.624  1.00 70.39
ATOM   1385  OH  TYR D 115      10.007 -39.663 -31.108  1.00 72.54
ATOM   1386  H   TYR D 115      10.435 -33.829 -31.283  1.00  0.00
ATOM   1387  H   TYR D 115       9.509 -34.064 -28.606  1.00  0.00
ATOM   1388  H   TYR D 115      11.823 -34.775 -28.125  1.00  0.00
ATOM   1389  H   TYR D 115      12.267 -34.257 -29.811  1.00  0.00
ATOM   1390  H   TYR D 115      12.581 -36.033 -31.188  1.00  0.00
ATOM   1391  H   TYR D 115       9.499 -36.238 -28.281  1.00  0.00
ATOM   1392  H   TYR D 115      11.934 -38.224 -32.026  1.00  0.00
ATOM   1393  H   TYR D 115       8.849 -38.427 -29.132  1.00  0.00
ATOM   1394  H   TYR D 115      10.649 -39.876 -31.885  1.00  0.00
ATOM   1395  N   ALA D 116      11.302 -31.449 -29.212  1.00 64.43
ATOM   1396  CA  ALA D 116      11.830 -30.244 -28.627  1.00 63.53
ATOM   1397  C   ALA D 116      10.777 -29.484 -27.857  1.00 63.55
ATOM   1398  O   ALA D 116      11.028 -28.983 -26.781  1.00 63.74
ATOM   1399  CB  ALA D 116      12.367 -29.385 -29.707  1.00 62.53
ATOM   1400  H   ALA D 116      11.325 -31.571 -30.235  1.00  0.00
ATOM   1401  H   ALA D 116      12.617 -30.521 -27.925  1.00  0.00
ATOM   1402  H   ALA D 116      12.758 -28.484 -29.233  1.00  0.00
ATOM   1403  H   ALA D 116      13.152 -29.954 -30.206  1.00  0.00
ATOM   1404  H   ALA D 116      11.538 -29.162 -30.379  1.00  0.00
ATOM   1405  N   ALA D 117       9.591 -29.402 -28.416  1.00 64.24
ATOM   1406  CA  ALA D 117       8.481 -28.688 -27.788  1.00 64.85
ATOM   1407  C   ALA D 117       8.065 -29.343 -26.474  1.00 65.44
ATOM   1408  O   ALA D 117       8.541 -30.427 -26.140  1.00 66.50
ATOM   1409  CB  ALA D 117       7.293 -28.612 -28.741  1.00 63.35
ATOM   1410  H   ALA D 117       9.438 -29.856 -29.328  1.00  0.00
ATOM   1411  H   ALA D 117       8.821 -27.677 -27.563  1.00  0.00
ATOM   1412  H   ALA D 117       6.501 -28.072 -28.221  1.00  0.00
ATOM   1413  H   ALA D 117       7.631 -28.079 -29.630  1.00  0.00
ATOM   1414  H   ALA D 117       7.002 -29.637 -28.970  1.00  0.00
ATOM   1415  N   PRO D 118       7.184 -28.674 -25.714  1.00 66.07
ATOM   1416  CA  PRO D 118       6.602 -29.270 -24.516  1.00 66.98
ATOM   1417  C   PRO D 118       5.726 -30.471 -24.869  1.00 67.98
ATOM   1418  O   PRO D 118       5.170 -30.535 -25.965  1.00 68.13
ATOM   1419  CB  PRO D 118       5.747 -28.138 -23.939  1.00 66.70
ATOM   1420  CG  PRO D 118       6.352 -26.892 -24.482  1.00 66.68
ATOM   1421  CD  PRO D 118       6.819 -27.256 -25.857  1.00 66.58
ATOM   1422  H   PRO D 118       7.355 -29.642 -23.822  1.00  0.00
ATOM   1423  H   PRO D 118       5.722 -28.136 -22.849  1.00  0.00
ATOM   1424  H   PRO D 118       4.703 -28.224 -24.240  1.00  0.00
ATOM   1425  H   PRO D 118       7.172 -26.540 -23.857  1.00  0.00
ATOM   1426  H   PRO D 118       5.637 -26.069 -24.498  1.00  0.00
ATOM   1427  H   PRO D 118       6.055 -27.102 -26.619  1.00  0.00
ATOM   1428  H   PRO D 118       7.644 -26.640 -26.214  1.00  0.00
ATOM   1429  N   TYR D 119       5.604 -31.408 -23.934  1.00 68.79
ATOM   1430  CA  TYR D 119       4.908 -32.672 -24.174  1.00 69.92
ATOM   1431  C   TYR D 119       3.588 -32.536 -24.938  1.00 69.35
ATOM   1432  O   TYR D 119       3.421 -33.149 -25.993  1.00 70.63
ATOM   1433  CB  TYR D 119       4.691 -33.417 -22.855  1.00 70.92
ATOM   1434  CG  TYR D 119       5.953 -33.545 -22.031  1.00 75.43
ATOM   1435  CD1 TYR D 119       6.834 -34.601 -22.234  1.00 78.19
ATOM   1436  CD2 TYR D 119       6.271 -32.603 -21.058  1.00 79.01
ATOM   1437  CE1 TYR D 119       7.992 -34.720 -21.486  1.00 79.93
ATOM   1438  CE2 TYR D 119       7.427 -32.713 -20.306  1.00 80.34
ATOM   1439  CZ  TYR D 119       8.283 -33.773 -20.524  1.00 80.57
ATOM   1440  OH  TYR D 119       9.433 -33.888 -19.779  1.00 82.91
ATOM   1441  H   TYR D 119       6.015 -31.237 -23.005  1.00  0.00
ATOM   1442  H   TYR D 119       5.562 -33.250 -24.827  1.00  0.00
ATOM   1443  H   TYR D 119       4.343 -34.424 -23.086  1.00  0.00
ATOM   1444  H   TYR D 119       3.977 -32.843 -22.264  1.00  0.00
ATOM   1445  H   TYR D 119       6.609 -35.348 -22.995  1.00  0.00
ATOM   1446  H   TYR D 119       5.598 -31.764 -20.885  1.00  0.00
ATOM   1447  H   TYR D 119       8.670 -35.556 -21.655  1.00  0.00
ATOM   1448  H   TYR D 119       7.660 -31.967 -19.546  1.00  0.00
ATOM   1449  H   TYR D 119       9.917 -34.738 -20.101  1.00  0.00
ATOM   1450  N   PRO D 120       2.646 -31.738 -24.410  1.00 68.38
ATOM   1451  CA  PRO D 120       1.346 -31.586 -25.066  1.00 67.06
ATOM   1452  C   PRO D 120       1.493 -31.050 -26.487  1.00 65.53
ATOM   1453  O   PRO D 120       0.928 -31.612 -27.424  1.00 65.70
ATOM   1454  CB  PRO D 120       0.616 -30.568 -24.180  1.00 67.18
ATOM   1455  CG  PRO D 120       1.693 -29.864 -23.425  1.00 68.27
ATOM   1456  CD  PRO D 120       2.768 -30.884 -23.217  1.00 68.74
ATOM   1457  H   PRO D 120       0.817 -32.534 -25.164  1.00  0.00
ATOM   1458  H   PRO D 120      -0.106 -31.034 -23.510  1.00  0.00
ATOM   1459  H   PRO D 120       0.039 -29.860 -24.774  1.00  0.00
ATOM   1460  H   PRO D 120       1.323 -29.474 -22.476  1.00  0.00
ATOM   1461  H   PRO D 120       2.063 -28.997 -23.972  1.00  0.00
ATOM   1462  H   PRO D 120       3.760 -30.441 -23.126  1.00  0.00
ATOM   1463  H   PRO D 120       2.664 -31.441 -22.286  1.00  0.00
ATOM   1464  N   ARG D 121       2.249 -29.968 -26.635  1.00 63.69
ATOM   1465  CA  ARG D 121       2.553 -29.417 -27.946  1.00 62.39
ATOM   1466  C   ARG D 121       3.121 -30.511 -28.842  1.00 62.11
ATOM   1467  O   ARG D 121       2.652 -30.720 -29.960  1.00 62.31
ATOM   1468  CB  ARG D 121       3.563 -28.279 -27.808  1.00 62.58
ATOM   1469  CG  ARG D 121       3.841 -27.516 -29.090  1.00 62.41
ATOM   1470  CD  ARG D 121       2.811 -26.427 -29.319  1.00 62.05
ATOM   1471  NE  ARG D 121       3.268 -25.457 -30.309  1.00 61.18
ATOM   1472  CZ  ARG D 121       2.617 -24.341 -30.618  1.00 61.58
ATOM   1473  NH1 ARG D 121       1.474 -24.048 -30.012  1.00 57.34
ATOM   1474  NH2 ARG D 121       3.111 -23.517 -31.533  1.00 62.84
ATOM   1475  H   ARG D 121       2.631 -29.506 -25.797  1.00  0.00
ATOM   1476  H   ARG D 121       1.639 -29.027 -28.394  1.00  0.00
ATOM   1477  H   ARG D 121       4.507 -28.723 -27.493  1.00  0.00
ATOM   1478  H   ARG D 121       3.138 -27.562 -27.105  1.00  0.00
ATOM   1479  H   ARG D 121       3.798 -28.214 -29.926  1.00  0.00
ATOM   1480  H   ARG D 121       4.824 -27.051 -29.010  1.00  0.00
ATOM   1481  H   ARG D 121       2.612 -25.899 -28.386  1.00  0.00
ATOM   1482  H   ARG D 121       1.907 -26.887 -29.719  1.00  0.00
ATOM   1483  H   ARG D 121       4.153 -25.650 -30.800  1.00  0.00
ATOM   1484  H   ARG D 121       0.971 -23.182 -30.253  1.00  0.00
ATOM   1485  H   ARG D 121       1.090 -24.686 -29.301  1.00  0.00
ATOM   1486  H   ARG D 121       2.606 -22.652 -31.773  1.00  0.00
ATOM   1487  H   ARG D 121       3.999 -23.743 -32.004  1.00  0.00
ATOM   1488  N   MET D 122       4.135 -31.208 -28.336  1.00 61.91
ATOM   1489  CA  MET D 122       4.761 -32.319 -29.048  1.00 62.00
ATOM   1490  C   MET D 122       3.734 -33.382 -29.414  1.00 61.47
ATOM   1491  O   MET D 122       3.618 -33.781 -30.574  1.00 61.60
ATOM   1492  CB  MET D 122       5.856 -32.945 -28.182  1.00 62.33
ATOM   1493  CG  MET D 122       6.402 -34.259 -28.719  1.00 65.37
ATOM   1494  SD  MET D 122       7.286 -35.214 -27.466  1.00 70.75
ATOM   1495  CE  MET D 122       5.936 -35.671 -26.382  1.00 64.88
ATOM   1496  H   MET D 122       4.493 -30.954 -27.404  1.00  0.00
ATOM   1497  H   MET D 122       5.199 -31.928 -29.966  1.00  0.00
ATOM   1498  H   MET D 122       5.419 -33.154 -27.205  1.00  0.00
ATOM   1499  H   MET D 122       6.689 -32.242 -28.159  1.00  0.00
ATOM   1500  H   MET D 122       7.148 -33.905 -29.431  1.00  0.00
ATOM   1501  H   MET D 122       5.570 -34.774 -29.200  1.00  0.00
ATOM   1502  H   MET D 122       6.364 -36.263 -25.573  1.00  0.00
ATOM   1503  H   MET D 122       5.493 -34.744 -26.016  1.00  0.00
ATOM   1504  H   MET D 122       5.230 -36.250 -26.978  1.00  0.00
ATOM   1505  N   ARG D 123       2.997 -33.840 -28.408  1.00 60.66
ATOM   1506  CA  ARG D 123       1.953 -34.835 -28.595  1.00 59.99
ATOM   1507  C   ARG D 123       1.041 -34.445 -29.755  1.00 59.15
ATOM   1508  O   ARG D 123       0.759 -35.259 -30.635  1.00 59.50
ATOM   1509  CB  ARG D 123       1.144 -34.983 -27.303  1.00 60.36
ATOM   1510  CG  ARG D 123       0.258 -36.220 -27.228  1.00 63.78
ATOM   1511  CD  ARG D 123       1.064 -37.495 -27.393  1.00 67.97
ATOM   1512  NE  ARG D 123       1.104 -37.936 -28.783  1.00 71.36
ATOM   1513  CZ  ARG D 123       2.033 -38.743 -29.285  1.00 74.08
ATOM   1514  NH1 ARG D 123       3.014 -39.190 -28.513  1.00 72.17
ATOM   1515  NH2 ARG D 123       1.988 -39.094 -30.564  1.00 77.55
ATOM   1516  H   ARG D 123       3.172 -33.477 -27.460  1.00  0.00
ATOM   1517  H   ARG D 123       2.416 -35.792 -28.836  1.00  0.00
ATOM   1518  H   ARG D 123       0.481 -34.120 -27.244  1.00  0.00
ATOM   1519  H   ARG D 123       1.866 -35.071 -26.491  1.00  0.00
ATOM   1520  H   ARG D 123      -0.477 -36.170 -28.032  1.00  0.00
ATOM   1521  H   ARG D 123      -0.220 -36.243 -26.249  1.00  0.00
ATOM   1522  H   ARG D 123       0.625 -38.293 -26.794  1.00  0.00
ATOM   1523  H   ARG D 123       2.093 -37.288 -27.100  1.00  0.00
ATOM   1524  H   ARG D 123       0.364 -37.600 -29.416  1.00  0.00
ATOM   1525  H   ARG D 123       3.733 -39.815 -28.904  1.00  0.00
ATOM   1526  H   ARG D 123       3.057 -38.912 -27.522  1.00  0.00
ATOM   1527  H   ARG D 123       2.708 -39.720 -30.952  1.00  0.00
ATOM   1528  H   ARG D 123       1.233 -38.741 -31.169  1.00  0.00
ATOM   1529  N   GLU D 124       0.588 -33.195 -29.757  1.00 57.43
ATOM   1530  CA  GLU D 124      -0.310 -32.707 -30.797  1.00 55.62
ATOM   1531  C   GLU D 124       0.329 -32.762 -32.181  1.00 55.34
ATOM   1532  O   GLU D 124      -0.300 -33.192 -33.146  1.00 55.87
ATOM   1533  CB  GLU D 124      -0.768 -31.279 -30.493  1.00 55.01
ATOM   1534  CG  GLU D 124      -1.548 -31.132 -29.200  1.00 53.80
ATOM   1535  CD  GLU D 124      -2.389 -29.871 -29.168  1.00 53.41
ATOM   1536  OE1 GLU D 124      -3.228 -29.692 -30.076  1.00 52.22
ATOM   1537  OE2 GLU D 124      -2.218 -29.062 -28.232  1.00 54.12
ATOM   1538  H   GLU D 124       0.879 -32.555 -29.004  1.00  0.00
ATOM   1539  H   GLU D 124      -1.176 -33.369 -30.802  1.00  0.00
ATOM   1540  H   GLU D 124      -1.429 -30.969 -31.302  1.00  0.00
ATOM   1541  H   GLU D 124       0.130 -30.671 -30.388  1.00  0.00
ATOM   1542  H   GLU D 124      -0.832 -31.079 -28.379  1.00  0.00
ATOM   1543  H   GLU D 124      -2.220 -31.986 -29.115  1.00  0.00
ATOM   1544  N   GLN D 125       1.579 -32.322 -32.274  1.00 54.99
ATOM   1545  CA  GLN D 125       2.265 -32.242 -33.559  1.00 55.11
ATOM   1546  C   GLN D 125       2.488 -33.616 -34.171  1.00 55.70
ATOM   1547  O   GLN D 125       2.223 -33.830 -35.355  1.00 56.05
ATOM   1548  CB  GLN D 125       3.595 -31.503 -33.413  1.00 54.67
ATOM   1549  CG  GLN D 125       3.439 -30.029 -33.088  1.00 53.50
ATOM   1550  CD  GLN D 125       4.764 -29.303 -33.024  1.00 52.53
ATOM   1551  OE1 GLN D 125       5.828 -29.917 -33.113  1.00 52.63
ATOM   1552  NE2 GLN D 125       4.708 -27.987 -32.869  1.00 54.78
ATOM   1553  H   GLN D 125       2.075 -32.031 -31.420  1.00  0.00
ATOM   1554  H   GLN D 125       1.620 -31.682 -34.236  1.00  0.00
ATOM   1555  H   GLN D 125       4.121 -31.574 -34.365  1.00  0.00
ATOM   1556  H   GLN D 125       4.133 -31.960 -32.582  1.00  0.00
ATOM   1557  H   GLN D 125       2.965 -29.947 -32.110  1.00  0.00
ATOM   1558  H   GLN D 125       2.847 -29.572 -33.881  1.00  0.00
ATOM   1559  H   GLN D 125       5.577 -27.437 -32.818  1.00  0.00
ATOM   1560  H   GLN D 125       3.795 -27.515 -32.799  1.00  0.00
ATOM   1561  N   LEU D 126       2.979 -34.546 -33.360  1.00 56.27
ATOM   1562  CA  LEU D 126       3.181 -35.915 -33.809  1.00 56.31
ATOM   1563  C   LEU D 126       1.884 -36.487 -34.378  1.00 57.06
ATOM   1564  O   LEU D 126       1.889 -37.142 -35.420  1.00 56.48
ATOM   1565  CB  LEU D 126       3.696 -36.780 -32.658  1.00 55.82
ATOM   1566  CG  LEU D 126       5.125 -36.465 -32.211  1.00 53.50
ATOM   1567  CD1 LEU D 126       5.422 -37.071 -30.847  1.00 54.98
ATOM   1568  CD2 LEU D 126       6.121 -36.951 -33.248  1.00 51.13
ATOM   1569  H   LEU D 126       3.222 -34.292 -32.392  1.00  0.00
ATOM   1570  H   LEU D 126       3.930 -35.916 -34.601  1.00  0.00
ATOM   1571  H   LEU D 126       3.694 -37.811 -33.011  1.00  0.00
ATOM   1572  H   LEU D 126       3.047 -36.590 -31.803  1.00  0.00
ATOM   1573  H   LEU D 126       5.222 -35.383 -32.118  1.00  0.00
ATOM   1574  H   LEU D 126       6.450 -36.806 -30.598  1.00  0.00
ATOM   1575  H   LEU D 126       4.710 -36.638 -30.144  1.00  0.00
ATOM   1576  H   LEU D 126       5.293 -38.149 -30.942  1.00  0.00
ATOM   1577  H   LEU D 126       7.115 -36.701 -32.877  1.00  0.00
ATOM   1578  H   LEU D 126       5.983 -38.028 -33.342  1.00  0.00
ATOM   1579  H   LEU D 126       5.892 -36.430 -34.178  1.00  0.00
ATOM   1580  N   ASN D 127       0.776 -36.226 -33.690  1.00 57.66
ATOM   1581  CA  ASN D 127      -0.537 -36.649 -34.164  1.00 59.19
ATOM   1582  C   ASN D 127      -0.859 -36.080 -35.542  1.00 60.04
ATOM   1583  O   ASN D 127      -1.320 -36.801 -36.427  1.00 61.27
ATOM   1584  CB  ASN D 127      -1.630 -36.258 -33.166  1.00 58.97
ATOM   1585  CG  ASN D 127      -1.599 -37.102 -31.908  1.00 60.09
ATOM   1586  OD1 ASN D 127      -0.605 -37.769 -31.617  1.00 60.73
ATOM   1587  ND2 ASN D 127      -2.692 -37.078 -31.153  1.00 60.29
ATOM   1588  H   ASN D 127       0.847 -35.712 -32.800  1.00  0.00
ATOM   1589  H   ASN D 127      -0.508 -37.735 -34.251  1.00  0.00
ATOM   1590  H   ASN D 127      -2.599 -36.403 -33.644  1.00  0.00
ATOM   1591  H   ASN D 127      -1.460 -35.223 -32.870  1.00  0.00
ATOM   1592  H   ASN D 127      -2.731 -37.632 -30.285  1.00  0.00
ATOM   1593  H   ASN D 127      -3.501 -36.506 -31.435  1.00  0.00
ATOM   1594  N   PHE D 128      -0.616 -34.786 -35.723  1.00 60.22
ATOM   1595  CA  PHE D 128      -0.869 -34.148 -37.009  1.00 60.44
ATOM   1596  C   PHE D 128      -0.264 -34.968 -38.141  1.00 60.59
ATOM   1597  O   PHE D 128      -0.915 -35.212 -39.156  1.00 60.83
ATOM   1598  CB  PHE D 128      -0.321 -32.719 -37.034  1.00 60.92
ATOM   1599  CG  PHE D 128      -1.038 -31.780 -36.108  1.00 60.10
ATOM   1600  CD1 PHE D 128      -0.329 -30.920 -35.288  1.00 61.81
ATOM   1601  CD2 PHE D 128      -2.420 -31.764 -36.052  1.00 60.60
ATOM   1602  CE1 PHE D 128      -0.985 -30.055 -34.433  1.00 62.39
ATOM   1603  CE2 PHE D 128      -3.084 -30.901 -35.199  1.00 63.70
ATOM   1604  CZ  PHE D 128      -2.365 -30.046 -34.388  1.00 63.43
ATOM   1605  H   PHE D 128      -0.243 -34.226 -34.943  1.00  0.00
ATOM   1606  H   PHE D 128      -1.949 -34.099 -37.152  1.00  0.00
ATOM   1607  H   PHE D 128      -0.435 -32.328 -38.045  1.00  0.00
ATOM   1608  H   PHE D 128       0.714 -32.762 -36.693  1.00  0.00
ATOM   1609  H   PHE D 128       0.761 -30.925 -35.317  1.00  0.00
ATOM   1610  H   PHE D 128      -2.993 -32.439 -36.688  1.00  0.00
ATOM   1611  H   PHE D 128      -0.414 -29.381 -33.795  1.00  0.00
ATOM   1612  H   PHE D 128      -4.174 -30.896 -35.167  1.00  0.00
ATOM   1613  H   PHE D 128      -2.885 -29.366 -33.714  1.00  0.00
ATOM   1614  N   LEU D 129       0.982 -35.394 -37.962  1.00 60.55
ATOM   1615  CA  LEU D 129       1.648 -36.226 -38.957  1.00 61.68
ATOM   1616  C   LEU D 129       1.012 -37.610 -39.029  1.00 62.64
ATOM   1617  O   LEU D 129       0.824 -38.164 -40.113  1.00 62.57
ATOM   1618  CB  LEU D 129       3.139 -36.355 -38.644  1.00 61.62
ATOM   1619  CG  LEU D 129       3.938 -37.297 -39.548  1.00 61.52
ATOM   1620  CD1 LEU D 129       3.863 -36.857 -41.006  1.00 58.86
ATOM   1621  CD2 LEU D 129       5.384 -37.384 -39.082  1.00 58.81
ATOM   1622  H   LEU D 129       1.487 -35.131 -37.104  1.00  0.00
ATOM   1623  H   LEU D 129       1.531 -35.740 -39.926  1.00  0.00
ATOM   1624  H   LEU D 129       3.204 -36.770 -37.638  1.00  0.00
ATOM   1625  H   LEU D 129       3.567 -35.362 -38.782  1.00  0.00
ATOM   1626  H   LEU D 129       3.494 -38.290 -39.478  1.00  0.00
ATOM   1627  H   LEU D 129       4.451 -37.570 -41.585  1.00  0.00
ATOM   1628  H   LEU D 129       2.811 -36.874 -41.290  1.00  0.00
ATOM   1629  H   LEU D 129       4.280 -35.851 -41.057  1.00  0.00
ATOM   1630  H   LEU D 129       5.897 -38.065 -39.761  1.00  0.00
ATOM   1631  H   LEU D 129       5.796 -36.376 -39.131  1.00  0.00
ATOM   1632  H   LEU D 129       5.367 -37.766 -38.061  1.00  0.00
ATOM   1633  N   ALA D 130       0.683 -38.162 -37.865  1.00 63.38
ATOM   1634  CA  ALA D 130       0.089 -39.490 -37.782  1.00 63.64
ATOM   1635  C   ALA D 130      -1.099 -39.630 -38.725  1.00 64.71
ATOM   1636  O   ALA D 130      -1.187 -40.594 -39.485  1.00 65.33
ATOM   1637  CB  ALA D 130      -0.329 -39.794 -36.352  1.00 63.15
ATOM   1638  H   ALA D 130       0.853 -37.635 -36.996  1.00  0.00
ATOM   1639  H   ALA D 130       0.844 -40.213 -38.090  1.00  0.00
ATOM   1640  H   ALA D 130      -0.764 -40.794 -36.353  1.00  0.00
ATOM   1641  H   ALA D 130       0.571 -39.744 -35.739  1.00  0.00
ATOM   1642  H   ALA D 130      -1.057 -39.036 -36.065  1.00  0.00
ATOM   1643  N   GLU D 131      -2.009 -38.661 -38.673  1.00 65.56
ATOM   1644  CA  GLU D 131      -3.219 -38.705 -39.487  1.00 65.90
ATOM   1645  C   GLU D 131      -2.936 -38.385 -40.951  1.00 65.72
ATOM   1646  O   GLU D 131      -3.790 -38.585 -41.813  1.00 66.60
ATOM   1647  CB  GLU D 131      -4.287 -37.763 -38.925  1.00 66.18
ATOM   1648  CG  GLU D 131      -4.728 -38.114 -37.511  1.00 68.99
ATOM   1649  CD  GLU D 131      -5.971 -37.361 -37.079  1.00 71.80
ATOM   1650  OE1 GLU D 131      -6.701 -36.861 -37.962  1.00 73.57
ATOM   1651  OE2 GLU D 131      -6.220 -37.275 -35.857  1.00 72.39
ATOM   1652  H   GLU D 131      -1.856 -37.861 -38.043  1.00  0.00
ATOM   1653  H   GLU D 131      -3.598 -39.726 -39.445  1.00  0.00
ATOM   1654  H   GLU D 131      -5.164 -37.836 -39.568  1.00  0.00
ATOM   1655  H   GLU D 131      -3.854 -36.763 -38.888  1.00  0.00
ATOM   1656  H   GLU D 131      -3.921 -37.844 -36.830  1.00  0.00
ATOM   1657  H   GLU D 131      -4.962 -39.178 -37.489  1.00  0.00
ATOM   1658  N   GLU D 132      -1.736 -37.886 -41.227  1.00 65.47
ATOM   1659  CA  GLU D 132      -1.318 -37.626 -42.598  1.00 65.40
ATOM   1660  C   GLU D 132      -0.769 -38.899 -43.227  1.00 65.37
ATOM   1661  O   GLU D 132      -0.420 -38.924 -44.407  1.00 65.23
ATOM   1662  CB  GLU D 132      -0.259 -36.523 -42.638  1.00 65.41
ATOM   1663  CG  GLU D 132      -0.785 -35.151 -42.263  1.00 66.39
ATOM   1664  CD  GLU D 132      -1.921 -34.704 -43.160  1.00 68.48
ATOM   1665  OE1 GLU D 132      -2.060 -35.265 -44.267  1.00 70.25
ATOM   1666  OE2 GLU D 132      -2.676 -33.794 -42.759  1.00 69.10
ATOM   1667  H   GLU D 132      -1.087 -37.678 -40.455  1.00  0.00
ATOM   1668  H   GLU D 132      -2.186 -37.293 -43.167  1.00  0.00
ATOM   1669  H   GLU D 132       0.113 -36.459 -43.661  1.00  0.00
ATOM   1670  H   GLU D 132       0.505 -36.781 -41.905  1.00  0.00
ATOM   1671  H   GLU D 132       0.030 -34.436 -42.369  1.00  0.00
ATOM   1672  H   GLU D 132      -1.162 -35.202 -41.242  1.00  0.00
ATOM   1673  N   LEU D 133      -0.701 -39.958 -42.426  1.00 65.59
ATOM   1674  CA  LEU D 133      -0.137 -41.224 -42.870  1.00 65.93
ATOM   1675  C   LEU D 133      -1.069 -42.391 -42.561  1.00 66.83
ATOM   1676  O   LEU D 133      -0.618 -43.526 -42.401  1.00 67.27
ATOM   1677  CB  LEU D 133       1.222 -41.453 -42.208  1.00 65.46
ATOM   1678  CG  LEU D 133       2.238 -40.322 -42.376  1.00 64.17
ATOM   1679  CD1 LEU D 133       3.403 -40.489 -41.411  1.00 62.95
ATOM   1680  CD2 LEU D 133       2.724 -40.253 -43.816  1.00 62.22
ATOM   1681  H   LEU D 133      -1.058 -39.880 -41.463  1.00  0.00
ATOM   1682  H   LEU D 133      -0.011 -41.172 -43.951  1.00  0.00
ATOM   1683  H   LEU D 133       1.655 -42.332 -42.687  1.00  0.00
ATOM   1684  H   LEU D 133       1.034 -41.544 -41.138  1.00  0.00
ATOM   1685  H   LEU D 133       1.745 -39.380 -42.138  1.00  0.00
ATOM   1686  H   LEU D 133       4.083 -39.655 -41.585  1.00  0.00
ATOM   1687  H   LEU D 133       2.987 -40.470 -40.403  1.00  0.00
ATOM   1688  H   LEU D 133       3.871 -41.447 -41.639  1.00  0.00
ATOM   1689  H   LEU D 133       3.441 -39.433 -43.872  1.00  0.00
ATOM   1690  H   LEU D 133       3.188 -41.213 -44.042  1.00  0.00
ATOM   1691  H   LEU D 133       1.849 -40.069 -44.439  1.00  0.00
ATOM   1692  N   THR D 134      -2.366 -42.107 -42.476  1.00 67.44
ATOM   1693  CA  THR D 134      -3.363 -43.138 -42.201  1.00 68.33
ATOM   1694  C   THR D 134      -3.919 -43.741 -43.486  1.00 69.03
ATOM   1695  O   THR D 134      -3.995 -43.072 -44.516  1.00 69.45
ATOM   1696  CB  THR D 134      -4.531 -42.597 -41.351  1.00 68.72
ATOM   1697  OG1 THR D 134      -5.020 -41.377 -41.923  1.00 68.75
ATOM   1698  CG2 THR D 134      -4.076 -42.340 -39.922  1.00 69.44
ATOM   1699  H   THR D 134      -2.675 -41.133 -42.608  1.00  0.00
ATOM   1700  H   THR D 134      -2.847 -43.915 -41.637  1.00  0.00
ATOM   1701  H   THR D 134      -5.327 -43.342 -41.339  1.00  0.00
ATOM   1702  H   THR D 134      -5.316 -41.593 -42.885  1.00  0.00
ATOM   1703  H   THR D 134      -4.940 -41.962 -39.376  1.00  0.00
ATOM   1704  H   THR D 134      -3.729 -43.293 -39.522  1.00  0.00
ATOM   1705  H   THR D 134      -3.273 -41.604 -39.971  1.00  0.00
ATOM   1706  N   VAL D 135      -4.314 -45.008 -43.411  1.00 69.68
ATOM   1707  CA  VAL D 135      -4.786 -45.752 -44.578  1.00 69.94
ATOM   1708  C   VAL D 135      -5.640 -44.914 -45.533  1.00 70.42
ATOM   1709  O   VAL D 135      -5.437 -44.948 -46.746  1.00 70.25
ATOM   1710  CB  VAL D 135      -5.565 -47.017 -44.160  1.00 69.86
ATOM   1711  CG1 VAL D 135      -4.633 -48.007 -43.477  1.00 69.21
ATOM   1712  CG2 VAL D 135      -6.729 -46.652 -43.249  1.00 69.86
ATOM   1713  H   VAL D 135      -4.287 -45.483 -42.498  1.00  0.00
ATOM   1714  H   VAL D 135      -3.885 -46.040 -45.120  1.00  0.00
ATOM   1715  H   VAL D 135      -5.972 -47.488 -45.055  1.00  0.00
ATOM   1716  H   VAL D 135      -5.234 -48.875 -43.206  1.00  0.00
ATOM   1717  H   VAL D 135      -3.855 -48.262 -44.197  1.00  0.00
ATOM   1718  H   VAL D 135      -4.224 -47.506 -42.599  1.00  0.00
ATOM   1719  H   VAL D 135      -7.235 -47.582 -42.991  1.00  0.00
ATOM   1720  H   VAL D 135      -6.306 -46.164 -42.371  1.00  0.00
ATOM   1721  H   VAL D 135      -7.377 -45.981 -43.813  1.00  0.00
ATOM   1722  N   ALA D 136      -6.590 -44.166 -44.982  1.00 71.21
ATOM   1723  CA  ALA D 136      -7.503 -43.361 -45.791  1.00 71.72
ATOM   1724  C   ALA D 136      -6.765 -42.391 -46.713  1.00 72.42
ATOM   1725  O   ALA D 136      -7.293 -41.984 -47.750  1.00 72.37
ATOM   1726  CB  ALA D 136      -8.479 -42.608 -44.896  1.00 71.55
ATOM   1727  H   ALA D 136      -6.686 -44.153 -43.957  1.00  0.00
ATOM   1728  H   ALA D 136      -8.058 -44.048 -46.430  1.00  0.00
ATOM   1729  H   ALA D 136      -9.130 -42.029 -45.551  1.00  0.00
ATOM   1730  H   ALA D 136      -9.035 -43.356 -44.330  1.00  0.00
ATOM   1731  H   ALA D 136      -7.885 -41.966 -44.245  1.00  0.00
ATOM   1732  N   LYS D 137      -5.543 -42.027 -46.331  1.00 73.02
ATOM   1733  CA  LYS D 137      -4.747 -41.064 -47.090  1.00 73.71
ATOM   1734  C   LYS D 137      -3.861 -41.745 -48.133  1.00 73.84
ATOM   1735  O   LYS D 137      -3.012 -41.102 -48.750  1.00 73.85
ATOM   1736  CB  LYS D 137      -3.870 -40.235 -46.145  1.00 73.54
ATOM   1737  CG  LYS D 137      -4.595 -39.674 -44.931  1.00 74.28
ATOM   1738  CD  LYS D 137      -5.326 -38.380 -45.251  1.00 75.14
ATOM   1739  CE  LYS D 137      -5.844 -37.721 -43.980  1.00 74.97
ATOM   1740  NZ  LYS D 137      -6.376 -36.353 -44.229  1.00 75.64
ATOM   1741  H   LYS D 137      -5.146 -42.437 -45.474  1.00  0.00
ATOM   1742  H   LYS D 137      -5.448 -40.414 -47.613  1.00  0.00
ATOM   1743  H   LYS D 137      -3.499 -39.383 -46.714  1.00  0.00
ATOM   1744  H   LYS D 137      -3.096 -40.902 -45.764  1.00  0.00
ATOM   1745  H   LYS D 137      -3.855 -39.465 -44.158  1.00  0.00
ATOM   1746  H   LYS D 137      -5.331 -40.409 -44.604  1.00  0.00
ATOM   1747  H   LYS D 137      -6.173 -38.608 -45.898  1.00  0.00
ATOM   1748  H   LYS D 137      -4.633 -37.698 -45.744  1.00  0.00
ATOM   1749  H   LYS D 137      -5.027 -37.640 -43.263  1.00  0.00
ATOM   1750  H   LYS D 137      -6.670 -38.323 -43.600  1.00  0.00
ATOM   1751  H   LYS D 137      -6.701 -35.987 -43.323  1.00  0.00
ATOM   1752  H   LYS D 137      -5.601 -35.793 -44.612  1.00  0.00
ATOM   1753  H   LYS D 137      -7.149 -36.449 -44.903  1.00  0.00
ATOM   1754  N   PHE D 138      -4.061 -43.046 -48.325  1.00 74.24
ATOM   1755  CA  PHE D 138      -3.233 -43.826 -49.242  1.00 74.57
ATOM   1756  C   PHE D 138      -3.814 -43.886 -50.654  1.00 74.32
ATOM   1757  O   PHE D 138      -3.572 -44.845 -51.388  1.00 74.18
ATOM   1758  CB  PHE D 138      -3.030 -45.243 -48.700  1.00 74.76
ATOM   1759  CG  PHE D 138      -2.174 -45.303 -47.469  1.00 76.57
ATOM   1760  CD1 PHE D 138      -2.634 -44.803 -46.264  1.00 77.91
ATOM   1761  CD2 PHE D 138      -0.908 -45.862 -47.515  1.00 80.39
ATOM   1762  CE1 PHE D 138      -1.846 -44.855 -45.128  1.00 79.39
ATOM   1763  CE2 PHE D 138      -0.115 -45.917 -46.381  1.00 81.47
ATOM   1764  CZ  PHE D 138      -0.586 -45.413 -45.187  1.00 80.12
ATOM   1765  H   PHE D 138      -4.821 -43.517 -47.813  1.00  0.00
ATOM   1766  H   PHE D 138      -2.272 -43.317 -49.310  1.00  0.00
ATOM   1767  H   PHE D 138      -2.534 -45.834 -49.470  1.00  0.00
ATOM   1768  H   PHE D 138      -4.010 -45.626 -48.415  1.00  0.00
ATOM   1769  H   PHE D 138      -3.630 -44.363 -46.209  1.00  0.00
ATOM   1770  H   PHE D 138      -0.531 -46.264 -48.456  1.00  0.00
ATOM   1771  H   PHE D 138      -2.221 -44.455 -44.186  1.00  0.00
ATOM   1772  H   PHE D 138       0.880 -46.358 -46.432  1.00  0.00
ATOM   1773  H   PHE D 138       0.036 -45.455 -44.293  1.00  0.00
ATOM   1774  N   GLN D 139      -4.641 -42.899 -50.987  1.00 74.56
ATOM   1775  CA  GLN D 139      -5.314 -42.909 -52.272  1.00 74.68
ATOM   1776  C   GLN D 139      -4.285 -42.739 -53.367  1.00 74.56
ATOM   1777  O   GLN D 139      -3.462 -41.825 -53.331  1.00 75.62
ATOM   1778  CB  GLN D 139      -6.352 -41.787 -52.344  1.00 74.51
ATOM   1779  CG  GLN D 139      -5.769 -40.390 -52.208  1.00 75.03
ATOM   1780  CD  GLN D 139      -5.139 -40.149 -50.850  1.00 74.04
ATOM   1781  OE1 GLN D 139      -5.282 -40.958 -49.934  1.00 74.50
ATOM   1782  NE2 GLN D 139      -4.437 -39.029 -50.714  1.00 70.57
ATOM   1783  H   GLN D 139      -4.804 -42.124 -50.329  1.00  0.00
ATOM   1784  H   GLN D 139      -5.833 -43.859 -52.400  1.00  0.00
ATOM   1785  H   GLN D 139      -7.045 -41.929 -51.514  1.00  0.00
ATOM   1786  H   GLN D 139      -6.817 -41.842 -53.328  1.00  0.00
ATOM   1787  H   GLN D 139      -6.580 -39.673 -52.333  1.00  0.00
ATOM   1788  H   GLN D 139      -4.989 -40.278 -52.961  1.00  0.00
ATOM   1789  H   GLN D 139      -3.985 -38.810 -49.814  1.00  0.00
ATOM   1790  H   GLN D 139      -4.345 -38.380 -51.508  1.00  0.00
ATOM   1791  N   ASN D 140      -4.342 -43.632 -54.343  1.00 73.24
ATOM   1792  CA  ASN D 140      -3.429 -43.588 -55.467  1.00 72.73
ATOM   1793  C   ASN D 140      -1.974 -43.588 -55.015  1.00 71.86
ATOM   1794  O   ASN D 140      -1.136 -42.940 -55.642  1.00 72.31
ATOM   1795  CB  ASN D 140      -3.712 -42.366 -56.345  1.00 73.57
ATOM   1796  CG  ASN D 140      -3.278 -41.066 -55.696  1.00 75.70
ATOM   1797  OD1 ASN D 140      -2.218 -40.991 -55.076  1.00 80.83
ATOM   1798  ND2 ASN D 140      -4.095 -40.029 -55.845  1.00 76.31
ATOM   1799  H   ASN D 140      -5.053 -44.376 -54.302  1.00  0.00
ATOM   1800  H   ASN D 140      -3.594 -44.491 -56.054  1.00  0.00
ATOM   1801  H   ASN D 140      -4.787 -42.311 -56.518  1.00  0.00
ATOM   1802  H   ASN D 140      -3.142 -42.478 -57.268  1.00  0.00
ATOM   1803  H   ASN D 140      -3.854 -39.119 -55.427  1.00  0.00
ATOM   1804  H   ASN D 140      -4.969 -40.135 -56.379  1.00  0.00
ATOM   1805  N   PHE D 141      -1.652 -44.316 -53.946  1.00 69.64
ATOM   1806  CA  PHE D 141      -0.250 -44.374 -53.545  1.00 67.63
ATOM   1807  C   PHE D 141       0.462 -45.541 -54.222  1.00 66.06
ATOM   1808  O   PHE D 141       1.607 -45.414 -54.657  1.00 65.42
ATOM   1809  CB  PHE D 141      -0.128 -44.493 -52.024  1.00 68.22
ATOM   1810  CG  PHE D 141      -0.014 -43.171 -51.317  1.00 68.60
ATOM   1811  CD1 PHE D 141      -0.652 -42.044 -51.811  1.00 70.02
ATOM   1812  CD2 PHE D 141       0.718 -43.060 -50.145  1.00 67.70
ATOM   1813  CE1 PHE D 141      -0.549 -40.828 -51.156  1.00 70.33
ATOM   1814  CE2 PHE D 141       0.822 -41.848 -49.484  1.00 66.84
ATOM   1815  CZ  PHE D 141       0.188 -40.731 -49.990  1.00 67.52
ATOM   1816  H   PHE D 141      -2.374 -44.825 -53.416  1.00  0.00
ATOM   1817  H   PHE D 141       0.228 -43.447 -53.863  1.00  0.00
ATOM   1818  H   PHE D 141       0.776 -45.059 -51.801  1.00  0.00
ATOM   1819  H   PHE D 141      -1.043 -44.961 -51.661  1.00  0.00
ATOM   1820  H   PHE D 141      -1.241 -42.116 -52.725  1.00  0.00
ATOM   1821  H   PHE D 141       1.218 -43.939 -49.738  1.00  0.00
ATOM   1822  H   PHE D 141      -1.049 -39.947 -51.560  1.00  0.00
ATOM   1823  H   PHE D 141       1.404 -41.776 -48.565  1.00  0.00
ATOM   1824  H   PHE D 141       0.268 -39.775 -49.472  1.00  0.00
ATOM   1825  N   ALA D 142      -0.226 -46.676 -54.310  1.00 64.08
ATOM   1826  CA  ALA D 142       0.341 -47.882 -54.910  1.00 62.12
ATOM   1827  C   ALA D 142       0.845 -47.637 -56.332  1.00 60.84
ATOM   1828  O   ALA D 142       1.983 -47.977 -56.657  1.00 60.36
ATOM   1829  CB  ALA D 142      -0.676 -49.011 -54.892  1.00 62.12
ATOM   1830  H   ALA D 142      -1.188 -46.706 -53.944  1.00  0.00
ATOM   1831  H   ALA D 142       1.203 -48.169 -54.308  1.00  0.00
ATOM   1832  H   ALA D 142      -0.198 -49.877 -55.349  1.00  0.00
ATOM   1833  H   ALA D 142      -0.932 -49.193 -53.848  1.00  0.00
ATOM   1834  H   ALA D 142      -1.538 -48.673 -55.467  1.00  0.00
ATOM   1835  N   PRO D 143      -0.009 -47.056 -57.188  1.00 59.80
ATOM   1836  CA  PRO D 143       0.379 -46.731 -58.558  1.00 59.22
ATOM   1837  C   PRO D 143       1.570 -45.777 -58.605  1.00 58.33
ATOM   1838  O   PRO D 143       2.503 -45.993 -59.378  1.00 57.87
ATOM   1839  CB  PRO D 143      -0.870 -46.046 -59.121  1.00 59.53
ATOM   1840  CG  PRO D 143      -1.992 -46.592 -58.313  1.00 59.19
ATOM   1841  CD  PRO D 143      -1.433 -46.777 -56.935  1.00 59.59
ATOM   1842  H   PRO D 143       0.691 -47.612 -59.118  1.00  0.00
ATOM   1843  H   PRO D 143      -1.012 -46.223 -60.187  1.00  0.00
ATOM   1844  H   PRO D 143      -0.817 -44.961 -59.028  1.00  0.00
ATOM   1845  H   PRO D 143      -2.358 -47.532 -58.727  1.00  0.00
ATOM   1846  H   PRO D 143      -2.852 -45.923 -58.317  1.00  0.00
ATOM   1847  H   PRO D 143      -1.573 -45.901 -56.302  1.00  0.00
ATOM   1848  H   PRO D 143      -1.924 -47.570 -56.371  1.00  0.00
ATOM   1849  N   SER D 144       1.530 -44.732 -57.782  1.00 57.58
ATOM   1850  CA  SER D 144       2.618 -43.758 -57.720  1.00 56.41
ATOM   1851  C   SER D 144       3.942 -44.439 -57.395  1.00 55.12
ATOM   1852  O   SER D 144       4.960 -44.164 -58.025  1.00 54.60
ATOM   1853  CB  SER D 144       2.316 -42.677 -56.680  1.00 56.66
ATOM   1854  OG  SER D 144       1.122 -41.983 -56.996  1.00 58.14
ATOM   1855  H   SER D 144       0.710 -44.606 -57.172  1.00  0.00
ATOM   1856  H   SER D 144       2.702 -43.289 -58.700  1.00  0.00
ATOM   1857  H   SER D 144       3.126 -41.952 -56.601  1.00  0.00
ATOM   1858  H   SER D 144       2.128 -43.163 -55.722  1.00  0.00
ATOM   1859  H   SER D 144       0.981 -41.276 -56.260  1.00  0.00
ATOM   1860  N   ILE D 145       3.920 -45.327 -56.406  1.00 54.35
ATOM   1861  CA  ILE D 145       5.105 -46.089 -56.037  1.00 53.84
ATOM   1862  C   ILE D 145       5.565 -46.947 -57.208  1.00 54.00
ATOM   1863  O   ILE D 145       6.751 -46.984 -57.535  1.00 53.93
ATOM   1864  CB  ILE D 145       4.838 -47.008 -54.831  1.00 53.65
ATOM   1865  CG1 ILE D 145       4.265 -46.207 -53.661  1.00 54.50
ATOM   1866  CG2 ILE D 145       6.118 -47.718 -54.412  1.00 52.68
ATOM   1867  CD1 ILE D 145       3.879 -47.062 -52.472  1.00 56.12
ATOM   1868  H   ILE D 145       3.043 -45.480 -55.888  1.00  0.00
ATOM   1869  H   ILE D 145       5.878 -45.370 -55.767  1.00  0.00
ATOM   1870  H   ILE D 145       4.105 -47.758 -55.126  1.00  0.00
ATOM   1871  H   ILE D 145       3.362 -45.706 -54.010  1.00  0.00
ATOM   1872  H   ILE D 145       5.042 -45.522 -53.323  1.00  0.00
ATOM   1873  H   ILE D 145       5.868 -48.350 -53.560  1.00  0.00
ATOM   1874  H   ILE D 145       6.451 -48.305 -55.268  1.00  0.00
ATOM   1875  H   ILE D 145       6.839 -46.945 -54.145  1.00  0.00
ATOM   1876  H   ILE D 145       3.488 -46.389 -51.709  1.00  0.00
ATOM   1877  H   ILE D 145       3.122 -47.766 -52.818  1.00  0.00
ATOM   1878  H   ILE D 145       4.783 -47.571 -52.138  1.00  0.00
ATOM   1879  N   GLN D 146       4.616 -47.638 -57.832  1.00 53.94
ATOM   1880  CA  GLN D 146       4.910 -48.483 -58.983  1.00 53.67
ATOM   1881  C   GLN D 146       5.500 -47.678 -60.134  1.00 53.44
ATOM   1882  O   GLN D 146       6.356 -48.166 -60.871  1.00 53.51
ATOM   1883  CB  GLN D 146       3.650 -49.208 -59.451  1.00 54.31
ATOM   1884  CG  GLN D 146       3.235 -50.371 -58.571  1.00 55.58
ATOM   1885  CD  GLN D 146       2.075 -51.148 -59.157  1.00 59.54
ATOM   1886  OE1 GLN D 146       1.092 -50.567 -59.620  1.00 59.71
ATOM   1887  NE2 GLN D 146       2.182 -52.471 -59.140  1.00 63.63
ATOM   1888  H   GLN D 146       3.646 -47.575 -57.493  1.00  0.00
ATOM   1889  H   GLN D 146       5.651 -49.217 -58.667  1.00  0.00
ATOM   1890  H   GLN D 146       3.856 -49.613 -60.442  1.00  0.00
ATOM   1891  H   GLN D 146       2.835 -48.485 -59.422  1.00  0.00
ATOM   1892  H   GLN D 146       2.922 -49.972 -57.606  1.00  0.00
ATOM   1893  H   GLN D 146       4.084 -51.048 -58.482  1.00  0.00
ATOM   1894  H   GLN D 146       1.425 -53.054 -59.525  1.00  0.00
ATOM   1895  H   GLN D 146       3.022 -52.915 -58.742  1.00  0.00
ATOM   1896  N   HIS D 147       5.038 -46.441 -60.284  1.00 53.18
ATOM   1897  CA  HIS D 147       5.507 -45.578 -61.361  1.00 53.02
ATOM   1898  C   HIS D 147       6.986 -45.222 -61.212  1.00 52.38
ATOM   1899  O   HIS D 147       7.739 -45.266 -62.184  1.00 53.49
ATOM   1900  CB  HIS D 147       4.658 -44.308 -61.441  1.00 53.60
ATOM   1901  CG  HIS D 147       4.967 -43.450 -62.627  1.00 56.53
ATOM   1902  ND1 HIS D 147       4.590 -43.789 -63.909  1.00 60.08
ATOM   1903  CD2 HIS D 147       5.617 -42.266 -62.726  1.00 58.76
ATOM   1904  CE1 HIS D 147       4.995 -42.852 -64.748  1.00 61.24
ATOM   1905  NE2 HIS D 147       5.621 -41.916 -64.055  1.00 62.63
ATOM   1906  H   HIS D 147       4.332 -46.084 -59.624  1.00  0.00
ATOM   1907  H   HIS D 147       5.399 -46.137 -62.291  1.00  0.00
ATOM   1908  H   HIS D 147       4.850 -43.711 -60.549  1.00  0.00
ATOM   1909  H   HIS D 147       3.618 -44.618 -61.547  1.00  0.00
ATOM   1910  H   HIS D 147       4.073 -44.640 -64.172  1.00  0.00
ATOM   1911  H   HIS D 147       6.055 -41.697 -61.906  1.00  0.00
ATOM   1912  H   HIS D 147       4.840 -42.851 -65.827  1.00  0.00
ATOM   1913  N   GLU D 148       7.397 -44.872 -59.997  1.00 50.84
ATOM   1914  CA  GLU D 148       8.780 -44.470 -59.739  1.00 49.30
ATOM   1915  C   GLU D 148       9.755 -45.644 -59.802  1.00 48.79
ATOM   1916  O   GLU D 148      10.840 -45.526 -60.371  1.00 48.05
ATOM   1917  CB  GLU D 148       8.897 -43.760 -58.385  1.00 49.24
ATOM   1918  CG  GLU D 148       8.207 -42.407 -58.337  1.00 48.27
ATOM   1919  CD  GLU D 148       8.676 -41.479 -59.443  1.00 50.33
ATOM   1920  OE1 GLU D 148       9.886 -41.169 -59.493  1.00 47.94
ATOM   1921  OE2 GLU D 148       7.832 -41.059 -60.263  1.00 52.22
ATOM   1922  H   GLU D 148       6.724 -44.884 -59.217  1.00  0.00
ATOM   1923  H   GLU D 148       9.055 -43.777 -60.534  1.00  0.00
ATOM   1924  H   GLU D 148       9.956 -43.591 -58.191  1.00  0.00
ATOM   1925  H   GLU D 148       8.407 -44.392 -57.644  1.00  0.00
ATOM   1926  H   GLU D 148       8.445 -41.940 -57.381  1.00  0.00
ATOM   1927  H   GLU D 148       7.137 -42.569 -58.465  1.00  0.00
ATOM   1928  N   VAL D 149       9.365 -46.773 -59.215  1.00 48.52
ATOM   1929  CA  VAL D 149      10.218 -47.959 -59.193  1.00 47.93
ATOM   1930  C   VAL D 149      10.552 -48.439 -60.602  1.00 47.78
ATOM   1931  O   VAL D 149      11.671 -48.880 -60.866  1.00 48.17
ATOM   1932  CB  VAL D 149       9.567 -49.117 -58.413  1.00 48.11
ATOM   1933  CG1 VAL D 149      10.492 -50.327 -58.390  1.00 46.20
ATOM   1934  CG2 VAL D 149       9.218 -48.675 -57.000  1.00 47.33
ATOM   1935  H   VAL D 149       8.439 -46.812 -58.765  1.00  0.00
ATOM   1936  H   VAL D 149      11.137 -47.662 -58.688  1.00  0.00
ATOM   1937  H   VAL D 149       8.644 -49.403 -58.918  1.00  0.00
ATOM   1938  H   VAL D 149       9.981 -51.109 -57.828  1.00  0.00
ATOM   1939  H   VAL D 149      10.662 -50.618 -59.427  1.00  0.00
ATOM   1940  H   VAL D 149      11.414 -50.014 -57.901  1.00  0.00
ATOM   1941  H   VAL D 149       8.764 -49.531 -56.501  1.00  0.00
ATOM   1942  H   VAL D 149      10.150 -48.374 -56.521  1.00  0.00
ATOM   1943  H   VAL D 149       8.521 -47.842 -57.090  1.00  0.00
ATOM   1944  N   ARG D 150       9.579 -48.347 -61.504  1.00 46.76
ATOM   1945  CA  ARG D 150       9.763 -48.802 -62.880  1.00 46.48
ATOM   1946  C   ARG D 150      10.545 -47.810 -63.737  1.00 46.66
ATOM   1947  O   ARG D 150      11.342 -48.211 -64.586  1.00 45.78
ATOM   1948  CB  ARG D 150       8.414 -49.132 -63.525  1.00 46.46
ATOM   1949  CG  ARG D 150       7.879 -50.502 -63.142  1.00 44.13
ATOM   1950  CD  ARG D 150       6.377 -50.595 -63.323  1.00 40.96
ATOM   1951  NE  ARG D 150       5.885 -51.935 -63.018  1.00 40.11
ATOM   1952  CZ  ARG D 150       4.611 -52.229 -62.785  1.00 38.31
ATOM   1953  NH1 ARG D 150       3.693 -51.272 -62.813  1.00 36.43
ATOM   1954  NH2 ARG D 150       4.256 -53.478 -62.515  1.00 38.51
ATOM   1955  H   ARG D 150       8.673 -47.945 -61.225  1.00  0.00
ATOM   1956  H   ARG D 150      10.365 -49.709 -62.830  1.00  0.00
ATOM   1957  H   ARG D 150       8.550 -49.124 -64.606  1.00  0.00
ATOM   1958  H   ARG D 150       7.693 -48.394 -63.173  1.00  0.00
ATOM   1959  H   ARG D 150       8.107 -50.678 -62.091  1.00  0.00
ATOM   1960  H   ARG D 150       8.345 -51.244 -63.790  1.00  0.00
ATOM   1961  H   ARG D 150       6.108 -50.355 -64.352  1.00  0.00
ATOM   1962  H   ARG D 150       5.902 -49.913 -62.618  1.00  0.00
ATOM   1963  H   ARG D 150       6.571 -52.703 -62.981  1.00  0.00
ATOM   1964  H   ARG D 150       2.705 -51.501 -62.632  1.00  0.00
ATOM   1965  H   ARG D 150       3.968 -50.300 -63.015  1.00  0.00
ATOM   1966  H   ARG D 150       3.268 -53.705 -62.334  1.00  0.00
ATOM   1967  H   ARG D 150       4.969 -54.221 -62.486  1.00  0.00
ATOM   1968  N   LYS D 151      10.318 -46.518 -63.517  1.00 46.94
ATOM   1969  CA  LYS D 151      11.066 -45.496 -64.237  1.00 47.67
ATOM   1970  C   LYS D 151      12.546 -45.615 -63.902  1.00 47.52
ATOM   1971  O   LYS D 151      13.409 -45.389 -64.750  1.00 48.09
ATOM   1972  CB  LYS D 151      10.572 -44.091 -63.884  1.00 47.50
ATOM   1973  CG  LYS D 151      11.283 -42.993 -64.669  1.00 51.62
ATOM   1974  CD  LYS D 151      11.363 -41.681 -63.895  1.00 54.50
ATOM   1975  CE  LYS D 151      10.026 -40.957 -63.868  1.00 55.40
ATOM   1976  NZ  LYS D 151      10.168 -39.583 -63.312  1.00 56.19
ATOM   1977  H   LYS D 151       9.605 -46.237 -62.829  1.00  0.00
ATOM   1978  H   LYS D 151      10.912 -45.652 -65.305  1.00  0.00
ATOM   1979  H   LYS D 151      10.770 -43.923 -62.825  1.00  0.00
ATOM   1980  H   LYS D 151       9.512 -44.040 -64.133  1.00  0.00
ATOM   1981  H   LYS D 151      10.716 -42.811 -65.582  1.00  0.00
ATOM   1982  H   LYS D 151      12.301 -43.328 -64.870  1.00  0.00
ATOM   1983  H   LYS D 151      12.092 -41.036 -64.386  1.00  0.00
ATOM   1984  H   LYS D 151      11.648 -41.907 -62.867  1.00  0.00
ATOM   1985  H   LYS D 151       9.324 -41.513 -63.246  1.00  0.00
ATOM   1986  H   LYS D 151       9.660 -40.865 -64.891  1.00  0.00
ATOM   1987  H   LYS D 151       9.231 -39.155 -63.324  1.00  0.00
ATOM   1988  H   LYS D 151      10.532 -39.682 -62.354  1.00  0.00
ATOM   1989  H   LYS D 151      10.827 -39.078 -63.922  1.00  0.00
ATOM   1990  N   PHE D 152      12.829 -45.970 -62.653  1.00 47.82
ATOM   1991  CA  PHE D 152      14.200 -46.123 -62.190  1.00 47.95
ATOM   1992  C   PHE D 152      14.817 -47.387 -62.771  1.00 47.77
ATOM   1993  O   PHE D 152      15.948 -47.369 -63.257  1.00 47.58
ATOM   1994  CB  PHE D 152      14.248 -46.167 -60.660  1.00 48.25
ATOM   1995  CG  PHE D 152      15.636 -46.307 -60.101  1.00 47.87
ATOM   1996  CD1 PHE D 152      16.336 -45.195 -59.662  1.00 47.50
ATOM   1997  CD2 PHE D 152      16.242 -47.551 -60.018  1.00 46.81
ATOM   1998  CE1 PHE D 152      17.615 -45.318 -59.148  1.00 44.06
ATOM   1999  CE2 PHE D 152      17.520 -47.681 -59.507  1.00 48.14
ATOM   2000  CZ  PHE D 152      18.208 -46.562 -59.070  1.00 44.65
ATOM   2001  H   PHE D 152      12.056 -46.142 -61.994  1.00  0.00
ATOM   2002  H   PHE D 152      14.776 -45.263 -62.531  1.00  0.00
ATOM   2003  H   PHE D 152      13.675 -47.032 -60.327  1.00  0.00
ATOM   2004  H   PHE D 152      13.860 -45.216 -60.295  1.00  0.00
ATOM   2005  H   PHE D 152      15.873 -44.210 -59.722  1.00  0.00
ATOM   2006  H   PHE D 152      15.705 -48.436 -60.359  1.00  0.00
ATOM   2007  H   PHE D 152      18.153 -44.434 -58.805  1.00  0.00
ATOM   2008  H   PHE D 152      17.986 -48.665 -59.448  1.00  0.00
ATOM   2009  H   PHE D 152      19.215 -46.663 -58.666  1.00  0.00
ATOM   2010  N   MET D 153      14.065 -48.482 -62.720  1.00 47.81
ATOM   2011  CA  MET D 153      14.526 -49.754 -63.263  1.00 47.79
ATOM   2012  C   MET D 153      14.798 -49.656 -64.760  1.00 47.48
ATOM   2013  O   MET D 153      15.861 -50.060 -65.226  1.00 47.33
ATOM   2014  CB  MET D 153      13.516 -50.869 -62.980  1.00 48.38
ATOM   2015  CG  MET D 153      13.370 -51.220 -61.506  1.00 49.35
ATOM   2016  SD  MET D 153      12.518 -52.788 -61.238  1.00 53.20
ATOM   2017  CE  MET D 153      10.971 -52.495 -62.093  1.00 51.11
ATOM   2018  H   MET D 153      13.132 -48.430 -62.286  1.00  0.00
ATOM   2019  H   MET D 153      15.464 -49.999 -62.764  1.00  0.00
ATOM   2020  H   MET D 153      13.869 -51.765 -63.490  1.00  0.00
ATOM   2021  H   MET D 153      12.543 -50.515 -63.319  1.00  0.00
ATOM   2022  H   MET D 153      12.697 -50.433 -61.165  1.00  0.00
ATOM   2023  H   MET D 153      14.364 -51.148 -61.065  1.00  0.00
ATOM   2024  H   MET D 153      10.373 -53.400 -61.988  1.00  0.00
ATOM   2025  H   MET D 153      10.498 -51.639 -61.612  1.00  0.00
ATOM   2026  H   MET D 153      11.217 -52.290 -63.135  1.00  0.00
ATOM   2027  N   LYS D 154      13.837 -49.118 -65.507  1.00 47.72
ATOM   2028  CA  LYS D 154      13.990 -48.962 -66.954  1.00 48.52
ATOM   2029  C   LYS D 154      14.978 -47.854 -67.288  1.00 48.70
ATOM   2030  O   LYS D 154      15.204 -47.542 -68.455  1.00 48.82
ATOM   2031  CB  LYS D 154      12.645 -48.668 -67.626  1.00 49.33
ATOM   2032  CG  LYS D 154      12.738 -48.504 -69.142  1.00 48.71
ATOM   2033  CD  LYS D 154      11.588 -47.672 -69.691  1.00 49.98
ATOM   2034  CE  LYS D 154      10.261 -48.412 -69.603  1.00 54.44
ATOM   2035  NZ  LYS D 154      10.121 -49.461 -70.656  1.00 55.06
ATOM   2036  H   LYS D 154      12.966 -48.804 -65.056  1.00  0.00
ATOM   2037  H   LYS D 154      14.377 -49.906 -67.338  1.00  0.00
ATOM   2038  H   LYS D 154      12.274 -47.728 -67.219  1.00  0.00
ATOM   2039  H   LYS D 154      11.991 -49.518 -67.432  1.00  0.00
ATOM   2040  H   LYS D 154      12.696 -49.492 -69.600  1.00  0.00
ATOM   2041  H   LYS D 154      13.671 -47.991 -69.375  1.00  0.00
ATOM   2042  H   LYS D 154      11.791 -47.458 -70.740  1.00  0.00
ATOM   2043  H   LYS D 154      11.512 -46.761 -69.098  1.00  0.00
ATOM   2044  H   LYS D 154       9.450 -47.695 -69.732  1.00  0.00
ATOM   2045  H   LYS D 154      10.221 -48.917 -68.638  1.00  0.00
ATOM   2046  H   LYS D 154       9.201 -49.904 -70.519  1.00  0.00
ATOM   2047  H   LYS D 154      10.184 -48.984 -71.567  1.00  0.00
ATOM   2048  H   LYS D 154      10.893 -50.130 -70.520  1.00  0.00
ATOM   2049  N   ALA D 155      15.560 -47.256 -66.255  1.00 49.30
ATOM   2050  CA  ALA D 155      16.548 -46.206 -66.448  1.00 49.24
ATOM   2051  C   ALA D 155      17.949 -46.701 -66.104  1.00 49.47
ATOM   2052  O   ALA D 155      18.904 -46.427 -66.829  1.00 49.26
ATOM   2053  CB  ALA D 155      16.192 -44.981 -65.618  1.00 49.22
ATOM   2054  H   ALA D 155      15.307 -47.541 -65.298  1.00  0.00
ATOM   2055  H   ALA D 155      16.542 -45.925 -67.501  1.00  0.00
ATOM   2056  H   ALA D 155      16.964 -44.235 -65.804  1.00  0.00
ATOM   2057  H   ALA D 155      15.212 -44.642 -65.954  1.00  0.00
ATOM   2058  H   ALA D 155      16.176 -45.297 -64.575  1.00  0.00
ATOM   2059  N   ASN D 156      18.065 -47.443 -65.006  1.00 49.76
ATOM   2060  CA  ASN D 156      19.375 -47.866 -64.513  1.00 49.53
ATOM   2061  C   ASN D 156      19.636 -49.370 -64.583  1.00 49.82
ATOM   2062  O   ASN D 156      20.777 -49.810 -64.439  1.00 49.46
ATOM   2063  CB  ASN D 156      19.608 -47.353 -63.090  1.00 49.19
ATOM   2064  CG  ASN D 156      19.493 -45.846 -62.991  1.00 47.08
ATOM   2065  OD1 ASN D 156      20.493 -45.146 -62.840  1.00 46.98
ATOM   2066  ND2 ASN D 156      18.271 -45.337 -63.088  1.00 45.81
ATOM   2067  H   ASN D 156      17.217 -47.725 -64.494  1.00  0.00
ATOM   2068  H   ASN D 156      20.093 -47.415 -65.198  1.00  0.00
ATOM   2069  H   ASN D 156      20.615 -47.634 -62.783  1.00  0.00
ATOM   2070  H   ASN D 156      18.840 -47.784 -62.447  1.00  0.00
ATOM   2071  H   ASN D 156      18.131 -44.318 -63.028  1.00  0.00
ATOM   2072  H   ASN D 156      17.463 -45.961 -63.223  1.00  0.00
ATOM   2073  N   TRP D 157      18.609 -50.150 -64.867  1.00 50.87
ATOM   2074  CA  TRP D 157      18.832 -51.573 -65.052  1.00 51.91
ATOM   2075  C   TRP D 157      18.229 -51.941 -66.381  1.00 52.87
ATOM   2076  O   TRP D 157      17.217 -52.618 -66.440  1.00 53.77
ATOM   2077  CB  TRP D 157      18.156 -52.386 -63.961  1.00 50.98
ATOM   2078  CG  TRP D 157      18.505 -51.986 -62.574  1.00 51.49
ATOM   2079  CD1 TRP D 157      19.619 -51.333 -62.166  1.00 49.90
ATOM   2080  CD2 TRP D 157      17.740 -52.245 -61.397  1.00 50.63
ATOM   2081  NE1 TRP D 157      19.595 -51.156 -60.808  1.00 46.46
ATOM   2082  CE2 TRP D 157      18.447 -51.707 -60.314  1.00 47.41
ATOM   2083  CE3 TRP D 157      16.522 -52.880 -61.155  1.00 49.98
ATOM   2084  CZ2 TRP D 157      17.984 -51.782 -59.020  1.00 45.65
ATOM   2085  CZ3 TRP D 157      16.065 -52.950 -59.871  1.00 49.07
ATOM   2086  CH2 TRP D 157      16.791 -52.401 -58.817  1.00 48.29
ATOM   2087  H   TRP D 157      17.662 -49.754 -64.956  1.00  0.00
ATOM   2088  H   TRP D 157      19.900 -51.787 -65.012  1.00  0.00
ATOM   2089  H   TRP D 157      18.469 -53.424 -64.077  1.00  0.00
ATOM   2090  H   TRP D 157      17.084 -52.215 -64.059  1.00  0.00
ATOM   2091  H   TRP D 157      20.420 -50.996 -62.824  1.00  0.00
ATOM   2092  H   TRP D 157      20.323 -50.685 -60.251  1.00  0.00
ATOM   2093  H   TRP D 157      15.947 -53.311 -61.974  1.00  0.00
ATOM   2094  H   TRP D 157      18.552 -51.361 -58.190  1.00  0.00
ATOM   2095  H   TRP D 157      15.115 -53.444 -59.667  1.00  0.00
ATOM   2096  H   TRP D 157      16.393 -52.469 -57.805  1.00  0.00
ATOM   2097  N   ASN D 158      18.865 -51.469 -67.446  1.00 54.16
ATOM   2098  CA  ASN D 158      18.400 -51.672 -68.810  1.00 55.66
ATOM   2099  C   ASN D 158      19.147 -52.758 -69.557  1.00 55.55
ATOM   2100  O   ASN D 158      18.938 -52.956 -70.745  1.00 55.52
ATOM   2101  CB  ASN D 158      18.505 -50.372 -69.597  1.00 56.20
ATOM   2102  CG  ASN D 158      19.921 -49.852 -69.668  1.00 57.47
ATOM   2103  OD1 ASN D 158      20.785 -50.275 -68.905  1.00 57.20
ATOM   2104  ND2 ASN D 158      20.167 -48.923 -70.586  1.00 57.55
ATOM   2105  H   ASN D 158      19.732 -50.932 -67.300  1.00  0.00
ATOM   2106  H   ASN D 158      17.363 -51.997 -68.725  1.00  0.00
ATOM   2107  H   ASN D 158      17.895 -49.619 -69.098  1.00  0.00
ATOM   2108  H   ASN D 158      18.174 -50.569 -70.617  1.00  0.00
ATOM   2109  H   ASN D 158      21.115 -48.531 -70.681  1.00  0.00
ATOM   2110  H   ASN D 158      19.410 -48.595 -71.202  1.00  0.00
ATOM   2111  N   LYS D 159      20.035 -53.443 -68.861  1.00 55.53
ATOM   2112  CA  LYS D 159      20.830 -54.502 -69.473  1.00 55.16
ATOM   2113  C   LYS D 159      20.302 -55.883 -69.097  1.00 54.55
ATOM   2114  O   LYS D 159      19.645 -56.048 -68.069  1.00 54.48
ATOM   2115  CB  LYS D 159      22.299 -54.375 -69.065  1.00 55.20
ATOM   2116  CG  LYS D 159      22.998 -53.150 -69.628  1.00 56.44
ATOM   2117  CD  LYS D 159      24.431 -53.060 -69.130  1.00 59.54
ATOM   2118  CE  LYS D 159      25.164 -51.882 -69.754  1.00 61.34
ATOM   2119  NZ  LYS D 159      25.312 -52.035 -71.229  1.00 59.43
ATOM   2120  H   LYS D 159      20.170 -53.225 -67.863  1.00  0.00
ATOM   2121  H   LYS D 159      20.750 -54.390 -70.554  1.00  0.00
ATOM   2122  H   LYS D 159      22.823 -55.250 -69.451  1.00  0.00
ATOM   2123  H   LYS D 159      22.324 -54.282 -67.979  1.00  0.00
ATOM   2124  H   LYS D 159      22.459 -52.261 -69.301  1.00  0.00
ATOM   2125  H   LYS D 159      23.010 -53.224 -70.715  1.00  0.00
ATOM   2126  H   LYS D 159      24.951 -53.977 -69.408  1.00  0.00
ATOM   2127  H   LYS D 159      24.413 -52.924 -68.049  1.00  0.00
ATOM   2128  H   LYS D 159      26.160 -51.810 -69.317  1.00  0.00
ATOM   2129  H   LYS D 159      24.575 -50.982 -69.577  1.00  0.00
ATOM   2130  H   LYS D 159      25.814 -51.203 -71.569  1.00  0.00
ATOM   2131  H   LYS D 159      25.850 -52.899 -71.390  1.00  0.00
ATOM   2132  H   LYS D 159      24.362 -52.096 -71.622  1.00  0.00
ATOM   2133  N   ASP D 160      20.590 -56.872 -69.937  1.00 53.78
ATOM   2134  CA  ASP D 160      20.199 -58.247 -69.652  1.00 53.10
ATOM   2135  C   ASP D 160      20.563 -58.578 -68.209  1.00 52.36
ATOM   2136  O   ASP D 160      19.758 -59.136 -67.463  1.00 51.99
ATOM   2137  CB  ASP D 160      20.898 -59.215 -70.609  1.00 52.81
ATOM   2138  CG  ASP D 160      20.902 -58.717 -72.041  1.00 52.79
ATOM   2139  OD1 ASP D 160      20.996 -59.555 -72.962  1.00 51.29
ATOM   2140  OD2 ASP D 160      20.811 -57.488 -72.244  1.00 53.81
ATOM   2141  H   ASP D 160      21.100 -56.662 -70.807  1.00  0.00
ATOM   2142  H   ASP D 160      19.123 -58.352 -69.792  1.00  0.00
ATOM   2143  H   ASP D 160      20.364 -60.165 -70.586  1.00  0.00
ATOM   2144  H   ASP D 160      21.936 -59.310 -70.291  1.00  0.00
ATOM   2145  N   GLU D 161      21.785 -58.221 -67.826  1.00 51.63
ATOM   2146  CA  GLU D 161      22.255 -58.396 -66.457  1.00 51.44
ATOM   2147  C   GLU D 161      23.265 -57.306 -66.103  1.00 50.25
ATOM   2148  O   GLU D 161      24.059 -56.887 -66.946  1.00 50.44
ATOM   2149  CB  GLU D 161      22.863 -59.790 -66.269  1.00 51.52
ATOM   2150  CG  GLU D 161      23.981 -60.131 -67.244  1.00 53.00
ATOM   2151  CD  GLU D 161      24.322 -61.613 -67.251  1.00 56.92
ATOM   2152  OE1 GLU D 161      25.525 -61.947 -67.281  1.00 59.44
ATOM   2153  OE2 GLU D 161      23.388 -62.444 -67.226  1.00 55.66
ATOM   2154  H   GLU D 161      22.422 -57.806 -68.521  1.00  0.00
ATOM   2155  H   GLU D 161      21.404 -58.308 -65.781  1.00  0.00
ATOM   2156  H   GLU D 161      22.066 -60.515 -66.433  1.00  0.00
ATOM   2157  H   GLU D 161      23.300 -59.814 -65.271  1.00  0.00
ATOM   2158  H   GLU D 161      24.872 -59.584 -66.937  1.00  0.00
ATOM   2159  H   GLU D 161      23.646 -59.861 -68.245  1.00  0.00
ATOM   2160  N   GLY D 162      23.231 -56.839 -64.859  1.00 48.91
ATOM   2161  CA  GLY D 162      24.109 -55.749 -64.443  1.00 47.89
ATOM   2162  C   GLY D 162      24.508 -55.763 -62.980  1.00 46.48
ATOM   2163  O   GLY D 162      23.791 -56.293 -62.130  1.00 45.90
ATOM   2164  H   GLY D 162      22.576 -57.252 -64.179  1.00  0.00
ATOM   2165  H   GLY D 162      23.527 -54.841 -64.599  1.00  0.00
ATOM   2166  H   GLY D 162      25.014 -55.830 -65.046  1.00  0.00
ATOM   2167  N   GLU D 163      25.662 -55.172 -62.689  1.00 45.70
ATOM   2168  CA  GLU D 163      26.156 -55.081 -61.321  1.00 44.76
ATOM   2169  C   GLU D 163      25.823 -53.726 -60.710  1.00 43.33
ATOM   2170  O   GLU D 163      26.191 -52.681 -61.248  1.00 42.73
ATOM   2171  CB  GLU D 163      27.666 -55.320 -61.271  1.00 45.29
ATOM   2172  CG  GLU D 163      28.269 -55.144 -59.884  1.00 47.64
ATOM   2173  CD  GLU D 163      29.762 -55.411 -59.855  1.00 50.96
ATOM   2174  OE1 GLU D 163      30.396 -55.126 -58.812  1.00 49.88
ATOM   2175  OE2 GLU D 163      30.300 -55.903 -60.875  1.00 51.84
ATOM   2176  H   GLU D 163      26.223 -54.767 -63.452  1.00  0.00
ATOM   2177  H   GLU D 163      25.660 -55.856 -60.737  1.00  0.00
ATOM   2178  H   GLU D 163      28.137 -54.587 -61.926  1.00  0.00
ATOM   2179  H   GLU D 163      27.842 -56.353 -61.570  1.00  0.00
ATOM   2180  H   GLU D 163      27.789 -55.858 -59.215  1.00  0.00
ATOM   2181  H   GLU D 163      28.111 -54.109 -59.580  1.00  0.00
ATOM   2182  N   ILE D 164      25.129 -53.755 -59.578  1.00 41.53
ATOM   2183  CA  ILE D 164      24.703 -52.539 -58.908  1.00 39.49
ATOM   2184  C   ILE D 164      24.864 -52.674 -57.402  1.00 39.49
ATOM   2185  O   ILE D 164      25.076 -53.773 -56.885  1.00 38.67
ATOM   2186  CB  ILE D 164      23.225 -52.228 -59.204  1.00 39.30
ATOM   2187  CG1 ILE D 164      22.320 -53.259 -58.527  1.00 37.17
ATOM   2188  CG2 ILE D 164      22.974 -52.191 -60.703  1.00 40.45
ATOM   2189  CD1 ILE D 164      20.843 -52.985 -58.700  1.00 35.20
ATOM   2190  H   ILE D 164      24.886 -54.666 -59.163  1.00  0.00
ATOM   2191  H   ILE D 164      25.330 -51.730 -59.284  1.00  0.00
ATOM   2192  H   ILE D 164      22.990 -51.244 -58.798  1.00  0.00
ATOM   2193  H   ILE D 164      22.531 -53.236 -57.458  1.00  0.00
ATOM   2194  H   ILE D 164      22.519 -54.223 -58.996  1.00  0.00
ATOM   2195  H   ILE D 164      21.916 -51.968 -60.844  1.00  0.00
ATOM   2196  H   ILE D 164      23.612 -51.408 -61.114  1.00  0.00
ATOM   2197  H   ILE D 164      23.236 -53.174 -61.094  1.00  0.00
ATOM   2198  H   ILE D 164      20.308 -53.779 -58.179  1.00  0.00
ATOM   2199  H   ILE D 164      20.646 -52.008 -58.259  1.00  0.00
ATOM   2200  H   ILE D 164      20.640 -52.995 -59.771  1.00  0.00
ATOM   2201  N   ASN D 165      24.766 -51.545 -56.705  1.00 37.84
ATOM   2202  CA  ASN D 165      24.723 -51.544 -55.253  1.00 35.31
ATOM   2203  C   ASN D 165      23.278 -51.383 -54.797  1.00 35.80
ATOM   2204  O   ASN D 165      22.733 -50.279 -54.813  1.00 38.70
ATOM   2205  CB  ASN D 165      25.594 -50.421 -54.693  1.00 34.09
ATOM   2206  CG  ASN D 165      25.826 -50.553 -53.203  1.00 31.46
ATOM   2207  OD1 ASN D 165      24.881 -50.582 -52.414  1.00 30.44
ATOM   2208  ND2 ASN D 165      27.092 -50.631 -52.808  1.00 25.09
ATOM   2209  H   ASN D 165      24.719 -50.648 -57.208  1.00  0.00
ATOM   2210  H   ASN D 165      25.115 -52.489 -54.878  1.00  0.00
ATOM   2211  H   ASN D 165      25.087 -49.473 -54.871  1.00  0.00
ATOM   2212  H   ASN D 165      26.566 -50.474 -55.183  1.00  0.00
ATOM   2213  H   ASN D 165      27.314 -50.722 -51.806  1.00  0.00
ATOM   2214  H   ASN D 165      27.851 -50.600 -53.503  1.00  0.00
ATOM   2215  N   ILE D 166      22.659 -52.489 -54.399  1.00 33.46
ATOM   2216  CA  ILE D 166      21.226 -52.501 -54.116  1.00 31.42
ATOM   2217  C   ILE D 166      20.833 -51.560 -52.976  1.00 31.37
ATOM   2218  O   ILE D 166      19.707 -51.064 -52.932  1.00 29.86
ATOM   2219  CB  ILE D 166      20.705 -53.938 -53.849  1.00 30.08
ATOM   2220  CG1 ILE D 166      19.183 -53.940 -53.712  1.00 27.67
ATOM   2221  CG2 ILE D 166      21.360 -54.534 -52.616  1.00 30.05
ATOM   2222  CD1 ILE D 166      18.465 -53.371 -54.918  1.00 28.52
ATOM   2223  H   ILE D 166      23.202 -53.357 -54.287  1.00  0.00
ATOM   2224  H   ILE D 166      20.742 -52.124 -55.017  1.00  0.00
ATOM   2225  H   ILE D 166      20.973 -54.561 -54.703  1.00  0.00
ATOM   2226  H   ILE D 166      18.924 -53.319 -52.854  1.00  0.00
ATOM   2227  H   ILE D 166      18.865 -54.978 -53.611  1.00  0.00
ATOM   2228  H   ILE D 166      20.950 -55.536 -52.490  1.00  0.00
ATOM   2229  H   ILE D 166      22.433 -54.556 -52.805  1.00  0.00
ATOM   2230  H   ILE D 166      21.109 -53.885 -51.777  1.00  0.00
ATOM   2231  H   ILE D 166      17.397 -53.424 -54.707  1.00  0.00
ATOM   2232  H   ILE D 166      18.805 -52.342 -55.035  1.00  0.00
ATOM   2233  H   ILE D 166      18.740 -53.988 -55.773  1.00  0.00
ATOM   2234  N   LEU D 167      21.761 -51.309 -52.059  1.00 32.81
ATOM   2235  CA  LEU D 167      21.502 -50.383 -50.957  1.00 35.84
ATOM   2236  C   LEU D 167      21.309 -48.955 -51.468  1.00 37.09
ATOM   2237  O   LEU D 167      20.375 -48.263 -51.066  1.00 36.84
ATOM   2238  CB  LEU D 167      22.632 -50.426 -49.926  1.00 34.65
ATOM   2239  CG  LEU D 167      22.427 -49.583 -48.666  1.00 31.27
ATOM   2240  CD1 LEU D 167      21.083 -49.884 -48.010  1.00 23.38
ATOM   2241  CD2 LEU D 167      23.561 -49.817 -47.691  1.00 27.46
ATOM   2242  H   LEU D 167      22.678 -51.774 -52.125  1.00  0.00
ATOM   2243  H   LEU D 167      20.579 -50.702 -50.473  1.00  0.00
ATOM   2244  H   LEU D 167      23.514 -50.022 -50.423  1.00  0.00
ATOM   2245  H   LEU D 167      22.701 -51.461 -49.592  1.00  0.00
ATOM   2246  H   LEU D 167      22.424 -48.533 -48.957  1.00  0.00
ATOM   2247  H   LEU D 167      21.011 -49.250 -47.126  1.00  0.00
ATOM   2248  H   LEU D 167      20.311 -49.648 -48.742  1.00  0.00
ATOM   2249  H   LEU D 167      21.085 -50.943 -47.750  1.00  0.00
ATOM   2250  H   LEU D 167      23.364 -49.195 -46.818  1.00  0.00
ATOM   2251  H   LEU D 167      23.554 -50.878 -47.443  1.00  0.00
ATOM   2252  H   LEU D 167      24.482 -49.525 -48.197  1.00  0.00
ATOM   2253  N   ASP D 168      22.195 -48.524 -52.359  1.00 38.88
ATOM   2254  CA  ASP D 168      22.098 -47.199 -52.952  1.00 42.10
ATOM   2255  C   ASP D 168      20.860 -47.046 -53.831  1.00 43.50
ATOM   2256  O   ASP D 168      20.142 -46.049 -53.739  1.00 44.43
ATOM   2257  CB  ASP D 168      23.354 -46.890 -53.762  1.00 42.88
ATOM   2258  CG  ASP D 168      24.533 -46.513 -52.887  1.00 49.91
ATOM   2259  OD1 ASP D 168      25.681 -46.830 -53.270  1.00 56.41
ATOM   2260  OD2 ASP D 168      24.314 -45.903 -51.816  1.00 53.01
ATOM   2261  H   ASP D 168      22.970 -49.143 -52.637  1.00  0.00
ATOM   2262  H   ASP D 168      22.006 -46.486 -52.132  1.00  0.00
ATOM   2263  H   ASP D 168      23.138 -46.046 -54.417  1.00  0.00
ATOM   2264  H   ASP D 168      23.627 -47.789 -54.315  1.00  0.00
ATOM   2265  N   ASP D 169      20.613 -48.039 -54.680  1.00 44.35
ATOM   2266  CA  ASP D 169      19.514 -47.971 -55.638  1.00 45.14
ATOM   2267  C   ASP D 169      18.142 -48.004 -54.968  1.00 46.90
ATOM   2268  O   ASP D 169      17.173 -47.451 -55.494  1.00 46.74
ATOM   2269  CB  ASP D 169      19.639 -49.088 -56.674  1.00 45.37
ATOM   2270  CG  ASP D 169      20.827 -48.893 -57.597  1.00 47.85
ATOM   2271  OD1 ASP D 169      21.681 -48.032 -57.294  1.00 51.31
ATOM   2272  OD2 ASP D 169      20.910 -49.598 -58.625  1.00 48.40
ATOM   2273  H   ASP D 169      21.212 -48.877 -54.661  1.00  0.00
ATOM   2274  H   ASP D 169      19.591 -47.007 -56.141  1.00  0.00
ATOM   2275  H   ASP D 169      18.736 -49.092 -57.284  1.00  0.00
ATOM   2276  H   ASP D 169      19.785 -50.027 -56.140  1.00  0.00
ATOM   2277  N   CYS D 170      18.060 -48.654 -53.812  1.00 48.38
ATOM   2278  CA  CYS D 170      16.824 -48.669 -53.041  1.00 50.30
ATOM   2279  C   CYS D 170      16.623 -47.315 -52.376  1.00 49.92
ATOM   2280  O   CYS D 170      15.513 -46.785 -52.331  1.00 50.76
ATOM   2281  CB  CYS D 170      16.862 -49.768 -51.982  1.00 50.55
ATOM   2282  SG  CYS D 170      16.890 -51.437 -52.654  1.00 57.41
ATOM   2283  H   CYS D 170      18.885 -49.156 -53.455  1.00  0.00
ATOM   2284  H   CYS D 170      15.992 -48.871 -53.716  1.00  0.00
ATOM   2285  H   CYS D 170      15.883 -49.642 -51.520  1.00  0.00
ATOM   2286  H   CYS D 170      17.699 -49.530 -51.325  1.00  0.00
ATOM   2287  H   CYS D 170      16.914 -52.065 -51.876  1.00  0.00
ATOM   2288  N   SER D 171      17.711 -46.760 -51.860  1.00 49.20
ATOM   2289  CA  SER D 171      17.667 -45.444 -51.250  1.00 48.66
ATOM   2290  C   SER D 171      17.163 -44.441 -52.272  1.00 48.51
ATOM   2291  O   SER D 171      16.387 -43.543 -51.946  1.00 48.60
ATOM   2292  CB  SER D 171      19.052 -45.039 -50.755  1.00 47.32
ATOM   2293  OG  SER D 171      18.963 -43.915 -49.904  1.00 49.84
ATOM   2294  H   SER D 171      18.604 -47.272 -51.893  1.00  0.00
ATOM   2295  H   SER D 171      16.992 -45.465 -50.394  1.00  0.00
ATOM   2296  H   SER D 171      19.731 -44.806 -51.575  1.00  0.00
ATOM   2297  H   SER D 171      19.456 -45.846 -50.144  1.00  0.00
ATOM   2298  H   SER D 171      19.922 -43.689 -49.603  1.00  0.00
ATOM   2299  N   ALA D 172      17.608 -44.607 -53.513  1.00 48.59
ATOM   2300  CA  ALA D 172      17.160 -43.761 -54.611  1.00 49.02
ATOM   2301  C   ALA D 172      15.673 -43.980 -54.891  1.00 49.87
ATOM   2302  O   ALA D 172      14.880 -43.038 -54.879  1.00 50.75
ATOM   2303  CB  ALA D 172      17.985 -44.037 -55.857  1.00 47.32
ATOM   2304  H   ALA D 172      18.289 -45.355 -53.704  1.00  0.00
ATOM   2305  H   ALA D 172      17.301 -42.719 -54.324  1.00  0.00
ATOM   2306  H   ALA D 172      17.608 -43.380 -56.641  1.00  0.00
ATOM   2307  H   ALA D 172      19.023 -43.816 -55.607  1.00  0.00
ATOM   2308  H   ALA D 172      17.843 -45.089 -56.107  1.00  0.00
ATOM   2309  N   MET D 173      15.299 -45.231 -55.131  1.00 49.70
ATOM   2310  CA  MET D 173      13.915 -45.562 -55.429  1.00 50.29
ATOM   2311  C   MET D 173      12.976 -45.172 -54.290  1.00 50.48
ATOM   2312  O   MET D 173      11.850 -44.733 -54.526  1.00 51.32
ATOM   2313  CB  MET D 173      13.780 -47.054 -55.736  1.00 50.96
ATOM   2314  CG  MET D 173      14.595 -47.519 -56.933  1.00 51.36
ATOM   2315  SD  MET D 173      14.291 -49.244 -57.364  1.00 45.87
ATOM   2316  CE  MET D 173      14.911 -50.085 -55.909  1.00 45.57
ATOM   2317  H   MET D 173      16.003 -45.982 -55.106  1.00  0.00
ATOM   2318  H   MET D 173      13.624 -44.986 -56.307  1.00  0.00
ATOM   2319  H   MET D 173      12.732 -47.246 -55.966  1.00  0.00
ATOM   2320  H   MET D 173      14.153 -47.597 -54.867  1.00  0.00
ATOM   2321  H   MET D 173      15.608 -47.468 -56.533  1.00  0.00
ATOM   2322  H   MET D 173      14.417 -46.800 -57.733  1.00  0.00
ATOM   2323  H   MET D 173      14.770 -51.153 -56.074  1.00  0.00
ATOM   2324  H   MET D 173      15.965 -49.825 -55.816  1.00  0.00
ATOM   2325  H   MET D 173      14.329 -49.725 -55.061  1.00  0.00
ATOM   2326  N   ILE D 174      13.442 -45.335 -53.056  1.00 50.33
ATOM   2327  CA  ILE D 174      12.615 -45.059 -51.884  1.00 50.07
ATOM   2328  C   ILE D 174      12.278 -43.580 -51.747  1.00 50.21
ATOM   2329  O   ILE D 174      11.130 -43.224 -51.484  1.00 49.98
ATOM   2330  CB  ILE D 174      13.283 -45.557 -50.589  1.00 50.36
ATOM   2331  CG1 ILE D 174      13.170 -47.080 -50.491  1.00 51.07
ATOM   2332  CG2 ILE D 174      12.647 -44.899 -49.372  1.00 50.57
ATOM   2333  CD1 ILE D 174      11.742 -47.588 -50.422  1.00 47.32
ATOM   2334  H   ILE D 174      14.409 -45.664 -52.923  1.00  0.00
ATOM   2335  H   ILE D 174      11.685 -45.607 -52.037  1.00  0.00
ATOM   2336  H   ILE D 174      14.338 -45.284 -50.614  1.00  0.00
ATOM   2337  H   ILE D 174      13.669 -47.390 -49.573  1.00  0.00
ATOM   2338  H   ILE D 174      13.612 -47.496 -51.396  1.00  0.00
ATOM   2339  H   ILE D 174      13.160 -45.290 -48.493  1.00  0.00
ATOM   2340  H   ILE D 174      12.790 -43.824 -49.480  1.00  0.00
ATOM   2341  H   ILE D 174      11.591 -45.170 -49.379  1.00  0.00
ATOM   2342  H   ILE D 174      11.793 -48.675 -50.355  1.00  0.00
ATOM   2343  H   ILE D 174      11.290 -47.148 -49.533  1.00  0.00
ATOM   2344  H   ILE D 174      11.243 -47.261 -51.334  1.00  0.00
ATOM   2345  N   ILE D 175      13.279 -42.724 -51.927  1.00 50.10
ATOM   2346  CA  ILE D 175      13.072 -41.283 -51.840  1.00 50.48
ATOM   2347  C   ILE D 175      12.179 -40.781 -52.973  1.00 50.12
ATOM   2348  O   ILE D 175      11.301 -39.946 -52.757  1.00 49.86
ATOM   2349  CB  ILE D 175      14.408 -40.517 -51.854  1.00 51.65
ATOM   2350  CG1 ILE D 175      14.173 -39.025 -51.608  1.00 53.47
ATOM   2351  CG2 ILE D 175      15.141 -40.742 -53.167  1.00 54.28
ATOM   2352  CD1 ILE D 175      13.568 -38.719 -50.254  1.00 57.35
ATOM   2353  H   ILE D 175      14.221 -43.086 -52.132  1.00  0.00
ATOM   2354  H   ILE D 175      12.574 -41.093 -50.889  1.00  0.00
ATOM   2355  H   ILE D 175      15.034 -40.900 -51.048  1.00  0.00
ATOM   2356  H   ILE D 175      13.475 -38.668 -52.365  1.00  0.00
ATOM   2357  H   ILE D 175      15.145 -38.532 -51.640  1.00  0.00
ATOM   2358  H   ILE D 175      16.072 -40.177 -53.113  1.00  0.00
ATOM   2359  H   ILE D 175      15.322 -41.814 -53.251  1.00  0.00
ATOM   2360  H   ILE D 175      14.491 -40.377 -53.962  1.00  0.00
ATOM   2361  H   ILE D 175      13.449 -37.637 -50.195  1.00  0.00
ATOM   2362  H   ILE D 175      12.609 -39.235 -50.209  1.00  0.00
ATOM   2363  H   ILE D 175      14.264 -39.091 -49.502  1.00  0.00
ATOM   2364  N   ASN D 176      12.404 -41.296 -54.177  1.00 50.17
ATOM   2365  CA  ASN D 176      11.565 -40.953 -55.321  1.00 51.02
ATOM   2366  C   ASN D 176      10.091 -41.243 -55.054  1.00 51.42
ATOM   2367  O   ASN D 176       9.224 -40.400 -55.294  1.00 51.62
ATOM   2368  CB  ASN D 176      12.016 -41.715 -56.568  1.00 50.36
ATOM   2369  CG  ASN D 176      13.410 -41.329 -57.017  1.00 52.03
ATOM   2370  OD1 ASN D 176      14.031 -40.424 -56.454  1.00 52.22
ATOM   2371  ND2 ASN D 176      13.912 -42.015 -58.038  1.00 49.16
ATOM   2372  H   ASN D 176      13.188 -41.952 -54.306  1.00  0.00
ATOM   2373  H   ASN D 176      11.677 -39.882 -55.487  1.00  0.00
ATOM   2374  H   ASN D 176      11.327 -41.481 -57.379  1.00  0.00
ATOM   2375  H   ASN D 176      12.033 -42.777 -56.323  1.00  0.00
ATOM   2376  H   ASN D 176      14.856 -41.799 -58.389  1.00  0.00
ATOM   2377  H   ASN D 176      13.357 -42.763 -58.478  1.00  0.00
ATOM   2378  N   THR D 177       9.815 -42.443 -54.555  1.00 51.57
ATOM   2379  CA  THR D 177       8.446 -42.877 -54.320  1.00 52.96
ATOM   2380  C   THR D 177       7.830 -42.176 -53.112  1.00 53.48
ATOM   2381  O   THR D 177       6.632 -41.897 -53.092  1.00 53.41
ATOM   2382  CB  THR D 177       8.366 -44.404 -54.139  1.00 52.36
ATOM   2383  OG1 THR D 177       9.047 -44.783 -52.939  1.00 55.27
ATOM   2384  CG2 THR D 177       9.013 -45.107 -55.319  1.00 51.55
ATOM   2385  H   THR D 177      10.590 -43.083 -54.329  1.00  0.00
ATOM   2386  H   THR D 177       7.872 -42.600 -55.204  1.00  0.00
ATOM   2387  H   THR D 177       7.317 -44.694 -54.077  1.00  0.00
ATOM   2388  H   THR D 177       8.584 -44.290 -52.162  1.00  0.00
ATOM   2389  H   THR D 177       8.927 -46.178 -55.138  1.00  0.00
ATOM   2390  H   THR D 177       8.466 -44.802 -56.211  1.00  0.00
ATOM   2391  H   THR D 177      10.053 -44.783 -55.352  1.00  0.00
ATOM   2392  N   ALA D 178       8.654 -41.892 -52.108  1.00 54.92
ATOM   2393  CA  ALA D 178       8.194 -41.175 -50.923  1.00 56.45
ATOM   2394  C   ALA D 178       7.757 -39.754 -51.278  1.00 57.57
ATOM   2395  O   ALA D 178       6.732 -39.271 -50.794  1.00 57.72
ATOM   2396  CB  ALA D 178       9.278 -41.151 -49.858  1.00 56.55
ATOM   2397  H   ALA D 178       9.640 -42.185 -52.168  1.00  0.00
ATOM   2398  H   ALA D 178       7.329 -41.704 -50.523  1.00  0.00
ATOM   2399  H   ALA D 178       8.875 -40.605 -49.005  1.00  0.00
ATOM   2400  H   ALA D 178       9.501 -42.188 -49.607  1.00  0.00
ATOM   2401  H   ALA D 178      10.140 -40.645 -50.292  1.00  0.00
ATOM   2402  N   CYS D 179       8.538 -39.091 -52.126  1.00 57.78
ATOM   2403  CA  CYS D 179       8.194 -37.751 -52.589  1.00 59.34
ATOM   2404  C   CYS D 179       6.967 -37.772 -53.494  1.00 59.94
ATOM   2405  O   CYS D 179       6.071 -36.938 -53.359  1.00 60.55
ATOM   2406  CB  CYS D 179       9.371 -37.119 -53.332  1.00 59.16
ATOM   2407  SG  CYS D 179      10.770 -36.678 -52.287  1.00 64.74
ATOM   2408  H   CYS D 179       9.405 -39.533 -52.463  1.00  0.00
ATOM   2409  H   CYS D 179       7.962 -37.152 -51.709  1.00  0.00
ATOM   2410  H   CYS D 179       8.925 -36.177 -53.650  1.00  0.00
ATOM   2411  H   CYS D 179       9.615 -37.803 -54.145  1.00  0.00
ATOM   2412  H   CYS D 179      11.466 -36.279 -52.884  1.00  0.00
ATOM   2413  N   GLN D 180       6.931 -38.730 -54.415  1.00 60.42
ATOM   2414  CA  GLN D 180       5.845 -38.822 -55.385  1.00 60.92
ATOM   2415  C   GLN D 180       4.481 -38.966 -54.711  1.00 61.47
ATOM   2416  O   GLN D 180       3.453 -38.631 -55.299  1.00 61.91
ATOM   2417  CB  GLN D 180       6.083 -39.995 -56.340  1.00 61.06
ATOM   2418  CG  GLN D 180       5.204 -39.978 -57.582  1.00 60.00
ATOM   2419  CD  GLN D 180       5.601 -38.891 -58.564  1.00 60.63
ATOM   2420  OE1 GLN D 180       6.636 -38.244 -58.406  1.00 64.09
ATOM   2421  NE2 GLN D 180       4.781 -38.689 -59.587  1.00 60.06
ATOM   2422  H   GLN D 180       7.690 -39.426 -54.445  1.00  0.00
ATOM   2423  H   GLN D 180       5.837 -37.889 -55.949  1.00  0.00
ATOM   2424  H   GLN D 180       5.852 -40.911 -55.796  1.00  0.00
ATOM   2425  H   GLN D 180       7.116 -39.926 -56.682  1.00  0.00
ATOM   2426  H   GLN D 180       4.178 -39.786 -57.267  1.00  0.00
ATOM   2427  H   GLN D 180       5.316 -40.938 -58.085  1.00  0.00
ATOM   2428  H   GLN D 180       4.998 -37.964 -60.286  1.00  0.00
ATOM   2429  H   GLN D 180       3.927 -39.257 -59.682  1.00  0.00
ATOM   2430  N   CYS D 181       4.477 -39.462 -53.477  1.00 61.84
ATOM   2431  CA  CYS D 181       3.231 -39.725 -52.759  1.00 62.27
ATOM   2432  C   CYS D 181       2.841 -38.587 -51.824  1.00 62.56
ATOM   2433  O   CYS D 181       1.680 -38.178 -51.778  1.00 62.29
ATOM   2434  CB  CYS D 181       3.342 -41.023 -51.957  1.00 61.79
ATOM   2435  SG  CYS D 181       3.706 -42.484 -52.947  1.00 63.39
ATOM   2436  H   CYS D 181       5.375 -39.666 -53.015  1.00  0.00
ATOM   2437  H   CYS D 181       2.450 -39.816 -53.514  1.00  0.00
ATOM   2438  H   CYS D 181       2.313 -41.138 -51.616  1.00  0.00
ATOM   2439  H   CYS D 181       4.062 -40.826 -51.163  1.00  0.00
ATOM   2440  H   CYS D 181       3.753 -43.259 -52.317  1.00  0.00
ATOM   2441  N   LEU D 182       3.818 -38.082 -51.077  1.00 62.88
ATOM   2442  CA  LEU D 182       3.554 -37.078 -50.054  1.00 63.17
ATOM   2443  C   LEU D 182       3.702 -35.647 -50.563  1.00 64.55
ATOM   2444  O   LEU D 182       3.345 -34.697 -49.865  1.00 65.78
ATOM   2445  CB  LEU D 182       4.453 -37.309 -48.838  1.00 62.30
ATOM   2446  CG  LEU D 182       4.175 -38.597 -48.061  1.00 59.71
ATOM   2447  CD1 LEU D 182       5.213 -38.815 -46.973  1.00 57.86
ATOM   2448  CD2 LEU D 182       2.778 -38.562 -47.468  1.00 61.02
ATOM   2449  H   LEU D 182       4.784 -38.408 -51.225  1.00  0.00
ATOM   2450  H   LEU D 182       2.510 -37.196 -49.764  1.00  0.00
ATOM   2451  H   LEU D 182       4.271 -36.482 -48.151  1.00  0.00
ATOM   2452  H   LEU D 182       5.474 -37.382 -49.212  1.00  0.00
ATOM   2453  H   LEU D 182       4.239 -39.434 -48.756  1.00  0.00
ATOM   2454  H   LEU D 182       4.953 -39.744 -46.465  1.00  0.00
ATOM   2455  H   LEU D 182       6.183 -38.881 -47.466  1.00  0.00
ATOM   2456  H   LEU D 182       5.157 -37.957 -46.303  1.00  0.00
ATOM   2457  H   LEU D 182       2.637 -39.499 -46.929  1.00  0.00
ATOM   2458  H   LEU D 182       2.736 -37.701 -46.801  1.00  0.00
ATOM   2459  H   LEU D 182       2.081 -38.464 -48.300  1.00  0.00
ATOM   2460  N   PHE D 183       4.227 -35.490 -51.774  1.00 65.30
ATOM   2461  CA  PHE D 183       4.363 -34.164 -52.367  1.00 65.99
ATOM   2462  C   PHE D 183       3.416 -33.985 -53.544  1.00 66.02
ATOM   2463  O   PHE D 183       3.350 -34.836 -54.430  1.00 65.84
ATOM   2464  CB  PHE D 183       5.799 -33.906 -52.829  1.00 66.71
ATOM   2465  CG  PHE D 183       6.806 -33.877 -51.715  1.00 67.69
ATOM   2466  CD1 PHE D 183       8.142 -34.148 -51.968  1.00 68.56
ATOM   2467  CD2 PHE D 183       6.418 -33.590 -50.417  1.00 68.44
ATOM   2468  CE1 PHE D 183       9.075 -34.123 -50.948  1.00 68.86
ATOM   2469  CE2 PHE D 183       7.347 -33.567 -49.391  1.00 68.91
ATOM   2470  CZ  PHE D 183       8.677 -33.834 -49.658  1.00 67.78
ATOM   2471  H   PHE D 183       4.542 -36.317 -52.301  1.00  0.00
ATOM   2472  H   PHE D 183       4.105 -33.443 -51.592  1.00  0.00
ATOM   2473  H   PHE D 183       5.827 -32.930 -53.314  1.00  0.00
ATOM   2474  H   PHE D 183       6.082 -34.734 -53.479  1.00  0.00
ATOM   2475  H   PHE D 183       8.461 -34.384 -52.983  1.00  0.00
ATOM   2476  H   PHE D 183       5.370 -33.380 -50.201  1.00  0.00
ATOM   2477  H   PHE D 183      10.123 -34.331 -51.162  1.00  0.00
ATOM   2478  H   PHE D 183       7.030 -33.339 -48.373  1.00  0.00
ATOM   2479  H   PHE D 183       9.410 -33.816 -48.852  1.00  0.00
ATOM   2480  N   GLY D 184       2.688 -32.873 -53.548  1.00 66.71
ATOM   2481  CA  GLY D 184       1.831 -32.524 -54.675  1.00 67.85
ATOM   2482  C   GLY D 184       2.667 -32.249 -55.909  1.00 68.51
ATOM   2483  O   GLY D 184       3.895 -32.330 -55.862  1.00 68.76
ATOM   2484  H   GLY D 184       2.730 -32.242 -52.735  1.00  0.00
ATOM   2485  H   GLY D 184       1.289 -31.618 -54.405  1.00  0.00
ATOM   2486  H   GLY D 184       1.135 -33.343 -54.858  1.00  0.00
ATOM   2487  N   GLU D 185       2.010 -31.920 -57.017  1.00 69.06
ATOM   2488  CA  GLU D 185       2.718 -31.680 -58.271  1.00 69.45
ATOM   2489  C   GLU D 185       3.512 -30.376 -58.252  1.00 69.80
ATOM   2490  O   GLU D 185       4.676 -30.346 -58.650  1.00 69.97
ATOM   2491  CB  GLU D 185       1.751 -31.688 -59.458  1.00 69.37
ATOM   2492  CG  GLU D 185       2.440 -31.513 -60.804  1.00 68.42
ATOM   2493  CD  GLU D 185       1.461 -31.336 -61.946  1.00 67.33
ATOM   2494  OE1 GLU D 185       0.267 -31.648 -61.761  1.00 67.73
ATOM   2495  OE2 GLU D 185       1.887 -30.885 -63.029  1.00 67.08
ATOM   2496  H   GLU D 185       0.984 -31.833 -56.990  1.00  0.00
ATOM   2497  H   GLU D 185       3.430 -32.497 -58.386  1.00  0.00
ATOM   2498  H   GLU D 185       1.063 -30.852 -59.331  1.00  0.00
ATOM   2499  H   GLU D 185       1.257 -32.660 -59.472  1.00  0.00
ATOM   2500  H   GLU D 185       3.026 -32.410 -61.003  1.00  0.00
ATOM   2501  H   GLU D 185       3.052 -30.612 -60.751  1.00  0.00
ATOM   2502  N   ASP D 186       2.880 -29.301 -57.789  1.00 70.52
ATOM   2503  CA  ASP D 186       3.514 -27.984 -57.785  1.00 71.40
ATOM   2504  C   ASP D 186       4.746 -27.933 -56.882  1.00 71.94
ATOM   2505  O   ASP D 186       5.615 -27.077 -57.053  1.00 72.24
ATOM   2506  CB  ASP D 186       2.510 -26.896 -57.387  1.00 71.43
ATOM   2507  CG  ASP D 186       1.956 -27.091 -55.987  1.00 72.58
ATOM   2508  OD1 ASP D 186       2.264 -28.125 -55.357  1.00 74.41
ATOM   2509  OD2 ASP D 186       1.209 -26.207 -55.515  1.00 73.23
ATOM   2510  H   ASP D 186       1.922 -29.399 -57.425  1.00  0.00
ATOM   2511  H   ASP D 186       3.853 -27.794 -58.803  1.00  0.00
ATOM   2512  H   ASP D 186       1.674 -26.932 -58.085  1.00  0.00
ATOM   2513  H   ASP D 186       3.032 -25.939 -57.402  1.00  0.00
ATOM   2514  N   LEU D 187       4.818 -28.855 -55.927  1.00 72.15
ATOM   2515  CA  LEU D 187       5.950 -28.916 -55.010  1.00 72.00
ATOM   2516  C   LEU D 187       7.129 -29.660 -55.629  1.00 72.08
ATOM   2517  O   LEU D 187       8.287 -29.304 -55.405  1.00 72.49
ATOM   2518  CB  LEU D 187       5.544 -29.584 -53.695  1.00 72.06
ATOM   2519  CG  LEU D 187       6.646 -29.714 -52.640  1.00 71.53
ATOM   2520  CD1 LEU D 187       7.180 -28.344 -52.251  1.00 71.30
ATOM   2521  CD2 LEU D 187       6.137 -30.461 -51.418  1.00 71.84
ATOM   2522  H   LEU D 187       4.057 -29.542 -55.833  1.00  0.00
ATOM   2523  H   LEU D 187       6.262 -27.892 -54.807  1.00  0.00
ATOM   2524  H   LEU D 187       5.242 -30.600 -53.949  1.00  0.00
ATOM   2525  H   LEU D 187       4.772 -28.952 -53.256  1.00  0.00
ATOM   2526  H   LEU D 187       7.465 -30.289 -53.071  1.00  0.00
ATOM   2527  H   LEU D 187       7.956 -28.505 -51.502  1.00  0.00
ATOM   2528  H   LEU D 187       7.580 -27.889 -53.157  1.00  0.00
ATOM   2529  H   LEU D 187       6.340 -27.777 -51.849  1.00  0.00
ATOM   2530  H   LEU D 187       6.965 -30.518 -50.711  1.00  0.00
ATOM   2531  H   LEU D 187       5.302 -29.886 -51.018  1.00  0.00
ATOM   2532  H   LEU D 187       5.824 -31.449 -51.756  1.00  0.00
ATOM   2533  N   ARG D 188       6.830 -30.694 -56.408  1.00 71.64
ATOM   2534  CA  ARG D 188       7.873 -31.506 -57.022  1.00 71.47
ATOM   2535  C   ARG D 188       8.501 -30.813 -58.229  1.00 71.61
ATOM   2536  O   ARG D 188       9.633 -31.121 -58.604  1.00 71.69
ATOM   2537  CB  ARG D 188       7.328 -32.881 -57.418  1.00 71.59
ATOM   2538  CG  ARG D 188       6.655 -33.638 -56.281  1.00 71.23
ATOM   2539  CD  ARG D 188       6.325 -35.068 -56.683  1.00 73.00
ATOM   2540  NE  ARG D 188       5.659 -35.132 -57.981  1.00 75.95
ATOM   2541  CZ  ARG D 188       4.340 -35.115 -58.151  1.00 74.57
ATOM   2542  NH1 ARG D 188       3.532 -35.037 -57.103  1.00 75.10
ATOM   2543  NH2 ARG D 188       3.828 -35.177 -59.372  1.00 74.00
ATOM   2544  H   ARG D 188       5.842 -30.926 -56.581  1.00  0.00
ATOM   2545  H   ARG D 188       8.657 -31.640 -56.277  1.00  0.00
ATOM   2546  H   ARG D 188       8.174 -33.484 -57.749  1.00  0.00
ATOM   2547  H   ARG D 188       6.569 -32.717 -58.183  1.00  0.00
ATOM   2548  H   ARG D 188       5.726 -33.127 -56.027  1.00  0.00
ATOM   2549  H   ARG D 188       7.339 -33.667 -55.433  1.00  0.00
ATOM   2550  H   ARG D 188       5.667 -35.521 -55.941  1.00  0.00
ATOM   2551  H   ARG D 188       7.261 -35.616 -56.787  1.00  0.00
ATOM   2552  H   ARG D 188       6.251 -35.194 -58.822  1.00  0.00
ATOM   2553  H   ARG D 188       2.511 -35.024 -57.240  1.00  0.00
ATOM   2554  H   ARG D 188       3.925 -34.989 -56.152  1.00  0.00
ATOM   2555  H   ARG D 188       2.806 -35.164 -59.503  1.00  0.00
ATOM   2556  H   ARG D 188       4.452 -35.238 -60.189  1.00  0.00
ATOM   2557  N   LYS D 189       7.770 -29.881 -58.834  1.00 71.72
ATOM   2558  CA  LYS D 189       8.284 -29.152 -59.990  1.00 72.17
ATOM   2559  C   LYS D 189       9.382 -28.179 -59.575  1.00 72.42
ATOM   2560  O   LYS D 189      10.441 -28.119 -60.199  1.00 72.52
ATOM   2561  CB  LYS D 189       7.163 -28.410 -60.722  1.00 72.43
ATOM   2562  CG  LYS D 189       7.581 -27.866 -62.084  1.00 72.35
ATOM   2563  CD  LYS D 189       6.413 -27.252 -62.842  1.00 72.13
ATOM   2564  CE  LYS D 189       6.065 -25.870 -62.315  1.00 71.38
ATOM   2565  NZ  LYS D 189       5.021 -25.210 -63.149  1.00 68.51
ATOM   2566  H   LYS D 189       6.826 -29.670 -58.481  1.00  0.00
ATOM   2567  H   LYS D 189       8.711 -29.883 -60.677  1.00  0.00
ATOM   2568  H   LYS D 189       6.872 -27.560 -60.105  1.00  0.00
ATOM   2569  H   LYS D 189       6.355 -29.122 -60.891  1.00  0.00
ATOM   2570  H   LYS D 189       7.971 -28.694 -62.676  1.00  0.00
ATOM   2571  H   LYS D 189       8.326 -27.087 -61.923  1.00  0.00
ATOM   2572  H   LYS D 189       5.543 -27.897 -62.716  1.00  0.00
ATOM   2573  H   LYS D 189       6.696 -27.157 -63.890  1.00  0.00
ATOM   2574  H   LYS D 189       6.959 -25.247 -62.327  1.00  0.00
ATOM   2575  H   LYS D 189       5.663 -25.978 -61.308  1.00  0.00
ATOM   2576  H   LYS D 189       4.841 -24.286 -62.731  1.00  0.00
ATOM   2577  H   LYS D 189       5.403 -25.131 -64.103  1.00  0.00
ATOM   2578  H   LYS D 189       4.186 -25.813 -63.119  1.00  0.00
ATOM   2579  N   ARG D 190       9.122 -27.417 -58.517  1.00 72.85
ATOM   2580  CA  ARG D 190      10.112 -26.493 -57.978  1.00 73.09
ATOM   2581  C   ARG D 190      11.197 -27.242 -57.208  1.00 72.93
ATOM   2582  O   ARG D 190      12.360 -26.838 -57.199  1.00 72.56
ATOM   2583  CB  ARG D 190       9.441 -25.457 -57.072  1.00 73.18
ATOM   2584  CG  ARG D 190      10.407 -24.709 -56.171  1.00 74.76
ATOM   2585  CD  ARG D 190      11.576 -24.148 -56.963  1.00 78.73
ATOM   2586  NE  ARG D 190      12.608 -23.586 -56.097  1.00 79.95
ATOM   2587  CZ  ARG D 190      12.594 -22.341 -55.634  1.00 80.24
ATOM   2588  NH1 ARG D 190      11.597 -21.526 -55.951  1.00 81.11
ATOM   2589  NH2 ARG D 190      13.575 -21.909 -54.853  1.00 79.91
ATOM   2590  H   ARG D 190       8.198 -27.481 -58.067  1.00  0.00
ATOM   2591  H   ARG D 190      10.581 -25.976 -58.815  1.00  0.00
ATOM   2592  H   ARG D 190       8.740 -25.987 -56.427  1.00  0.00
ATOM   2593  H   ARG D 190       8.972 -24.716 -57.719  1.00  0.00
ATOM   2594  H   ARG D 190      10.794 -25.403 -55.425  1.00  0.00
ATOM   2595  H   ARG D 190       9.875 -23.881 -55.702  1.00  0.00
ATOM   2596  H   ARG D 190      11.227 -23.359 -57.630  1.00  0.00
ATOM   2597  H   ARG D 190      12.042 -24.970 -57.507  1.00  0.00
ATOM   2598  H   ARG D 190      13.396 -24.192 -55.828  1.00  0.00
ATOM   2599  H   ARG D 190      11.587 -20.561 -55.592  1.00  0.00
ATOM   2600  H   ARG D 190      10.833 -21.858 -56.556  1.00  0.00
ATOM   2601  H   ARG D 190      13.561 -20.943 -54.496  1.00  0.00
ATOM   2602  H   ARG D 190      14.351 -22.539 -54.604  1.00  0.00
ATOM   2603  N   LEU D 191      10.806 -28.337 -56.565  1.00 73.11
ATOM   2604  CA  LEU D 191      11.736 -29.148 -55.789  1.00 73.26
ATOM   2605  C   LEU D 191      11.440 -30.629 -55.987  1.00 73.56
ATOM   2606  O   LEU D 191      10.521 -31.171 -55.373  1.00 73.82
ATOM   2607  CB  LEU D 191      11.639 -28.788 -54.304  1.00 73.06
ATOM   2608  CG  LEU D 191      12.507 -29.584 -53.328  1.00 72.18
ATOM   2609  CD1 LEU D 191      13.985 -29.346 -53.602  1.00 72.38
ATOM   2610  CD2 LEU D 191      12.159 -29.218 -51.895  1.00 68.56
ATOM   2611  H   LEU D 191       9.817 -28.621 -56.616  1.00  0.00
ATOM   2612  H   LEU D 191      12.749 -28.944 -56.137  1.00  0.00
ATOM   2613  H   LEU D 191      10.608 -28.996 -54.017  1.00  0.00
ATOM   2614  H   LEU D 191      11.983 -27.757 -54.228  1.00  0.00
ATOM   2615  H   LEU D 191      12.305 -30.645 -53.473  1.00  0.00
ATOM   2616  H   LEU D 191      14.543 -29.938 -52.877  1.00  0.00
ATOM   2617  H   LEU D 191      14.176 -29.672 -54.624  1.00  0.00
ATOM   2618  H   LEU D 191      14.164 -28.278 -53.477  1.00  0.00
ATOM   2619  H   LEU D 191      12.805 -29.812 -51.249  1.00  0.00
ATOM   2620  H   LEU D 191      12.347 -28.150 -51.784  1.00  0.00
ATOM   2621  H   LEU D 191      11.106 -29.461 -51.751  1.00  0.00
ATOM   2622  N   ASP D 192      12.220 -31.285 -56.842  1.00 73.66
ATOM   2623  CA  ASP D 192      11.978 -32.691 -57.148  1.00 74.32
ATOM   2624  C   ASP D 192      12.633 -33.607 -56.122  1.00 74.31
ATOM   2625  O   ASP D 192      13.200 -33.145 -55.133  1.00 74.46
ATOM   2626  CB  ASP D 192      12.467 -33.041 -58.555  1.00 74.60
ATOM   2627  CG  ASP D 192      13.895 -33.550 -58.568  1.00 75.90
ATOM   2628  OD1 ASP D 192      14.632 -33.281 -57.596  1.00 77.98
ATOM   2629  OD2 ASP D 192      14.277 -34.223 -59.549  1.00 75.91
ATOM   2630  H   ASP D 192      13.005 -30.794 -57.294  1.00  0.00
ATOM   2631  H   ASP D 192      10.900 -32.848 -57.105  1.00  0.00
ATOM   2632  H   ASP D 192      12.428 -32.138 -59.165  1.00  0.00
ATOM   2633  H   ASP D 192      11.832 -33.838 -58.942  1.00  0.00
ATOM   2634  N   ALA D 193      12.554 -34.910 -56.373  1.00 74.38
ATOM   2635  CA  ALA D 193      13.085 -35.911 -55.455  1.00 74.17
ATOM   2636  C   ALA D 193      14.603 -35.830 -55.307  1.00 74.11
ATOM   2637  O   ALA D 193      15.132 -35.938 -54.199  1.00 74.51
ATOM   2638  CB  ALA D 193      12.669 -37.308 -55.899  1.00 73.89
ATOM   2639  H   ALA D 193      12.103 -35.223 -57.244  1.00  0.00
ATOM   2640  H   ALA D 193      12.660 -35.700 -54.474  1.00  0.00
ATOM   2641  H   ALA D 193      13.092 -38.010 -55.180  1.00  0.00
ATOM   2642  H   ALA D 193      11.579 -37.332 -55.896  1.00  0.00
ATOM   2643  H   ALA D 193      13.075 -37.459 -56.899  1.00  0.00
ATOM   2644  N   ARG D 194      15.300 -35.639 -56.422  1.00 73.31
ATOM   2645  CA  ARG D 194      16.759 -35.641 -56.410  1.00 73.02
ATOM   2646  C   ARG D 194      17.322 -34.413 -55.699  1.00 72.12
ATOM   2647  O   ARG D 194      18.361 -34.487 -55.043  1.00 70.99
ATOM   2648  CB  ARG D 194      17.315 -35.741 -57.832  1.00 73.00
ATOM   2649  CG  ARG D 194      18.635 -36.490 -57.917  1.00 75.34
ATOM   2650  CD  ARG D 194      19.167 -36.547 -59.340  1.00 79.20
ATOM   2651  NE  ARG D 194      19.677 -35.252 -59.776  1.00 82.10
ATOM   2652  CZ  ARG D 194      20.775 -34.683 -59.287  1.00 83.89
ATOM   2653  NH1 ARG D 194      21.473 -35.294 -58.339  1.00 82.85
ATOM   2654  NH2 ARG D 194      21.171 -33.502 -59.739  1.00 85.65
ATOM   2655  H   ARG D 194      14.802 -35.487 -57.310  1.00  0.00
ATOM   2656  H   ARG D 194      17.077 -36.520 -55.850  1.00  0.00
ATOM   2657  H   ARG D 194      17.490 -34.727 -58.192  1.00  0.00
ATOM   2658  H   ARG D 194      16.591 -36.296 -58.428  1.00  0.00
ATOM   2659  H   ARG D 194      18.470 -37.511 -57.574  1.00  0.00
ATOM   2660  H   ARG D 194      19.365 -35.965 -57.301  1.00  0.00
ATOM   2661  H   ARG D 194      18.375 -36.852 -60.025  1.00  0.00
ATOM   2662  H   ARG D 194      20.008 -37.239 -59.364  1.00  0.00
ATOM   2663  H   ARG D 194      19.155 -34.748 -60.507  1.00  0.00
ATOM   2664  H   ARG D 194      22.323 -34.853 -57.960  1.00  0.00
ATOM   2665  H   ARG D 194      21.165 -36.209 -57.981  1.00  0.00
ATOM   2666  H   ARG D 194      22.022 -33.064 -59.358  1.00  0.00
ATOM   2667  H   ARG D 194      20.628 -33.022 -60.471  1.00  0.00
ATOM   2668  N   GLN D 195      16.628 -33.287 -55.829  1.00 71.83
ATOM   2669  CA  GLN D 195      17.053 -32.050 -55.186  1.00 72.04
ATOM   2670  C   GLN D 195      16.799 -32.111 -53.683  1.00 71.46
ATOM   2671  O   GLN D 195      17.654 -31.723 -52.885  1.00 72.10
ATOM   2672  CB  GLN D 195      16.335 -30.845 -55.801  1.00 72.70
ATOM   2673  CG  GLN D 195      16.476 -30.736 -57.318  1.00 75.07
ATOM   2674  CD  GLN D 195      17.892 -30.402 -57.761  1.00 78.19
ATOM   2675  OE1 GLN D 195      18.571 -29.579 -57.146  1.00 80.92
ATOM   2676  NE2 GLN D 195      18.338 -31.034 -58.842  1.00 76.78
ATOM   2677  H   GLN D 195      15.769 -33.289 -56.398  1.00  0.00
ATOM   2678  H   GLN D 195      18.124 -31.932 -55.351  1.00  0.00
ATOM   2679  H   GLN D 195      16.783 -29.949 -55.372  1.00  0.00
ATOM   2680  H   GLN D 195      15.273 -30.962 -55.587  1.00  0.00
ATOM   2681  H   GLN D 195      15.823 -29.932 -57.659  1.00  0.00
ATOM   2682  H   GLN D 195      16.218 -31.705 -57.746  1.00  0.00
ATOM   2683  H   GLN D 195      19.289 -30.849 -59.191  1.00  0.00
ATOM   2684  H   GLN D 195      17.732 -31.708 -59.331  1.00  0.00
ATOM   2685  N   PHE D 196      15.624 -32.603 -53.301  1.00 70.02
ATOM   2686  CA  PHE D 196      15.282 -32.731 -51.889  1.00 68.76
ATOM   2687  C   PHE D 196      16.295 -33.607 -51.163  1.00 68.31
ATOM   2688  O   PHE D 196      16.791 -33.242 -50.098  1.00 69.81
ATOM   2689  CB  PHE D 196      13.873 -33.295 -51.707  1.00 68.21
ATOM   2690  CG  PHE D 196      13.429 -33.357 -50.272  1.00 68.44
ATOM   2691  CD1 PHE D 196      13.477 -34.548 -49.567  1.00 68.69
ATOM   2692  CD2 PHE D 196      12.974 -32.220 -49.624  1.00 67.00
ATOM   2693  CE1 PHE D 196      13.071 -34.604 -48.246  1.00 67.54
ATOM   2694  CE2 PHE D 196      12.567 -32.271 -48.303  1.00 63.27
ATOM   2695  CZ  PHE D 196      12.616 -33.463 -47.614  1.00 64.93
ATOM   2696  H   PHE D 196      14.943 -32.899 -54.015  1.00  0.00
ATOM   2697  H   PHE D 196      15.308 -31.732 -51.454  1.00  0.00
ATOM   2698  H   PHE D 196      13.862 -34.313 -52.096  1.00  0.00
ATOM   2699  H   PHE D 196      13.184 -32.624 -52.220  1.00  0.00
ATOM   2700  H   PHE D 196      13.839 -35.451 -50.058  1.00  0.00
ATOM   2701  H   PHE D 196      12.936 -31.273 -50.162  1.00  0.00
ATOM   2702  H   PHE D 196      13.110 -35.549 -47.703  1.00  0.00
ATOM   2703  H   PHE D 196      12.208 -31.369 -47.808  1.00  0.00
ATOM   2704  H   PHE D 196      12.297 -33.506 -46.573  1.00  0.00
ATOM   2705  N   ALA D 197      16.600 -34.764 -51.742  1.00 66.87
ATOM   2706  CA  ALA D 197      17.604 -35.653 -51.173  1.00 65.69
ATOM   2707  C   ALA D 197      18.838 -34.860 -50.756  1.00 65.46
ATOM   2708  O   ALA D 197      19.412 -35.099 -49.692  1.00 65.53
ATOM   2709  CB  ALA D 197      17.982 -36.731 -52.170  1.00 65.94
ATOM   2710  H   ALA D 197      16.117 -35.037 -52.610  1.00  0.00
ATOM   2711  H   ALA D 197      17.183 -36.132 -50.289  1.00  0.00
ATOM   2712  H   ALA D 197      18.731 -37.361 -51.690  1.00  0.00
ATOM   2713  H   ALA D 197      17.073 -37.286 -52.399  1.00  0.00
ATOM   2714  H   ALA D 197      18.381 -36.226 -53.050  1.00  0.00
ATOM   2715  N   GLN D 198      19.237 -33.915 -51.602  1.00 64.27
ATOM   2716  CA  GLN D 198      20.396 -33.070 -51.328  1.00 63.03
ATOM   2717  C   GLN D 198      20.202 -32.250 -50.058  1.00 61.20
ATOM   2718  O   GLN D 198      21.084 -32.200 -49.200  1.00 59.60
ATOM   2719  CB  GLN D 198      20.671 -32.140 -52.509  1.00 63.28
ATOM   2720  CG  GLN D 198      21.090 -32.854 -53.776  1.00 67.72
ATOM   2721  CD  GLN D 198      21.508 -31.892 -54.868  1.00 74.93
ATOM   2722  OE1 GLN D 198      21.410 -32.203 -56.056  1.00 77.80
ATOM   2723  NE2 GLN D 198      21.976 -30.712 -54.470  1.00 76.61
ATOM   2724  H   GLN D 198      18.713 -33.775 -52.477  1.00  0.00
ATOM   2725  H   GLN D 198      21.253 -33.727 -51.181  1.00  0.00
ATOM   2726  H   GLN D 198      21.491 -31.481 -52.225  1.00  0.00
ATOM   2727  H   GLN D 198      19.739 -31.622 -52.734  1.00  0.00
ATOM   2728  H   GLN D 198      20.236 -33.426 -54.139  1.00  0.00
ATOM   2729  H   GLN D 198      21.944 -33.488 -53.539  1.00  0.00
ATOM   2730  H   GLN D 198      22.276 -30.015 -55.167  1.00  0.00
ATOM   2731  H   GLN D 198      22.038 -30.495 -53.465  1.00  0.00
ATOM   2732  N   LEU D 199      19.047 -31.600 -49.949  1.00 59.03
ATOM   2733  CA  LEU D 199      18.720 -30.835 -48.758  1.00 58.10
ATOM   2734  C   LEU D 199      18.795 -31.725 -47.522  1.00 58.49
ATOM   2735  O   LEU D 199      19.366 -31.334 -46.502  1.00 57.87
ATOM   2736  CB  LEU D 199      17.327 -30.218 -48.882  1.00 57.90
ATOM   2737  CG  LEU D 199      17.139 -29.180 -49.988  1.00 55.99
ATOM   2738  CD1 LEU D 199      15.691 -28.720 -50.043  1.00 55.42
ATOM   2739  CD2 LEU D 199      18.073 -27.998 -49.777  1.00 53.41
ATOM   2740  H   LEU D 199      18.371 -31.640 -50.725  1.00  0.00
ATOM   2741  H   LEU D 199      19.447 -30.029 -48.655  1.00  0.00
ATOM   2742  H   LEU D 199      17.142 -29.696 -47.943  1.00  0.00
ATOM   2743  H   LEU D 199      16.652 -31.040 -49.121  1.00  0.00
ATOM   2744  H   LEU D 199      17.388 -29.643 -50.943  1.00  0.00
ATOM   2745  H   LEU D 199      15.620 -27.986 -50.845  1.00  0.00
ATOM   2746  H   LEU D 199      15.084 -29.602 -50.246  1.00  0.00
ATOM   2747  H   LEU D 199      15.458 -28.283 -49.072  1.00  0.00
ATOM   2748  H   LEU D 199      17.891 -27.299 -50.593  1.00  0.00
ATOM   2749  H   LEU D 199      17.824 -27.564 -48.808  1.00  0.00
ATOM   2750  H   LEU D 199      19.090 -28.388 -49.797  1.00  0.00
ATOM   2751  N   LEU D 200      18.224 -32.924 -47.625  1.00 58.86
ATOM   2752  CA  LEU D 200      18.235 -33.890 -46.528  1.00 59.20
ATOM   2753  C   LEU D 200      19.644 -34.207 -46.039  1.00 59.50
ATOM   2754  O   LEU D 200      19.950 -34.050 -44.859  1.00 60.03
ATOM   2755  CB  LEU D 200      17.533 -35.186 -46.939  1.00 59.67
ATOM   2756  CG  LEU D 200      16.039 -35.296 -46.644  1.00 60.68
ATOM   2757  CD1 LEU D 200      15.511 -36.646 -47.107  1.00 65.72
ATOM   2758  CD2 LEU D 200      15.774 -35.096 -45.161  1.00 59.67
ATOM   2759  H   LEU D 200      17.759 -33.179 -48.508  1.00  0.00
ATOM   2760  H   LEU D 200      17.695 -33.425 -45.704  1.00  0.00
ATOM   2761  H   LEU D 200      18.008 -35.978 -46.359  1.00  0.00
ATOM   2762  H   LEU D 200      17.623 -35.239 -48.024  1.00  0.00
ATOM   2763  H   LEU D 200      15.515 -34.513 -47.192  1.00  0.00
ATOM   2764  H   LEU D 200      14.447 -36.669 -46.873  1.00  0.00
ATOM   2765  H   LEU D 200      15.691 -36.708 -48.180  1.00  0.00
ATOM   2766  H   LEU D 200      16.063 -37.409 -46.559  1.00  0.00
ATOM   2767  H   LEU D 200      14.698 -35.185 -45.015  1.00  0.00
ATOM   2768  H   LEU D 200      16.321 -35.876 -44.632  1.00  0.00
ATOM   2769  H   LEU D 200      16.137 -34.101 -44.904  1.00  0.00
ATOM   2770  N   ALA D 201      20.498 -34.666 -46.948  1.00 59.75
ATOM   2771  CA  ALA D 201      21.865 -35.010 -46.586  1.00 59.70
ATOM   2772  C   ALA D 201      22.566 -33.828 -45.920  1.00 60.60
ATOM   2773  O   ALA D 201      23.279 -34.004 -44.932  1.00 62.53
ATOM   2774  CB  ALA D 201      22.637 -35.483 -47.807  1.00 58.90
ATOM   2775  H   ALA D 201      20.188 -34.780 -47.924  1.00  0.00
ATOM   2776  H   ALA D 201      21.833 -35.828 -45.866  1.00  0.00
ATOM   2777  H   ALA D 201      23.646 -35.724 -47.472  1.00  0.00
ATOM   2778  H   ALA D 201      22.118 -36.361 -48.192  1.00  0.00
ATOM   2779  H   ALA D 201      22.633 -34.662 -48.524  1.00  0.00
ATOM   2780  N   LYS D 202      22.360 -32.627 -46.457  1.00 60.44
ATOM   2781  CA  LYS D 202      22.957 -31.419 -45.881  1.00 60.46
ATOM   2782  C   LYS D 202      22.475 -31.193 -44.448  1.00 59.85
ATOM   2783  O   LYS D 202      23.228 -30.708 -43.600  1.00 57.21
ATOM   2784  CB  LYS D 202      22.652 -30.186 -46.742  1.00 61.03
ATOM   2785  CG  LYS D 202      23.635 -29.939 -47.883  1.00 60.51
ATOM   2786  CD  LYS D 202      23.127 -28.839 -48.811  1.00 61.67
ATOM   2787  CE  LYS D 202      24.184 -28.407 -49.819  1.00 63.78
ATOM   2788  NZ  LYS D 202      25.261 -27.579 -49.201  1.00 63.79
ATOM   2789  H   LYS D 202      21.768 -32.545 -47.296  1.00  0.00
ATOM   2790  H   LYS D 202      24.037 -31.568 -45.861  1.00  0.00
ATOM   2791  H   LYS D 202      22.706 -29.317 -46.086  1.00  0.00
ATOM   2792  H   LYS D 202      21.678 -30.355 -47.201  1.00  0.00
ATOM   2793  H   LYS D 202      23.744 -30.859 -48.457  1.00  0.00
ATOM   2794  H   LYS D 202      24.591 -29.628 -47.461  1.00  0.00
ATOM   2795  H   LYS D 202      22.863 -27.974 -48.203  1.00  0.00
ATOM   2796  H   LYS D 202      22.271 -29.228 -49.363  1.00  0.00
ATOM   2797  H   LYS D 202      23.706 -27.810 -50.595  1.00  0.00
ATOM   2798  H   LYS D 202      24.658 -29.306 -50.214  1.00  0.00
ATOM   2799  H   LYS D 202      25.923 -27.337 -49.952  1.00  0.00
ATOM   2800  H   LYS D 202      24.808 -26.743 -48.805  1.00  0.00
ATOM   2801  H   LYS D 202      25.704 -28.156 -48.472  1.00  0.00
ATOM   2802  N   MET D 203      21.219 -31.549 -44.188  1.00 58.88
ATOM   2803  CA  MET D 203      20.651 -31.448 -42.847  1.00 58.60
ATOM   2804  C   MET D 203      21.041 -32.648 -41.989  1.00 59.66
ATOM   2805  O   MET D 203      21.213 -32.521 -40.779  1.00 59.78
ATOM   2806  CB  MET D 203      19.127 -31.314 -42.906  1.00 56.98
ATOM   2807  CG  MET D 203      18.646 -30.044 -43.585  1.00 56.57
ATOM   2808  SD  MET D 203      16.872 -29.759 -43.427  1.00 56.69
ATOM   2809  CE  MET D 203      16.220 -31.088 -44.435  1.00 63.97
ATOM   2810  H   MET D 203      20.631 -31.906 -44.955  1.00  0.00
ATOM   2811  H   MET D 203      21.061 -30.550 -42.385  1.00  0.00
ATOM   2812  H   MET D 203      18.757 -31.293 -41.881  1.00  0.00
ATOM   2813  H   MET D 203      18.751 -32.151 -43.495  1.00  0.00
ATOM   2814  H   MET D 203      18.824 -30.294 -44.631  1.00  0.00
ATOM   2815  H   MET D 203      19.278 -29.239 -43.210  1.00  0.00
ATOM   2816  H   MET D 203      15.134 -31.006 -44.407  1.00  0.00
ATOM   2817  H   MET D 203      16.611 -30.945 -45.442  1.00  0.00
ATOM   2818  H   MET D 203      16.567 -32.022 -43.994  1.00  0.00
ATOM   2819  N   GLU D 204      21.182 -33.809 -42.622  1.00 61.91
ATOM   2820  CA  GLU D 204      21.568 -35.030 -41.919  1.00 63.49
ATOM   2821  C   GLU D 204      23.033 -35.016 -41.502  1.00 64.92
ATOM   2822  O   GLU D 204      23.451 -35.817 -40.663  1.00 66.02
ATOM   2823  CB  GLU D 204      21.311 -36.257 -42.791  1.00 62.43
ATOM   2824  CG  GLU D 204      19.857 -36.654 -42.900  1.00 65.66
ATOM   2825  CD  GLU D 204      19.680 -38.036 -43.500  1.00 67.38
ATOM   2826  OE1 GLU D 204      18.842 -38.800 -42.983  1.00 70.91
ATOM   2827  OE2 GLU D 204      20.384 -38.363 -44.480  1.00 66.89
ATOM   2828  H   GLU D 204      21.014 -33.848 -43.638  1.00  0.00
ATOM   2829  H   GLU D 204      20.956 -35.078 -41.018  1.00  0.00
ATOM   2830  H   GLU D 204      21.838 -37.097 -42.338  1.00  0.00
ATOM   2831  H   GLU D 204      21.642 -36.007 -43.799  1.00  0.00
ATOM   2832  H   GLU D 204      19.362 -35.936 -43.554  1.00  0.00
ATOM   2833  H   GLU D 204      19.433 -36.661 -41.896  1.00  0.00
ATOM   2834  N   SER D 205      23.809 -34.110 -42.092  1.00 65.02
ATOM   2835  CA  SER D 205      25.246 -34.057 -41.845  1.00 67.50
ATOM   2836  C   SER D 205      25.567 -33.484 -40.466  1.00 68.86
ATOM   2837  O   SER D 205      26.719 -33.501 -40.028  1.00 68.80
ATOM   2838  CB  SER D 205      25.947 -33.235 -42.928  1.00 67.39
ATOM   2839  OG  SER D 205      25.640 -31.856 -42.800  1.00 72.03
ATOM   2840  H   SER D 205      23.385 -33.430 -42.739  1.00  0.00
ATOM   2841  H   SER D 205      25.616 -35.082 -41.875  1.00  0.00
ATOM   2842  H   SER D 205      25.667 -33.560 -43.930  1.00  0.00
ATOM   2843  H   SER D 205      27.024 -33.312 -42.778  1.00  0.00
ATOM   2844  H   SER D 205      26.141 -31.365 -43.554  1.00  0.00
ATOM   2845  N   CYS D 206      24.544 -32.976 -39.787  1.00 69.56
ATOM   2846  CA  CYS D 206      24.731 -32.388 -38.470  1.00 70.92
ATOM   2847  C   CYS D 206      24.112 -33.251 -37.380  1.00 69.84
ATOM   2848  O   CYS D 206      24.005 -32.826 -36.229  1.00 71.48
ATOM   2849  CB  CYS D 206      24.142 -30.976 -38.419  1.00 72.64
ATOM   2850  SG  CYS D 206      24.629 -30.018 -36.955  1.00 82.02
ATOM   2851  H   CYS D 206      23.601 -32.999 -40.201  1.00  0.00
ATOM   2852  H   CYS D 206      25.804 -32.331 -38.288  1.00  0.00
ATOM   2853  H   CYS D 206      23.084 -31.205 -38.293  1.00  0.00
ATOM   2854  H   CYS D 206      24.388 -30.511 -39.373  1.00  0.00
ATOM   2855  H   CYS D 206      24.189 -29.124 -37.031  1.00  0.00
ATOM   2856  N   LEU D 207      23.705 -34.464 -37.747  1.00 68.43
ATOM   2857  CA  LEU D 207      23.140 -35.410 -36.789  1.00 65.14
ATOM   2858  C   LEU D 207      24.230 -36.268 -36.153  1.00 64.34
ATOM   2859  O   LEU D 207      24.692 -37.240 -36.747  1.00 65.41
ATOM   2860  CB  LEU D 207      22.100 -36.299 -37.467  1.00 65.07
ATOM   2861  CG  LEU D 207      20.763 -35.645 -37.809  1.00 63.48
ATOM   2862  CD1 LEU D 207      19.875 -36.619 -38.576  1.00 63.88
ATOM   2863  CD2 LEU D 207      20.071 -35.160 -36.545  1.00 59.99
ATOM   2864  H   LEU D 207      23.791 -34.743 -38.735  1.00  0.00
ATOM   2865  H   LEU D 207      22.655 -34.836 -36.000  1.00  0.00
ATOM   2866  H   LEU D 207      21.874 -37.094 -36.757  1.00  0.00
ATOM   2867  H   LEU D 207      22.538 -36.605 -38.417  1.00  0.00
ATOM   2868  H   LEU D 207      20.950 -34.781 -38.447  1.00  0.00
ATOM   2869  H   LEU D 207      18.942 -36.098 -38.790  1.00  0.00
ATOM   2870  H   LEU D 207      20.409 -36.886 -39.488  1.00  0.00
ATOM   2871  H   LEU D 207      19.718 -37.483 -37.931  1.00  0.00
ATOM   2872  H   LEU D 207      19.129 -34.706 -36.852  1.00  0.00
ATOM   2873  H   LEU D 207      19.913 -36.034 -35.913  1.00  0.00
ATOM   2874  H   LEU D 207      20.736 -34.435 -36.076  1.00  0.00
ATOM   2875  N   ILE D 208      24.635 -35.900 -34.942  1.00 63.30
ATOM   2876  CA  ILE D 208      25.704 -36.600 -34.239  1.00 61.88
ATOM   2877  C   ILE D 208      25.137 -37.350 -33.040  1.00 61.92
ATOM   2878  O   ILE D 208      24.952 -36.769 -31.971  1.00 61.26
ATOM   2879  CB  ILE D 208      26.791 -35.621 -33.766  1.00 62.03
ATOM   2880  CG1 ILE D 208      27.145 -34.641 -34.888  1.00 63.65
ATOM   2881  CG2 ILE D 208      28.025 -36.376 -33.295  1.00 60.33
ATOM   2882  CD1 ILE D 208      28.226 -33.641 -34.515  1.00 64.59
ATOM   2883  H   ILE D 208      24.180 -35.096 -34.486  1.00  0.00
ATOM   2884  H   ILE D 208      26.156 -37.308 -34.934  1.00  0.00
ATOM   2885  H   ILE D 208      26.403 -35.051 -32.921  1.00  0.00
ATOM   2886  H   ILE D 208      26.246 -34.072 -35.125  1.00  0.00
ATOM   2887  H   ILE D 208      27.530 -35.229 -35.722  1.00  0.00
ATOM   2888  H   ILE D 208      28.752 -35.630 -32.975  1.00  0.00
ATOM   2889  H   ILE D 208      27.712 -37.016 -32.470  1.00  0.00
ATOM   2890  H   ILE D 208      28.386 -36.957 -34.144  1.00  0.00
ATOM   2891  H   ILE D 208      28.387 -33.006 -35.386  1.00  0.00
ATOM   2892  H   ILE D 208      27.854 -33.073 -33.662  1.00  0.00
ATOM   2893  H   ILE D 208      29.117 -34.215 -34.262  1.00  0.00
ATOM   2894  N   PRO D 209      24.854 -38.651 -33.223  1.00 62.13
ATOM   2895  CA  PRO D 209      24.183 -39.480 -32.217  1.00 60.80
ATOM   2896  C   PRO D 209      24.912 -39.525 -30.874  1.00 59.05
ATOM   2897  O   PRO D 209      24.271 -39.592 -29.826  1.00 58.51
ATOM   2898  CB  PRO D 209      24.153 -40.867 -32.870  1.00 61.30
ATOM   2899  CG  PRO D 209      24.201 -40.585 -34.340  1.00 61.41
ATOM   2900  CD  PRO D 209      25.100 -39.391 -34.474  1.00 60.61
ATOM   2901  H   PRO D 209      23.199 -39.084 -31.966  1.00  0.00
ATOM   2902  H   PRO D 209      23.275 -41.450 -32.593  1.00  0.00
ATOM   2903  H   PRO D 209      24.996 -41.485 -32.559  1.00  0.00
ATOM   2904  H   PRO D 209      23.208 -40.392 -34.747  1.00  0.00
ATOM   2905  H   PRO D 209      24.574 -41.440 -34.904  1.00  0.00
ATOM   2906  H   PRO D 209      26.149 -39.662 -34.592  1.00  0.00
ATOM   2907  H   PRO D 209      24.901 -38.794 -35.364  1.00  0.00
ATOM   2908  N   ALA D 210      26.238 -39.484 -30.901  1.00 58.43
ATOM   2909  CA  ALA D 210      27.008 -39.461 -29.664  1.00 60.06
ATOM   2910  C   ALA D 210      26.637 -38.238 -28.818  1.00 61.93
ATOM   2911  O   ALA D 210      26.949 -38.172 -27.626  1.00 61.86
ATOM   2912  CB  ALA D 210      28.501 -39.481 -29.964  1.00 59.07
ATOM   2913  H   ALA D 210      26.729 -39.468 -31.806  1.00  0.00
ATOM   2914  H   ALA D 210      26.764 -40.355 -29.090  1.00  0.00
ATOM   2915  H   ALA D 210      29.019 -39.463 -29.005  1.00  0.00
ATOM   2916  H   ALA D 210      28.703 -40.399 -30.516  1.00  0.00
ATOM   2917  H   ALA D 210      28.718 -38.594 -30.559  1.00  0.00
ATOM   2918  N   ALA D 211      25.966 -37.276 -29.443  1.00 62.77
ATOM   2919  CA  ALA D 211      25.501 -36.084 -28.746  1.00 64.04
ATOM   2920  C   ALA D 211      24.579 -36.444 -27.583  1.00 64.95
ATOM   2921  O   ALA D 211      24.348 -35.631 -26.686  1.00 65.90
ATOM   2922  CB  ALA D 211      24.795 -35.146 -29.712  1.00 64.55
ATOM   2923  H   ALA D 211      25.769 -37.376 -30.449  1.00  0.00
ATOM   2924  H   ALA D 211      26.373 -35.575 -28.336  1.00  0.00
ATOM   2925  H   ALA D 211      24.472 -34.279 -29.136  1.00  0.00
ATOM   2926  H   ALA D 211      25.519 -34.875 -30.480  1.00  0.00
ATOM   2927  H   ALA D 211      23.949 -35.694 -30.128  1.00  0.00
ATOM   2928  N   VAL D 212      24.052 -37.663 -27.607  1.00 65.49
ATOM   2929  CA  VAL D 212      23.185 -38.140 -26.535  1.00 66.47
ATOM   2930  C   VAL D 212      23.972 -38.331 -25.247  1.00 66.20
ATOM   2931  O   VAL D 212      23.424 -38.217 -24.152  1.00 66.05
ATOM   2932  CB  VAL D 212      22.506 -39.473 -26.899  1.00 66.55
ATOM   2933  CG1 VAL D 212      21.790 -40.051 -25.686  1.00 66.91
ATOM   2934  CG2 VAL D 212      21.537 -39.277 -28.054  1.00 67.77
ATOM   2935  H   VAL D 212      24.260 -38.286 -28.401  1.00  0.00
ATOM   2936  H   VAL D 212      22.417 -37.379 -26.392  1.00  0.00
ATOM   2937  H   VAL D 212      23.273 -40.181 -27.214  1.00  0.00
ATOM   2938  H   VAL D 212      21.332 -40.988 -26.003  1.00  0.00
ATOM   2939  H   VAL D 212      22.545 -40.209 -24.916  1.00  0.00
ATOM   2940  H   VAL D 212      21.044 -39.319 -25.378  1.00  0.00
ATOM   2941  H   VAL D 212      21.091 -40.249 -28.264  1.00  0.00
ATOM   2942  H   VAL D 212      20.792 -38.552 -27.726  1.00  0.00
ATOM   2943  H   VAL D 212      22.118 -38.907 -28.899  1.00  0.00
ATOM   2944  N   PHE D 213      25.260 -38.630 -25.389  1.00 65.84
ATOM   2945  CA  PHE D 213      26.127 -38.851 -24.242  1.00 66.45
ATOM   2946  C   PHE D 213      27.076 -37.671 -24.085  1.00 66.70
ATOM   2947  O   PHE D 213      27.646 -37.447 -23.016  1.00 66.70
ATOM   2948  CB  PHE D 213      26.908 -40.157 -24.402  1.00 66.63
ATOM   2949  CG  PHE D 213      26.050 -41.332 -24.793  1.00 70.68
ATOM   2950  CD1 PHE D 213      26.233 -41.969 -26.010  1.00 70.73
ATOM   2951  CD2 PHE D 213      25.050 -41.790 -23.948  1.00 72.72
ATOM   2952  CE1 PHE D 213      25.443 -43.046 -26.373  1.00 73.99
ATOM   2953  CE2 PHE D 213      24.256 -42.865 -24.304  1.00 73.87
ATOM   2954  CZ  PHE D 213      24.453 -43.495 -25.518  1.00 75.19
ATOM   2955  H   PHE D 213      25.655 -38.707 -26.337  1.00  0.00
ATOM   2956  H   PHE D 213      25.515 -38.935 -23.344  1.00  0.00
ATOM   2957  H   PHE D 213      27.368 -40.395 -23.443  1.00  0.00
ATOM   2958  H   PHE D 213      27.626 -40.010 -25.209  1.00  0.00
ATOM   2959  H   PHE D 213      27.009 -41.617 -26.690  1.00  0.00
ATOM   2960  H   PHE D 213      24.888 -41.296 -22.990  1.00  0.00
ATOM   2961  H   PHE D 213      25.601 -43.540 -27.332  1.00  0.00
ATOM   2962  H   PHE D 213      23.476 -43.215 -23.628  1.00  0.00
ATOM   2963  H   PHE D 213      23.830 -44.343 -25.801  1.00  0.00
ATOM   2964  N   LEU D 214      27.157 -36.866 -25.129  1.00 66.56
ATOM   2965  CA  LEU D 214      27.964 -35.664 -25.120  1.00 64.80
ATOM   2966  C   LEU D 214      27.115 -34.532 -25.624  1.00 63.34
ATOM   2967  O   LEU D 214      27.282 -34.068 -26.724  1.00 63.76
ATOM   2968  CB  LEU D 214      29.165 -35.834 -26.028  1.00 64.76
ATOM   2969  CG  LEU D 214      29.985 -37.036 -25.611  1.00 66.12
ATOM   2970  CD1 LEU D 214      30.722 -36.736 -24.349  1.00 65.79
ATOM   2971  CD2 LEU D 214      29.037 -38.160 -25.372  1.00 69.07
ATOM   2972  H   LEU D 214      26.627 -37.102 -25.980  1.00  0.00
ATOM   2973  H   LEU D 214      28.318 -35.461 -24.109  1.00  0.00
ATOM   2974  H   LEU D 214      29.788 -34.942 -25.961  1.00  0.00
ATOM   2975  H   LEU D 214      28.816 -35.984 -27.050  1.00  0.00
ATOM   2976  H   LEU D 214      30.709 -37.291 -26.385  1.00  0.00
ATOM   2977  H   LEU D 214      31.293 -37.629 -24.094  1.00  0.00
ATOM   2978  H   LEU D 214      31.371 -35.884 -24.554  1.00  0.00
ATOM   2979  H   LEU D 214      29.974 -36.503 -23.591  1.00  0.00
ATOM   2980  H   LEU D 214      29.633 -39.022 -25.072  1.00  0.00
ATOM   2981  H   LEU D 214      28.358 -37.842 -24.580  1.00  0.00
ATOM   2982  H   LEU D 214      28.511 -38.338 -26.310  1.00  0.00
ATOM   2983  N   PRO D 215      26.221 -34.051 -24.801  1.00 61.85
ATOM   2984  CA  PRO D 215      25.324 -32.996 -25.234  1.00 61.34
ATOM   2985  C   PRO D 215      26.137 -31.787 -25.619  1.00 61.24
ATOM   2986  O   PRO D 215      25.745 -31.027 -26.470  1.00 62.51
ATOM   2987  CB  PRO D 215      24.498 -32.719 -23.994  1.00 60.20
ATOM   2988  CG  PRO D 215      25.216 -33.342 -22.900  1.00 61.07
ATOM   2989  CD  PRO D 215      25.910 -34.501 -23.448  1.00 61.41
ATOM   2990  H   PRO D 215      24.710 -33.254 -26.097  1.00  0.00
ATOM   2991  H   PRO D 215      23.477 -33.095 -24.065  1.00  0.00
ATOM   2992  H   PRO D 215      24.404 -31.649 -23.810  1.00  0.00
ATOM   2993  H   PRO D 215      24.524 -33.644 -22.114  1.00  0.00
ATOM   2994  H   PRO D 215      25.922 -32.641 -22.454  1.00  0.00
ATOM   2995  H   PRO D 215      26.790 -34.791 -22.874  1.00  0.00
ATOM   2996  H   PRO D 215      25.315 -35.414 -23.421  1.00  0.00
ATOM   2997  N   TRP D 216      27.274 -31.616 -24.986  1.00 60.77
ATOM   2998  CA  TRP D 216      28.120 -30.471 -25.232  1.00 60.90
ATOM   2999  C   TRP D 216      28.621 -30.379 -26.631  1.00 62.21
ATOM   3000  O   TRP D 216      28.874 -29.305 -27.133  1.00 63.75
ATOM   3001  CB  TRP D 216      29.308 -30.440 -24.286  1.00 60.25
ATOM   3002  CG  TRP D 216      30.145 -31.648 -24.210  1.00 54.68
ATOM   3003  CD1 TRP D 216      30.117 -32.573 -23.242  1.00 52.18
ATOM   3004  CD2 TRP D 216      31.186 -32.030 -25.095  1.00 52.94
ATOM   3005  NE1 TRP D 216      31.053 -33.526 -23.466  1.00 50.50
ATOM   3006  CE2 TRP D 216      31.727 -33.213 -24.608  1.00 50.80
ATOM   3007  CE3 TRP D 216      31.698 -31.496 -26.266  1.00 54.69
ATOM   3008  CZ2 TRP D 216      32.752 -33.870 -25.240  1.00 47.51
ATOM   3009  CZ3 TRP D 216      32.720 -32.151 -26.889  1.00 52.66
ATOM   3010  CH2 TRP D 216      33.235 -33.322 -26.379  1.00 46.49
ATOM   3011  H   TRP D 216      27.572 -32.318 -24.294  1.00  0.00
ATOM   3012  H   TRP D 216      27.475 -29.611 -25.055  1.00  0.00
ATOM   3013  H   TRP D 216      28.913 -30.293 -23.281  1.00  0.00
ATOM   3014  H   TRP D 216      29.976 -29.674 -24.679  1.00  0.00
ATOM   3015  H   TRP D 216      29.435 -32.561 -22.392  1.00  0.00
ATOM   3016  H   TRP D 216      31.226 -34.350 -22.872  1.00  0.00
ATOM   3017  H   TRP D 216      31.293 -30.573 -26.681  1.00  0.00
ATOM   3018  H   TRP D 216      33.161 -34.798 -24.840  1.00  0.00
ATOM   3019  H   TRP D 216      33.137 -31.740 -27.808  1.00  0.00
ATOM   3020  H   TRP D 216      34.050 -33.819 -26.905  1.00  0.00
ATOM   3021  N   ILE D 217      28.776 -31.506 -27.274  1.00 61.75
ATOM   3022  CA  ILE D 217      29.350 -31.484 -28.586  1.00 62.23
ATOM   3023  C   ILE D 217      28.447 -30.716 -29.501  1.00 62.55
ATOM   3024  O   ILE D 217      28.804 -30.388 -30.600  1.00 64.40
ATOM   3025  CB  ILE D 217      29.644 -32.870 -29.094  1.00 61.17
ATOM   3026  CG1 ILE D 217      29.071 -33.055 -30.467  1.00 60.05
ATOM   3027  CG2 ILE D 217      29.015 -33.884 -28.234  1.00 60.79
ATOM   3028  CD1 ILE D 217      29.202 -34.456 -30.893  1.00 61.93
ATOM   3029  H   ILE D 217      28.490 -32.397 -26.844  1.00  0.00
ATOM   3030  H   ILE D 217      30.315 -30.979 -28.547  1.00  0.00
ATOM   3031  H   ILE D 217      30.728 -32.986 -29.101  1.00  0.00
ATOM   3032  H   ILE D 217      29.599 -32.418 -31.176  1.00  0.00
ATOM   3033  H   ILE D 217      28.011 -32.803 -30.446  1.00  0.00
ATOM   3034  H   ILE D 217      29.265 -34.858 -28.654  1.00  0.00
ATOM   3035  H   ILE D 217      29.430 -33.756 -27.234  1.00  0.00
ATOM   3036  H   ILE D 217      27.941 -33.697 -28.254  1.00  0.00
ATOM   3037  H   ILE D 217      28.771 -34.527 -31.892  1.00  0.00
ATOM   3038  H   ILE D 217      30.266 -34.691 -30.894  1.00  0.00
ATOM   3039  H   ILE D 217      28.654 -35.061 -30.171  1.00  0.00
ATOM   3040  N   LEU D 218      27.248 -30.453 -29.043  1.00 61.81
ATOM   3041  CA  LEU D 218      26.283 -29.711 -29.849  1.00 61.56
ATOM   3042  C   LEU D 218      26.448 -28.199 -29.724  1.00 61.87
ATOM   3043  O   LEU D 218      25.672 -27.437 -30.300  1.00 61.46
ATOM   3044  CB  LEU D 218      24.853 -30.098 -29.470  1.00 60.67
ATOM   3045  CG  LEU D 218      24.283 -31.361 -30.119  1.00 61.60
ATOM   3046  CD1 LEU D 218      22.856 -31.611 -29.644  1.00 56.82
ATOM   3047  CD2 LEU D 218      24.341 -31.252 -31.638  1.00 57.09
ATOM   3048  H   LEU D 218      26.983 -30.774 -28.101  1.00  0.00
ATOM   3049  H   LEU D 218      26.478 -29.981 -30.887  1.00  0.00
ATOM   3050  H   LEU D 218      24.222 -29.277 -29.810  1.00  0.00
ATOM   3051  H   LEU D 218      24.871 -30.295 -28.398  1.00  0.00
ATOM   3052  H   LEU D 218      24.893 -32.212 -29.816  1.00  0.00
ATOM   3053  H   LEU D 218      22.510 -32.518 -30.139  1.00  0.00
ATOM   3054  H   LEU D 218      22.897 -31.731 -28.561  1.00  0.00
ATOM   3055  H   LEU D 218      22.267 -30.741 -29.934  1.00  0.00
ATOM   3056  H   LEU D 218      23.924 -32.175 -32.040  1.00  0.00
ATOM   3057  H   LEU D 218      23.746 -30.383 -31.918  1.00  0.00
ATOM   3058  H   LEU D 218      25.390 -31.129 -31.909  1.00  0.00
ATOM   3059  N   LYS D 219      27.457 -27.767 -28.973  1.00 62.35
ATOM   3060  CA  LYS D 219      27.645 -26.345 -28.700  1.00 62.21
ATOM   3061  C   LYS D 219      28.979 -25.834 -29.236  1.00 62.40
ATOM   3062  O   LYS D 219      29.278 -24.644 -29.147  1.00 65.24
ATOM   3063  CB  LYS D 219      27.530 -26.074 -27.198  1.00 60.94
ATOM   3064  CG  LYS D 219      26.334 -26.759 -26.546  1.00 64.49
ATOM   3065  CD  LYS D 219      26.340 -26.601 -25.031  1.00 71.55
ATOM   3066  CE  LYS D 219      25.745 -25.268 -24.597  1.00 72.09
ATOM   3067  NZ  LYS D 219      24.278 -25.208 -24.852  1.00 71.66
ATOM   3068  H   LYS D 219      28.119 -28.449 -28.576  1.00  0.00
ATOM   3069  H   LYS D 219      26.857 -25.802 -29.221  1.00  0.00
ATOM   3070  H   LYS D 219      27.405 -25.000 -27.065  1.00  0.00
ATOM   3071  H   LYS D 219      28.428 -26.469 -26.724  1.00  0.00
ATOM   3072  H   LYS D 219      26.383 -27.823 -26.777  1.00  0.00
ATOM   3073  H   LYS D 219      25.425 -26.297 -26.932  1.00  0.00
ATOM   3074  H   LYS D 219      27.373 -26.642 -24.687  1.00  0.00
ATOM   3075  H   LYS D 219      25.736 -27.401 -24.601  1.00  0.00
ATOM   3076  H   LYS D 219      26.223 -24.463 -25.155  1.00  0.00
ATOM   3077  H   LYS D 219      25.895 -25.160 -23.523  1.00  0.00
ATOM   3078  H   LYS D 219      23.955 -24.283 -24.534  1.00  0.00
ATOM   3079  H   LYS D 219      24.143 -25.333 -25.865  1.00  0.00
ATOM   3080  H   LYS D 219      23.847 -25.971 -24.311  1.00  0.00
ATOM   3081  N   LEU D 220      29.778 -26.737 -29.794  1.00 62.35
ATOM   3082  CA  LEU D 220      31.051 -26.361 -30.399  1.00 60.52
ATOM   3083  C   LEU D 220      30.805 -25.659 -31.725  1.00 59.38
ATOM   3084  O   LEU D 220      29.740 -25.808 -32.319  1.00 59.77
ATOM   3085  CB  LEU D 220      31.913 -27.602 -30.635  1.00 61.18
ATOM   3086  CG  LEU D 220      32.182 -28.501 -29.429  1.00 58.88
ATOM   3087  CD1 LEU D 220      32.783 -29.824 -29.881  1.00 56.49
ATOM   3088  CD2 LEU D 220      33.089 -27.796 -28.431  1.00 47.75
ATOM   3089  H   LEU D 220      29.492 -27.726 -29.799  1.00  0.00
ATOM   3090  H   LEU D 220      31.573 -25.687 -29.720  1.00  0.00
ATOM   3091  H   LEU D 220      32.888 -27.232 -30.953  1.00  0.00
ATOM   3092  H   LEU D 220      31.361 -28.217 -31.346  1.00  0.00
ATOM   3093  H   LEU D 220      31.236 -28.712 -28.930  1.00  0.00
ATOM   3094  H   LEU D 220      32.952 -30.420 -28.984  1.00  0.00
ATOM   3095  H   LEU D 220      32.059 -30.292 -30.548  1.00  0.00
ATOM   3096  H   LEU D 220      33.716 -29.591 -30.395  1.00  0.00
ATOM   3097  H   LEU D 220      33.243 -28.483 -27.599  1.00  0.00
ATOM   3098  H   LEU D 220      34.021 -27.573 -28.950  1.00  0.00
ATOM   3099  H   LEU D 220      32.573 -26.889 -28.117  1.00  0.00
ATOM   3100  N   PRO D 221      31.795 -24.892 -32.201  1.00 58.18
ATOM   3101  CA  PRO D 221      31.664 -24.239 -33.495  1.00 58.62
ATOM   3102  C   PRO D 221      31.846 -25.251 -34.620  1.00 58.64
ATOM   3103  O   PRO D 221      32.974 -25.575 -34.986  1.00 59.01
ATOM   3104  CB  PRO D 221      32.815 -23.230 -33.493  1.00 58.29
ATOM   3105  CG  PRO D 221      33.848 -23.850 -32.624  1.00 58.05
ATOM   3106  CD  PRO D 221      33.104 -24.640 -31.576  1.00 58.33
ATOM   3107  H   PRO D 221      30.688 -23.779 -33.650  1.00  0.00
ATOM   3108  H   PRO D 221      32.521 -22.243 -33.138  1.00  0.00
ATOM   3109  H   PRO D 221      33.205 -23.052 -34.495  1.00  0.00
ATOM   3110  H   PRO D 221      34.471 -23.082 -32.166  1.00  0.00
ATOM   3111  H   PRO D 221      34.519 -24.484 -33.204  1.00  0.00
ATOM   3112  H   PRO D 221      33.610 -25.569 -31.316  1.00  0.00
ATOM   3113  H   PRO D 221      33.018 -24.122 -30.621  1.00  0.00
ATOM   3114  N   LEU D 222      30.742 -25.754 -35.157  1.00 59.04
ATOM   3115  CA  LEU D 222      30.805 -26.772 -36.197  1.00 60.37
ATOM   3116  C   LEU D 222      30.231 -26.290 -37.519  1.00 61.86
ATOM   3117  O   LEU D 222      29.120 -25.763 -37.565  1.00 62.63
ATOM   3118  CB  LEU D 222      30.077 -28.041 -35.752  1.00 60.28
ATOM   3119  CG  LEU D 222      30.901 -29.057 -34.963  1.00 59.44
ATOM   3120  CD1 LEU D 222      31.514 -28.416 -33.728  1.00 58.07
ATOM   3121  CD2 LEU D 222      30.036 -30.248 -34.587  1.00 57.82
ATOM   3122  H   LEU D 222      29.824 -25.419 -34.833  1.00  0.00
ATOM   3123  H   LEU D 222      31.861 -26.991 -36.356  1.00  0.00
ATOM   3124  H   LEU D 222      29.766 -28.548 -36.665  1.00  0.00
ATOM   3125  H   LEU D 222      29.281 -27.714 -35.083  1.00  0.00
ATOM   3126  H   LEU D 222      31.719 -29.408 -35.593  1.00  0.00
ATOM   3127  H   LEU D 222      32.084 -29.191 -33.216  1.00  0.00
ATOM   3128  H   LEU D 222      32.154 -27.605 -34.075  1.00  0.00
ATOM   3129  H   LEU D 222      30.689 -28.049 -33.117  1.00  0.00
ATOM   3130  H   LEU D 222      30.669 -30.938 -34.029  1.00  0.00
ATOM   3131  H   LEU D 222      29.216 -29.867 -33.978  1.00  0.00
ATOM   3132  H   LEU D 222      29.678 -30.688 -35.518  1.00  0.00
ATOM   3133  N   PRO D 223      30.987 -26.484 -38.607  1.00 63.28
ATOM   3134  CA  PRO D 223      30.526 -26.143 -39.948  1.00 64.52
ATOM   3135  C   PRO D 223      29.238 -26.886 -40.289  1.00 65.38
ATOM   3136  O   PRO D 223      28.297 -26.287 -40.810  1.00 65.65
ATOM   3137  CB  PRO D 223      31.668 -26.628 -40.847  1.00 64.99
ATOM   3138  CG  PRO D 223      32.414 -27.629 -40.019  1.00 65.84
ATOM   3139  CD  PRO D 223      32.314 -27.119 -38.621  1.00 63.36
ATOM   3140  H   PRO D 223      30.304 -25.082 -40.060  1.00  0.00
ATOM   3141  H   PRO D 223      32.315 -25.816 -41.179  1.00  0.00
ATOM   3142  H   PRO D 223      31.295 -27.083 -41.764  1.00  0.00
ATOM   3143  H   PRO D 223      33.451 -27.733 -40.340  1.00  0.00
ATOM   3144  H   PRO D 223      31.991 -28.629 -40.114  1.00  0.00
ATOM   3145  H   PRO D 223      32.409 -27.905 -37.872  1.00  0.00
ATOM   3146  H   PRO D 223      33.117 -26.435 -38.348  1.00  0.00
ATOM   3147  N   GLN D 224      29.199 -28.180 -39.988  1.00 65.80
ATOM   3148  CA  GLN D 224      28.011 -28.979 -40.251  1.00 67.04
ATOM   3149  C   GLN D 224      26.753 -28.218 -39.856  1.00 68.03
ATOM   3150  O   GLN D 224      25.862 -28.001 -40.677  1.00 69.94
ATOM   3151  CB  GLN D 224      28.060 -30.308 -39.492  1.00 66.97
ATOM   3152  CG  GLN D 224      29.186 -31.234 -39.900  1.00 66.43
ATOM   3153  CD  GLN D 224      30.448 -30.990 -39.106  1.00 69.79
ATOM   3154  OE1 GLN D 224      30.755 -29.856 -38.742  1.00 71.61
ATOM   3155  NE2 GLN D 224      31.190 -32.058 -38.830  1.00 72.51
ATOM   3156  H   GLN D 224      30.024 -28.625 -39.561  1.00  0.00
ATOM   3157  H   GLN D 224      27.986 -29.186 -41.321  1.00  0.00
ATOM   3158  H   GLN D 224      27.128 -30.834 -39.699  1.00  0.00
ATOM   3159  H   GLN D 224      28.227 -30.066 -38.443  1.00  0.00
ATOM   3160  H   GLN D 224      29.409 -31.054 -40.952  1.00  0.00
ATOM   3161  H   GLN D 224      28.865 -32.259 -39.713  1.00  0.00
ATOM   3162  H   GLN D 224      32.062 -31.954 -38.292  1.00  0.00
ATOM   3163  H   GLN D 224      30.893 -32.989 -39.155  1.00  0.00
ATOM   3164  N   SER D 225      26.685 -27.817 -38.590  1.00 68.38
ATOM   3165  CA  SER D 225      25.503 -27.141 -38.060  1.00 67.49
ATOM   3166  C   SER D 225      25.204 -25.846 -38.810  1.00 66.32
ATOM   3167  O   SER D 225      24.100 -25.310 -38.723  1.00 65.35
ATOM   3168  CB  SER D 225      25.656 -26.880 -36.561  1.00 66.40
ATOM   3169  OG  SER D 225      26.899 -26.265 -36.280  1.00 70.37
ATOM   3170  H   SER D 225      27.487 -27.987 -37.966  1.00  0.00
ATOM   3171  H   SER D 225      24.652 -27.805 -38.210  1.00  0.00
ATOM   3172  H   SER D 225      25.583 -27.797 -35.977  1.00  0.00
ATOM   3173  H   SER D 225      24.896 -26.162 -36.254  1.00  0.00
ATOM   3174  H   SER D 225      26.939 -26.118 -35.261  1.00  0.00
ATOM   3175  N   TYR D 226      26.188 -25.348 -39.550  1.00 66.02
ATOM   3176  CA  TYR D 226      25.970 -24.189 -40.401  1.00 66.98
ATOM   3177  C   TYR D 226      25.328 -24.617 -41.716  1.00 65.59
ATOM   3178  O   TYR D 226      24.352 -24.016 -42.161  1.00 64.83
ATOM   3179  CB  TYR D 226      27.282 -23.442 -40.653  1.00 68.50
ATOM   3180  CG  TYR D 226      27.885 -22.834 -39.404  1.00 74.31
ATOM   3181  CD1 TYR D 226      27.328 -21.701 -38.819  1.00 77.64
ATOM   3182  CD2 TYR D 226      29.012 -23.389 -38.812  1.00 78.82
ATOM   3183  CE1 TYR D 226      27.876 -21.142 -37.678  1.00 80.27
ATOM   3184  CE2 TYR D 226      29.567 -22.836 -37.671  1.00 82.31
ATOM   3185  CZ  TYR D 226      28.996 -21.713 -37.108  1.00 83.40
ATOM   3186  OH  TYR D 226      29.546 -21.159 -35.974  1.00 86.55
ATOM   3187  H   TYR D 226      27.118 -25.789 -39.521  1.00  0.00
ATOM   3188  H   TYR D 226      25.292 -23.506 -39.889  1.00  0.00
ATOM   3189  H   TYR D 226      27.075 -22.626 -41.345  1.00  0.00
ATOM   3190  H   TYR D 226      28.002 -24.167 -41.034  1.00  0.00
ATOM   3191  H   TYR D 226      26.445 -21.246 -39.267  1.00  0.00
ATOM   3192  H   TYR D 226      29.467 -24.275 -39.254  1.00  0.00
ATOM   3193  H   TYR D 226      27.426 -20.255 -37.232  1.00  0.00
ATOM   3194  H   TYR D 226      30.451 -23.286 -37.219  1.00  0.00
ATOM   3195  H   TYR D 226      28.971 -20.340 -35.729  1.00  0.00
ATOM   3196  N   ARG D 227      25.874 -25.663 -42.329  1.00 65.33
ATOM   3197  CA  ARG D 227      25.292 -26.226 -43.545  1.00 65.80
ATOM   3198  C   ARG D 227      23.874 -26.744 -43.297  1.00 64.02
ATOM   3199  O   ARG D 227      23.056 -26.805 -44.217  1.00 64.37
ATOM   3200  CB  ARG D 227      26.160 -27.361 -44.097  1.00 67.01
ATOM   3201  CG  ARG D 227      27.504 -26.925 -44.664  1.00 73.95
ATOM   3202  CD  ARG D 227      27.979 -27.900 -45.737  1.00 84.50
ATOM   3203  NE  ARG D 227      27.786 -29.296 -45.346  1.00 90.05
ATOM   3204  CZ  ARG D 227      27.870 -30.327 -46.182  1.00 91.79
ATOM   3205  NH1 ARG D 227      28.141 -30.124 -47.465  1.00 93.00
ATOM   3206  NH2 ARG D 227      27.680 -31.562 -45.738  1.00 92.29
ATOM   3207  H   ARG D 227      26.727 -26.086 -41.937  1.00  0.00
ATOM   3208  H   ARG D 227      25.248 -25.422 -44.279  1.00  0.00
ATOM   3209  H   ARG D 227      25.606 -27.818 -44.917  1.00  0.00
ATOM   3210  H   ARG D 227      26.377 -28.026 -43.261  1.00  0.00
ATOM   3211  H   ARG D 227      28.236 -26.906 -43.856  1.00  0.00
ATOM   3212  H   ARG D 227      27.395 -25.936 -45.108  1.00  0.00
ATOM   3213  H   ARG D 227      29.041 -27.749 -45.930  1.00  0.00
ATOM   3214  H   ARG D 227      27.369 -27.744 -46.627  1.00  0.00
ATOM   3215  H   ARG D 227      27.571 -29.494 -44.358  1.00  0.00
ATOM   3216  H   ARG D 227      28.206 -30.924 -48.111  1.00  0.00
ATOM   3217  H   ARG D 227      28.287 -29.166 -47.815  1.00  0.00
ATOM   3218  H   ARG D 227      27.746 -32.359 -46.388  1.00  0.00
ATOM   3219  H   ARG D 227      27.467 -31.725 -44.743  1.00  0.00
ATOM   3220  N   CYS D 228      23.590 -27.124 -42.056  1.00 61.11
ATOM   3221  CA  CYS D 228      22.265 -27.615 -41.699  1.00 59.35
ATOM   3222  C   CYS D 228      21.246 -26.481 -41.576  1.00 60.18
ATOM   3223  O   CYS D 228      20.115 -26.605 -42.050  1.00 59.97
ATOM   3224  CB  CYS D 228      22.318 -28.419 -40.403  1.00 58.32
ATOM   3225  SG  CYS D 228      20.722 -29.109 -39.945  1.00 55.27
ATOM   3226  H   CYS D 228      24.321 -27.071 -41.332  1.00  0.00
ATOM   3227  H   CYS D 228      21.937 -28.267 -42.508  1.00  0.00
ATOM   3228  H   CYS D 228      22.549 -27.642 -39.674  1.00  0.00
ATOM   3229  H   CYS D 228      23.122 -29.147 -40.514  1.00  0.00
ATOM   3230  H   CYS D 228      20.855 -29.613 -39.092  1.00  0.00
ATOM   3231  N   ARG D 229      21.646 -25.386 -40.932  1.00 60.18
ATOM   3232  CA  ARG D 229      20.812 -24.191 -40.857  1.00 60.46
ATOM   3233  C   ARG D 229      20.450 -23.714 -42.257  1.00 59.24
ATOM   3234  O   ARG D 229      19.307 -23.338 -42.519  1.00 58.91
ATOM   3235  CB  ARG D 229      21.533 -23.066 -40.110  1.00 62.10
ATOM   3236  CG  ARG D 229      21.389 -23.097 -38.595  1.00 67.41
ATOM   3237  CD  ARG D 229      22.080 -21.888 -37.975  1.00 79.74
ATOM   3238  NE  ARG D 229      21.955 -21.848 -36.520  1.00 88.08
ATOM   3239  CZ  ARG D 229      22.887 -22.279 -35.674  1.00 92.49
ATOM   3240  NH1 ARG D 229      24.024 -22.788 -36.133  1.00 93.59
ATOM   3241  NH2 ARG D 229      22.683 -22.198 -34.366  1.00 94.99
ATOM   3242  H   ARG D 229      22.569 -25.383 -40.475  1.00  0.00
ATOM   3243  H   ARG D 229      19.904 -24.450 -40.312  1.00  0.00
ATOM   3244  H   ARG D 229      21.092 -22.128 -40.447  1.00  0.00
ATOM   3245  H   ARG D 229      22.596 -23.182 -40.321  1.00  0.00
ATOM   3246  H   ARG D 229      21.851 -24.007 -38.213  1.00  0.00
ATOM   3247  H   ARG D 229      20.330 -23.075 -38.337  1.00  0.00
ATOM   3248  H   ARG D 229      21.641 -20.972 -38.372  1.00  0.00
ATOM   3249  H   ARG D 229      23.146 -21.971 -38.184  1.00  0.00
ATOM   3250  H   ARG D 229      21.087 -21.460 -36.123  1.00  0.00
ATOM   3251  H   ARG D 229      24.743 -23.120 -35.474  1.00  0.00
ATOM   3252  H   ARG D 229      24.188 -22.851 -37.148  1.00  0.00
ATOM   3253  H   ARG D 229      23.404 -22.531 -33.711  1.00  0.00
ATOM   3254  H   ARG D 229      21.803 -21.802 -34.006  1.00  0.00
ATOM   3255  N   ASP D 230      21.434 -23.727 -43.153  1.00 57.61
ATOM   3256  CA  ASP D 230      21.222 -23.306 -44.533  1.00 57.61
ATOM   3257  C   ASP D 230      20.198 -24.185 -45.232  1.00 57.75
ATOM   3258  O   ASP D 230      19.117 -23.725 -45.602  1.00 58.02
ATOM   3259  CB  ASP D 230      22.537 -23.326 -45.313  1.00 57.40
ATOM   3260  CG  ASP D 230      23.401 -22.116 -45.027  1.00 60.32
ATOM   3261  OD1 ASP D 230      23.277 -21.541 -43.924  1.00 57.28
ATOM   3262  OD2 ASP D 230      24.203 -21.739 -45.908  1.00 66.44
ATOM   3263  H   ASP D 230      22.371 -24.043 -42.864  1.00  0.00
ATOM   3264  H   ASP D 230      20.838 -22.286 -44.506  1.00  0.00
ATOM   3265  H   ASP D 230      22.304 -23.328 -46.378  1.00  0.00
ATOM   3266  H   ASP D 230      23.097 -24.209 -45.005  1.00  0.00
ATOM   3267  N   ALA D 231      20.550 -25.455 -45.410  1.00 58.63
ATOM   3268  CA  ALA D 231      19.688 -26.413 -46.088  1.00 55.88
ATOM   3269  C   ALA D 231      18.249 -26.312 -45.601  1.00 55.52
ATOM   3270  O   ALA D 231      17.323 -26.204 -46.404  1.00 56.07
ATOM   3271  CB  ALA D 231      20.216 -27.817 -45.897  1.00 56.19
ATOM   3272  H   ALA D 231      21.464 -25.772 -45.056  1.00  0.00
ATOM   3273  H   ALA D 231      19.693 -26.175 -47.152  1.00  0.00
ATOM   3274  H   ALA D 231      19.536 -28.487 -46.422  1.00  0.00
ATOM   3275  H   ALA D 231      21.219 -27.841 -46.324  1.00  0.00
ATOM   3276  H   ALA D 231      20.227 -28.010 -44.824  1.00  0.00
ATOM   3277  N   ARG D 232      18.063 -26.345 -44.286  1.00 54.69
ATOM   3278  CA  ARG D 232      16.723 -26.263 -43.716  1.00 54.94
ATOM   3279  C   ARG D 232      16.057 -24.929 -44.038  1.00 54.72
ATOM   3280  O   ARG D 232      14.862 -24.875 -44.329  1.00 55.22
ATOM   3281  CB  ARG D 232      16.753 -26.486 -42.204  1.00 54.92
ATOM   3282  CG  ARG D 232      15.367 -26.616 -41.597  1.00 59.15
ATOM   3283  CD  ARG D 232      15.411 -26.991 -40.127  1.00 63.21
ATOM   3284  NE  ARG D 232      14.079 -27.334 -39.635  1.00 68.09
ATOM   3285  CZ  ARG D 232      13.122 -26.444 -39.394  1.00 69.92
ATOM   3286  NH1 ARG D 232      13.348 -25.155 -39.601  1.00 73.23
ATOM   3287  NH2 ARG D 232      11.939 -26.840 -38.948  1.00 69.40
ATOM   3288  H   ARG D 232      18.877 -26.430 -43.660  1.00  0.00
ATOM   3289  H   ARG D 232      16.131 -27.056 -44.173  1.00  0.00
ATOM   3290  H   ARG D 232      17.237 -25.624 -41.745  1.00  0.00
ATOM   3291  H   ARG D 232      17.282 -27.420 -42.016  1.00  0.00
ATOM   3292  H   ARG D 232      14.838 -27.406 -42.130  1.00  0.00
ATOM   3293  H   ARG D 232      14.870 -25.650 -41.683  1.00  0.00
ATOM   3294  H   ARG D 232      15.799 -26.161 -39.536  1.00  0.00
ATOM   3295  H   ARG D 232      16.035 -27.877 -40.011  1.00  0.00
ATOM   3296  H   ARG D 232      13.868 -28.328 -39.464  1.00  0.00
ATOM   3297  H   ARG D 232      12.606 -24.465 -39.414  1.00  0.00
ATOM   3298  H   ARG D 232      14.266 -24.842 -39.949  1.00  0.00
ATOM   3299  H   ARG D 232      11.200 -26.147 -38.763  1.00  0.00
ATOM   3300  H   ARG D 232      11.758 -27.841 -38.787  1.00  0.00
ATOM   3301  N   ALA D 233      16.836 -23.854 -43.985  1.00 54.86
ATOM   3302  CA  ALA D 233      16.323 -22.528 -44.298  1.00 53.81
ATOM   3303  C   ALA D 233      15.912 -22.444 -45.764  1.00 53.65
ATOM   3304  O   ALA D 233      14.939 -21.772 -46.108  1.00 53.88
ATOM   3305  CB  ALA D 233      17.357 -21.467 -43.972  1.00 53.58
ATOM   3306  H   ALA D 233      17.825 -23.961 -43.717  1.00  0.00
ATOM   3307  H   ALA D 233      15.440 -22.347 -43.684  1.00  0.00
ATOM   3308  H   ALA D 233      16.916 -20.503 -44.227  1.00  0.00
ATOM   3309  H   ALA D 233      17.570 -21.546 -42.906  1.00  0.00
ATOM   3310  H   ALA D 233      18.237 -21.683 -44.578  1.00  0.00
ATOM   3311  N   GLU D 234      16.657 -23.130 -46.624  1.00 52.99
ATOM   3312  CA  GLU D 234      16.345 -23.161 -48.048  1.00 53.08
ATOM   3313  C   GLU D 234      15.025 -23.886 -48.292  1.00 53.68
ATOM   3314  O   GLU D 234      14.201 -23.442 -49.094  1.00 54.39
ATOM   3315  CB  GLU D 234      17.471 -23.835 -48.836  1.00 52.70
ATOM   3316  CG  GLU D 234      17.248 -23.857 -50.343  1.00 51.73
ATOM   3317  CD  GLU D 234      18.453 -24.380 -51.107  1.00 53.31
ATOM   3318  OE1 GLU D 234      19.475 -24.702 -50.466  1.00 55.78
ATOM   3319  OE2 GLU D 234      18.379 -24.469 -52.351  1.00 51.09
ATOM   3320  H   GLU D 234      17.474 -23.652 -46.277  1.00  0.00
ATOM   3321  H   GLU D 234      16.248 -22.132 -48.395  1.00  0.00
ATOM   3322  H   GLU D 234      17.527 -24.871 -48.503  1.00  0.00
ATOM   3323  H   GLU D 234      18.379 -23.260 -48.656  1.00  0.00
ATOM   3324  H   GLU D 234      17.062 -22.834 -50.671  1.00  0.00
ATOM   3325  H   GLU D 234      16.410 -24.523 -50.547  1.00  0.00
ATOM   3326  N   LEU D 235      14.829 -25.001 -47.596  1.00 52.33
ATOM   3327  CA  LEU D 235      13.596 -25.765 -47.716  1.00 51.40
ATOM   3328  C   LEU D 235      12.402 -24.920 -47.291  1.00 51.37
ATOM   3329  O   LEU D 235      11.433 -24.780 -48.036  1.00 51.06
ATOM   3330  CB  LEU D 235      13.665 -27.037 -46.867  1.00 51.16
ATOM   3331  CG  LEU D 235      12.431 -27.941 -46.915  1.00 48.96
ATOM   3332  CD1 LEU D 235      12.271 -28.547 -48.298  1.00 45.03
ATOM   3333  CD2 LEU D 235      12.513 -29.029 -45.860  1.00 49.38
ATOM   3334  H   LEU D 235      15.566 -25.332 -46.957  1.00  0.00
ATOM   3335  H   LEU D 235      13.472 -26.049 -48.761  1.00  0.00
ATOM   3336  H   LEU D 235      13.766 -26.710 -45.832  1.00  0.00
ATOM   3337  H   LEU D 235      14.492 -27.626 -47.263  1.00  0.00
ATOM   3338  H   LEU D 235      11.554 -27.331 -46.701  1.00  0.00
ATOM   3339  H   LEU D 235      11.381 -29.176 -48.269  1.00  0.00
ATOM   3340  H   LEU D 235      12.159 -27.719 -48.998  1.00  0.00
ATOM   3341  H   LEU D 235      13.172 -29.128 -48.498  1.00  0.00
ATOM   3342  H   LEU D 235      11.608 -29.630 -45.951  1.00  0.00
ATOM   3343  H   LEU D 235      13.410 -29.611 -46.072  1.00  0.00
ATOM   3344  H   LEU D 235      12.572 -28.531 -44.892  1.00  0.00
ATOM   3345  N   GLN D 236      12.481 -24.357 -46.089  1.00 52.02
ATOM   3346  CA  GLN D 236      11.397 -23.543 -45.547  1.00 52.64
ATOM   3347  C   GLN D 236      11.050 -22.378 -46.475  1.00 52.68
ATOM   3348  O   GLN D 236       9.893 -21.964 -46.556  1.00 51.56
ATOM   3349  CB  GLN D 236      11.759 -23.029 -44.150  1.00 52.37
ATOM   3350  CG  GLN D 236      10.641 -22.263 -43.463  1.00 54.62
ATOM   3351  CD  GLN D 236      11.044 -21.722 -42.103  1.00 57.14
ATOM   3352  OE1 GLN D 236      11.956 -22.241 -41.456  1.00 58.41
ATOM   3353  NE2 GLN D 236      10.359 -20.672 -41.660  1.00 52.03
ATOM   3354  H   GLN D 236      13.331 -24.499 -45.525  1.00  0.00
ATOM   3355  H   GLN D 236      10.514 -24.177 -45.469  1.00  0.00
ATOM   3356  H   GLN D 236      12.600 -22.344 -44.259  1.00  0.00
ATOM   3357  H   GLN D 236      11.973 -23.900 -43.531  1.00  0.00
ATOM   3358  H   GLN D 236       9.808 -22.950 -43.314  1.00  0.00
ATOM   3359  H   GLN D 236      10.382 -21.413 -44.095  1.00  0.00
ATOM   3360  H   GLN D 236      10.585 -20.259 -40.744  1.00  0.00
ATOM   3361  H   GLN D 236       9.602 -20.272 -42.233  1.00  0.00
ATOM   3362  N   ASP D 237      12.056 -21.854 -47.170  1.00 52.85
ATOM   3363  CA  ASP D 237      11.836 -20.794 -48.148  1.00 53.81
ATOM   3364  C   ASP D 237      10.950 -21.288 -49.284  1.00 53.63
ATOM   3365  O   ASP D 237       9.931 -20.675 -49.603  1.00 54.09
ATOM   3366  CB  ASP D 237      13.166 -20.284 -48.706  1.00 54.52
ATOM   3367  CG  ASP D 237      13.816 -19.247 -47.811  1.00 57.27
ATOM   3368  OD1 ASP D 237      13.558 -19.264 -46.588  1.00 62.95
ATOM   3369  OD2 ASP D 237      14.587 -18.414 -48.334  1.00 59.30
ATOM   3370  H   ASP D 237      13.012 -22.205 -47.014  1.00  0.00
ATOM   3371  H   ASP D 237      11.333 -19.970 -47.642  1.00  0.00
ATOM   3372  H   ASP D 237      12.975 -19.819 -49.673  1.00  0.00
ATOM   3373  H   ASP D 237      13.848 -21.132 -48.775  1.00  0.00
ATOM   3374  N   ILE D 238      11.346 -22.400 -49.892  1.00 53.45
ATOM   3375  CA  ILE D 238      10.560 -23.012 -50.953  1.00 52.74
ATOM   3376  C   ILE D 238       9.127 -23.229 -50.482  1.00 53.14
ATOM   3377  O   ILE D 238       8.181 -22.743 -51.098  1.00 52.44
ATOM   3378  CB  ILE D 238      11.161 -24.362 -51.392  1.00 52.39
ATOM   3379  CG1 ILE D 238      12.580 -24.162 -51.930  1.00 51.77
ATOM   3380  CG2 ILE D 238      10.279 -25.025 -52.436  1.00 51.12
ATOM   3381  CD1 ILE D 238      13.273 -25.443 -52.328  1.00 54.12
ATOM   3382  H   ILE D 238      12.232 -22.841 -49.605  1.00  0.00
ATOM   3383  H   ILE D 238      10.572 -22.335 -51.807  1.00  0.00
ATOM   3384  H   ILE D 238      11.211 -25.019 -50.523  1.00  0.00
ATOM   3385  H   ILE D 238      13.175 -23.705 -51.139  1.00  0.00
ATOM   3386  H   ILE D 238      12.501 -23.556 -52.833  1.00  0.00
ATOM   3387  H   ILE D 238      10.755 -25.968 -52.703  1.00  0.00
ATOM   3388  H   ILE D 238       9.303 -25.180 -51.977  1.00  0.00
ATOM   3389  H   ILE D 238      10.224 -24.344 -53.285  1.00  0.00
ATOM   3390  H   ILE D 238      14.264 -25.170 -52.691  1.00  0.00
ATOM   3391  H   ILE D 238      13.326 -26.067 -51.436  1.00  0.00
ATOM   3392  H   ILE D 238      12.668 -25.903 -53.109  1.00  0.00
ATOM   3393  N   LEU D 239       8.977 -23.957 -49.380  1.00 54.27
ATOM   3394  CA  LEU D 239       7.664 -24.217 -48.808  1.00 54.97
ATOM   3395  C   LEU D 239       6.857 -22.929 -48.709  1.00 55.91
ATOM   3396  O   LEU D 239       5.721 -22.861 -49.175  1.00 56.27
ATOM   3397  CB  LEU D 239       7.797 -24.860 -47.428  1.00 54.68
ATOM   3398  CG  LEU D 239       8.481 -26.226 -47.374  1.00 54.80
ATOM   3399  CD1 LEU D 239       8.806 -26.600 -45.936  1.00 55.65
ATOM   3400  CD2 LEU D 239       7.617 -27.294 -48.032  1.00 53.29
ATOM   3401  H   LEU D 239       9.811 -24.347 -48.919  1.00  0.00
ATOM   3402  H   LEU D 239       7.138 -24.908 -49.467  1.00  0.00
ATOM   3403  H   LEU D 239       6.780 -25.018 -47.070  1.00  0.00
ATOM   3404  H   LEU D 239       8.421 -24.187 -46.840  1.00  0.00
ATOM   3405  H   LEU D 239       9.415 -26.164 -47.932  1.00  0.00
ATOM   3406  H   LEU D 239       9.289 -27.577 -45.962  1.00  0.00
ATOM   3407  H   LEU D 239       9.472 -25.829 -45.549  1.00  0.00
ATOM   3408  H   LEU D 239       7.861 -26.629 -45.393  1.00  0.00
ATOM   3409  H   LEU D 239       8.162 -28.235 -47.958  1.00  0.00
ATOM   3410  H   LEU D 239       6.676 -27.326 -47.482  1.00  0.00
ATOM   3411  H   LEU D 239       7.470 -26.991 -49.069  1.00  0.00
ATOM   3412  N   SER D 240       7.451 -21.906 -48.100  1.00 57.30
ATOM   3413  CA  SER D 240       6.788 -20.614 -47.963  1.00 57.60
ATOM   3414  C   SER D 240       6.374 -20.097 -49.331  1.00 58.26
ATOM   3415  O   SER D 240       5.243 -19.650 -49.521  1.00 58.58
ATOM   3416  CB  SER D 240       7.712 -19.598 -47.290  1.00 57.49
ATOM   3417  OG  SER D 240       8.645 -19.066 -48.216  1.00 55.87
ATOM   3418  H   SER D 240       8.399 -22.029 -47.717  1.00  0.00
ATOM   3419  H   SER D 240       5.904 -20.747 -47.340  1.00  0.00
ATOM   3420  H   SER D 240       8.263 -20.038 -46.458  1.00  0.00
ATOM   3421  H   SER D 240       7.111 -18.751 -46.958  1.00  0.00
ATOM   3422  H   SER D 240       9.231 -18.394 -47.701  1.00  0.00
ATOM   3423  N   GLU D 241       7.298 -20.171 -50.284  1.00 59.19
ATOM   3424  CA  GLU D 241       7.067 -19.658 -51.631  1.00 60.25
ATOM   3425  C   GLU D 241       6.099 -20.522 -52.435  1.00 60.13
ATOM   3426  O   GLU D 241       5.661 -20.131 -53.515  1.00 60.67
ATOM   3427  CB  GLU D 241       8.396 -19.494 -52.375  1.00 60.53
ATOM   3428  CG  GLU D 241       9.283 -18.397 -51.797  1.00 64.44
ATOM   3429  CD  GLU D 241      10.705 -18.440 -52.325  1.00 67.42
ATOM   3430  OE1 GLU D 241      11.107 -19.487 -52.875  1.00 69.27
ATOM   3431  OE2 GLU D 241      11.423 -17.427 -52.181  1.00 67.38
ATOM   3432  H   GLU D 241       8.206 -20.604 -50.065  1.00  0.00
ATOM   3433  H   GLU D 241       6.595 -18.681 -51.523  1.00  0.00
ATOM   3434  H   GLU D 241       8.168 -19.223 -53.406  1.00  0.00
ATOM   3435  H   GLU D 241       8.941 -20.434 -52.284  1.00  0.00
ATOM   3436  H   GLU D 241       9.327 -18.537 -50.717  1.00  0.00
ATOM   3437  H   GLU D 241       8.855 -17.438 -52.088  1.00  0.00
ATOM   3438  N   ILE D 242       5.769 -21.695 -51.905  1.00 60.51
ATOM   3439  CA  ILE D 242       4.752 -22.548 -52.511  1.00 60.76
ATOM   3440  C   ILE D 242       3.403 -22.335 -51.832  1.00 61.35
ATOM   3441  O   ILE D 242       2.357 -22.384 -52.478  1.00 61.47
ATOM   3442  CB  ILE D 242       5.134 -24.039 -52.446  1.00 60.72
ATOM   3443  CG1 ILE D 242       6.068 -24.394 -53.603  1.00 60.73
ATOM   3444  CG2 ILE D 242       3.890 -24.912 -52.499  1.00 60.26
ATOM   3445  CD1 ILE D 242       5.473 -24.126 -54.971  1.00 58.92
ATOM   3446  H   ILE D 242       6.242 -22.010 -51.046  1.00  0.00
ATOM   3447  H   ILE D 242       4.682 -22.265 -53.561  1.00  0.00
ATOM   3448  H   ILE D 242       5.649 -24.222 -51.503  1.00  0.00
ATOM   3449  H   ILE D 242       6.280 -25.462 -53.543  1.00  0.00
ATOM   3450  H   ILE D 242       6.954 -23.765 -53.511  1.00  0.00
ATOM   3451  H   ILE D 242       4.225 -25.948 -52.450  1.00  0.00
ATOM   3452  H   ILE D 242       3.275 -24.643 -51.640  1.00  0.00
ATOM   3453  H   ILE D 242       3.387 -24.693 -53.441  1.00  0.00
ATOM   3454  H   ILE D 242       6.223 -24.415 -55.707  1.00  0.00
ATOM   3455  H   ILE D 242       4.572 -24.734 -55.051  1.00  0.00
ATOM   3456  H   ILE D 242       5.249 -23.060 -55.018  1.00  0.00
ATOM   3457  N   ILE D 243       3.436 -22.097 -50.524  1.00 62.02
ATOM   3458  CA  ILE D 243       2.227 -21.797 -49.772  1.00 62.98
ATOM   3459  C   ILE D 243       1.641 -20.478 -50.252  1.00 64.21
ATOM   3460  O   ILE D 243       0.443 -20.378 -50.518  1.00 64.74
ATOM   3461  CB  ILE D 243       2.510 -21.687 -48.264  1.00 63.00
ATOM   3462  CG1 ILE D 243       3.140 -22.979 -47.739  1.00 64.12
ATOM   3463  CG2 ILE D 243       1.231 -21.357 -47.506  1.00 62.55
ATOM   3464  CD1 ILE D 243       3.598 -22.897 -46.295  1.00 61.99
ATOM   3465  H   ILE D 243       4.340 -22.126 -50.031  1.00  0.00
ATOM   3466  H   ILE D 243       1.525 -22.614 -49.937  1.00  0.00
ATOM   3467  H   ILE D 243       3.220 -20.876 -48.102  1.00  0.00
ATOM   3468  H   ILE D 243       4.020 -23.189 -48.347  1.00  0.00
ATOM   3469  H   ILE D 243       2.376 -23.755 -47.786  1.00  0.00
ATOM   3470  H   ILE D 243       1.494 -21.292 -46.450  1.00  0.00
ATOM   3471  H   ILE D 243       0.868 -20.404 -47.892  1.00  0.00
ATOM   3472  H   ILE D 243       0.528 -22.167 -47.700  1.00  0.00
ATOM   3473  H   ILE D 243       4.024 -23.867 -46.040  1.00  0.00
ATOM   3474  H   ILE D 243       4.341 -22.101 -46.241  1.00  0.00
ATOM   3475  H   ILE D 243       2.717 -22.671 -45.694  1.00  0.00
ATOM   3476  N   ILE D 244       2.498 -19.468 -50.360  1.00 65.46
ATOM   3477  CA  ILE D 244       2.083 -18.147 -50.813  1.00 66.41
ATOM   3478  C   ILE D 244       1.619 -18.193 -52.267  1.00 66.60
ATOM   3479  O   ILE D 244       0.778 -17.397 -52.687  1.00 66.69
ATOM   3480  CB  ILE D 244       3.221 -17.118 -50.663  1.00 66.70
ATOM   3481  CG1 ILE D 244       3.778 -17.148 -49.237  1.00 67.68
ATOM   3482  CG2 ILE D 244       2.733 -15.720 -51.024  1.00 67.90
ATOM   3483  CD1 ILE D 244       4.990 -16.264 -49.031  1.00 70.48
ATOM   3484  H   ILE D 244       3.486 -19.624 -50.116  1.00  0.00
ATOM   3485  H   ILE D 244       1.250 -17.835 -50.183  1.00  0.00
ATOM   3486  H   ILE D 244       4.023 -17.384 -51.352  1.00  0.00
ATOM   3487  H   ILE D 244       4.084 -18.172 -49.021  1.00  0.00
ATOM   3488  H   ILE D 244       2.997 -16.771 -48.577  1.00  0.00
ATOM   3489  H   ILE D 244       3.579 -15.045 -50.898  1.00  0.00
ATOM   3490  H   ILE D 244       2.395 -15.758 -52.060  1.00  0.00
ATOM   3491  H   ILE D 244       1.918 -15.481 -50.341  1.00  0.00
ATOM   3492  H   ILE D 244       5.289 -16.371 -47.988  1.00  0.00
ATOM   3493  H   ILE D 244       5.763 -16.619 -49.713  1.00  0.00
ATOM   3494  H   ILE D 244       4.683 -15.244 -49.262  1.00  0.00
ATOM   3495  N   ALA D 245       2.170 -19.133 -53.029  1.00 66.80
ATOM   3496  CA  ALA D 245       1.763 -19.333 -54.415  1.00 66.85
ATOM   3497  C   ALA D 245       0.393 -20.000 -54.478  1.00 67.09
ATOM   3498  O   ALA D 245      -0.422 -19.681 -55.343  1.00 66.87
ATOM   3499  CB  ALA D 245       2.796 -20.162 -55.160  1.00 66.66
ATOM   3500  H   ALA D 245       2.904 -19.736 -52.630  1.00  0.00
ATOM   3501  H   ALA D 245       1.693 -18.358 -54.898  1.00  0.00
ATOM   3502  H   ALA D 245       2.436 -20.275 -56.183  1.00  0.00
ATOM   3503  H   ALA D 245       3.736 -19.611 -55.120  1.00  0.00
ATOM   3504  H   ALA D 245       2.866 -21.121 -54.646  1.00  0.00
ATOM   3505  N   ARG D 246       0.147 -20.927 -53.557  1.00 67.77
ATOM   3506  CA  ARG D 246      -1.151 -21.587 -53.460  1.00 68.18
ATOM   3507  C   ARG D 246      -2.219 -20.613 -52.977  1.00 68.80
ATOM   3508  O   ARG D 246      -3.371 -20.680 -53.404  1.00 68.91
ATOM   3509  CB  ARG D 246      -1.082 -22.791 -52.518  1.00 67.64
ATOM   3510  CG  ARG D 246      -0.330 -23.983 -53.080  1.00 67.58
ATOM   3511  CD  ARG D 246      -0.395 -25.167 -52.130  1.00 67.47
ATOM   3512  NE  ARG D 246       0.331 -26.325 -52.645  1.00 68.63
ATOM   3513  CZ  ARG D 246       0.470 -27.473 -51.990  1.00 68.98
ATOM   3514  NH1 ARG D 246      -0.070 -27.623 -50.786  1.00 68.53
ATOM   3515  NH2 ARG D 246       1.148 -28.473 -52.537  1.00 68.12
ATOM   3516  H   ARG D 246       0.892 -21.186 -52.895  1.00  0.00
ATOM   3517  H   ARG D 246      -1.420 -21.937 -54.457  1.00  0.00
ATOM   3518  H   ARG D 246      -2.105 -23.118 -52.330  1.00  0.00
ATOM   3519  H   ARG D 246      -0.541 -22.470 -51.628  1.00  0.00
ATOM   3520  H   ARG D 246       0.714 -23.702 -53.217  1.00  0.00
ATOM   3521  H   ARG D 246      -0.787 -24.269 -54.028  1.00  0.00
ATOM   3522  H   ARG D 246      -1.433 -25.460 -51.974  1.00  0.00
ATOM   3523  H   ARG D 246       0.095 -24.882 -51.199  1.00  0.00
ATOM   3524  H   ARG D 246       0.763 -26.247 -53.576  1.00  0.00
ATOM   3525  H   ARG D 246       0.039 -28.514 -50.280  1.00  0.00
ATOM   3526  H   ARG D 246      -0.598 -26.849 -50.358  1.00  0.00
ATOM   3527  H   ARG D 246       1.255 -29.362 -52.028  1.00  0.00
ATOM   3528  H   ARG D 246       1.568 -28.361 -53.471  1.00  0.00
ATOM   3529  N   GLU D 247      -1.829 -19.708 -52.085  1.00 69.51
ATOM   3530  CA  GLU D 247      -2.754 -18.721 -51.537  1.00 70.35
ATOM   3531  C   GLU D 247      -3.211 -17.726 -52.602  1.00 70.74
ATOM   3532  O   GLU D 247      -4.271 -17.113 -52.474  1.00 70.52
ATOM   3533  CB  GLU D 247      -2.121 -17.986 -50.352  1.00 70.44
ATOM   3534  CG  GLU D 247      -1.793 -18.889 -49.170  1.00 71.77
ATOM   3535  CD  GLU D 247      -1.198 -18.130 -47.998  1.00 73.60
ATOM   3536  OE1 GLU D 247      -0.630 -18.779 -47.093  1.00 73.23
ATOM   3537  OE2 GLU D 247      -1.297 -16.884 -47.981  1.00 74.31
ATOM   3538  H   GLU D 247      -0.848 -19.703 -51.772  1.00  0.00
ATOM   3539  H   GLU D 247      -3.635 -19.257 -51.185  1.00  0.00
ATOM   3540  H   GLU D 247      -2.840 -17.244 -50.004  1.00  0.00
ATOM   3541  H   GLU D 247      -1.180 -17.560 -50.700  1.00  0.00
ATOM   3542  H   GLU D 247      -1.058 -19.623 -49.501  1.00  0.00
ATOM   3543  H   GLU D 247      -2.723 -19.346 -48.831  1.00  0.00
ATOM   3544  N   LYS D 248      -2.408 -17.571 -53.651  1.00 71.47
ATOM   3545  CA  LYS D 248      -2.771 -16.711 -54.774  1.00 72.06
ATOM   3546  C   LYS D 248      -3.650 -17.458 -55.771  1.00 72.57
ATOM   3547  O   LYS D 248      -4.711 -16.972 -56.164  1.00 73.05
ATOM   3548  CB  LYS D 248      -1.524 -16.175 -55.481  1.00 71.96
ATOM   3549  CG  LYS D 248      -0.882 -14.977 -54.803  1.00 72.22
ATOM   3550  CD  LYS D 248       0.238 -14.404 -55.657  1.00 71.71
ATOM   3551  CE  LYS D 248       0.831 -13.154 -55.028  1.00 71.70
ATOM   3552  NZ  LYS D 248       1.928 -12.584 -55.857  1.00 70.98
ATOM   3553  H   LYS D 248      -1.507 -18.070 -53.672  1.00  0.00
ATOM   3554  H   LYS D 248      -3.334 -15.868 -54.373  1.00  0.00
ATOM   3555  H   LYS D 248      -1.828 -15.853 -56.477  1.00  0.00
ATOM   3556  H   LYS D 248      -0.783 -16.975 -55.472  1.00  0.00
ATOM   3557  H   LYS D 248      -0.465 -15.298 -53.848  1.00  0.00
ATOM   3558  H   LYS D 248      -1.641 -14.208 -54.658  1.00  0.00
ATOM   3559  H   LYS D 248      -0.170 -14.140 -56.633  1.00  0.00
ATOM   3560  H   LYS D 248       1.025 -15.153 -55.745  1.00  0.00
ATOM   3561  H   LYS D 248       1.238 -13.405 -54.048  1.00  0.00
ATOM   3562  H   LYS D 248       0.047 -12.400 -54.961  1.00  0.00
ATOM   3563  H   LYS D 248       2.273 -11.747 -55.366  1.00  0.00
ATOM   3564  H   LYS D 248       2.655 -13.309 -55.935  1.00  0.00
ATOM   3565  H   LYS D 248       1.522 -12.349 -56.774  1.00  0.00
ATOM   3566  N   GLU D 249      -3.200 -18.640 -56.179  1.00 72.96
ATOM   3567  CA  GLU D 249      -3.945 -19.457 -57.131  1.00 73.37
ATOM   3568  C   GLU D 249      -5.166 -20.086 -56.468  1.00 73.39
ATOM   3569  O   GLU D 249      -5.864 -20.898 -57.076  1.00 73.47
ATOM   3570  CB  GLU D 249      -3.048 -20.552 -57.714  1.00 73.45
ATOM   3571  CG  GLU D 249      -2.728 -21.675 -56.737  1.00 74.88
ATOM   3572  CD  GLU D 249      -1.816 -22.731 -57.332  1.00 75.96
ATOM   3573  OE1 GLU D 249      -0.859 -22.361 -58.047  1.00 76.06
ATOM   3574  OE2 GLU D 249      -2.052 -23.931 -57.079  1.00 76.18
ATOM   3575  H   GLU D 249      -2.302 -18.988 -55.814  1.00  0.00
ATOM   3576  H   GLU D 249      -4.283 -18.808 -57.939  1.00  0.00
ATOM   3577  H   GLU D 249      -2.103 -20.087 -57.993  1.00  0.00
ATOM   3578  H   GLU D 249      -3.586 -21.000 -58.550  1.00  0.00
ATOM   3579  H   GLU D 249      -3.665 -22.160 -56.463  1.00  0.00
ATOM   3580  H   GLU D 249      -2.213 -21.237 -55.882  1.00  0.00
ATOM   3581  N   GLU D 250      -5.419 -19.705 -55.220  1.00 73.54
ATOM   3582  CA  GLU D 250      -6.534 -20.256 -54.458  1.00 73.76
ATOM   3583  C   GLU D 250      -7.871 -19.677 -54.913  1.00 73.67
ATOM   3584  O   GLU D 250      -8.865 -20.396 -55.010  1.00 73.96
ATOM   3585  CB  GLU D 250      -6.333 -20.007 -52.961  1.00 74.05
ATOM   3586  CG  GLU D 250      -7.374 -20.670 -52.071  1.00 74.59
ATOM   3587  CD  GLU D 250      -7.048 -20.538 -50.595  1.00 75.64
ATOM   3588  OE1 GLU D 250      -6.010 -19.927 -50.265  1.00 75.91
ATOM   3589  OE2 GLU D 250      -7.829 -21.048 -49.765  1.00 75.99
ATOM   3590  H   GLU D 250      -4.811 -19.001 -54.779  1.00  0.00
ATOM   3591  H   GLU D 250      -6.557 -21.330 -54.642  1.00  0.00
ATOM   3592  H   GLU D 250      -6.408 -18.932 -52.797  1.00  0.00
ATOM   3593  H   GLU D 250      -5.368 -20.435 -52.691  1.00  0.00
ATOM   3594  H   GLU D 250      -7.400 -21.732 -52.315  1.00  0.00
ATOM   3595  H   GLU D 250      -8.330 -20.176 -52.247  1.00  0.00
ATOM   3596  N   ALA D 251      -7.888 -18.377 -55.191  1.00 73.53
ATOM   3597  CA  ALA D 251      -9.107 -17.700 -55.623  1.00 73.18
ATOM   3598  C   ALA D 251      -9.612 -18.255 -56.951  1.00 73.06
ATOM   3599  O   ALA D 251     -10.783 -18.092 -57.298  1.00 72.90
ATOM   3600  CB  ALA D 251      -8.872 -16.199 -55.728  1.00 72.98
ATOM   3601  H   ALA D 251      -7.018 -17.833 -55.099  1.00  0.00
ATOM   3602  H   ALA D 251      -9.875 -17.884 -54.872  1.00  0.00
ATOM   3603  H   ALA D 251      -9.811 -15.751 -56.052  1.00  0.00
ATOM   3604  H   ALA D 251      -8.579 -15.852 -54.737  1.00  0.00
ATOM   3605  H   ALA D 251      -8.078 -16.051 -56.460  1.00  0.00
ATOM   3606  N   ASN D 256      -9.022 -31.078 -55.665  1.00 66.77
ATOM   3607  CA  ASN D 256      -7.666 -30.814 -55.194  1.00 66.86
ATOM   3608  C   ASN D 256      -7.078 -31.973 -54.389  1.00 66.61
ATOM   3609  O   ASN D 256      -7.643 -32.391 -53.378  1.00 66.53
ATOM   3610  CB  ASN D 256      -7.618 -29.516 -54.380  1.00 66.99
ATOM   3611  CG  ASN D 256      -8.783 -29.387 -53.415  1.00 67.02
ATOM   3612  OD1 ASN D 256      -9.918 -29.741 -53.738  1.00 65.96
ATOM   3613  ND2 ASN D 256      -8.507 -28.869 -52.223  1.00 67.07
ATOM   3614  H   ASN D 256      -9.522 -30.368 -56.219  1.00  0.00
ATOM   3615  H   ASN D 256      -7.045 -30.702 -56.083  1.00  0.00
ATOM   3616  H   ASN D 256      -7.662 -28.676 -55.073  1.00  0.00
ATOM   3617  H   ASN D 256      -6.702 -29.525 -53.789  1.00  0.00
ATOM   3618  H   ASN D 256      -9.256 -28.756 -51.525  1.00  0.00
ATOM   3619  H   ASN D 256      -7.544 -28.580 -51.997  1.00  0.00
ATOM   3620  N   THR D 257      -5.942 -32.488 -54.851  1.00 66.11
ATOM   3621  CA  THR D 257      -5.274 -33.606 -54.191  1.00 65.50
ATOM   3622  C   THR D 257      -4.304 -33.115 -53.120  1.00 64.98
ATOM   3623  O   THR D 257      -3.084 -33.190 -53.284  1.00 64.48
ATOM   3624  CB  THR D 257      -4.523 -34.496 -55.204  1.00 65.82
ATOM   3625  OG1 THR D 257      -3.714 -33.677 -56.058  1.00 65.40
ATOM   3626  CG2 THR D 257      -5.509 -35.285 -56.054  1.00 65.18
ATOM   3627  H   THR D 257      -5.521 -32.086 -55.700  1.00  0.00
ATOM   3628  H   THR D 257      -6.052 -34.204 -53.715  1.00  0.00
ATOM   3629  H   THR D 257      -3.892 -35.193 -54.653  1.00  0.00
ATOM   3630  H   THR D 257      -3.062 -33.160 -55.451  1.00  0.00
ATOM   3631  H   THR D 257      -4.922 -35.890 -56.745  1.00  0.00
ATOM   3632  H   THR D 257      -6.095 -35.902 -55.373  1.00  0.00
ATOM   3633  H   THR D 257      -6.130 -34.559 -56.579  1.00  0.00
ATOM   3634  N   SER D 258      -4.861 -32.618 -52.020  1.00 64.13
ATOM   3635  CA  SER D 258      -4.070 -32.057 -50.930  1.00 63.43
ATOM   3636  C   SER D 258      -2.992 -33.024 -50.443  1.00 62.86
ATOM   3637  O   SER D 258      -3.286 -34.152 -50.046  1.00 63.31
ATOM   3638  CB  SER D 258      -4.980 -31.651 -49.769  1.00 63.59
ATOM   3639  OG  SER D 258      -6.007 -30.780 -50.212  1.00 62.96
ATOM   3640  H   SER D 258      -5.887 -32.629 -51.934  1.00  0.00
ATOM   3641  H   SER D 258      -3.563 -31.174 -51.318  1.00  0.00
ATOM   3642  H   SER D 258      -4.427 -31.157 -48.970  1.00  0.00
ATOM   3643  H   SER D 258      -5.487 -32.541 -49.398  1.00  0.00
ATOM   3644  H   SER D 258      -6.580 -30.546 -49.388  1.00  0.00
ATOM   3645  N   ASP D 259      -1.743 -32.568 -50.473  1.00 61.04
ATOM   3646  CA  ASP D 259      -0.609 -33.391 -50.073  1.00 59.05
ATOM   3647  C   ASP D 259      -0.304 -33.234 -48.589  1.00 57.88
ATOM   3648  O   ASP D 259      -1.015 -32.532 -47.870  1.00 57.54
ATOM   3649  CB  ASP D 259       0.626 -33.017 -50.893  1.00 59.16
ATOM   3650  CG  ASP D 259       1.013 -31.560 -50.729  1.00 58.69
ATOM   3651  OD1 ASP D 259       0.332 -30.844 -49.965  1.00 57.13
ATOM   3652  OD2 ASP D 259       1.999 -31.131 -51.363  1.00 58.41
ATOM   3653  H   ASP D 259      -1.572 -31.603 -50.789  1.00  0.00
ATOM   3654  H   ASP D 259      -0.871 -34.432 -50.260  1.00  0.00
ATOM   3655  H   ASP D 259       0.403 -33.189 -51.946  1.00  0.00
ATOM   3656  H   ASP D 259       1.461 -33.622 -50.539  1.00  0.00
ATOM   3657  N   LEU D 260       0.760 -33.890 -48.139  1.00 56.54
ATOM   3658  CA  LEU D 260       1.192 -33.793 -46.751  1.00 55.51
ATOM   3659  C   LEU D 260       1.315 -32.336 -46.324  1.00 55.46
ATOM   3660  O   LEU D 260       0.995 -31.986 -45.189  1.00 55.66
ATOM   3661  CB  LEU D 260       2.526 -34.514 -46.553  1.00 54.84
ATOM   3662  CG  LEU D 260       3.284 -34.246 -45.250  1.00 53.58
ATOM   3663  CD1 LEU D 260       2.420 -34.526 -44.033  1.00 52.86
ATOM   3664  CD2 LEU D 260       4.556 -35.073 -45.201  1.00 52.53
ATOM   3665  H   LEU D 260       1.294 -34.484 -48.789  1.00  0.00
ATOM   3666  H   LEU D 260       0.438 -34.273 -46.127  1.00  0.00
ATOM   3667  H   LEU D 260       3.176 -34.154 -47.351  1.00  0.00
ATOM   3668  H   LEU D 260       2.287 -35.577 -46.543  1.00  0.00
ATOM   3669  H   LEU D 260       3.548 -33.189 -45.230  1.00  0.00
ATOM   3670  H   LEU D 260       3.028 -34.312 -43.154  1.00  0.00
ATOM   3671  H   LEU D 260       1.555 -33.866 -44.097  1.00  0.00
ATOM   3672  H   LEU D 260       2.132 -35.576 -44.081  1.00  0.00
ATOM   3673  H   LEU D 260       5.050 -34.842 -44.257  1.00  0.00
ATOM   3674  H   LEU D 260       4.258 -36.120 -45.257  1.00  0.00
ATOM   3675  H   LEU D 260       5.161 -34.778 -46.058  1.00  0.00
ATOM   3676  N   LEU D 261       1.777 -31.492 -47.240  1.00 55.20
ATOM   3677  CA  LEU D 261       1.936 -30.070 -46.960  1.00 55.11
ATOM   3678  C   LEU D 261       0.604 -29.414 -46.613  1.00 55.32
ATOM   3679  O   LEU D 261       0.409 -28.936 -45.496  1.00 55.25
ATOM   3680  CB  LEU D 261       2.568 -29.354 -48.153  1.00 54.84
ATOM   3681  CG  LEU D 261       2.601 -27.828 -48.049  1.00 55.36
ATOM   3682  CD1 LEU D 261       3.271 -27.392 -46.754  1.00 55.03
ATOM   3683  CD2 LEU D 261       3.301 -27.218 -49.253  1.00 57.04
ATOM   3684  H   LEU D 261       2.029 -31.851 -48.172  1.00  0.00
ATOM   3685  H   LEU D 261       2.595 -29.981 -46.097  1.00  0.00
ATOM   3686  H   LEU D 261       1.958 -29.597 -49.023  1.00  0.00
ATOM   3687  H   LEU D 261       3.604 -29.689 -48.208  1.00  0.00
ATOM   3688  H   LEU D 261       1.573 -27.466 -48.039  1.00  0.00
ATOM   3689  H   LEU D 261       3.262 -26.302 -46.742  1.00  0.00
ATOM   3690  H   LEU D 261       2.686 -27.811 -45.936  1.00  0.00
ATOM   3691  H   LEU D 261       4.286 -27.789 -46.771  1.00  0.00
ATOM   3692  H   LEU D 261       3.289 -26.137 -49.115  1.00  0.00
ATOM   3693  H   LEU D 261       4.317 -27.614 -49.265  1.00  0.00
ATOM   3694  H   LEU D 261       2.738 -27.520 -50.136  1.00  0.00
ATOM   3695  N   ALA D 262      -0.307 -29.389 -47.579  1.00 55.93
ATOM   3696  CA  ALA D 262      -1.626 -28.808 -47.364  1.00 55.86
ATOM   3697  C   ALA D 262      -2.291 -29.440 -46.148  1.00 55.71
ATOM   3698  O   ALA D 262      -3.149 -28.830 -45.511  1.00 55.84
ATOM   3699  CB  ALA D 262      -2.494 -28.988 -48.601  1.00 55.55
ATOM   3700  H   ALA D 262      -0.076 -29.789 -48.500  1.00  0.00
ATOM   3701  H   ALA D 262      -1.509 -27.740 -47.178  1.00  0.00
ATOM   3702  H   ALA D 262      -3.461 -28.536 -48.380  1.00  0.00
ATOM   3703  H   ALA D 262      -1.988 -28.481 -49.422  1.00  0.00
ATOM   3704  H   ALA D 262      -2.578 -30.060 -48.778  1.00  0.00
ATOM   3705  N   GLY D 263      -1.885 -30.665 -45.831  1.00 55.36
ATOM   3706  CA  GLY D 263      -2.450 -31.394 -44.704  1.00 55.52
ATOM   3707  C   GLY D 263      -2.053 -30.794 -43.371  1.00 56.01
ATOM   3708  O   GLY D 263      -2.886 -30.629 -42.481  1.00 56.90
ATOM   3709  H   GLY D 263      -1.150 -31.111 -46.398  1.00  0.00
ATOM   3710  H   GLY D 263      -2.041 -32.403 -44.754  1.00  0.00
ATOM   3711  H   GLY D 263      -3.535 -31.380 -44.804  1.00  0.00
ATOM   3712  N   LEU D 264      -0.772 -30.469 -43.232  1.00 56.01
ATOM   3713  CA  LEU D 264      -0.259 -29.883 -41.999  1.00 55.33
ATOM   3714  C   LEU D 264      -0.722 -28.438 -41.830  1.00 55.38
ATOM   3715  O   LEU D 264      -0.994 -27.991 -40.715  1.00 56.00
ATOM   3716  CB  LEU D 264       1.270 -29.954 -41.970  1.00 55.03
ATOM   3717  CG  LEU D 264       1.896 -31.350 -41.920  1.00 54.40
ATOM   3718  CD1 LEU D 264       3.390 -31.278 -42.182  1.00 54.16
ATOM   3719  CD2 LEU D 264       1.613 -32.022 -40.584  1.00 54.45
ATOM   3720  H   LEU D 264      -0.124 -30.635 -44.016  1.00  0.00
ATOM   3721  H   LEU D 264      -0.659 -30.462 -41.167  1.00  0.00
ATOM   3722  H   LEU D 264       1.575 -29.456 -41.049  1.00  0.00
ATOM   3723  H   LEU D 264       1.608 -29.508 -42.906  1.00  0.00
ATOM   3724  H   LEU D 264       1.442 -31.955 -42.705  1.00  0.00
ATOM   3725  H   LEU D 264       3.772 -32.298 -42.133  1.00  0.00
ATOM   3726  H   LEU D 264       3.519 -30.844 -43.174  1.00  0.00
ATOM   3727  H   LEU D 264       3.820 -30.646 -41.405  1.00  0.00
ATOM   3728  H   LEU D 264       2.083 -33.005 -40.616  1.00  0.00
ATOM   3729  H   LEU D 264       2.048 -31.389 -39.811  1.00  0.00
ATOM   3730  H   LEU D 264       0.530 -32.094 -40.487  1.00  0.00
ATOM   3731  N   LEU D 265      -0.814 -27.714 -42.942  1.00 54.74
ATOM   3732  CA  LEU D 265      -1.209 -26.307 -42.914  1.00 53.92
ATOM   3733  C   LEU D 265      -2.657 -26.125 -42.472  1.00 53.08
ATOM   3734  O   LEU D 265      -3.073 -25.020 -42.127  1.00 53.06
ATOM   3735  CB  LEU D 265      -0.994 -25.662 -44.285  1.00 54.01
ATOM   3736  CG  LEU D 265       0.459 -25.489 -44.730  1.00 55.83
ATOM   3737  CD1 LEU D 265       0.536 -25.147 -46.211  1.00 58.15
ATOM   3738  CD2 LEU D 265       1.153 -24.425 -43.892  1.00 55.66
ATOM   3739  H   LEU D 265      -0.601 -28.157 -43.847  1.00  0.00
ATOM   3740  H   LEU D 265      -0.575 -25.811 -42.179  1.00  0.00
ATOM   3741  H   LEU D 265      -1.413 -24.658 -44.219  1.00  0.00
ATOM   3742  H   LEU D 265      -1.457 -26.330 -45.011  1.00  0.00
ATOM   3743  H   LEU D 265       0.977 -26.436 -44.576  1.00  0.00
ATOM   3744  H   LEU D 265       1.592 -25.039 -46.459  1.00  0.00
ATOM   3745  H   LEU D 265       0.075 -25.973 -46.753  1.00  0.00
ATOM   3746  H   LEU D 265      -0.011 -24.215 -46.352  1.00  0.00
ATOM   3747  H   LEU D 265       2.178 -24.350 -44.257  1.00  0.00
ATOM   3748  H   LEU D 265       0.602 -23.496 -44.037  1.00  0.00
ATOM   3749  H   LEU D 265       1.115 -24.761 -42.856  1.00  0.00
ATOM   3750  N   GLY D 266      -3.419 -27.214 -42.483  1.00 52.64
ATOM   3751  CA  GLY D 266      -4.830 -27.168 -42.112  1.00 51.88
ATOM   3752  C   GLY D 266      -5.077 -27.564 -40.670  1.00 51.57
ATOM   3753  O   GLY D 266      -6.015 -27.084 -40.038  1.00 51.33
ATOM   3754  H   GLY D 266      -3.003 -28.114 -42.761  1.00  0.00
ATOM   3755  H   GLY D 266      -5.335 -27.897 -42.746  1.00  0.00
ATOM   3756  H   GLY D 266      -5.181 -26.148 -42.271  1.00  0.00
ATOM   3757  N   ALA D 267      -4.227 -28.441 -40.148  1.00 52.14
ATOM   3758  CA  ALA D 267      -4.359 -28.918 -38.775  1.00 52.08
ATOM   3759  C   ALA D 267      -4.462 -27.767 -37.781  1.00 52.12
ATOM   3760  O   ALA D 267      -3.943 -26.675 -38.020  1.00 52.08
ATOM   3761  CB  ALA D 267      -3.194 -29.823 -38.418  1.00 52.06
ATOM   3762  H   ALA D 267      -3.453 -28.794 -40.728  1.00  0.00
ATOM   3763  H   ALA D 267      -5.286 -29.488 -38.712  1.00  0.00
ATOM   3764  H   ALA D 267      -3.346 -30.146 -37.388  1.00  0.00
ATOM   3765  H   ALA D 267      -3.217 -30.662 -39.114  1.00  0.00
ATOM   3766  H   ALA D 267      -2.285 -29.231 -38.527  1.00  0.00
ATOM   3767  N   VAL D 268      -5.135 -28.021 -36.663  1.00 51.82
ATOM   3768  CA  VAL D 268      -5.310 -27.011 -35.629  1.00 51.16
ATOM   3769  C   VAL D 268      -4.968 -27.569 -34.252  1.00 50.92
ATOM   3770  O   VAL D 268      -5.313 -28.706 -33.929  1.00 50.78
ATOM   3771  CB  VAL D 268      -6.753 -26.476 -35.605  1.00 50.88
ATOM   3772  CG1 VAL D 268      -6.902 -25.403 -34.539  1.00 51.09
ATOM   3773  CG2 VAL D 268      -7.141 -25.936 -36.973  1.00 51.31
ATOM   3774  H   VAL D 268      -5.543 -28.956 -36.525  1.00  0.00
ATOM   3775  H   VAL D 268      -4.630 -26.194 -35.868  1.00  0.00
ATOM   3776  H   VAL D 268      -7.426 -27.298 -35.359  1.00  0.00
ATOM   3777  H   VAL D 268      -7.938 -25.065 -34.570  1.00  0.00
ATOM   3778  H   VAL D 268      -6.655 -25.866 -33.584  1.00  0.00
ATOM   3779  H   VAL D 268      -6.207 -24.603 -34.793  1.00  0.00
ATOM   3780  H   VAL D 268      -8.166 -25.574 -36.894  1.00  0.00
ATOM   3781  H   VAL D 268      -6.444 -25.131 -37.207  1.00  0.00
ATOM   3782  H   VAL D 268      -7.057 -26.763 -37.678  1.00  0.00
ATOM   3783  N   TYR D 269      -4.282 -26.765 -33.445  1.00 50.58
ATOM   3784  CA  TYR D 269      -3.984 -27.144 -32.071  1.00 49.64
ATOM   3785  C   TYR D 269      -5.268 -27.163 -31.250  1.00 49.76
ATOM   3786  O   TYR D 269      -6.339 -26.812 -31.744  1.00 48.67
ATOM   3787  CB  TYR D 269      -2.982 -26.173 -31.441  1.00 49.17
ATOM   3788  CG  TYR D 269      -1.573 -26.272 -31.987  1.00 46.96
ATOM   3789  CD1 TYR D 269      -1.090 -25.335 -32.891  1.00 45.70
ATOM   3790  CD2 TYR D 269      -0.722 -27.295 -31.589  1.00 45.55
ATOM   3791  CE1 TYR D 269       0.198 -25.416 -33.388  1.00 43.44
ATOM   3792  CE2 TYR D 269       0.568 -27.385 -32.081  1.00 44.81
ATOM   3793  CZ  TYR D 269       1.022 -26.442 -32.980  1.00 43.79
ATOM   3794  OH  TYR D 269       2.306 -26.526 -33.473  1.00 44.50
ATOM   3795  H   TYR D 269      -3.955 -25.855 -33.799  1.00  0.00
ATOM   3796  H   TYR D 269      -3.541 -28.140 -32.078  1.00  0.00
ATOM   3797  H   TYR D 269      -2.927 -26.407 -30.378  1.00  0.00
ATOM   3798  H   TYR D 269      -3.331 -25.166 -31.669  1.00  0.00
ATOM   3799  H   TYR D 269      -1.738 -24.521 -33.215  1.00  0.00
ATOM   3800  H   TYR D 269      -1.077 -28.040 -30.877  1.00  0.00
ATOM   3801  H   TYR D 269       0.559 -24.672 -34.098  1.00  0.00
ATOM   3802  H   TYR D 269       1.222 -28.196 -31.760  1.00  0.00
ATOM   3803  H   TYR D 269       2.433 -25.733 -34.118  1.00  0.00
ATOM   3804  N   ARG D 270      -5.152 -27.569 -29.991  1.00 50.43
ATOM   3805  CA  ARG D 270      -6.304 -27.647 -29.105  1.00 50.68
ATOM   3806  C   ARG D 270      -6.753 -26.274 -28.623  1.00 50.39
ATOM   3807  O   ARG D 270      -7.809 -26.147 -28.007  1.00 51.16
ATOM   3808  CB  ARG D 270      -5.988 -28.538 -27.905  1.00 51.51
ATOM   3809  CG  ARG D 270      -5.911 -30.020 -28.227  1.00 54.05
ATOM   3810  CD  ARG D 270      -5.488 -30.816 -27.003  1.00 57.97
ATOM   3811  NE  ARG D 270      -6.000 -30.221 -25.771  1.00 59.32
ATOM   3812  CZ  ARG D 270      -7.273 -30.264 -25.391  1.00 59.24
ATOM   3813  NH1 ARG D 270      -8.174 -30.873 -26.148  1.00 59.83
ATOM   3814  NH2 ARG D 270      -7.646 -29.693 -24.254  1.00 60.50
ATOM   3815  H   ARG D 270      -4.224 -27.835 -29.633  1.00  0.00
ATOM   3816  H   ARG D 270      -7.123 -28.080 -29.679  1.00  0.00
ATOM   3817  H   ARG D 270      -6.795 -28.409 -27.184  1.00  0.00
ATOM   3818  H   ARG D 270      -5.005 -28.244 -27.538  1.00  0.00
ATOM   3819  H   ARG D 270      -5.174 -30.170 -29.016  1.00  0.00
ATOM   3820  H   ARG D 270      -6.895 -30.362 -28.547  1.00  0.00
ATOM   3821  H   ARG D 270      -4.401 -30.855 -26.939  1.00  0.00
ATOM   3822  H   ARG D 270      -5.922 -31.813 -27.075  1.00  0.00
ATOM   3823  H   ARG D 270      -5.331 -29.736 -25.156  1.00  0.00
ATOM   3824  H   ARG D 270      -9.160 -30.905 -25.851  1.00  0.00
ATOM   3825  H   ARG D 270      -7.889 -31.315 -27.034  1.00  0.00
ATOM   3826  H   ARG D 270      -8.633 -29.727 -23.960  1.00  0.00
ATOM   3827  H   ARG D 270      -6.949 -29.216 -23.664  1.00  0.00
ATOM   3828  N   ASP D 271      -5.954 -25.247 -28.898  1.00 50.05
ATOM   3829  CA  ASP D 271      -6.290 -23.896 -28.454  1.00 50.50
ATOM   3830  C   ASP D 271      -6.725 -22.984 -29.601  1.00 50.56
ATOM   3831  O   ASP D 271      -6.962 -21.792 -29.401  1.00 50.67
ATOM   3832  CB  ASP D 271      -5.137 -23.269 -27.665  1.00 50.47
ATOM   3833  CG  ASP D 271      -3.882 -23.111 -28.491  1.00 52.57
ATOM   3834  OD1 ASP D 271      -3.731 -23.839 -29.494  1.00 55.92
ATOM   3835  OD2 ASP D 271      -3.041 -22.260 -28.131  1.00 55.21
ATOM   3836  H   ASP D 271      -5.087 -25.406 -29.431  1.00  0.00
ATOM   3837  H   ASP D 271      -7.149 -23.996 -27.791  1.00  0.00
ATOM   3838  H   ASP D 271      -4.903 -23.919 -26.822  1.00  0.00
ATOM   3839  H   ASP D 271      -5.448 -22.272 -27.354  1.00  0.00
ATOM   3840  N   GLY D 272      -6.833 -23.550 -30.799  1.00 50.64
ATOM   3841  CA  GLY D 272      -7.376 -22.820 -31.940  1.00 50.60
ATOM   3842  C   GLY D 272      -6.342 -22.276 -32.906  1.00 50.65
ATOM   3843  O   GLY D 272      -6.674 -21.900 -34.030  1.00 50.54
ATOM   3844  H   GLY D 272      -6.527 -24.525 -30.925  1.00  0.00
ATOM   3845  H   GLY D 272      -7.887 -21.958 -31.510  1.00  0.00
ATOM   3846  H   GLY D 272      -8.018 -23.516 -32.480  1.00  0.00
ATOM   3847  N   THR D 273      -5.086 -22.233 -32.474  1.00 50.93
ATOM   3848  CA  THR D 273      -4.011 -21.697 -33.305  1.00 51.16
ATOM   3849  C   THR D 273      -3.516 -22.726 -34.316  1.00 51.75
ATOM   3850  O   THR D 273      -3.793 -23.918 -34.189  1.00 51.81
ATOM   3851  CB  THR D 273      -2.824 -21.210 -32.455  1.00 50.83
ATOM   3852  OG1 THR D 273      -2.375 -22.272 -31.604  1.00 50.73
ATOM   3853  CG2 THR D 273      -3.233 -20.020 -31.598  1.00 50.03
ATOM   3854  H   THR D 273      -4.866 -22.586 -31.532  1.00  0.00
ATOM   3855  H   THR D 273      -4.433 -20.847 -33.842  1.00  0.00
ATOM   3856  H   THR D 273      -2.020 -20.905 -33.124  1.00  0.00
ATOM   3857  H   THR D 273      -2.108 -23.056 -32.216  1.00  0.00
ATOM   3858  H   THR D 273      -2.355 -19.724 -31.024  1.00  0.00
ATOM   3859  H   THR D 273      -3.556 -19.233 -32.279  1.00  0.00
ATOM   3860  H   THR D 273      -4.045 -20.356 -30.953  1.00  0.00
ATOM   3861  N   ARG D 274      -2.785 -22.255 -35.323  1.00 52.53
ATOM   3862  CA  ARG D 274      -2.246 -23.133 -36.355  1.00 53.41
ATOM   3863  C   ARG D 274      -0.740 -23.305 -36.213  1.00 53.76
ATOM   3864  O   ARG D 274      -0.104 -22.663 -35.377  1.00 53.96
ATOM   3865  CB  ARG D 274      -2.572 -22.595 -37.751  1.00 53.77
ATOM   3866  CG  ARG D 274      -4.021 -22.768 -38.172  1.00 56.19
ATOM   3867  CD  ARG D 274      -4.191 -22.503 -39.660  1.00 60.69
ATOM   3868  NE  ARG D 274      -5.577 -22.665 -40.092  1.00 66.12
ATOM   3869  CZ  ARG D 274      -5.983 -22.560 -41.354  1.00 67.63
ATOM   3870  NH1 ARG D 274      -5.108 -22.294 -42.314  1.00 68.84
ATOM   3871  NH2 ARG D 274      -7.265 -22.723 -41.655  1.00 66.20
ATOM   3872  H   ARG D 274      -2.595 -21.244 -35.375  1.00  0.00
ATOM   3873  H   ARG D 274      -2.717 -24.107 -36.227  1.00  0.00
ATOM   3874  H   ARG D 274      -1.965 -23.153 -38.464  1.00  0.00
ATOM   3875  H   ARG D 274      -2.378 -21.522 -37.732  1.00  0.00
ATOM   3876  H   ARG D 274      -4.633 -22.056 -37.618  1.00  0.00
ATOM   3877  H   ARG D 274      -4.327 -23.793 -37.961  1.00  0.00
ATOM   3878  H   ARG D 274      -3.574 -23.196 -40.233  1.00  0.00
ATOM   3879  H   ARG D 274      -3.926 -21.463 -39.852  1.00  0.00
ATOM   3880  H   ARG D 274      -6.285 -22.874 -39.374  1.00  0.00
ATOM   3881  H   ARG D 274      -5.424 -22.213 -43.291  1.00  0.00
ATOM   3882  H   ARG D 274      -4.112 -22.168 -42.083  1.00  0.00
ATOM   3883  H   ARG D 274      -7.579 -22.642 -42.633  1.00  0.00
ATOM   3884  H   ARG D 274      -7.946 -22.931 -40.911  1.00  0.00
ATOM   3885  N   MET D 275      -0.175 -24.180 -37.037  1.00 54.07
ATOM   3886  CA  MET D 275       1.264 -24.392 -37.059  1.00 54.11
ATOM   3887  C   MET D 275       1.974 -23.255 -37.782  1.00 53.46
ATOM   3888  O   MET D 275       1.452 -22.697 -38.749  1.00 54.15
ATOM   3889  CB  MET D 275       1.599 -25.715 -37.749  1.00 54.77
ATOM   3890  CG  MET D 275       1.610 -26.923 -36.835  1.00 57.89
ATOM   3891  SD  MET D 275       2.269 -28.381 -37.669  1.00 64.33
ATOM   3892  CE  MET D 275       2.699 -29.406 -36.265  1.00 62.22
ATOM   3893  H   MET D 275      -0.772 -24.723 -37.678  1.00  0.00
ATOM   3894  H   MET D 275       1.609 -24.423 -36.026  1.00  0.00
ATOM   3895  H   MET D 275       2.604 -25.620 -38.160  1.00  0.00
ATOM   3896  H   MET D 275       0.818 -25.893 -38.488  1.00  0.00
ATOM   3897  H   MET D 275       0.545 -27.091 -36.675  1.00  0.00
ATOM   3898  H   MET D 275       2.113 -26.631 -35.913  1.00  0.00
ATOM   3899  H   MET D 275       3.115 -30.332 -36.662  1.00  0.00
ATOM   3900  H   MET D 275       3.431 -28.851 -35.678  1.00  0.00
ATOM   3901  H   MET D 275       1.780 -29.582 -35.706  1.00  0.00
ATOM   3902  N   SER D 276       3.166 -22.914 -37.307  1.00 51.76
ATOM   3903  CA  SER D 276       4.025 -21.987 -38.023  1.00 50.53
ATOM   3904  C   SER D 276       4.638 -22.726 -39.206  1.00 50.09
ATOM   3905  O   SER D 276       4.667 -23.957 -39.228  1.00 50.21
ATOM   3906  CB  SER D 276       5.126 -21.459 -37.103  1.00 50.79
ATOM   3907  OG  SER D 276       5.974 -22.508 -36.664  1.00 50.87
ATOM   3908  H   SER D 276       3.488 -23.314 -36.414  1.00  0.00
ATOM   3909  H   SER D 276       3.443 -21.134 -38.372  1.00  0.00
ATOM   3910  H   SER D 276       4.715 -20.958 -36.227  1.00  0.00
ATOM   3911  H   SER D 276       5.763 -20.787 -37.678  1.00  0.00
ATOM   3912  H   SER D 276       6.687 -22.084 -36.053  1.00  0.00
ATOM   3913  N   GLN D 277       5.119 -21.982 -40.195  1.00 49.03
ATOM   3914  CA  GLN D 277       5.776 -22.597 -41.339  1.00 47.85
ATOM   3915  C   GLN D 277       7.052 -23.281 -40.872  1.00 47.22
ATOM   3916  O   GLN D 277       7.540 -24.219 -41.505  1.00 47.18
ATOM   3917  CB  GLN D 277       6.088 -21.552 -42.408  1.00 47.98
ATOM   3918  CG  GLN D 277       4.870 -20.773 -42.872  1.00 49.12
ATOM   3919  CD  GLN D 277       5.164 -19.889 -44.064  1.00 49.50
ATOM   3920  OE1 GLN D 277       6.284 -19.867 -44.576  1.00 49.72
ATOM   3921  NE2 GLN D 277       4.156 -19.152 -44.515  1.00 51.22
ATOM   3922  H   GLN D 277       5.026 -20.957 -40.152  1.00  0.00
ATOM   3923  H   GLN D 277       5.109 -23.337 -41.782  1.00  0.00
ATOM   3924  H   GLN D 277       6.490 -22.076 -43.275  1.00  0.00
ATOM   3925  H   GLN D 277       6.782 -20.834 -41.970  1.00  0.00
ATOM   3926  H   GLN D 277       4.545 -20.133 -42.052  1.00  0.00
ATOM   3927  H   GLN D 277       4.106 -21.491 -43.171  1.00  0.00
ATOM   3928  H   GLN D 277       4.295 -18.530 -45.324  1.00  0.00
ATOM   3929  H   GLN D 277       3.235 -19.202 -44.056  1.00  0.00
ATOM   3930  N   HIS D 278       7.583 -22.798 -39.753  1.00 45.93
ATOM   3931  CA  HIS D 278       8.752 -23.398 -39.126  1.00 43.44
ATOM   3932  C   HIS D 278       8.399 -24.785 -38.606  1.00 42.78
ATOM   3933  O   HIS D 278       9.122 -25.750 -38.839  1.00 40.68
ATOM   3934  CB  HIS D 278       9.245 -22.513 -37.978  1.00 43.20
ATOM   3935  CG  HIS D 278      10.363 -23.116 -37.186  1.00 40.15
ATOM   3936  ND1 HIS D 278      10.191 -23.603 -35.908  1.00 35.65
ATOM   3937  CD2 HIS D 278      11.666 -23.315 -37.493  1.00 38.94
ATOM   3938  CE1 HIS D 278      11.342 -24.074 -35.461  1.00 34.63
ATOM   3939  NE2 HIS D 278      12.253 -23.912 -36.404  1.00 35.70
ATOM   3940  H   HIS D 278       7.153 -21.971 -39.315  1.00  0.00
ATOM   3941  H   HIS D 278       9.549 -23.487 -39.864  1.00  0.00
ATOM   3942  H   HIS D 278       8.414 -22.348 -37.292  1.00  0.00
ATOM   3943  H   HIS D 278       9.640 -21.598 -38.420  1.00  0.00
ATOM   3944  H   HIS D 278       9.304 -23.600 -35.384  1.00  0.00
ATOM   3945  H   HIS D 278      12.158 -23.051 -38.429  1.00  0.00
ATOM   3946  H   HIS D 278      11.511 -24.520 -34.481  1.00  0.00
ATOM   3947  N   GLU D 279       7.277 -24.871 -37.902  1.00 43.10
ATOM   3948  CA  GLU D 279       6.797 -26.139 -37.375  1.00 44.00
ATOM   3949  C   GLU D 279       6.425 -27.086 -38.514  1.00 45.32
ATOM   3950  O   GLU D 279       6.832 -28.250 -38.523  1.00 46.07
ATOM   3951  CB  GLU D 279       5.607 -25.908 -36.443  1.00 43.93
ATOM   3952  CG  GLU D 279       5.975 -25.202 -35.144  1.00 44.51
ATOM   3953  CD  GLU D 279       4.779 -24.573 -34.452  1.00 48.04
ATOM   3954  OE1 GLU D 279       3.962 -23.927 -35.140  1.00 49.21
ATOM   3955  OE2 GLU D 279       4.661 -24.713 -33.217  1.00 50.85
ATOM   3956  H   GLU D 279       6.731 -24.016 -37.724  1.00  0.00
ATOM   3957  H   GLU D 279       7.597 -26.604 -36.799  1.00  0.00
ATOM   3958  H   GLU D 279       5.201 -26.885 -36.180  1.00  0.00
ATOM   3959  H   GLU D 279       4.900 -25.268 -36.970  1.00  0.00
ATOM   3960  H   GLU D 279       6.678 -24.404 -35.384  1.00  0.00
ATOM   3961  H   GLU D 279       6.393 -25.948 -34.467  1.00  0.00
ATOM   3962  N   VAL D 280       5.662 -26.576 -39.477  1.00 45.57
ATOM   3963  CA  VAL D 280       5.280 -27.351 -40.652  1.00 45.53
ATOM   3964  C   VAL D 280       6.502 -27.911 -41.372  1.00 46.89
ATOM   3965  O   VAL D 280       6.539 -29.086 -41.735  1.00 46.92
ATOM   3966  CB  VAL D 280       4.477 -26.498 -41.647  1.00 44.98
ATOM   3967  CG1 VAL D 280       4.293 -27.247 -42.958  1.00 42.66
ATOM   3968  CG2 VAL D 280       3.135 -26.108 -41.049  1.00 44.92
ATOM   3969  H   VAL D 280       5.331 -25.604 -39.390  1.00  0.00
ATOM   3970  H   VAL D 280       4.661 -28.174 -40.293  1.00  0.00
ATOM   3971  H   VAL D 280       5.033 -25.584 -41.854  1.00  0.00
ATOM   3972  H   VAL D 280       3.720 -26.596 -43.619  1.00  0.00
ATOM   3973  H   VAL D 280       5.289 -27.449 -43.352  1.00  0.00
ATOM   3974  H   VAL D 280       3.754 -28.166 -42.727  1.00  0.00
ATOM   3975  H   VAL D 280       2.615 -25.508 -41.796  1.00  0.00
ATOM   3976  H   VAL D 280       2.603 -27.034 -40.830  1.00  0.00
ATOM   3977  H   VAL D 280       3.343 -25.537 -40.144  1.00  0.00
ATOM   3978  N   CYS D 281       7.499 -27.059 -41.582  1.00 47.98
ATOM   3979  CA  CYS D 281       8.723 -27.468 -42.256  1.00 49.56
ATOM   3980  C   CYS D 281       9.447 -28.551 -41.461  1.00 50.17
ATOM   3981  O   CYS D 281      10.102 -29.424 -42.032  1.00 50.51
ATOM   3982  CB  CYS D 281       9.639 -26.262 -42.467  1.00 48.78
ATOM   3983  SG  CYS D 281      11.240 -26.651 -43.209  1.00 54.12
ATOM   3984  H   CYS D 281       7.404 -26.085 -41.260  1.00  0.00
ATOM   3985  H   CYS D 281       8.455 -27.882 -43.228  1.00  0.00
ATOM   3986  H   CYS D 281       9.847 -25.988 -41.433  1.00  0.00
ATOM   3987  H   CYS D 281       9.050 -25.532 -43.022  1.00  0.00
ATOM   3988  H   CYS D 281      11.740 -25.789 -43.294  1.00  0.00
ATOM   3989  N   GLY D 282       9.323 -28.486 -40.138  1.00 51.02
ATOM   3990  CA  GLY D 282       9.982 -29.441 -39.255  1.00 50.27
ATOM   3991  C   GLY D 282       9.388 -30.829 -39.373  1.00 50.42
ATOM   3992  O   GLY D 282      10.109 -31.808 -39.562  1.00 48.99
ATOM   3993  H   GLY D 282       8.745 -27.740 -39.726  1.00  0.00
ATOM   3994  H   GLY D 282       9.820 -29.088 -38.237  1.00  0.00
ATOM   3995  H   GLY D 282      11.040 -29.469 -39.515  1.00  0.00
ATOM   3996  N   MET D 283       8.066 -30.911 -39.265  1.00 50.83
ATOM   3997  CA  MET D 283       7.371 -32.186 -39.386  1.00 51.81
ATOM   3998  C   MET D 283       7.664 -32.854 -40.727  1.00 52.44
ATOM   3999  O   MET D 283       8.046 -34.023 -40.773  1.00 53.77
ATOM   4000  CB  MET D 283       5.865 -32.009 -39.183  1.00 51.10
ATOM   4001  CG  MET D 283       5.497 -31.458 -37.812  1.00 54.17
ATOM   4002  SD  MET D 283       6.500 -32.161 -36.480  1.00 57.48
ATOM   4003  CE  MET D 283       6.037 -33.889 -36.583  1.00 60.31
ATOM   4004  H   MET D 283       7.521 -30.055 -39.092  1.00  0.00
ATOM   4005  H   MET D 283       7.745 -32.842 -38.600  1.00  0.00
ATOM   4006  H   MET D 283       5.401 -32.991 -39.277  1.00  0.00
ATOM   4007  H   MET D 283       5.517 -31.290 -39.925  1.00  0.00
ATOM   4008  H   MET D 283       4.488 -31.852 -37.689  1.00  0.00
ATOM   4009  H   MET D 283       5.520 -30.371 -37.892  1.00  0.00
ATOM   4010  H   MET D 283       6.595 -34.415 -35.808  1.00  0.00
ATOM   4011  H   MET D 283       4.961 -33.941 -36.414  1.00  0.00
ATOM   4012  H   MET D 283       6.308 -34.232 -37.581  1.00  0.00
ATOM   4013  N   ILE D 284       7.496 -32.109 -41.815  1.00 52.18
ATOM   4014  CA  ILE D 284       7.794 -32.636 -43.139  1.00 51.23
ATOM   4015  C   ILE D 284       9.161 -33.306 -43.149  1.00 51.37
ATOM   4016  O   ILE D 284       9.287 -34.483 -43.487  1.00 53.46
ATOM   4017  CB  ILE D 284       7.768 -31.538 -44.212  1.00 51.09
ATOM   4018  CG1 ILE D 284       6.328 -31.104 -44.494  1.00 50.87
ATOM   4019  CG2 ILE D 284       8.432 -32.033 -45.486  1.00 50.07
ATOM   4020  CD1 ILE D 284       6.206 -30.037 -45.560  1.00 48.56
ATOM   4021  H   ILE D 284       7.150 -31.144 -41.720  1.00  0.00
ATOM   4022  H   ILE D 284       7.019 -33.366 -43.373  1.00  0.00
ATOM   4023  H   ILE D 284       8.323 -30.675 -43.843  1.00  0.00
ATOM   4024  H   ILE D 284       5.919 -30.689 -43.572  1.00  0.00
ATOM   4025  H   ILE D 284       5.792 -31.979 -44.861  1.00  0.00
ATOM   4026  H   ILE D 284       8.385 -31.217 -46.208  1.00  0.00
ATOM   4027  H   ILE D 284       9.460 -32.289 -45.231  1.00  0.00
ATOM   4028  H   ILE D 284       7.869 -32.904 -45.821  1.00  0.00
ATOM   4029  H   ILE D 284       5.144 -29.815 -45.669  1.00  0.00
ATOM   4030  H   ILE D 284       6.767 -29.171 -45.210  1.00  0.00
ATOM   4031  H   ILE D 284       6.629 -30.451 -46.475  1.00  0.00
ATOM   4032  N   VAL D 285      10.184 -32.552 -42.772  1.00 50.57
ATOM   4033  CA  VAL D 285      11.544 -33.073 -42.743  1.00 50.30
ATOM   4034  C   VAL D 285      11.623 -34.342 -41.899  1.00 51.78
ATOM   4035  O   VAL D 285      12.322 -35.295 -42.253  1.00 51.45
ATOM   4036  CB  VAL D 285      12.529 -32.031 -42.185  1.00 48.71
ATOM   4037  CG1 VAL D 285      13.932 -32.611 -42.105  1.00 44.18
ATOM   4038  CG2 VAL D 285      12.507 -30.778 -43.043  1.00 48.70
ATOM   4039  H   VAL D 285      10.013 -31.575 -42.493  1.00  0.00
ATOM   4040  H   VAL D 285      11.821 -33.306 -43.771  1.00  0.00
ATOM   4041  H   VAL D 285      12.219 -31.761 -41.175  1.00  0.00
ATOM   4042  H   VAL D 285      14.578 -31.829 -41.705  1.00  0.00
ATOM   4043  H   VAL D 285      13.882 -33.474 -41.442  1.00  0.00
ATOM   4044  H   VAL D 285      14.218 -32.894 -43.118  1.00  0.00
ATOM   4045  H   VAL D 285      13.219 -30.079 -42.604  1.00  0.00
ATOM   4046  H   VAL D 285      12.800 -31.076 -44.050  1.00  0.00
ATOM   4047  H   VAL D 285      11.489 -30.390 -43.015  1.00  0.00
ATOM   4048  N   ALA D 286      10.906 -34.342 -40.780  1.00 51.99
ATOM   4049  CA  ALA D 286      10.904 -35.480 -39.876  1.00 52.62
ATOM   4050  C   ALA D 286      10.306 -36.691 -40.577  1.00 53.62
ATOM   4051  O   ALA D 286      10.820 -37.803 -40.473  1.00 53.44
ATOM   4052  CB  ALA D 286      10.121 -35.152 -38.618  1.00 51.91
ATOM   4053  H   ALA D 286      10.338 -33.515 -40.548  1.00  0.00
ATOM   4054  H   ALA D 286      11.930 -35.710 -39.589  1.00  0.00
ATOM   4055  H   ALA D 286      10.154 -36.037 -37.982  1.00  0.00
ATOM   4056  H   ALA D 286      10.612 -34.299 -38.151  1.00  0.00
ATOM   4057  H   ALA D 286       9.104 -34.914 -38.929  1.00  0.00
ATOM   4058  N   ALA D 287       9.214 -36.462 -41.297  1.00 54.78
ATOM   4059  CA  ALA D 287       8.557 -37.522 -42.044  1.00 55.35
ATOM   4060  C   ALA D 287       9.495 -38.096 -43.100  1.00 56.42
ATOM   4061  O   ALA D 287       9.672 -39.312 -43.194  1.00 58.71
ATOM   4062  CB  ALA D 287       7.288 -37.001 -42.689  1.00 54.24
ATOM   4063  H   ALA D 287       8.823 -35.510 -41.327  1.00  0.00
ATOM   4064  H   ALA D 287       8.293 -38.321 -41.351  1.00  0.00
ATOM   4065  H   ALA D 287       6.841 -37.834 -43.232  1.00  0.00
ATOM   4066  H   ALA D 287       6.643 -36.649 -41.884  1.00  0.00
ATOM   4067  H   ALA D 287       7.580 -36.191 -43.358  1.00  0.00
ATOM   4068  N   MET D 288      10.102 -37.218 -43.889  1.00 55.29
ATOM   4069  CA  MET D 288      10.968 -37.659 -44.972  1.00 55.33
ATOM   4070  C   MET D 288      12.202 -38.390 -44.456  1.00 54.79
ATOM   4071  O   MET D 288      12.607 -39.406 -45.017  1.00 56.74
ATOM   4072  CB  MET D 288      11.362 -36.483 -45.864  1.00 55.16
ATOM   4073  CG  MET D 288      10.195 -35.899 -46.641  1.00 58.53
ATOM   4074  SD  MET D 288       9.409 -37.089 -47.752  1.00 64.54
ATOM   4075  CE  MET D 288       8.784 -38.297 -46.589  1.00 63.33
ATOM   4076  H   MET D 288       9.958 -36.210 -43.732  1.00  0.00
ATOM   4077  H   MET D 288      10.401 -38.371 -45.571  1.00  0.00
ATOM   4078  H   MET D 288      12.092 -36.844 -46.589  1.00  0.00
ATOM   4079  H   MET D 288      11.748 -35.695 -45.218  1.00  0.00
ATOM   4080  H   MET D 288      10.709 -35.175 -47.274  1.00  0.00
ATOM   4081  H   MET D 288       9.533 -35.437 -45.908  1.00  0.00
ATOM   4082  H   MET D 288       8.284 -39.071 -47.171  1.00  0.00
ATOM   4083  H   MET D 288       9.643 -38.691 -46.046  1.00  0.00
ATOM   4084  H   MET D 288       8.091 -37.775 -45.929  1.00  0.00
ATOM   4085  N   PHE D 289      12.799 -37.877 -43.387  1.00 53.97
ATOM   4086  CA  PHE D 289      13.947 -38.548 -42.798  1.00 52.70
ATOM   4087  C   PHE D 289      13.524 -39.883 -42.205  1.00 53.10
ATOM   4088  O   PHE D 289      14.116 -40.924 -42.496  1.00 53.74
ATOM   4089  CB  PHE D 289      14.602 -37.694 -41.712  1.00 51.20
ATOM   4090  CG  PHE D 289      15.620 -38.444 -40.899  1.00 47.92
ATOM   4091  CD1 PHE D 289      16.960 -38.415 -41.245  1.00 44.62
ATOM   4092  CD2 PHE D 289      15.231 -39.204 -39.808  1.00 48.62
ATOM   4093  CE1 PHE D 289      17.901 -39.115 -40.507  1.00 45.08
ATOM   4094  CE2 PHE D 289      16.163 -39.909 -39.065  1.00 50.50
ATOM   4095  CZ  PHE D 289      17.504 -39.863 -39.416  1.00 50.62
ATOM   4096  H   PHE D 289      12.448 -37.001 -42.974  1.00  0.00
ATOM   4097  H   PHE D 289      14.677 -38.710 -43.591  1.00  0.00
ATOM   4098  H   PHE D 289      13.824 -37.351 -41.030  1.00  0.00
ATOM   4099  H   PHE D 289      15.130 -36.880 -42.208  1.00  0.00
ATOM   4100  H   PHE D 289      17.279 -37.833 -42.110  1.00  0.00
ATOM   4101  H   PHE D 289      14.178 -39.248 -39.531  1.00  0.00
ATOM   4102  H   PHE D 289      18.954 -39.075 -40.787  1.00  0.00
ATOM   4103  H   PHE D 289      15.843 -40.499 -38.206  1.00  0.00
ATOM   4104  H   PHE D 289      18.242 -40.415 -38.833  1.00  0.00
ATOM   4105  N   ALA D 290      12.494 -39.842 -41.366  1.00 52.74
ATOM   4106  CA  ALA D 290      12.028 -41.031 -40.671  1.00 51.98
ATOM   4107  C   ALA D 290      11.822 -42.176 -41.650  1.00 52.43
ATOM   4108  O   ALA D 290      12.389 -43.254 -41.482  1.00 53.92
ATOM   4109  CB  ALA D 290      10.743 -40.735 -39.913  1.00 49.61
ATOM   4110  H   ALA D 290      12.014 -38.945 -41.204  1.00  0.00
ATOM   4111  H   ALA D 290      12.790 -41.330 -39.951  1.00  0.00
ATOM   4112  H   ALA D 290      10.446 -41.659 -39.416  1.00  0.00
ATOM   4113  H   ALA D 290      10.970 -39.945 -39.197  1.00  0.00
ATOM   4114  H   ALA D 290      10.005 -40.415 -40.649  1.00  0.00
ATOM   4115  N   GLY D 291      11.022 -41.930 -42.681  1.00 52.47
ATOM   4116  CA  GLY D 291      10.649 -42.975 -43.625  1.00 52.53
ATOM   4117  C   GLY D 291      11.733 -43.330 -44.622  1.00 52.13
ATOM   4118  O   GLY D 291      11.719 -44.413 -45.207  1.00 53.47
ATOM   4119  H   GLY D 291      10.656 -40.977 -42.817  1.00  0.00
ATOM   4120  H   GLY D 291       9.812 -42.569 -44.193  1.00  0.00
ATOM   4121  H   GLY D 291      10.405 -43.862 -43.040  1.00  0.00
ATOM   4122  N   GLN D 292      12.678 -42.420 -44.819  1.00 50.31
ATOM   4123  CA  GLN D 292      13.705 -42.616 -45.831  1.00 50.20
ATOM   4124  C   GLN D 292      14.575 -43.843 -45.559  1.00 50.96
ATOM   4125  O   GLN D 292      14.572 -44.800 -46.332  1.00 51.50
ATOM   4126  CB  GLN D 292      14.574 -41.364 -45.966  1.00 50.15
ATOM   4127  CG  GLN D 292      15.812 -41.558 -46.825  1.00 50.09
ATOM   4128  CD  GLN D 292      15.482 -42.101 -48.199  1.00 50.89
ATOM   4129  OE1 GLN D 292      14.316 -42.161 -48.591  1.00 54.58
ATOM   4130  NE2 GLN D 292      16.510 -42.504 -48.939  1.00 48.90
ATOM   4131  H   GLN D 292      12.685 -41.563 -44.248  1.00  0.00
ATOM   4132  H   GLN D 292      13.187 -42.796 -46.773  1.00  0.00
ATOM   4133  H   GLN D 292      14.914 -41.092 -44.967  1.00  0.00
ATOM   4134  H   GLN D 292      13.967 -40.601 -46.453  1.00  0.00
ATOM   4135  H   GLN D 292      16.463 -42.276 -46.326  1.00  0.00
ATOM   4136  H   GLN D 292      16.288 -40.586 -46.955  1.00  0.00
ATOM   4137  H   GLN D 292      16.348 -42.883 -49.883  1.00  0.00
ATOM   4138  H   GLN D 292      17.469 -42.437 -48.569  1.00  0.00
ATOM   4139  N   HIS D 293      15.304 -43.813 -44.449  1.00 52.31
ATOM   4140  CA  HIS D 293      16.322 -44.820 -44.162  1.00 52.90
ATOM   4141  C   HIS D 293      15.760 -46.161 -43.692  1.00 53.88
ATOM   4142  O   HIS D 293      16.280 -47.220 -44.048  1.00 53.68
ATOM   4143  CB  HIS D 293      17.315 -44.272 -43.143  1.00 53.08
ATOM   4144  CG  HIS D 293      17.920 -42.966 -43.549  1.00 55.27
ATOM   4145  ND1 HIS D 293      19.076 -42.882 -44.295  1.00 57.75
ATOM   4146  CD2 HIS D 293      17.515 -41.692 -43.337  1.00 49.58
ATOM   4147  CE1 HIS D 293      19.365 -41.613 -44.514  1.00 47.39
ATOM   4148  NE2 HIS D 293      18.432 -40.871 -43.945  1.00 53.37
ATOM   4149  H   HIS D 293      15.146 -43.056 -43.769  1.00  0.00
ATOM   4150  H   HIS D 293      16.824 -45.028 -45.107  1.00  0.00
ATOM   4151  H   HIS D 293      18.127 -44.991 -43.033  1.00  0.00
ATOM   4152  H   HIS D 293      16.770 -44.092 -42.216  1.00  0.00
ATOM   4153  H   HIS D 293      19.628 -43.685 -44.629  1.00  0.00
ATOM   4154  H   HIS D 293      16.628 -41.377 -42.787  1.00  0.00
ATOM   4155  H   HIS D 293      20.226 -41.241 -45.069  1.00  0.00
ATOM   4156  N   THR D 294      14.704 -46.116 -42.891  1.00 53.22
ATOM   4157  CA  THR D 294      14.093 -47.340 -42.402  1.00 52.73
ATOM   4158  C   THR D 294      13.519 -48.156 -43.560  1.00 53.79
ATOM   4159  O   THR D 294      13.848 -49.331 -43.728  1.00 54.62
ATOM   4160  CB  THR D 294      13.000 -47.042 -41.365  1.00 52.53
ATOM   4161  OG1 THR D 294      12.124 -46.027 -41.871  1.00 52.10
ATOM   4162  CG2 THR D 294      13.625 -46.557 -40.070  1.00 54.35
ATOM   4163  H   THR D 294      14.313 -45.204 -42.613  1.00  0.00
ATOM   4164  H   THR D 294      14.871 -47.926 -41.913  1.00  0.00
ATOM   4165  H   THR D 294      12.438 -47.956 -41.173  1.00  0.00
ATOM   4166  H   THR D 294      11.719 -46.388 -42.746  1.00  0.00
ATOM   4167  H   THR D 294      12.808 -46.362 -39.375  1.00  0.00
ATOM   4168  H   THR D 294      14.279 -47.353 -39.714  1.00  0.00
ATOM   4169  H   THR D 294      14.182 -45.650 -40.305  1.00  0.00
ATOM   4170  N   SER D 295      12.670 -47.525 -44.364  1.00 53.12
ATOM   4171  CA  SER D 295      12.069 -48.193 -45.513  1.00 51.43
ATOM   4172  C   SER D 295      13.136 -48.717 -46.475  1.00 50.60
ATOM   4173  O   SER D 295      13.028 -49.826 -46.996  1.00 49.53
ATOM   4174  CB  SER D 295      11.118 -47.244 -46.245  1.00 51.38
ATOM   4175  OG  SER D 295      10.113 -46.762 -45.371  1.00 50.93
ATOM   4176  H   SER D 295      12.431 -46.542 -44.172  1.00  0.00
ATOM   4177  H   SER D 295      11.502 -49.047 -45.142  1.00  0.00
ATOM   4178  H   SER D 295      10.636 -47.725 -47.096  1.00  0.00
ATOM   4179  H   SER D 295      11.680 -46.365 -46.561  1.00  0.00
ATOM   4180  H   SER D 295       9.511 -46.133 -45.922  1.00  0.00
ATOM   4181  N   THR D 296      14.168 -47.913 -46.708  1.00 49.33
ATOM   4182  CA  THR D 296      15.242 -48.301 -47.614  1.00 47.71
ATOM   4183  C   THR D 296      15.999 -49.512 -47.073  1.00 46.73
ATOM   4184  O   THR D 296      16.305 -50.445 -47.811  1.00 47.54
ATOM   4185  CB  THR D 296      16.217 -47.128 -47.877  1.00 46.44
ATOM   4186  OG1 THR D 296      17.422 -47.621 -48.477  1.00 46.97
ATOM   4187  CG2 THR D 296      16.568 -46.428 -46.583  1.00 46.26
ATOM   4188  H   THR D 296      14.210 -46.997 -46.239  1.00  0.00
ATOM   4189  H   THR D 296      14.783 -48.574 -48.564  1.00  0.00
ATOM   4190  H   THR D 296      15.728 -46.422 -48.548  1.00  0.00
ATOM   4191  H   THR D 296      17.152 -48.091 -49.353  1.00  0.00
ATOM   4192  H   THR D 296      17.253 -45.618 -46.834  1.00  0.00
ATOM   4193  H   THR D 296      15.636 -46.054 -46.160  1.00  0.00
ATOM   4194  H   THR D 296      17.038 -47.169 -45.937  1.00  0.00
ATOM   4195  N   ILE D 297      16.287 -49.493 -45.777  1.00 45.60
ATOM   4196  CA  ILE D 297      17.027 -50.574 -45.137  1.00 44.71
ATOM   4197  C   ILE D 297      16.201 -51.863 -45.091  1.00 44.80
ATOM   4198  O   ILE D 297      16.710 -52.950 -45.365  1.00 42.57
ATOM   4199  CB  ILE D 297      17.476 -50.171 -43.710  1.00 43.40
ATOM   4200  CG1 ILE D 297      18.544 -49.076 -43.784  1.00 46.48
ATOM   4201  CG2 ILE D 297      18.010 -51.370 -42.948  1.00 41.25
ATOM   4202  CD1 ILE D 297      18.848 -48.403 -42.458  1.00 38.91
ATOM   4203  H   ILE D 297      15.979 -48.692 -45.208  1.00  0.00
ATOM   4204  H   ILE D 297      17.916 -50.762 -45.739  1.00  0.00
ATOM   4205  H   ILE D 297      16.607 -49.788 -43.175  1.00  0.00
ATOM   4206  H   ILE D 297      18.172 -48.303 -44.456  1.00  0.00
ATOM   4207  H   ILE D 297      19.468 -49.553 -44.111  1.00  0.00
ATOM   4208  H   ILE D 297      18.305 -51.015 -41.961  1.00  0.00
ATOM   4209  H   ILE D 297      17.201 -52.098 -42.892  1.00  0.00
ATOM   4210  H   ILE D 297      18.861 -51.753 -43.512  1.00  0.00
ATOM   4211  H   ILE D 297      19.616 -47.653 -42.650  1.00  0.00
ATOM   4212  H   ILE D 297      17.919 -47.952 -42.109  1.00  0.00
ATOM   4213  H   ILE D 297      19.201 -49.180 -41.780  1.00  0.00
ATOM   4214  N   THR D 298      14.923 -51.730 -44.752  1.00 44.51
ATOM   4215  CA  THR D 298      14.033 -52.877 -44.627  1.00 45.62
ATOM   4216  C   THR D 298      13.788 -53.548 -45.977  1.00 46.54
ATOM   4217  O   THR D 298      13.487 -54.743 -46.044  1.00 45.81
ATOM   4218  CB  THR D 298      12.685 -52.470 -44.005  1.00 46.17
ATOM   4219  OG1 THR D 298      12.916 -51.842 -42.738  1.00 46.96
ATOM   4220  CG2 THR D 298      11.789 -53.686 -43.810  1.00 45.19
ATOM   4221  H   THR D 298      14.550 -50.787 -44.572  1.00  0.00
ATOM   4222  H   THR D 298      14.528 -53.590 -43.968  1.00  0.00
ATOM   4223  H   THR D 298      12.186 -51.776 -44.681  1.00  0.00
ATOM   4224  H   THR D 298      13.523 -51.028 -42.911  1.00  0.00
ATOM   4225  H   THR D 298      10.858 -53.329 -43.369  1.00  0.00
ATOM   4226  H   THR D 298      11.629 -54.125 -44.795  1.00  0.00
ATOM   4227  H   THR D 298      12.318 -54.368 -43.144  1.00  0.00
ATOM   4228  N   THR D 299      13.915 -52.770 -47.047  1.00 45.86
ATOM   4229  CA  THR D 299      13.796 -53.300 -48.396  1.00 44.72
ATOM   4230  C   THR D 299      15.115 -53.941 -48.796  1.00 43.54
ATOM   4231  O   THR D 299      15.156 -55.092 -49.231  1.00 45.27
ATOM   4232  CB  THR D 299      13.454 -52.190 -49.406  1.00 44.85
ATOM   4233  OG1 THR D 299      12.252 -51.523 -49.000  1.00 46.56
ATOM   4234  CG2 THR D 299      13.262 -52.772 -50.800  1.00 44.54
ATOM   4235  H   THR D 299      14.103 -51.765 -46.917  1.00  0.00
ATOM   4236  H   THR D 299      12.991 -54.035 -48.405  1.00  0.00
ATOM   4237  H   THR D 299      14.281 -51.480 -49.433  1.00  0.00
ATOM   4238  H   THR D 299      12.421 -51.145 -48.057  1.00  0.00
ATOM   4239  H   THR D 299      13.024 -51.940 -51.463  1.00  0.00
ATOM   4240  H   THR D 299      14.200 -53.254 -51.076  1.00  0.00
ATOM   4241  H   THR D 299      12.442 -53.487 -50.737  1.00  0.00
ATOM   4242  N   THR D 300      16.195 -53.186 -48.636  1.00 41.51
ATOM   4243  CA  THR D 300      17.526 -53.650 -49.003  1.00 40.19
ATOM   4244  C   THR D 300      17.857 -54.998 -48.368  1.00 39.94
ATOM   4245  O   THR D 300      18.379 -55.890 -49.036  1.00 40.66
ATOM   4246  CB  THR D 300      18.593 -52.621 -48.610  1.00 37.92
ATOM   4247  OG1 THR D 300      18.305 -51.379 -49.259  1.00 42.71
ATOM   4248  CG2 THR D 300      19.974 -53.089 -49.027  1.00 37.09
ATOM   4249  H   THR D 300      16.088 -52.241 -48.239  1.00  0.00
ATOM   4250  H   THR D 300      17.527 -53.775 -50.086  1.00  0.00
ATOM   4251  H   THR D 300      18.578 -52.499 -47.527  1.00  0.00
ATOM   4252  H   THR D 300      17.364 -51.091 -48.955  1.00  0.00
ATOM   4253  H   THR D 300      20.679 -52.316 -48.720  1.00  0.00
ATOM   4254  H   THR D 300      20.159 -54.033 -48.514  1.00  0.00
ATOM   4255  H   THR D 300      19.955 -53.213 -50.110  1.00  0.00
ATOM   4256  N   TRP D 301      17.557 -55.136 -47.080  1.00 38.52
ATOM   4257  CA  TRP D 301      17.779 -56.388 -46.372  1.00 38.09
ATOM   4258  C   TRP D 301      17.070 -57.534 -47.086  1.00 39.91
ATOM   4259  O   TRP D 301      17.701 -58.433 -47.654  1.00 37.64
ATOM   4260  CB  TRP D 301      17.243 -56.294 -44.947  1.00 37.88
ATOM   4261  CG  TRP D 301      18.232 -55.822 -43.930  1.00 38.90
ATOM   4262  CD1 TRP D 301      18.057 -54.818 -43.024  1.00 34.60
ATOM   4263  CD2 TRP D 301      19.546 -56.346 -43.700  1.00 38.67
ATOM   4264  NE1 TRP D 301      19.179 -54.683 -42.248  1.00 38.61
ATOM   4265  CE2 TRP D 301      20.109 -55.607 -42.643  1.00 35.31
ATOM   4266  CE3 TRP D 301      20.301 -57.367 -44.287  1.00 41.39
ATOM   4267  CZ2 TRP D 301      21.392 -55.855 -42.159  1.00 37.09
ATOM   4268  CZ3 TRP D 301      21.576 -57.611 -43.806  1.00 38.51
ATOM   4269  CH2 TRP D 301      22.108 -56.858 -42.753  1.00 39.45
ATOM   4270  H   TRP D 301      17.157 -54.336 -46.570  1.00  0.00
ATOM   4271  H   TRP D 301      18.852 -56.577 -46.349  1.00  0.00
ATOM   4272  H   TRP D 301      16.933 -57.294 -44.644  1.00  0.00
ATOM   4273  H   TRP D 301      16.447 -55.549 -44.959  1.00  0.00
ATOM   4274  H   TRP D 301      17.156 -54.211 -42.930  1.00  0.00
ATOM   4275  H   TRP D 301      19.302 -53.997 -41.490  1.00  0.00
ATOM   4276  H   TRP D 301      19.893 -57.959 -45.107  1.00  0.00
ATOM   4277  H   TRP D 301      21.809 -55.272 -41.338  1.00  0.00
ATOM   4278  H   TRP D 301      22.176 -58.403 -44.255  1.00  0.00
ATOM   4279  H   TRP D 301      23.115 -57.076 -42.398  1.00  0.00
ATOM   4280  N   SER D 302      15.743 -57.493 -47.043  1.00 40.25
ATOM   4281  CA  SER D 302      14.931 -58.517 -47.670  1.00 41.70
ATOM   4282  C   SER D 302      15.556 -58.991 -48.974  1.00 43.31
ATOM   4283  O   SER D 302      15.876 -60.172 -49.126  1.00 44.72
ATOM   4284  CB  SER D 302      13.518 -57.992 -47.926  1.00 41.68
ATOM   4285  OG  SER D 302      12.868 -57.684 -46.702  1.00 41.02
ATOM   4286  H   SER D 302      15.280 -56.715 -46.552  1.00  0.00
ATOM   4287  H   SER D 302      14.877 -59.367 -46.989  1.00  0.00
ATOM   4288  H   SER D 302      12.909 -58.711 -48.474  1.00  0.00
ATOM   4289  H   SER D 302      13.588 -57.051 -48.472  1.00  0.00
ATOM   4290  H   SER D 302      11.927 -57.338 -46.939  1.00  0.00
ATOM   4291  N   LEU D 303      15.725 -58.070 -49.917  1.00 43.37
ATOM   4292  CA  LEU D 303      16.309 -58.425 -51.199  1.00 44.05
ATOM   4293  C   LEU D 303      17.569 -59.250 -50.976  1.00 43.89
ATOM   4294  O   LEU D 303      17.772 -60.281 -51.623  1.00 42.82
ATOM   4295  CB  LEU D 303      16.620 -57.176 -52.021  1.00 44.55
ATOM   4296  CG  LEU D 303      15.404 -56.414 -52.556  1.00 45.26
ATOM   4297  CD1 LEU D 303      15.851 -55.284 -53.463  1.00 48.38
ATOM   4298  CD2 LEU D 303      14.464 -57.353 -53.298  1.00 44.51
ATOM   4299  H   LEU D 303      15.440 -57.097 -49.737  1.00  0.00
ATOM   4300  H   LEU D 303      15.589 -59.020 -51.761  1.00  0.00
ATOM   4301  H   LEU D 303      17.181 -57.514 -52.893  1.00  0.00
ATOM   4302  H   LEU D 303      17.148 -56.492 -51.356  1.00  0.00
ATOM   4303  H   LEU D 303      14.863 -55.990 -51.710  1.00  0.00
ATOM   4304  H   LEU D 303      14.950 -54.780 -53.812  1.00  0.00
ATOM   4305  H   LEU D 303      16.478 -54.624 -52.864  1.00  0.00
ATOM   4306  H   LEU D 303      16.407 -55.736 -54.285  1.00  0.00
ATOM   4307  H   LEU D 303      13.626 -56.752 -53.651  1.00  0.00
ATOM   4308  H   LEU D 303      15.030 -57.783 -54.124  1.00  0.00
ATOM   4309  H   LEU D 303      14.146 -58.114 -52.585  1.00  0.00
ATOM   4310  N   LEU D 304      18.403 -58.798 -50.045  1.00 42.55
ATOM   4311  CA  LEU D 304      19.644 -59.497 -49.729  1.00 42.68
ATOM   4312  C   LEU D 304      19.388 -60.918 -49.226  1.00 42.73
ATOM   4313  O   LEU D 304      20.160 -61.832 -49.514  1.00 42.21
ATOM   4314  CB  LEU D 304      20.459 -58.707 -48.707  1.00 41.36
ATOM   4315  CG  LEU D 304      20.907 -57.326 -49.189  1.00 41.85
ATOM   4316  CD1 LEU D 304      21.561 -56.547 -48.061  1.00 36.99
ATOM   4317  CD2 LEU D 304      21.844 -57.461 -50.380  1.00 41.01
ATOM   4318  H   LEU D 304      18.168 -57.935 -49.535  1.00  0.00
ATOM   4319  H   LEU D 304      20.217 -59.576 -50.653  1.00  0.00
ATOM   4320  H   LEU D 304      21.361 -59.284 -48.504  1.00  0.00
ATOM   4321  H   LEU D 304      19.819 -58.552 -47.838  1.00  0.00
ATOM   4322  H   LEU D 304      20.028 -56.768 -49.510  1.00  0.00
ATOM   4323  H   LEU D 304      21.854 -55.580 -48.470  1.00  0.00
ATOM   4324  H   LEU D 304      20.817 -56.444 -47.271  1.00  0.00
ATOM   4325  H   LEU D 304      22.424 -57.126 -47.732  1.00  0.00
ATOM   4326  H   LEU D 304      22.128 -56.452 -50.678  1.00  0.00
ATOM   4327  H   LEU D 304      22.703 -58.042 -50.045  1.00  0.00
ATOM   4328  H   LEU D 304      21.289 -57.974 -51.165  1.00  0.00
ATOM   4329  N   HIS D 305      18.304 -61.096 -48.478  1.00 42.68
ATOM   4330  CA  HIS D 305      17.931 -62.411 -47.972  1.00 43.07
ATOM   4331  C   HIS D 305      17.321 -63.259 -49.084  1.00 43.02
ATOM   4332  O   HIS D 305      17.780 -64.369 -49.358  1.00 42.97
ATOM   4333  CB  HIS D 305      16.939 -62.285 -46.814  1.00 43.66
ATOM   4334  CG  HIS D 305      17.464 -61.506 -45.648  1.00 45.76
ATOM   4335  ND1 HIS D 305      18.228 -62.079 -44.654  1.00 46.29
ATOM   4336  CD2 HIS D 305      17.331 -60.200 -45.314  1.00 48.66
ATOM   4337  CE1 HIS D 305      18.545 -61.159 -43.760  1.00 50.80
ATOM   4338  NE2 HIS D 305      18.014 -60.010 -44.138  1.00 51.18
ATOM   4339  H   HIS D 305      17.712 -60.284 -48.250  1.00  0.00
ATOM   4340  H   HIS D 305      18.835 -62.900 -47.608  1.00  0.00
ATOM   4341  H   HIS D 305      16.705 -63.287 -46.455  1.00  0.00
ATOM   4342  H   HIS D 305      16.074 -61.736 -47.187  1.00  0.00
ATOM   4343  H   HIS D 305      18.508 -63.069 -44.614  1.00  0.00
ATOM   4344  H   HIS D 305      16.784 -59.442 -45.874  1.00  0.00
ATOM   4345  H   HIS D 305      19.143 -61.321 -42.863  1.00  0.00
ATOM   4346  N   LEU D 306      16.286 -62.725 -49.723  1.00 41.86
ATOM   4347  CA  LEU D 306      15.582 -63.441 -50.780  1.00 40.25
ATOM   4348  C   LEU D 306      16.527 -63.963 -51.859  1.00 39.66
ATOM   4349  O   LEU D 306      16.287 -65.020 -52.444  1.00 40.78
ATOM   4350  CB  LEU D 306      14.503 -62.552 -51.403  1.00 40.12
ATOM   4351  CG  LEU D 306      13.286 -62.256 -50.523  1.00 40.13
ATOM   4352  CD1 LEU D 306      12.345 -61.282 -51.216  1.00 38.25
ATOM   4353  CD2 LEU D 306      12.559 -63.545 -50.160  1.00 40.08
ATOM   4354  H   LEU D 306      15.972 -61.779 -49.465  1.00  0.00
ATOM   4355  H   LEU D 306      15.110 -64.308 -50.318  1.00  0.00
ATOM   4356  H   LEU D 306      14.128 -63.091 -52.273  1.00  0.00
ATOM   4357  H   LEU D 306      14.977 -61.591 -51.603  1.00  0.00
ATOM   4358  H   LEU D 306      13.636 -61.792 -49.601  1.00  0.00
ATOM   4359  H   LEU D 306      11.506 -61.115 -50.541  1.00  0.00
ATOM   4360  H   LEU D 306      12.909 -60.367 -51.396  1.00  0.00
ATOM   4361  H   LEU D 306      12.029 -61.752 -52.147  1.00  0.00
ATOM   4362  H   LEU D 306      11.709 -63.267 -49.537  1.00  0.00
ATOM   4363  H   LEU D 306      12.242 -64.007 -51.095  1.00  0.00
ATOM   4364  H   LEU D 306      13.270 -64.170 -49.620  1.00  0.00
ATOM   4365  N   MET D 307      17.597 -63.220 -52.120  1.00 38.21
ATOM   4366  CA  MET D 307      18.559 -63.608 -53.146  1.00 37.04
ATOM   4367  C   MET D 307      19.649 -64.515 -52.581  1.00 36.26
ATOM   4368  O   MET D 307      20.476 -65.047 -53.322  1.00 36.20
ATOM   4369  CB  MET D 307      19.180 -62.375 -53.803  1.00 37.26
ATOM   4370  CG  MET D 307      20.077 -61.565 -52.886  1.00 37.24
ATOM   4371  SD  MET D 307      20.896 -60.230 -53.772  1.00 39.91
ATOM   4372  CE  MET D 307      19.502 -59.172 -54.150  1.00 41.35
ATOM   4373  H   MET D 307      17.751 -62.352 -51.587  1.00  0.00
ATOM   4374  H   MET D 307      18.016 -64.172 -53.905  1.00  0.00
ATOM   4375  H   MET D 307      18.363 -61.722 -54.111  1.00  0.00
ATOM   4376  H   MET D 307      19.805 -62.729 -54.623  1.00  0.00
ATOM   4377  H   MET D 307      20.840 -62.294 -52.614  1.00  0.00
ATOM   4378  H   MET D 307      19.481 -61.268 -52.023  1.00  0.00
ATOM   4379  H   MET D 307      19.892 -58.314 -54.698  1.00  0.00
ATOM   4380  H   MET D 307      18.811 -59.759 -54.755  1.00  0.00
ATOM   4381  H   MET D 307      19.058 -58.878 -53.199  1.00  0.00
ATOM   4382  N   ASP D 308      19.648 -64.681 -51.263  1.00 34.82
ATOM   4383  CA  ASP D 308      20.568 -65.603 -50.611  1.00 34.45
ATOM   4384  C   ASP D 308      20.130 -67.042 -50.897  1.00 34.52
ATOM   4385  O   ASP D 308      18.969 -67.393 -50.690  1.00 34.52
ATOM   4386  CB  ASP D 308      20.605 -65.334 -49.104  1.00 33.25
ATOM   4387  CG  ASP D 308      21.706 -66.102 -48.398  1.00 32.91
ATOM   4388  OD1 ASP D 308      22.089 -67.187 -48.884  1.00 37.26
ATOM   4389  OD2 ASP D 308      22.185 -65.624 -47.348  1.00 27.71
ATOM   4390  H   ASP D 308      18.981 -64.145 -50.689  1.00  0.00
ATOM   4391  H   ASP D 308      21.574 -65.455 -51.005  1.00  0.00
ATOM   4392  H   ASP D 308      19.652 -65.648 -48.678  1.00  0.00
ATOM   4393  H   ASP D 308      20.802 -64.272 -48.959  1.00  0.00
ATOM   4394  N   PRO D 309      21.063 -67.876 -51.386  1.00 34.22
ATOM   4395  CA  PRO D 309      20.778 -69.256 -51.785  1.00 34.30
ATOM   4396  C   PRO D 309      20.048 -70.066 -50.713  1.00 33.52
ATOM   4397  O   PRO D 309      19.298 -70.986 -51.040  1.00 33.65
ATOM   4398  CB  PRO D 309      22.172 -69.841 -52.030  1.00 34.62
ATOM   4399  CG  PRO D 309      23.005 -68.672 -52.409  1.00 34.67
ATOM   4400  CD  PRO D 309      22.473 -67.513 -51.615  1.00 34.34
ATOM   4401  H   PRO D 309      20.113 -69.288 -52.648  1.00  0.00
ATOM   4402  H   PRO D 309      22.184 -70.616 -52.796  1.00  0.00
ATOM   4403  H   PRO D 309      22.571 -70.329 -51.141  1.00  0.00
ATOM   4404  H   PRO D 309      22.940 -68.481 -53.480  1.00  0.00
ATOM   4405  H   PRO D 309      24.059 -68.854 -52.201  1.00  0.00
ATOM   4406  H   PRO D 309      23.011 -67.364 -50.679  1.00  0.00
ATOM   4407  H   PRO D 309      22.582 -66.555 -52.123  1.00  0.00
ATOM   4408  N   ARG D 310      20.271 -69.726 -49.447  1.00 32.61
ATOM   4409  CA  ARG D 310      19.647 -70.443 -48.337  1.00 31.68
ATOM   4410  C   ARG D 310      18.163 -70.108 -48.199  1.00 30.90
ATOM   4411  O   ARG D 310      17.494 -70.589 -47.284  1.00 31.51
ATOM   4412  CB  ARG D 310      20.363 -70.122 -47.022  1.00 31.30
ATOM   4413  CG  ARG D 310      21.815 -70.562 -46.964  1.00 31.90
ATOM   4414  CD  ARG D 310      22.490 -70.027 -45.710  1.00 36.39
ATOM   4415  NE  ARG D 310      22.595 -68.570 -45.724  1.00 38.21
ATOM   4416  CZ  ARG D 310      22.895 -67.829 -44.661  1.00 41.44
ATOM   4417  NH1 ARG D 310      23.115 -68.409 -43.489  1.00 40.79
ATOM   4418  NH2 ARG D 310      22.971 -66.507 -44.767  1.00 40.62
ATOM   4419  H   ARG D 310      20.900 -68.936 -49.243  1.00  0.00
ATOM   4420  H   ARG D 310      19.736 -71.507 -48.556  1.00  0.00
ATOM   4421  H   ARG D 310      19.838 -70.656 -46.230  1.00  0.00
ATOM   4422  H   ARG D 310      20.364 -69.037 -46.919  1.00  0.00
ATOM   4423  H   ARG D 310      22.335 -70.171 -47.838  1.00  0.00
ATOM   4424  H   ARG D 310      21.853 -71.651 -46.948  1.00  0.00
ATOM   4425  H   ARG D 310      23.495 -70.439 -45.625  1.00  0.00
ATOM   4426  H   ARG D 310      21.868 -70.286 -44.853  1.00  0.00
ATOM   4427  H   ARG D 310      22.425 -68.084 -46.616  1.00  0.00
ATOM   4428  H   ARG D 310      23.347 -67.835 -42.666  1.00  0.00
ATOM   4429  H   ARG D 310      23.054 -69.434 -43.402  1.00  0.00
ATOM   4430  H   ARG D 310      23.204 -65.937 -43.941  1.00  0.00
ATOM   4431  H   ARG D 310      22.797 -66.052 -45.675  1.00  0.00
ATOM   4432  N   ASN D 311      17.653 -69.281 -49.106  1.00 29.71
ATOM   4433  CA  ASN D 311      16.279 -68.799 -49.005  1.00 27.82
ATOM   4434  C   ASN D 311      15.433 -69.163 -50.215  1.00 25.63
ATOM   4435  O   ASN D 311      14.280 -68.746 -50.326  1.00 24.79
ATOM   4436  CB  ASN D 311      16.257 -67.283 -48.781  1.00 27.69
ATOM   4437  CG  ASN D 311      16.807 -66.888 -47.429  1.00 27.45
ATOM   4438  OD1 ASN D 311      16.823 -67.691 -46.496  1.00 25.59
ATOM   4439  ND2 ASN D 311      17.256 -65.642 -47.311  1.00 33.79
ATOM   4440  H   ASN D 311      18.239 -68.974 -49.896  1.00  0.00
ATOM   4441  H   ASN D 311      15.835 -69.301 -48.145  1.00  0.00
ATOM   4442  H   ASN D 311      15.224 -66.940 -48.836  1.00  0.00
ATOM   4443  H   ASN D 311      16.892 -66.823 -49.538  1.00  0.00
ATOM   4444  H   ASN D 311      17.642 -65.317 -46.413  1.00  0.00
ATOM   4445  H   ASN D 311      17.218 -65.002 -48.117  1.00  0.00
ATOM   4446  N   LYS D 312      16.009 -69.945 -51.121  1.00 24.95
ATOM   4447  CA  LYS D 312      15.288 -70.384 -52.311  1.00 22.30
ATOM   4448  C   LYS D 312      13.840 -70.743 -51.991  1.00 20.81
ATOM   4449  O   LYS D 312      12.951 -70.553 -52.823  1.00 19.12
ATOM   4450  CB  LYS D 312      16.003 -71.554 -52.987  1.00 21.47
ATOM   4451  CG  LYS D 312      17.121 -71.136 -53.933  1.00 20.94
ATOM   4452  CD  LYS D 312      17.464 -72.264 -54.899  1.00 26.61
ATOM   4453  CE  LYS D 312      18.243 -71.757 -56.105  1.00 23.72
ATOM   4454  NZ  LYS D 312      19.643 -71.381 -55.758  1.00 22.27
ATOM   4455  H   LYS D 312      16.984 -70.247 -50.981  1.00  0.00
ATOM   4456  H   LYS D 312      15.273 -69.547 -53.009  1.00  0.00
ATOM   4457  H   LYS D 312      15.262 -72.090 -53.580  1.00  0.00
ATOM   4458  H   LYS D 312      16.459 -72.153 -52.198  1.00  0.00
ATOM   4459  H   LYS D 312      18.007 -70.896 -53.345  1.00  0.00
ATOM   4460  H   LYS D 312      16.790 -70.270 -54.507  1.00  0.00
ATOM   4461  H   LYS D 312      16.534 -72.708 -55.254  1.00  0.00
ATOM   4462  H   LYS D 312      18.083 -72.990 -54.372  1.00  0.00
ATOM   4463  H   LYS D 312      17.744 -70.873 -56.502  1.00  0.00
ATOM   4464  H   LYS D 312      18.298 -72.564 -56.835  1.00  0.00
ATOM   4465  H   LYS D 312      20.090 -71.053 -56.626  1.00  0.00
ATOM   4466  H   LYS D 312      19.588 -70.635 -55.050  1.00  0.00
ATOM   4467  H   LYS D 312      20.099 -72.227 -55.388  1.00  0.00
ATOM   4468  N   ARG D 313      13.605 -71.253 -50.784  1.00 21.12
ATOM   4469  CA  ARG D 313      12.251 -71.583 -50.350  1.00 23.49
ATOM   4470  C   ARG D 313      11.384 -70.332 -50.288  1.00 23.95
ATOM   4471  O   ARG D 313      10.343 -70.251 -50.942  1.00 22.13
ATOM   4472  CB  ARG D 313      12.253 -72.260 -48.976  1.00 24.32
ATOM   4473  CG  ARG D 313      13.213 -73.431 -48.826  1.00 29.54
ATOM   4474  CD  ARG D 313      14.501 -73.013 -48.118  1.00 33.68
ATOM   4475  NE  ARG D 313      15.493 -72.442 -49.026  1.00 28.90
ATOM   4476  CZ  ARG D 313      16.224 -73.155 -49.880  1.00 34.52
ATOM   4477  NH1 ARG D 313      16.068 -74.478 -49.964  1.00 31.37
ATOM   4478  NH2 ARG D 313      17.104 -72.543 -50.661  1.00 27.94
ATOM   4479  H   ARG D 313      14.394 -71.418 -50.144  1.00  0.00
ATOM   4480  H   ARG D 313      11.839 -72.276 -51.083  1.00  0.00
ATOM   4481  H   ARG D 313      11.250 -72.658 -48.818  1.00  0.00
ATOM   4482  H   ARG D 313      12.576 -71.506 -48.258  1.00  0.00
ATOM   4483  H   ARG D 313      13.469 -73.793 -49.822  1.00  0.00
ATOM   4484  H   ARG D 313      12.724 -74.204 -48.232  1.00  0.00
ATOM   4485  H   ARG D 313      14.953 -73.881 -47.638  1.00  0.00
ATOM   4486  H   ARG D 313      14.249 -72.219 -47.415  1.00  0.00
ATOM   4487  H   ARG D 313      15.636 -71.422 -49.004  1.00  0.00
ATOM   4488  H   ARG D 313      16.638 -75.023 -50.627  1.00  0.00
ATOM   4489  H   ARG D 313      15.378 -74.954 -49.366  1.00  0.00
ATOM   4490  H   ARG D 313      17.672 -73.090 -51.324  1.00  0.00
ATOM   4491  H   ARG D 313      17.219 -71.521 -50.605  1.00  0.00
ATOM   4492  N   HIS D 314      11.827 -69.358 -49.494  1.00 25.20
ATOM   4493  CA  HIS D 314      11.065 -68.135 -49.279  1.00 25.34
ATOM   4494  C   HIS D 314      10.908 -67.339 -50.568  1.00 25.44
ATOM   4495  O   HIS D 314       9.864 -66.735 -50.809  1.00 25.52
ATOM   4496  CB  HIS D 314      11.724 -67.272 -48.204  1.00 26.50
ATOM   4497  CG  HIS D 314      12.012 -68.006 -46.931  1.00 29.85
ATOM   4498  ND1 HIS D 314      11.082 -68.811 -46.308  1.00 29.92
ATOM   4499  CD2 HIS D 314      13.122 -68.042 -46.154  1.00 30.70
ATOM   4500  CE1 HIS D 314      11.609 -69.319 -45.208  1.00 31.24
ATOM   4501  NE2 HIS D 314      12.845 -68.867 -45.090  1.00 30.92
ATOM   4502  H   HIS D 314      12.734 -69.473 -49.019  1.00  0.00
ATOM   4503  H   HIS D 314      10.071 -68.425 -48.940  1.00  0.00
ATOM   4504  H   HIS D 314      11.045 -66.454 -47.961  1.00  0.00
ATOM   4505  H   HIS D 314      12.686 -66.944 -48.596  1.00  0.00
ATOM   4506  H   HIS D 314      10.126 -68.989 -46.647  1.00  0.00
ATOM   4507  H   HIS D 314      14.059 -67.516 -46.338  1.00  0.00
ATOM   4508  H   HIS D 314      11.109 -69.996 -44.515  1.00  0.00
ATOM   4509  N   LEU D 315      11.946 -67.348 -51.398  1.00 25.75
ATOM   4510  CA  LEU D 315      11.906 -66.640 -52.671  1.00 27.17
ATOM   4511  C   LEU D 315      10.801 -67.191 -53.559  1.00 27.93
ATOM   4512  O   LEU D 315       9.996 -66.436 -54.106  1.00 27.21
ATOM   4513  CB  LEU D 315      13.254 -66.736 -53.386  1.00 27.58
ATOM   4514  CG  LEU D 315      13.406 -65.895 -54.656  1.00 29.37
ATOM   4515  CD1 LEU D 315      12.854 -64.489 -54.445  1.00 29.95
ATOM   4516  CD2 LEU D 315      14.865 -65.843 -55.095  1.00 30.00
ATOM   4517  H   LEU D 315      12.797 -67.866 -51.136  1.00  0.00
ATOM   4518  H   LEU D 315      11.696 -65.590 -52.466  1.00  0.00
ATOM   4519  H   LEU D 315      13.361 -67.776 -53.695  1.00  0.00
ATOM   4520  H   LEU D 315      13.999 -66.365 -52.682  1.00  0.00
ATOM   4521  H   LEU D 315      12.828 -66.369 -55.449  1.00  0.00
ATOM   4522  H   LEU D 315      12.993 -63.948 -55.381  1.00  0.00
ATOM   4523  H   LEU D 315      11.799 -64.595 -54.191  1.00  0.00
ATOM   4524  H   LEU D 315      13.424 -64.042 -53.630  1.00  0.00
ATOM   4525  H   LEU D 315      14.905 -65.233 -55.998  1.00  0.00
ATOM   4526  H   LEU D 315      15.428 -65.393 -54.277  1.00  0.00
ATOM   4527  H   LEU D 315      15.177 -66.870 -55.285  1.00  0.00
ATOM   4528  N   ALA D 316      10.769 -68.514 -53.694  1.00 30.12
ATOM   4529  CA  ALA D 316       9.769 -69.187 -54.513  1.00 29.94
ATOM   4530  C   ALA D 316       8.356 -68.882 -54.024  1.00 31.21
ATOM   4531  O   ALA D 316       7.491 -68.489 -54.807  1.00 29.97
ATOM   4532  CB  ALA D 316      10.019 -70.684 -54.521  1.00 31.06
ATOM   4533  H   ALA D 316      11.475 -69.082 -53.203  1.00  0.00
ATOM   4534  H   ALA D 316       9.856 -68.810 -55.532  1.00  0.00
ATOM   4535  H   ALA D 316       9.246 -71.133 -55.145  1.00  0.00
ATOM   4536  H   ALA D 316      11.015 -70.839 -54.936  1.00  0.00
ATOM   4537  H   ALA D 316       9.953 -71.024 -53.487  1.00  0.00
ATOM   4538  N   LYS D 317       8.129 -69.064 -52.726  1.00 33.40
ATOM   4539  CA  LYS D 317       6.820 -68.802 -52.135  1.00 35.76
ATOM   4540  C   LYS D 317       6.354 -67.383 -52.445  1.00 37.77
ATOM   4541  O   LYS D 317       5.207 -67.168 -52.840  1.00 38.27
ATOM   4542  CB  LYS D 317       6.849 -69.028 -50.620  1.00 35.49
ATOM   4543  CG  LYS D 317       5.465 -68.925 -49.951  1.00 34.84
ATOM   4544  CD  LYS D 317       5.497 -69.333 -48.476  1.00 36.08
ATOM   4545  CE  LYS D 317       4.054 -69.251 -47.885  1.00 35.23
ATOM   4546  NZ  LYS D 317       4.007 -69.535 -46.474  1.00 35.77
ATOM   4547  H   LYS D 317       8.895 -69.398 -52.124  1.00  0.00
ATOM   4548  H   LYS D 317       6.112 -69.503 -52.577  1.00  0.00
ATOM   4549  H   LYS D 317       7.477 -68.247 -50.191  1.00  0.00
ATOM   4550  H   LYS D 317       7.224 -70.037 -50.448  1.00  0.00
ATOM   4551  H   LYS D 317       4.783 -69.597 -50.472  1.00  0.00
ATOM   4552  H   LYS D 317       5.143 -67.885 -50.001  1.00  0.00
ATOM   4553  H   LYS D 317       6.151 -68.647 -47.937  1.00  0.00
ATOM   4554  H   LYS D 317       5.886 -70.347 -48.387  1.00  0.00
ATOM   4555  H   LYS D 317       3.383 -69.951 -48.383  1.00  0.00
ATOM   4556  H   LYS D 317       3.725 -68.215 -47.966  1.00  0.00
ATOM   4557  H   LYS D 317       3.022 -69.456 -46.183  1.00  0.00
ATOM   4558  H   LYS D 317       4.368 -70.491 -46.347  1.00  0.00
ATOM   4559  H   LYS D 317       4.602 -68.836 -46.006  1.00  0.00
ATOM   4560  N   LEU D 318       7.252 -66.418 -52.266  1.00 38.10
ATOM   4561  CA  LEU D 318       6.929 -65.022 -52.522  1.00 40.18
ATOM   4562  C   LEU D 318       6.477 -64.809 -53.965  1.00 41.30
ATOM   4563  O   LEU D 318       5.426 -64.218 -54.209  1.00 41.66
ATOM   4564  CB  LEU D 318       8.121 -64.119 -52.191  1.00 41.33
ATOM   4565  CG  LEU D 318       7.873 -62.612 -52.245  1.00 39.55
ATOM   4566  CD1 LEU D 318       6.544 -62.256 -51.597  1.00 42.04
ATOM   4567  CD2 LEU D 318       9.010 -61.870 -51.572  1.00 45.47
ATOM   4568  H   LEU D 318       8.197 -66.664 -51.939  1.00  0.00
ATOM   4569  H   LEU D 318       6.099 -64.751 -51.870  1.00  0.00
ATOM   4570  H   LEU D 318       8.878 -64.327 -52.947  1.00  0.00
ATOM   4571  H   LEU D 318       8.390 -64.341 -51.158  1.00  0.00
ATOM   4572  H   LEU D 318       7.828 -62.309 -53.291  1.00  0.00
ATOM   4573  H   LEU D 318       6.433 -61.174 -51.671  1.00  0.00
ATOM   4574  H   LEU D 318       5.768 -62.782 -52.153  1.00  0.00
ATOM   4575  H   LEU D 318       6.596 -62.588 -50.560  1.00  0.00
ATOM   4576  H   LEU D 318       8.781 -60.806 -51.640  1.00  0.00
ATOM   4577  H   LEU D 318       9.045 -62.211 -50.537  1.00  0.00
ATOM   4578  H   LEU D 318       9.921 -62.124 -52.114  1.00  0.00
ATOM   4579  N   HIS D 319       7.268 -65.292 -54.918  1.00 42.73
ATOM   4580  CA  HIS D 319       6.903 -65.174 -56.327  1.00 45.21
ATOM   4581  C   HIS D 319       5.488 -65.684 -56.577  1.00 46.12
ATOM   4582  O   HIS D 319       4.736 -65.095 -57.352  1.00 45.82
ATOM   4583  CB  HIS D 319       7.912 -65.897 -57.221  1.00 45.82
ATOM   4584  CG  HIS D 319       9.004 -65.010 -57.729  1.00 48.73
ATOM   4585  ND1 HIS D 319      10.132 -64.719 -56.991  1.00 52.88
ATOM   4586  CD2 HIS D 319       9.136 -64.339 -58.897  1.00 52.00
ATOM   4587  CE1 HIS D 319      10.913 -63.911 -57.685  1.00 54.21
ATOM   4588  NE2 HIS D 319      10.332 -63.665 -58.846  1.00 54.76
ATOM   4589  H   HIS D 319       8.150 -65.756 -54.659  1.00  0.00
ATOM   4590  H   HIS D 319       6.925 -64.115 -56.585  1.00  0.00
ATOM   4591  H   HIS D 319       7.383 -66.293 -58.088  1.00  0.00
ATOM   4592  H   HIS D 319       8.393 -66.665 -56.616  1.00  0.00
ATOM   4593  H   HIS D 319      10.334 -65.076 -56.046  1.00  0.00
ATOM   4594  H   HIS D 319       8.426 -64.334 -59.724  1.00  0.00
ATOM   4595  H   HIS D 319      11.873 -63.514 -57.356  1.00  0.00
ATOM   4596  N   GLN D 320       5.130 -66.780 -55.916  1.00 47.08
ATOM   4597  CA  GLN D 320       3.768 -67.288 -55.981  1.00 49.42
ATOM   4598  C   GLN D 320       2.789 -66.197 -55.567  1.00 50.69
ATOM   4599  O   GLN D 320       1.836 -65.895 -56.285  1.00 50.99
ATOM   4600  CB  GLN D 320       3.599 -68.505 -55.070  1.00 49.62
ATOM   4601  CG  GLN D 320       4.140 -69.807 -55.638  1.00 48.38
ATOM   4602  CD  GLN D 320       3.929 -70.978 -54.698  1.00 47.59
ATOM   4603  OE1 GLN D 320       3.530 -72.063 -55.120  1.00 50.44
ATOM   4604  NE2 GLN D 320       4.187 -70.760 -53.414  1.00 47.09
ATOM   4605  H   GLN D 320       5.829 -67.279 -55.347  1.00  0.00
ATOM   4606  H   GLN D 320       3.562 -67.592 -57.007  1.00  0.00
ATOM   4607  H   GLN D 320       2.529 -68.646 -54.918  1.00  0.00
ATOM   4608  H   GLN D 320       4.167 -68.302 -54.162  1.00  0.00
ATOM   4609  H   GLN D 320       5.212 -69.689 -55.796  1.00  0.00
ATOM   4610  H   GLN D 320       3.606 -70.019 -56.564  1.00  0.00
ATOM   4611  H   GLN D 320       4.062 -71.518 -52.728  1.00  0.00
ATOM   4612  H   GLN D 320       4.512 -69.833 -53.104  1.00  0.00
ATOM   4613  N   GLU D 321       3.040 -65.605 -54.405  1.00 52.60
ATOM   4614  CA  GLU D 321       2.147 -64.601 -53.839  1.00 54.53
ATOM   4615  C   GLU D 321       1.941 -63.395 -54.756  1.00 55.35
ATOM   4616  O   GLU D 321       0.932 -62.699 -54.649  1.00 55.88
ATOM   4617  CB  GLU D 321       2.659 -64.145 -52.469  1.00 54.65
ATOM   4618  CG  GLU D 321       1.867 -63.003 -51.848  1.00 56.76
ATOM   4619  CD  GLU D 321       2.344 -62.655 -50.450  1.00 59.62
ATOM   4620  OE1 GLU D 321       2.602 -63.587 -49.659  1.00 60.43
ATOM   4621  OE2 GLU D 321       2.458 -61.451 -50.139  1.00 61.82
ATOM   4622  H   GLU D 321       3.892 -65.863 -53.887  1.00  0.00
ATOM   4623  H   GLU D 321       1.173 -65.078 -53.727  1.00  0.00
ATOM   4624  H   GLU D 321       3.680 -63.788 -52.607  1.00  0.00
ATOM   4625  H   GLU D 321       2.566 -64.996 -51.794  1.00  0.00
ATOM   4626  H   GLU D 321       0.824 -63.313 -51.779  1.00  0.00
ATOM   4627  H   GLU D 321       2.001 -62.122 -52.475  1.00  0.00
ATOM   4628  N   ILE D 322       2.888 -63.151 -55.658  1.00 56.12
ATOM   4629  CA  ILE D 322       2.824 -61.964 -56.509  1.00 56.95
ATOM   4630  C   ILE D 322       2.627 -62.272 -57.994  1.00 57.07
ATOM   4631  O   ILE D 322       2.220 -61.400 -58.762  1.00 56.45
ATOM   4632  CB  ILE D 322       4.060 -61.053 -56.321  1.00 57.46
ATOM   4633  CG1 ILE D 322       5.342 -61.788 -56.717  1.00 58.76
ATOM   4634  CG2 ILE D 322       4.146 -60.558 -54.883  1.00 57.28
ATOM   4635  CD1 ILE D 322       6.599 -60.960 -56.531  1.00 57.01
ATOM   4636  H   ILE D 322       3.676 -63.807 -55.758  1.00  0.00
ATOM   4637  H   ILE D 322       1.932 -61.434 -56.175  1.00  0.00
ATOM   4638  H   ILE D 322       3.949 -60.188 -56.976  1.00  0.00
ATOM   4639  H   ILE D 322       5.269 -62.038 -57.775  1.00  0.00
ATOM   4640  H   ILE D 322       5.433 -62.659 -56.068  1.00  0.00
ATOM   4641  H   ILE D 322       5.031 -59.926 -54.816  1.00  0.00
ATOM   4642  H   ILE D 322       3.232 -59.998 -54.683  1.00  0.00
ATOM   4643  H   ILE D 322       4.228 -61.439 -54.247  1.00  0.00
ATOM   4644  H   ILE D 322       7.439 -61.581 -56.842  1.00  0.00
ATOM   4645  H   ILE D 322       6.494 -60.076 -57.160  1.00  0.00
ATOM   4646  H   ILE D 322       6.656 -60.701 -55.474  1.00  0.00
ATOM   4647  N   ASP D 323       2.914 -63.506 -58.397  1.00 58.25
ATOM   4648  CA  ASP D 323       2.691 -63.919 -59.781  1.00 59.46
ATOM   4649  C   ASP D 323       1.207 -63.858 -60.130  1.00 59.54
ATOM   4650  O   ASP D 323       0.836 -63.788 -61.301  1.00 59.43
ATOM   4651  CB  ASP D 323       3.227 -65.333 -60.027  1.00 59.73
ATOM   4652  CG  ASP D 323       4.741 -65.375 -60.129  1.00 61.09
ATOM   4653  OD1 ASP D 323       5.395 -64.368 -59.780  1.00 62.19
ATOM   4654  OD2 ASP D 323       5.277 -66.420 -60.559  1.00 61.13
ATOM   4655  H   ASP D 323       3.300 -64.182 -57.723  1.00  0.00
ATOM   4656  H   ASP D 323       3.234 -63.226 -60.424  1.00  0.00
ATOM   4657  H   ASP D 323       2.818 -65.695 -60.970  1.00  0.00
ATOM   4658  H   ASP D 323       2.938 -65.953 -59.179  1.00  0.00
ATOM   4659  N   GLU D 324       0.364 -63.884 -59.101  1.00 59.93
ATOM   4660  CA  GLU D 324      -1.082 -63.842 -59.281  1.00 59.92
ATOM   4661  C   GLU D 324      -1.591 -62.409 -59.421  1.00 59.85
ATOM   4662  O   GLU D 324      -2.792 -62.181 -59.570  1.00 59.85
ATOM   4663  CB  GLU D 324      -1.783 -64.534 -58.109  1.00 59.67
ATOM   4664  CG  GLU D 324      -3.301 -64.537 -58.201  1.00 61.46
ATOM   4665  CD  GLU D 324      -3.813 -65.264 -59.433  1.00 63.44
ATOM   4666  OE1 GLU D 324      -2.987 -65.639 -60.292  1.00 63.53
ATOM   4667  OE2 GLU D 324      -5.042 -65.461 -59.543  1.00 64.01
ATOM   4668  H   GLU D 324       0.746 -63.936 -58.146  1.00  0.00
ATOM   4669  H   GLU D 324      -1.315 -64.372 -60.205  1.00  0.00
ATOM   4670  H   GLU D 324      -1.518 -63.989 -57.203  1.00  0.00
ATOM   4671  H   GLU D 324      -1.464 -65.576 -58.115  1.00  0.00
ATOM   4672  H   GLU D 324      -3.635 -63.501 -58.261  1.00  0.00
ATOM   4673  H   GLU D 324      -3.688 -65.054 -57.323  1.00  0.00
ATOM   4674  N   PHE D 325      -0.674 -61.447 -59.373  1.00 59.76
ATOM   4675  CA  PHE D 325      -1.038 -60.037 -59.487  1.00 59.64
ATOM   4676  C   PHE D 325      -0.762 -59.484 -60.881  1.00 59.29
ATOM   4677  O   PHE D 325       0.205 -59.879 -61.533  1.00 58.91
ATOM   4678  CB  PHE D 325      -0.301 -59.198 -58.439  1.00 59.77
ATOM   4679  CG  PHE D 325      -0.854 -59.338 -57.048  1.00 60.44
ATOM   4680  CD1 PHE D 325      -0.136 -59.997 -56.065  1.00 62.07
ATOM   4681  CD2 PHE D 325      -2.095 -58.810 -56.725  1.00 59.28
ATOM   4682  CE1 PHE D 325      -0.644 -60.127 -54.784  1.00 63.18
ATOM   4683  CE2 PHE D 325      -2.609 -58.937 -55.448  1.00 59.09
ATOM   4684  CZ  PHE D 325      -1.883 -59.596 -54.476  1.00 61.75
ATOM   4685  H   PHE D 325       0.317 -61.702 -59.253  1.00  0.00
ATOM   4686  H   PHE D 325      -2.111 -59.972 -59.308  1.00  0.00
ATOM   4687  H   PHE D 325      -0.393 -58.149 -58.720  1.00  0.00
ATOM   4688  H   PHE D 325       0.728 -59.557 -58.402  1.00  0.00
ATOM   4689  H   PHE D 325       0.841 -60.418 -56.303  1.00  0.00
ATOM   4690  H   PHE D 325      -2.673 -58.288 -57.488  1.00  0.00
ATOM   4691  H   PHE D 325      -0.068 -60.647 -54.019  1.00  0.00
ATOM   4692  H   PHE D 325      -3.586 -58.517 -55.209  1.00  0.00
ATOM   4693  H   PHE D 325      -2.286 -59.697 -53.468  1.00  0.00
ATOM   4694  N   PRO D 326      -1.621 -58.562 -61.342  1.00 59.18
ATOM   4695  CA  PRO D 326      -1.440 -57.891 -62.623  1.00 59.65
ATOM   4696  C   PRO D 326      -0.325 -56.856 -62.540  1.00 60.06
ATOM   4697  O   PRO D 326       0.214 -56.619 -61.460  1.00 60.78
ATOM   4698  CB  PRO D 326      -2.785 -57.195 -62.841  1.00 59.66
ATOM   4699  CG  PRO D 326      -3.297 -56.946 -61.472  1.00 59.18
ATOM   4700  CD  PRO D 326      -2.842 -58.116 -60.650  1.00 59.00
ATOM   4701  H   PRO D 326      -1.164 -58.575 -63.426  1.00  0.00
ATOM   4702  H   PRO D 326      -3.483 -57.782 -63.438  1.00  0.00
ATOM   4703  H   PRO D 326      -2.678 -56.260 -63.391  1.00  0.00
ATOM   4704  H   PRO D 326      -4.384 -56.859 -61.472  1.00  0.00
ATOM   4705  H   PRO D 326      -2.926 -56.001 -61.074  1.00  0.00
ATOM   4706  H   PRO D 326      -2.647 -57.848 -59.612  1.00  0.00
ATOM   4707  H   PRO D 326      -3.590 -58.905 -60.569  1.00  0.00
ATOM   4708  N   ALA D 327       0.016 -56.247 -63.671  1.00 60.62
ATOM   4709  CA  ALA D 327       1.070 -55.238 -63.706  1.00 61.14
ATOM   4710  C   ALA D 327       0.754 -54.081 -62.764  1.00 61.28
ATOM   4711  O   ALA D 327       1.550 -53.744 -61.887  1.00 60.47
ATOM   4712  CB  ALA D 327       1.274 -54.729 -65.126  1.00 61.24
ATOM   4713  H   ALA D 327      -0.475 -56.493 -64.543  1.00  0.00
ATOM   4714  H   ALA D 327       1.995 -55.705 -63.367  1.00  0.00
ATOM   4715  H   ALA D 327       2.068 -53.983 -65.086  1.00  0.00
ATOM   4716  H   ALA D 327       1.555 -55.588 -65.735  1.00  0.00
ATOM   4717  H   ALA D 327       0.327 -54.296 -65.448  1.00  0.00
ATOM   4718  N   GLN D 328      -0.417 -53.481 -62.951  1.00 62.03
ATOM   4719  CA  GLN D 328      -0.849 -52.358 -62.129  1.00 62.42
ATOM   4720  C   GLN D 328      -1.519 -52.844 -60.847  1.00 62.60
ATOM   4721  O   GLN D 328      -2.609 -53.415 -60.882  1.00 62.01
ATOM   4722  CB  GLN D 328      -1.805 -51.462 -62.919  1.00 62.72
ATOM   4723  CG  GLN D 328      -2.185 -50.174 -62.209  1.00 63.35
ATOM   4724  CD  GLN D 328      -3.076 -49.284 -63.054  1.00 63.74
ATOM   4725  OE1 GLN D 328      -3.281 -48.112 -62.737  1.00 64.42
ATOM   4726  NE2 GLN D 328      -3.608 -49.837 -64.140  1.00 61.54
ATOM   4727  H   GLN D 328      -1.038 -53.820 -63.700  1.00  0.00
ATOM   4728  H   GLN D 328       0.033 -51.780 -61.853  1.00  0.00
ATOM   4729  H   GLN D 328      -2.725 -52.025 -63.076  1.00  0.00
ATOM   4730  H   GLN D 328      -1.292 -51.176 -63.837  1.00  0.00
ATOM   4731  H   GLN D 328      -1.268 -49.625 -61.994  1.00  0.00
ATOM   4732  H   GLN D 328      -2.736 -50.438 -61.306  1.00  0.00
ATOM   4733  H   GLN D 328      -4.222 -49.281 -64.753  1.00  0.00
ATOM   4734  H   GLN D 328      -3.406 -50.821 -64.368  1.00  0.00
ATOM   4735  N   LEU D 329      -0.859 -52.614 -59.717  1.00 63.26
ATOM   4736  CA  LEU D 329      -1.386 -53.035 -58.424  1.00 63.83
ATOM   4737  C   LEU D 329      -2.316 -51.984 -57.830  1.00 64.63
ATOM   4738  O   LEU D 329      -2.237 -50.804 -58.175  1.00 64.53
ATOM   4739  CB  LEU D 329      -0.244 -53.326 -57.449  1.00 63.55
ATOM   4740  CG  LEU D 329       0.660 -54.519 -57.765  1.00 63.26
ATOM   4741  CD1 LEU D 329       1.805 -54.593 -56.768  1.00 64.26
ATOM   4742  CD2 LEU D 329      -0.133 -55.816 -57.768  1.00 61.67
ATOM   4743  H   LEU D 329       0.047 -52.126 -59.755  1.00  0.00
ATOM   4744  H   LEU D 329      -1.962 -53.946 -58.587  1.00  0.00
ATOM   4745  H   LEU D 329      -0.721 -53.561 -56.497  1.00  0.00
ATOM   4746  H   LEU D 329       0.402 -52.449 -57.481  1.00  0.00
ATOM   4747  H   LEU D 329       1.076 -54.378 -58.762  1.00  0.00
ATOM   4748  H   LEU D 329       2.411 -55.457 -57.042  1.00  0.00
ATOM   4749  H   LEU D 329       2.364 -53.661 -56.855  1.00  0.00
ATOM   4750  H   LEU D 329       1.360 -54.707 -55.780  1.00  0.00
ATOM   4751  H   LEU D 329       0.568 -56.618 -57.998  1.00  0.00
ATOM   4752  H   LEU D 329      -0.564 -55.928 -56.773  1.00  0.00
ATOM   4753  H   LEU D 329      -0.902 -55.718 -58.534  1.00  0.00
ATOM   4754  N   ASN D 330      -3.195 -52.420 -56.933  1.00 65.89
ATOM   4755  CA  ASN D 330      -4.090 -51.507 -56.235  1.00 67.44
ATOM   4756  C   ASN D 330      -3.898 -51.568 -54.722  1.00 68.69
ATOM   4757  O   ASN D 330      -3.185 -52.430 -54.207  1.00 68.70
ATOM   4758  CB  ASN D 330      -5.549 -51.795 -56.594  1.00 67.18
ATOM   4759  CG  ASN D 330      -6.142 -52.918 -55.768  1.00 67.63
ATOM   4760  OD1 ASN D 330      -5.744 -53.142 -54.625  1.00 68.72
ATOM   4761  ND2 ASN D 330      -7.107 -53.627 -56.341  1.00 68.54
ATOM   4762  H   ASN D 330      -3.244 -53.428 -56.727  1.00  0.00
ATOM   4763  H   ASN D 330      -3.838 -50.498 -56.562  1.00  0.00
ATOM   4764  H   ASN D 330      -5.592 -52.091 -57.642  1.00  0.00
ATOM   4765  H   ASN D 330      -6.129 -50.895 -56.388  1.00  0.00
ATOM   4766  H   ASN D 330      -7.549 -54.404 -55.829  1.00  0.00
ATOM   4767  H   ASN D 330      -7.414 -53.401 -57.298  1.00  0.00
ATOM   4768  N   TYR D 331      -4.543 -50.644 -54.018  1.00 70.20
ATOM   4769  CA  TYR D 331      -4.438 -50.554 -52.566  1.00 71.44
ATOM   4770  C   TYR D 331      -4.619 -51.910 -51.884  1.00 71.38
ATOM   4771  O   TYR D 331      -3.697 -52.422 -51.248  1.00 71.80
ATOM   4772  CB  TYR D 331      -5.460 -49.546 -52.032  1.00 72.05
ATOM   4773  CG  TYR D 331      -5.556 -49.484 -50.524  1.00 72.94
ATOM   4774  CD1 TYR D 331      -4.575 -48.852 -49.772  1.00 72.23
ATOM   4775  CD2 TYR D 331      -6.637 -50.046 -49.854  1.00 74.04
ATOM   4776  CE1 TYR D 331      -4.663 -48.789 -48.394  1.00 73.94
ATOM   4777  CE2 TYR D 331      -6.733 -49.988 -48.477  1.00 74.82
ATOM   4778  CZ  TYR D 331      -5.743 -49.357 -47.752  1.00 74.54
ATOM   4779  OH  TYR D 331      -5.834 -49.296 -46.381  1.00 75.26
ATOM   4780  H   TYR D 331      -5.139 -49.967 -54.516  1.00  0.00
ATOM   4781  H   TYR D 331      -3.430 -50.213 -52.330  1.00  0.00
ATOM   4782  H   TYR D 331      -6.441 -49.847 -52.401  1.00  0.00
ATOM   4783  H   TYR D 331      -5.134 -48.559 -52.361  1.00  0.00
ATOM   4784  H   TYR D 331      -3.722 -48.398 -50.276  1.00  0.00
ATOM   4785  H   TYR D 331      -7.422 -50.541 -50.425  1.00  0.00
ATOM   4786  H   TYR D 331      -3.882 -48.293 -47.818  1.00  0.00
ATOM   4787  H   TYR D 331      -7.585 -50.438 -47.967  1.00  0.00
ATOM   4788  H   TYR D 331      -5.002 -48.790 -46.046  1.00  0.00
ATOM   4789  N   ASP D 332      -5.809 -52.486 -52.025  1.00 70.51
ATOM   4790  CA  ASP D 332      -6.135 -53.755 -51.378  1.00 70.00
ATOM   4791  C   ASP D 332      -5.129 -54.857 -51.700  1.00 69.56
ATOM   4792  O   ASP D 332      -4.825 -55.697 -50.853  1.00 69.64
ATOM   4793  CB  ASP D 332      -7.546 -54.204 -51.765  1.00 69.91
ATOM   4794  CG  ASP D 332      -8.624 -53.364 -51.109  1.00 70.35
ATOM   4795  OD1 ASP D 332      -8.333 -52.718 -50.079  1.00 72.74
ATOM   4796  OD2 ASP D 332      -9.763 -53.353 -51.620  1.00 68.93
ATOM   4797  H   ASP D 332      -6.522 -52.024 -52.607  1.00  0.00
ATOM   4798  H   ASP D 332      -6.088 -53.581 -50.303  1.00  0.00
ATOM   4799  H   ASP D 332      -7.679 -55.236 -51.439  1.00  0.00
ATOM   4800  H   ASP D 332      -7.651 -54.089 -52.844  1.00  0.00
ATOM   4801  N   ASN D 333      -4.618 -54.849 -52.927  1.00 68.92
ATOM   4802  CA  ASN D 333      -3.675 -55.869 -53.374  1.00 68.29
ATOM   4803  C   ASN D 333      -2.488 -56.037 -52.433  1.00 68.03
ATOM   4804  O   ASN D 333      -2.099 -57.158 -52.104  1.00 67.73
ATOM   4805  CB  ASN D 333      -3.176 -55.553 -54.785  1.00 68.19
ATOM   4806  CG  ASN D 333      -4.287 -55.582 -55.816  1.00 67.96
ATOM   4807  OD1 ASN D 333      -4.063 -55.305 -56.994  1.00 67.54
ATOM   4808  ND2 ASN D 333      -5.494 -55.918 -55.376  1.00 68.14
ATOM   4809  H   ASN D 333      -4.895 -54.102 -53.580  1.00  0.00
ATOM   4810  H   ASN D 333      -4.220 -56.813 -53.376  1.00  0.00
ATOM   4811  H   ASN D 333      -2.439 -56.306 -55.064  1.00  0.00
ATOM   4812  H   ASN D 333      -2.762 -54.545 -54.776  1.00  0.00
ATOM   4813  H   ASN D 333      -6.289 -55.955 -56.030  1.00  0.00
ATOM   4814  H   ASN D 333      -5.635 -56.142 -54.381  1.00  0.00
ATOM   4815  N   VAL D 334      -1.918 -54.916 -52.004  1.00 68.05
ATOM   4816  CA  VAL D 334      -0.723 -54.929 -51.168  1.00 68.03
ATOM   4817  C   VAL D 334      -1.071 -54.925 -49.683  1.00 67.87
ATOM   4818  O   VAL D 334      -0.317 -55.437 -48.855  1.00 67.21
ATOM   4819  CB  VAL D 334       0.181 -53.721 -51.474  1.00 68.16
ATOM   4820  CG1 VAL D 334       1.508 -53.848 -50.742  1.00 68.91
ATOM   4821  CG2 VAL D 334       0.406 -53.597 -52.974  1.00 68.60
ATOM   4822  H   VAL D 334      -2.332 -54.011 -52.270  1.00  0.00
ATOM   4823  H   VAL D 334      -0.190 -55.851 -51.401  1.00  0.00
ATOM   4824  H   VAL D 334      -0.317 -52.817 -51.123  1.00  0.00
ATOM   4825  H   VAL D 334       2.099 -52.968 -50.998  1.00  0.00
ATOM   4826  H   VAL D 334       1.282 -53.888 -49.676  1.00  0.00
ATOM   4827  H   VAL D 334       1.978 -54.767 -51.091  1.00  0.00
ATOM   4828  H   VAL D 334       1.049 -52.730 -53.129  1.00  0.00
ATOM   4829  H   VAL D 334       0.884 -54.520 -53.302  1.00  0.00
ATOM   4830  H   VAL D 334      -0.573 -53.463 -53.433  1.00  0.00
ATOM   4831  N   MET D 335      -2.222 -54.349 -49.355  1.00 68.19
ATOM   4832  CA  MET D 335      -2.641 -54.200 -47.967  1.00 68.51
ATOM   4833  C   MET D 335      -3.179 -55.495 -47.365  1.00 68.56
ATOM   4834  O   MET D 335      -2.717 -55.937 -46.313  1.00 68.98
ATOM   4835  CB  MET D 335      -3.695 -53.098 -47.850  1.00 68.74
ATOM   4836  CG  MET D 335      -3.216 -51.735 -48.315  1.00 69.89
ATOM   4837  SD  MET D 335      -1.817 -51.132 -47.351  1.00 73.47
ATOM   4838  CE  MET D 335      -2.542 -51.072 -45.713  1.00 71.82
ATOM   4839  H   MET D 335      -2.836 -53.997 -50.103  1.00  0.00
ATOM   4840  H   MET D 335      -1.751 -53.928 -47.399  1.00  0.00
ATOM   4841  H   MET D 335      -3.960 -53.006 -46.797  1.00  0.00
ATOM   4842  H   MET D 335      -4.529 -53.378 -48.493  1.00  0.00
ATOM   4843  H   MET D 335      -4.071 -51.107 -48.064  1.00  0.00
ATOM   4844  H   MET D 335      -3.052 -51.804 -49.390  1.00  0.00
ATOM   4845  H   MET D 335      -1.768 -50.713 -45.035  1.00  0.00
ATOM   4846  H   MET D 335      -3.387 -50.385 -45.763  1.00  0.00
ATOM   4847  H   MET D 335      -2.858 -52.086 -45.467  1.00  0.00
ATOM   4848  N   GLU D 336      -4.152 -56.101 -48.035  1.00 67.99
ATOM   4849  CA  GLU D 336      -4.844 -57.259 -47.481  1.00 67.98
ATOM   4850  C   GLU D 336      -4.539 -58.555 -48.228  1.00 67.26
ATOM   4851  O   GLU D 336      -5.059 -59.612 -47.872  1.00 67.67
ATOM   4852  CB  GLU D 336      -6.356 -57.016 -47.468  1.00 68.18
ATOM   4853  CG  GLU D 336      -6.756 -55.595 -47.102  1.00 69.26
ATOM   4854  CD  GLU D 336      -8.259 -55.418 -47.019  1.00 68.79
ATOM   4855  OE1 GLU D 336      -8.875 -55.989 -46.095  1.00 70.06
ATOM   4856  OE2 GLU D 336      -8.825 -54.703 -47.873  1.00 67.81
ATOM   4857  H   GLU D 336      -4.423 -55.747 -48.963  1.00  0.00
ATOM   4858  H   GLU D 336      -4.474 -57.382 -46.463  1.00  0.00
ATOM   4859  H   GLU D 336      -6.787 -57.675 -46.715  1.00  0.00
ATOM   4860  H   GLU D 336      -6.719 -57.196 -48.480  1.00  0.00
ATOM   4861  H   GLU D 336      -6.381 -54.927 -47.877  1.00  0.00
ATOM   4862  H   GLU D 336      -6.339 -55.371 -46.120  1.00  0.00
ATOM   4863  N   GLU D 337      -3.701 -58.478 -49.256  1.00 66.20
ATOM   4864  CA  GLU D 337      -3.410 -59.655 -50.076  1.00 64.94
ATOM   4865  C   GLU D 337      -1.919 -59.965 -50.214  1.00 63.71
ATOM   4866  O   GLU D 337      -1.535 -60.881 -50.941  1.00 63.87
ATOM   4867  CB  GLU D 337      -4.062 -59.526 -51.455  1.00 65.16
ATOM   4868  CG  GLU D 337      -5.573 -59.711 -51.440  1.00 66.94
ATOM   4869  CD  GLU D 337      -6.183 -59.663 -52.827  1.00 68.92
ATOM   4870  OE1 GLU D 337      -5.590 -59.016 -53.716  1.00 69.62
ATOM   4871  OE2 GLU D 337      -7.258 -60.271 -53.028  1.00 69.26
ATOM   4872  H   GLU D 337      -3.250 -57.579 -49.479  1.00  0.00
ATOM   4873  H   GLU D 337      -3.843 -60.502 -49.544  1.00  0.00
ATOM   4874  H   GLU D 337      -3.645 -60.307 -52.091  1.00  0.00
ATOM   4875  H   GLU D 337      -3.866 -58.516 -51.814  1.00  0.00
ATOM   4876  H   GLU D 337      -6.007 -58.899 -50.856  1.00  0.00
ATOM   4877  H   GLU D 337      -5.785 -60.694 -51.019  1.00  0.00
ATOM   4878  N   MET D 338      -1.076 -59.286 -49.452  1.00 61.62
ATOM   4879  CA  MET D 338       0.340 -59.599 -49.505  1.00 60.15
ATOM   4880  C   MET D 338       0.855 -59.812 -48.110  1.00 58.24
ATOM   4881  O   MET D 338       1.666 -59.056 -47.614  1.00 58.15
ATOM   4882  CB  MET D 338       1.096 -58.449 -50.124  1.00 60.10
ATOM   4883  CG  MET D 338       0.276 -57.645 -51.079  1.00 62.38
ATOM   4884  SD  MET D 338       1.374 -56.603 -52.014  1.00 65.10
ATOM   4885  CE  MET D 338       2.712 -57.743 -52.281  1.00 66.90
ATOM   4886  H   MET D 338      -1.422 -58.543 -48.828  1.00  0.00
ATOM   4887  H   MET D 338       0.482 -60.499 -50.103  1.00  0.00
ATOM   4888  H   MET D 338       1.938 -58.861 -50.680  1.00  0.00
ATOM   4889  H   MET D 338       1.395 -57.780 -49.317  1.00  0.00
ATOM   4890  H   MET D 338      -0.341 -57.025 -50.429  1.00  0.00
ATOM   4891  H   MET D 338      -0.381 -58.312 -51.637  1.00  0.00
ATOM   4892  H   MET D 338       3.471 -57.214 -52.858  1.00  0.00
ATOM   4893  H   MET D 338       3.081 -58.037 -51.298  1.00  0.00
ATOM   4894  H   MET D 338       2.303 -58.591 -52.830  1.00  0.00
ATOM   4895  N   PRO D 339       0.389 -60.888 -47.508  1.00 56.57
ATOM   4896  CA  PRO D 339       0.699 -61.260 -46.133  1.00 54.73
ATOM   4897  C   PRO D 339       2.115 -61.806 -45.992  1.00 52.70
ATOM   4898  O   PRO D 339       2.836 -61.421 -45.075  1.00 52.95
ATOM   4899  CB  PRO D 339      -0.324 -62.357 -45.833  1.00 55.46
ATOM   4900  CG  PRO D 339      -0.585 -62.992 -47.153  1.00 55.67
ATOM   4901  CD  PRO D 339      -0.415 -61.916 -48.195  1.00 56.31
ATOM   4902  H   PRO D 339       0.650 -60.409 -45.454  1.00  0.00
ATOM   4903  H   PRO D 339      -1.237 -61.977 -45.375  1.00  0.00
ATOM   4904  H   PRO D 339       0.056 -63.086 -45.118  1.00  0.00
ATOM   4905  H   PRO D 339      -1.594 -63.404 -47.182  1.00  0.00
ATOM   4906  H   PRO D 339       0.099 -63.823 -47.325  1.00  0.00
ATOM   4907  H   PRO D 339       0.084 -62.282 -49.093  1.00  0.00
ATOM   4908  H   PRO D 339      -1.361 -61.523 -48.567  1.00  0.00
ATOM   4909  N   PHE D 340       2.507 -62.700 -46.893  1.00 50.79
ATOM   4910  CA  PHE D 340       3.839 -63.282 -46.833  1.00 48.03
ATOM   4911  C   PHE D 340       4.894 -62.220 -47.109  1.00 46.56
ATOM   4912  O   PHE D 340       5.921 -62.167 -46.434  1.00 46.40
ATOM   4913  CB  PHE D 340       3.981 -64.454 -47.807  1.00 46.60
ATOM   4914  CG  PHE D 340       5.342 -65.080 -47.794  1.00 44.55
ATOM   4915  CD1 PHE D 340       5.821 -65.694 -46.649  1.00 42.83
ATOM   4916  CD2 PHE D 340       6.147 -65.048 -48.920  1.00 45.74
ATOM   4917  CE1 PHE D 340       7.078 -66.265 -46.626  1.00 46.16
ATOM   4918  CE2 PHE D 340       7.407 -65.619 -48.904  1.00 48.42
ATOM   4919  CZ  PHE D 340       7.873 -66.228 -47.755  1.00 47.68
ATOM   4920  H   PHE D 340       1.860 -62.984 -47.643  1.00  0.00
ATOM   4921  H   PHE D 340       3.991 -63.671 -45.826  1.00  0.00
ATOM   4922  H   PHE D 340       3.799 -64.086 -48.817  1.00  0.00
ATOM   4923  H   PHE D 340       3.280 -65.227 -47.493  1.00  0.00
ATOM   4924  H   PHE D 340       5.198 -65.727 -45.755  1.00  0.00
ATOM   4925  H   PHE D 340       5.784 -64.568 -49.829  1.00  0.00
ATOM   4926  H   PHE D 340       7.443 -66.745 -45.718  1.00  0.00
ATOM   4927  H   PHE D 340       8.031 -65.588 -49.797  1.00  0.00
ATOM   4928  H   PHE D 340       8.866 -66.678 -47.739  1.00  0.00
ATOM   4929  N   ALA D 341       4.635 -61.374 -48.101  1.00 45.64
ATOM   4930  CA  ALA D 341       5.520 -60.251 -48.377  1.00 45.15
ATOM   4931  C   ALA D 341       5.770 -59.494 -47.083  1.00 44.10
ATOM   4932  O   ALA D 341       6.914 -59.311 -46.673  1.00 44.69
ATOM   4933  CB  ALA D 341       4.913 -59.333 -49.420  1.00 45.34
ATOM   4934  H   ALA D 341       3.797 -61.515 -48.683  1.00  0.00
ATOM   4935  H   ALA D 341       6.465 -60.623 -48.772  1.00  0.00
ATOM   4936  H   ALA D 341       5.621 -58.519 -49.579  1.00  0.00
ATOM   4937  H   ALA D 341       4.769 -59.927 -50.322  1.00  0.00
ATOM   4938  H   ALA D 341       3.967 -58.974 -49.016  1.00  0.00
ATOM   4939  N   GLU D 342       4.690 -59.070 -46.435  1.00 43.55
ATOM   4940  CA  GLU D 342       4.793 -58.354 -45.171  1.00 44.65
ATOM   4941  C   GLU D 342       5.572 -59.153 -44.132  1.00 44.41
ATOM   4942  O   GLU D 342       6.283 -58.580 -43.309  1.00 45.49
ATOM   4943  CB  GLU D 342       3.410 -57.991 -44.627  1.00 45.04
ATOM   4944  CG  GLU D 342       3.464 -57.123 -43.371  1.00 46.74
ATOM   4945  CD  GLU D 342       2.093 -56.671 -42.901  1.00 48.48
ATOM   4946  OE1 GLU D 342       1.094 -56.960 -43.594  1.00 46.17
ATOM   4947  OE2 GLU D 342       2.018 -56.024 -41.835  1.00 47.90
ATOM   4948  H   GLU D 342       3.759 -59.252 -46.836  1.00  0.00
ATOM   4949  H   GLU D 342       5.341 -57.433 -45.371  1.00  0.00
ATOM   4950  H   GLU D 342       2.904 -58.920 -44.364  1.00  0.00
ATOM   4951  H   GLU D 342       2.892 -57.421 -45.398  1.00  0.00
ATOM   4952  H   GLU D 342       4.045 -56.231 -43.604  1.00  0.00
ATOM   4953  H   GLU D 342       3.902 -57.722 -42.573  1.00  0.00
ATOM   4954  N   GLN D 343       5.433 -60.474 -44.170  1.00 43.78
ATOM   4955  CA  GLN D 343       6.155 -61.337 -43.244  1.00 43.85
ATOM   4956  C   GLN D 343       7.659 -61.205 -43.452  1.00 44.16
ATOM   4957  O   GLN D 343       8.427 -61.174 -42.491  1.00 44.09
ATOM   4958  CB  GLN D 343       5.716 -62.796 -43.402  1.00 43.79
ATOM   4959  CG  GLN D 343       4.259 -63.041 -43.037  1.00 44.57
ATOM   4960  CD  GLN D 343       3.880 -64.509 -43.077  1.00 47.12
ATOM   4961  OE1 GLN D 343       4.643 -65.373 -42.644  1.00 48.53
ATOM   4962  NE2 GLN D 343       2.692 -64.797 -43.594  1.00 49.22
ATOM   4963  H   GLN D 343       4.803 -60.896 -44.867  1.00  0.00
ATOM   4964  H   GLN D 343       5.917 -61.020 -42.229  1.00  0.00
ATOM   4965  H   GLN D 343       6.326 -63.399 -42.729  1.00  0.00
ATOM   4966  H   GLN D 343       5.831 -63.058 -44.454  1.00  0.00
ATOM   4967  H   GLN D 343       3.638 -62.517 -43.764  1.00  0.00
ATOM   4968  H   GLN D 343       4.107 -62.688 -42.017  1.00  0.00
ATOM   4969  H   GLN D 343       2.378 -65.776 -43.649  1.00  0.00
ATOM   4970  H   GLN D 343       2.084 -64.041 -43.940  1.00  0.00
ATOM   4971  N   CYS D 344       8.075 -61.124 -44.712  1.00 44.32
ATOM   4972  CA  CYS D 344       9.484 -60.943 -45.039  1.00 45.37
ATOM   4973  C   CYS D 344       9.973 -59.583 -44.559  1.00 44.37
ATOM   4974  O   CYS D 344      11.041 -59.470 -43.956  1.00 44.21
ATOM   4975  CB  CYS D 344       9.708 -61.071 -46.546  1.00 44.57
ATOM   4976  SG  CYS D 344       9.332 -62.696 -47.212  1.00 54.98
ATOM   4977  H   CYS D 344       7.386 -61.191 -45.475  1.00  0.00
ATOM   4978  H   CYS D 344      10.052 -61.723 -44.531  1.00  0.00
ATOM   4979  H   CYS D 344      10.791 -60.961 -46.604  1.00  0.00
ATOM   4980  H   CYS D 344       9.150 -60.256 -47.007  1.00  0.00
ATOM   4981  H   CYS D 344       9.515 -62.659 -48.194  1.00  0.00
ATOM   4982  N   ALA D 345       9.187 -58.550 -44.837  1.00 43.70
ATOM   4983  CA  ALA D 345       9.527 -57.204 -44.406  1.00 42.89
ATOM   4984  C   ALA D 345       9.661 -57.164 -42.890  1.00 41.44
ATOM   4985  O   ALA D 345      10.584 -56.553 -42.354  1.00 40.40
ATOM   4986  CB  ALA D 345       8.472 -56.215 -44.875  1.00 43.79
ATOM   4987  H   ALA D 345       8.319 -58.705 -45.369  1.00  0.00
ATOM   4988  H   ALA D 345      10.481 -56.921 -44.850  1.00  0.00
ATOM   4989  H   ALA D 345       8.780 -55.230 -44.524  1.00  0.00
ATOM   4990  H   ALA D 345       8.447 -56.268 -45.963  1.00  0.00
ATOM   4991  H   ALA D 345       7.525 -56.525 -44.432  1.00  0.00
ATOM   4992  N   ARG D 346       8.743 -57.837 -42.203  1.00 39.75
ATOM   4993  CA  ARG D 346       8.717 -57.821 -40.747  1.00 39.15
ATOM   4994  C   ARG D 346       9.760 -58.759 -40.134  1.00 38.25
ATOM   4995  O   ARG D 346      10.117 -58.618 -38.964  1.00 40.62
ATOM   4996  CB  ARG D 346       7.316 -58.157 -40.231  1.00 38.45
ATOM   4997  CG  ARG D 346       7.012 -57.598 -38.849  1.00 42.51
ATOM   4998  CD  ARG D 346       5.583 -57.913 -38.416  1.00 52.39
ATOM   4999  NE  ARG D 346       4.584 -57.205 -39.216  1.00 56.27
ATOM   5000  CZ  ARG D 346       4.008 -56.061 -38.858  1.00 56.54
ATOM   5001  NH1 ARG D 346       4.327 -55.484 -37.707  1.00 57.81
ATOM   5002  NH2 ARG D 346       3.110 -55.493 -39.652  1.00 55.14
ATOM   5003  H   ARG D 346       8.033 -58.383 -42.713  1.00  0.00
ATOM   5004  H   ARG D 346       8.976 -56.810 -40.433  1.00  0.00
ATOM   5005  H   ARG D 346       7.245 -59.243 -40.162  1.00  0.00
ATOM   5006  H   ARG D 346       6.602 -57.706 -40.920  1.00  0.00
ATOM   5007  H   ARG D 346       7.130 -56.515 -38.885  1.00  0.00
ATOM   5008  H   ARG D 346       7.698 -58.054 -38.135  1.00  0.00
ATOM   5009  H   ARG D 346       5.442 -57.625 -37.374  1.00  0.00
ATOM   5010  H   ARG D 346       5.409 -58.976 -38.584  1.00  0.00
ATOM   5011  H   ARG D 346       4.308 -57.620 -40.117  1.00  0.00
ATOM   5012  H   ARG D 346       3.879 -54.598 -37.433  1.00  0.00
ATOM   5013  H   ARG D 346       5.023 -55.922 -37.087  1.00  0.00
ATOM   5014  H   ARG D 346       2.664 -54.607 -39.374  1.00  0.00
ATOM   5015  H   ARG D 346       2.859 -55.938 -40.546  1.00  0.00
ATOM   5016  N   GLU D 347      10.253 -59.709 -40.923  1.00 35.01
ATOM   5017  CA  GLU D 347      11.273 -60.643 -40.445  1.00 31.96
ATOM   5018  C   GLU D 347      12.680 -60.067 -40.552  1.00 30.74
ATOM   5019  O   GLU D 347      13.532 -60.331 -39.704  1.00 28.73
ATOM   5020  CB  GLU D 347      11.191 -61.975 -41.200  1.00 33.12
ATOM   5021  CG  GLU D 347      12.375 -62.906 -40.957  1.00 27.19
ATOM   5022  CD  GLU D 347      12.534 -63.296 -39.495  1.00 22.91
ATOM   5023  OE1 GLU D 347      11.532 -63.267 -38.748  1.00 21.03
ATOM   5024  OE2 GLU D 347      13.668 -63.638 -39.097  1.00 19.48
ATOM   5025  H   GLU D 347       9.910 -59.789 -41.891  1.00  0.00
ATOM   5026  H   GLU D 347      11.068 -60.818 -39.389  1.00  0.00
ATOM   5027  H   GLU D 347      11.177 -61.745 -42.265  1.00  0.00
ATOM   5028  H   GLU D 347      10.301 -62.493 -40.842  1.00  0.00
ATOM   5029  H   GLU D 347      13.281 -62.381 -41.261  1.00  0.00
ATOM   5030  H   GLU D 347      12.201 -63.820 -41.525  1.00  0.00
ATOM   5031  N   SER D 348      12.924 -59.289 -41.601  1.00 31.42
ATOM   5032  CA  SER D 348      14.209 -58.616 -41.769  1.00 33.28
ATOM   5033  C   SER D 348      14.420 -57.584 -40.666  1.00 32.62
ATOM   5034  O   SER D 348      15.540 -57.379 -40.198  1.00 30.38
ATOM   5035  CB  SER D 348      14.289 -57.941 -43.138  1.00 32.90
ATOM   5036  OG  SER D 348      14.053 -58.878 -44.173  1.00 38.26
ATOM   5037  H   SER D 348      12.190 -59.158 -42.312  1.00  0.00
ATOM   5038  H   SER D 348      14.996 -59.367 -41.703  1.00  0.00
ATOM   5039  H   SER D 348      15.258 -57.471 -43.307  1.00  0.00
ATOM   5040  H   SER D 348      13.486 -57.207 -43.213  1.00  0.00
ATOM   5041  H   SER D 348      14.120 -58.366 -45.064  1.00  0.00
ATOM   5042  N   ILE D 349      13.329 -56.946 -40.256  1.00 34.31
ATOM   5043  CA  ILE D 349      13.364 -55.926 -39.213  1.00 37.30
ATOM   5044  C   ILE D 349      13.538 -56.556 -37.834  1.00 39.22
ATOM   5045  O   ILE D 349      14.048 -55.918 -36.905  1.00 39.83
ATOM   5046  CB  ILE D 349      12.076 -55.078 -39.219  1.00 36.91
ATOM   5047  CG1 ILE D 349      12.031 -54.179 -40.458  1.00 33.86
ATOM   5048  CG2 ILE D 349      11.973 -54.258 -37.945  1.00 36.10
ATOM   5049  CD1 ILE D 349      10.653 -53.621 -40.751  1.00 32.26
ATOM   5050  H   ILE D 349      12.425 -57.180 -40.690  1.00  0.00
ATOM   5051  H   ILE D 349      14.218 -55.282 -39.425  1.00  0.00
ATOM   5052  H   ILE D 349      11.218 -55.749 -39.258  1.00  0.00
ATOM   5053  H   ILE D 349      12.331 -54.778 -41.318  1.00  0.00
ATOM   5054  H   ILE D 349      12.686 -53.329 -40.269  1.00  0.00
ATOM   5055  H   ILE D 349      11.048 -53.685 -38.009  1.00  0.00
ATOM   5056  H   ILE D 349      11.956 -54.962 -37.113  1.00  0.00
ATOM   5057  H   ILE D 349      12.850 -53.611 -37.911  1.00  0.00
ATOM   5058  H   ILE D 349      10.743 -53.003 -41.645  1.00  0.00
ATOM   5059  H   ILE D 349       9.992 -54.473 -40.912  1.00  0.00
ATOM   5060  H   ILE D 349      10.355 -53.035 -39.882  1.00  0.00
ATOM   5061  N   ARG D 350      13.103 -57.807 -37.704  1.00 38.61
ATOM   5062  CA  ARG D 350      13.243 -58.534 -36.450  1.00 39.00
ATOM   5063  C   ARG D 350      14.675 -59.026 -36.277  1.00 39.03
ATOM   5064  O   ARG D 350      15.214 -59.003 -35.174  1.00 40.82
ATOM   5065  CB  ARG D 350      12.261 -59.706 -36.389  1.00 41.09
ATOM   5066  CG  ARG D 350      12.257 -60.460 -35.061  1.00 42.50
ATOM   5067  CD  ARG D 350      13.585 -61.165 -34.819  1.00 44.05
ATOM   5068  NE  ARG D 350      13.987 -61.979 -35.965  1.00 43.79
ATOM   5069  CZ  ARG D 350      15.108 -62.691 -36.022  1.00 39.10
ATOM   5070  NH1 ARG D 350      15.392 -63.397 -37.108  1.00 30.79
ATOM   5071  NH2 ARG D 350      15.947 -62.697 -34.994  1.00 38.73
ATOM   5072  H   ARG D 350      12.657 -58.271 -38.508  1.00  0.00
ATOM   5073  H   ARG D 350      13.010 -57.853 -35.632  1.00  0.00
ATOM   5074  H   ARG D 350      12.562 -60.417 -37.159  1.00  0.00
ATOM   5075  H   ARG D 350      11.262 -59.292 -36.522  1.00  0.00
ATOM   5076  H   ARG D 350      11.467 -61.210 -35.089  1.00  0.00
ATOM   5077  H   ARG D 350      12.096 -59.743 -34.256  1.00  0.00
ATOM   5078  H   ARG D 350      13.508 -61.817 -33.949  1.00  0.00
ATOM   5079  H   ARG D 350      14.356 -60.405 -34.691  1.00  0.00
ATOM   5080  H   ARG D 350      13.360 -62.002 -36.782  1.00  0.00
ATOM   5081  H   ARG D 350      16.261 -63.948 -37.151  1.00  0.00
ATOM   5082  H   ARG D 350      14.744 -63.394 -37.908  1.00  0.00
ATOM   5083  H   ARG D 350      16.815 -63.250 -35.041  1.00  0.00
ATOM   5084  H   ARG D 350      15.730 -62.149 -34.149  1.00  0.00
ATOM   5085  N   ARG D 351      15.291 -59.464 -37.370  1.00 38.70
ATOM   5086  CA  ARG D 351      16.677 -59.922 -37.327  1.00 38.59
ATOM   5087  C   ARG D 351      17.633 -58.753 -37.119  1.00 39.11
ATOM   5088  O   ARG D 351      18.412 -58.740 -36.167  1.00 38.86
ATOM   5089  CB  ARG D 351      17.044 -60.668 -38.610  1.00 38.38
ATOM   5090  CG  ARG D 351      18.479 -61.174 -38.636  1.00 36.50
ATOM   5091  CD  ARG D 351      18.808 -61.826 -39.970  1.00 36.60
ATOM   5092  NE  ARG D 351      19.860 -62.830 -39.839  1.00 37.77
ATOM   5093  CZ  ARG D 351      21.156 -62.586 -40.001  1.00 36.18
ATOM   5094  NH1 ARG D 351      21.572 -61.363 -40.305  1.00 35.59
ATOM   5095  NH2 ARG D 351      22.038 -63.568 -39.859  1.00 35.02
ATOM   5096  H   ARG D 351      14.781 -59.481 -38.265  1.00  0.00
ATOM   5097  H   ARG D 351      16.771 -60.605 -36.483  1.00  0.00
ATOM   5098  H   ARG D 351      16.930 -59.971 -39.440  1.00  0.00
ATOM   5099  H   ARG D 351      16.394 -61.540 -38.676  1.00  0.00
ATOM   5100  H   ARG D 351      18.601 -61.916 -37.847  1.00  0.00
ATOM   5101  H   ARG D 351      19.149 -60.327 -38.488  1.00  0.00
ATOM   5102  H   ARG D 351      19.143 -61.071 -40.681  1.00  0.00
ATOM   5103  H   ARG D 351      17.919 -62.349 -40.322  1.00  0.00
ATOM   5104  H   ARG D 351      19.578 -63.793 -39.605  1.00  0.00
ATOM   5105  H   ARG D 351      22.577 -61.177 -40.430  1.00  0.00
ATOM   5106  H   ARG D 351      20.889 -60.600 -40.416  1.00  0.00
ATOM   5107  H   ARG D 351      23.043 -63.380 -39.984  1.00  0.00
ATOM   5108  H   ARG D 351      21.717 -64.518 -39.623  1.00  0.00
ATOM   5109  N   ASP D 352      17.567 -57.776 -38.018  1.00 39.17
ATOM   5110  CA  ASP D 352      18.447 -56.614 -37.952  1.00 41.20
ATOM   5111  C   ASP D 352      17.643 -55.319 -37.892  1.00 40.42
ATOM   5112  O   ASP D 352      17.438 -54.662 -38.913  1.00 40.90
ATOM   5113  CB  ASP D 352      19.396 -56.600 -39.153  1.00 40.94
ATOM   5114  CG  ASP D 352      20.083 -57.938 -39.366  1.00 43.19
ATOM   5115  OD1 ASP D 352      19.521 -58.789 -40.093  1.00 44.50
ATOM   5116  OD2 ASP D 352      21.175 -58.142 -38.793  1.00 39.35
ATOM   5117  H   ASP D 352      16.877 -57.841 -38.780  1.00  0.00
ATOM   5118  H   ASP D 352      19.037 -56.685 -37.038  1.00  0.00
ATOM   5119  H   ASP D 352      20.167 -55.851 -38.972  1.00  0.00
ATOM   5120  H   ASP D 352      18.807 -56.385 -40.045  1.00  0.00
ATOM   5121  N   PRO D 353      17.185 -54.948 -36.686  1.00 40.27
ATOM   5122  CA  PRO D 353      16.387 -53.735 -36.491  1.00 39.74
ATOM   5123  C   PRO D 353      17.154 -52.486 -36.900  1.00 38.14
ATOM   5124  O   PRO D 353      18.301 -52.312 -36.491  1.00 36.83
ATOM   5125  CB  PRO D 353      16.124 -53.719 -34.980  1.00 39.95
ATOM   5126  CG  PRO D 353      17.169 -54.610 -34.386  1.00 40.01
ATOM   5127  CD  PRO D 353      17.464 -55.647 -35.420  1.00 39.02
ATOM   5128  H   PRO D 353      15.479 -53.738 -37.095  1.00  0.00
ATOM   5129  H   PRO D 353      15.119 -54.057 -34.727  1.00  0.00
ATOM   5130  H   PRO D 353      16.201 -52.712 -34.571  1.00  0.00
ATOM   5131  H   PRO D 353      16.820 -55.065 -33.459  1.00  0.00
ATOM   5132  H   PRO D 353      18.066 -54.047 -34.126  1.00  0.00
ATOM   5133  H   PRO D 353      18.490 -56.012 -35.369  1.00  0.00
ATOM   5134  H   PRO D 353      16.871 -56.554 -35.301  1.00  0.00
ATOM   5135  N   PRO D 354      16.525 -51.623 -37.714  1.00 38.38
ATOM   5136  CA  PRO D 354      17.127 -50.368 -38.150  1.00 38.28
ATOM   5137  C   PRO D 354      17.410 -49.454 -36.963  1.00 38.16
ATOM   5138  O   PRO D 354      18.367 -48.687 -36.987  1.00 38.15
ATOM   5139  CB  PRO D 354      16.048 -49.751 -39.046  1.00 37.02
ATOM   5140  CG  PRO D 354      15.198 -50.890 -39.466  1.00 37.80
ATOM   5141  CD  PRO D 354      15.186 -51.818 -38.294  1.00 39.44
ATOM   5142  H   PRO D 354      18.082 -50.513 -38.655  1.00  0.00
ATOM   5143  H   PRO D 354      16.459 -49.218 -39.903  1.00  0.00
ATOM   5144  H   PRO D 354      15.454 -49.011 -38.510  1.00  0.00
ATOM   5145  H   PRO D 354      15.594 -51.373 -40.359  1.00  0.00
ATOM   5146  H   PRO D 354      14.195 -50.565 -39.741  1.00  0.00
ATOM   5147  H   PRO D 354      14.389 -51.596 -37.584  1.00  0.00
ATOM   5148  H   PRO D 354      14.985 -52.855 -38.562  1.00  0.00
ATOM   5149  N   LEU D 355      16.579 -49.543 -35.933  1.00 39.26
ATOM   5150  CA  LEU D 355      16.769 -48.742 -34.735  1.00 41.94
ATOM   5151  C   LEU D 355      17.237 -49.608 -33.569  1.00 42.89
ATOM   5152  O   LEU D 355      16.436 -50.247 -32.889  1.00 42.70
ATOM   5153  CB  LEU D 355      15.483 -47.992 -34.379  1.00 43.53
ATOM   5154  CG  LEU D 355      14.934 -47.092 -35.491  1.00 42.74
ATOM   5155  CD1 LEU D 355      13.774 -46.251 -34.990  1.00 40.79
ATOM   5156  CD2 LEU D 355      16.035 -46.209 -36.038  1.00 45.35
ATOM   5157  H   LEU D 355      15.782 -50.194 -35.983  1.00  0.00
ATOM   5158  H   LEU D 355      17.547 -48.006 -34.937  1.00  0.00
ATOM   5159  H   LEU D 355      15.719 -47.344 -33.535  1.00  0.00
ATOM   5160  H   LEU D 355      14.722 -48.746 -34.178  1.00  0.00
ATOM   5161  H   LEU D 355      14.562 -47.728 -36.294  1.00  0.00
ATOM   5162  H   LEU D 355      13.437 -45.641 -35.828  1.00  0.00
ATOM   5163  H   LEU D 355      13.000 -46.942 -34.655  1.00  0.00
ATOM   5164  H   LEU D 355      14.154 -45.640 -34.171  1.00  0.00
ATOM   5165  H   LEU D 355      15.591 -45.594 -36.821  1.00  0.00
ATOM   5166  H   LEU D 355      16.402 -45.606 -35.208  1.00  0.00
ATOM   5167  H   LEU D 355      16.808 -46.870 -36.431  1.00  0.00
ATOM   5168  N   VAL D 356      18.545 -49.606 -33.344  1.00 44.45
ATOM   5169  CA  VAL D 356      19.182 -50.476 -32.362  1.00 47.04
ATOM   5170  C   VAL D 356      18.859 -50.151 -30.905  1.00 47.29
ATOM   5171  O   VAL D 356      18.862 -51.040 -30.057  1.00 46.70
ATOM   5172  CB  VAL D 356      20.714 -50.447 -32.529  1.00 47.66
ATOM   5173  CG1 VAL D 356      21.394 -51.116 -31.340  1.00 51.27
ATOM   5174  CG2 VAL D 356      21.115 -51.112 -33.835  1.00 51.78
ATOM   5175  H   VAL D 356      19.137 -48.961 -33.887  1.00  0.00
ATOM   5176  H   VAL D 356      18.770 -51.464 -32.568  1.00  0.00
ATOM   5177  H   VAL D 356      21.043 -49.409 -32.562  1.00  0.00
ATOM   5178  H   VAL D 356      22.468 -51.064 -31.516  1.00  0.00
ATOM   5179  H   VAL D 356      21.102 -50.558 -30.450  1.00  0.00
ATOM   5180  H   VAL D 356      21.038 -52.146 -31.308  1.00  0.00
ATOM   5181  H   VAL D 356      22.202 -51.062 -33.898  1.00  0.00
ATOM   5182  H   VAL D 356      20.759 -52.141 -33.791  1.00  0.00
ATOM   5183  H   VAL D 356      20.636 -50.551 -34.638  1.00  0.00
ATOM   5184  N   MET D 357      18.595 -48.882 -30.612  1.00 50.12
ATOM   5185  CA  MET D 357      18.451 -48.448 -29.225  1.00 50.89
ATOM   5186  C   MET D 357      17.372 -47.389 -29.015  1.00 51.13
ATOM   5187  O   MET D 357      17.553 -46.230 -29.381  1.00 53.68
ATOM   5188  CB  MET D 357      19.793 -47.931 -28.706  1.00 50.42
ATOM   5189  CG  MET D 357      20.771 -49.030 -28.314  1.00 54.09
ATOM   5190  SD  MET D 357      20.684 -49.444 -26.558  1.00 51.55
ATOM   5191  CE  MET D 357      21.319 -47.925 -25.846  1.00 53.75
ATOM   5192  H   MET D 357      18.491 -48.196 -31.373  1.00  0.00
ATOM   5193  H   MET D 357      18.130 -49.324 -28.662  1.00  0.00
ATOM   5194  H   MET D 357      19.592 -47.343 -27.810  1.00  0.00
ATOM   5195  H   MET D 357      20.256 -47.365 -29.514  1.00  0.00
ATOM   5196  H   MET D 357      21.728 -48.535 -28.477  1.00  0.00
ATOM   5197  H   MET D 357      20.607 -49.861 -29.000  1.00  0.00
ATOM   5198  H   MET D 357      21.315 -48.054 -24.764  1.00  0.00
ATOM   5199  H   MET D 357      22.328 -47.789 -26.234  1.00  0.00
ATOM   5200  H   MET D 357      20.652 -47.122 -26.160  1.00  0.00
ATOM   5201  N   LEU D 358      16.255 -47.794 -28.418  1.00 49.99
ATOM   5202  CA  LEU D 358      15.209 -46.858 -28.025  1.00 48.69
ATOM   5203  C   LEU D 358      15.464 -46.388 -26.595  1.00 49.05
ATOM   5204  O   LEU D 358      15.536 -47.200 -25.671  1.00 48.14
ATOM   5205  CB  LEU D 358      13.831 -47.513 -28.126  1.00 48.39
ATOM   5206  CG  LEU D 358      13.476 -48.176 -29.459  1.00 48.29
ATOM   5207  CD1 LEU D 358      12.140 -48.897 -29.364  1.00 47.39
ATOM   5208  CD2 LEU D 358      13.456 -47.155 -30.581  1.00 49.80
ATOM   5209  H   LEU D 358      16.125 -48.798 -28.228  1.00  0.00
ATOM   5210  H   LEU D 358      15.228 -46.002 -28.700  1.00  0.00
ATOM   5211  H   LEU D 358      13.108 -46.708 -27.991  1.00  0.00
ATOM   5212  H   LEU D 358      13.825 -48.311 -27.384  1.00  0.00
ATOM   5213  H   LEU D 358      14.246 -48.914 -29.685  1.00  0.00
ATOM   5214  H   LEU D 358      11.949 -49.344 -30.340  1.00  0.00
ATOM   5215  H   LEU D 358      12.241 -49.653 -28.585  1.00  0.00
ATOM   5216  H   LEU D 358      11.391 -48.148 -29.108  1.00  0.00
ATOM   5217  H   LEU D 358      13.198 -47.691 -31.495  1.00  0.00
ATOM   5218  H   LEU D 358      12.703 -46.411 -30.321  1.00  0.00
ATOM   5219  H   LEU D 358      14.454 -46.720 -30.634  1.00  0.00
ATOM   5220  N   MET D 359      15.598 -45.077 -26.415  1.00 49.82
ATOM   5221  CA  MET D 359      15.960 -44.525 -25.111  1.00 49.00
ATOM   5222  C   MET D 359      14.910 -43.596 -24.527  1.00 49.82
ATOM   5223  O   MET D 359      14.074 -43.047 -25.245  1.00 51.89
ATOM   5224  CB  MET D 359      17.299 -43.798 -25.192  1.00 47.90
ATOM   5225  CG  MET D 359      18.484 -44.725 -25.294  1.00 50.78
ATOM   5226  SD  MET D 359      20.003 -43.849 -25.662  1.00 59.57
ATOM   5227  CE  MET D 359      19.550 -43.014 -27.180  1.00 62.13
ATOM   5228  H   MET D 359      15.444 -44.439 -27.209  1.00  0.00
ATOM   5229  H   MET D 359      16.034 -45.379 -24.437  1.00  0.00
ATOM   5230  H   MET D 359      17.419 -43.213 -24.280  1.00  0.00
ATOM   5231  H   MET D 359      17.289 -43.194 -26.100  1.00  0.00
ATOM   5232  H   MET D 359      18.228 -45.309 -26.178  1.00  0.00
ATOM   5233  H   MET D 359      18.496 -45.331 -24.388  1.00  0.00
ATOM   5234  H   MET D 359      20.420 -42.439 -27.499  1.00  0.00
ATOM   5235  H   MET D 359      19.287 -43.787 -27.903  1.00  0.00
ATOM   5236  H   MET D 359      18.701 -42.370 -26.949  1.00  0.00
ATOM   5237  N   ARG D 360      14.967 -43.434 -23.210  1.00 49.85
ATOM   5238  CA  ARG D 360      14.111 -42.501 -22.499  1.00 50.44
ATOM   5239  C   ARG D 360      14.877 -41.937 -21.312  1.00 51.53
ATOM   5240  O   ARG D 360      15.884 -42.503 -20.882  1.00 51.11
ATOM   5241  CB  ARG D 360      12.846 -43.196 -21.999  1.00 49.50
ATOM   5242  CG  ARG D 360      12.006 -43.836 -23.077  1.00 50.58
ATOM   5243  CD  ARG D 360      11.173 -42.821 -23.842  1.00 52.41
ATOM   5244  NE  ARG D 360      10.290 -43.490 -24.792  1.00 53.31
ATOM   5245  CZ  ARG D 360      10.659 -43.860 -26.013  1.00 53.11
ATOM   5246  NH1 ARG D 360      11.893 -43.610 -26.435  1.00 48.73
ATOM   5247  NH2 ARG D 360       9.796 -44.473 -26.812  1.00 51.05
ATOM   5248  H   ARG D 360      15.645 -43.992 -22.672  1.00  0.00
ATOM   5249  H   ARG D 360      13.819 -41.701 -23.179  1.00  0.00
ATOM   5250  H   ARG D 360      12.225 -42.438 -21.523  1.00  0.00
ATOM   5251  H   ARG D 360      13.168 -44.003 -21.341  1.00  0.00
ATOM   5252  H   ARG D 360      11.324 -44.536 -22.594  1.00  0.00
ATOM   5253  H   ARG D 360      12.678 -44.327 -23.781  1.00  0.00
ATOM   5254  H   ARG D 360      11.817 -42.130 -24.387  1.00  0.00
ATOM   5255  H   ARG D 360      10.540 -42.283 -23.137  1.00  0.00
ATOM   5256  H   ARG D 360       9.323 -43.687 -24.498  1.00  0.00
ATOM   5257  H   ARG D 360      12.181 -43.896 -27.382  1.00  0.00
ATOM   5258  H   ARG D 360      12.562 -43.130 -25.816  1.00  0.00
ATOM   5259  H   ARG D 360      10.084 -44.759 -27.759  1.00  0.00
ATOM   5260  H   ARG D 360       8.838 -44.663 -26.486  1.00  0.00
ATOM   5261  N   LYS D 361      14.400 -40.814 -20.789  1.00 52.54
ATOM   5262  CA  LYS D 361      14.964 -40.250 -19.577  1.00 51.95
ATOM   5263  C   LYS D 361      14.037 -40.597 -18.421  1.00 51.46
ATOM   5264  O   LYS D 361      12.845 -40.286 -18.456  1.00 51.87
ATOM   5265  CB  LYS D 361      15.122 -38.734 -19.706  1.00 51.39
ATOM   5266  CG  LYS D 361      15.930 -38.094 -18.589  1.00 51.50
ATOM   5267  CD  LYS D 361      17.379 -38.554 -18.629  1.00 55.05
ATOM   5268  CE  LYS D 361      18.229 -37.823 -17.599  1.00 56.38
ATOM   5269  NZ  LYS D 361      19.689 -38.058 -17.813  1.00 54.23
ATOM   5270  H   LYS D 361      13.615 -40.334 -21.252  1.00  0.00
ATOM   5271  H   LYS D 361      15.956 -40.665 -19.399  1.00  0.00
ATOM   5272  H   LYS D 361      14.124 -38.298 -19.671  1.00  0.00
ATOM   5273  H   LYS D 361      15.660 -38.545 -20.635  1.00  0.00
ATOM   5274  H   LYS D 361      15.497 -38.388 -17.633  1.00  0.00
ATOM   5275  H   LYS D 361      15.903 -37.012 -18.715  1.00  0.00
ATOM   5276  H   LYS D 361      17.780 -38.340 -19.620  1.00  0.00
ATOM   5277  H   LYS D 361      17.408 -39.620 -18.405  1.00  0.00
ATOM   5278  H   LYS D 361      17.968 -38.181 -16.603  1.00  0.00
ATOM   5279  H   LYS D 361      18.050 -36.753 -17.706  1.00  0.00
ATOM   5280  H   LYS D 361      20.189 -37.533 -17.081  1.00  0.00
ATOM   5281  H   LYS D 361      19.846 -39.073 -17.732  1.00  0.00
ATOM   5282  H   LYS D 361      19.915 -37.710 -18.756  1.00  0.00
ATOM   5283  N   VAL D 362      14.579 -41.258 -17.405  1.00 50.72
ATOM   5284  CA  VAL D 362      13.780 -41.643 -16.251  1.00 50.50
ATOM   5285  C   VAL D 362      13.567 -40.451 -15.324  1.00 51.20
ATOM   5286  O   VAL D 362      14.464 -40.064 -14.574  1.00 50.60
ATOM   5287  CB  VAL D 362      14.421 -42.808 -15.468  1.00 50.41
ATOM   5288  CG1 VAL D 362      13.568 -43.168 -14.263  1.00 47.58
ATOM   5289  CG2 VAL D 362      14.602 -44.019 -16.370  1.00 48.90
ATOM   5290  H   VAL D 362      15.579 -41.502 -17.434  1.00  0.00
ATOM   5291  H   VAL D 362      12.816 -41.984 -16.628  1.00  0.00
ATOM   5292  H   VAL D 362      15.402 -42.490 -15.116  1.00  0.00
ATOM   5293  H   VAL D 362      14.068 -43.991 -13.753  1.00  0.00
ATOM   5294  H   VAL D 362      13.510 -42.278 -13.636  1.00  0.00
ATOM   5295  H   VAL D 362      12.589 -43.461 -14.642  1.00  0.00
ATOM   5296  H   VAL D 362      15.056 -44.803 -15.764  1.00  0.00
ATOM   5297  H   VAL D 362      13.611 -44.303 -16.725  1.00  0.00
ATOM   5298  H   VAL D 362      15.253 -43.712 -17.189  1.00  0.00
ATOM   5299  N   LEU D 363      12.376 -39.866 -15.390  1.00 51.50
ATOM   5300  CA  LEU D 363      12.034 -38.732 -14.539  1.00 51.79
ATOM   5301  C   LEU D 363      11.554 -39.213 -13.172  1.00 52.26
ATOM   5302  O   LEU D 363      11.832 -38.586 -12.148  1.00 52.79
ATOM   5303  CB  LEU D 363      10.956 -37.870 -15.200  1.00 51.75
ATOM   5304  CG  LEU D 363      11.253 -37.311 -16.591  1.00 49.26
ATOM   5305  CD1 LEU D 363      10.099 -36.444 -17.060  1.00 48.03
ATOM   5306  CD2 LEU D 363      12.554 -36.526 -16.600  1.00 46.27
ATOM   5307  H   LEU D 363      11.677 -40.222 -16.058  1.00  0.00
ATOM   5308  H   LEU D 363      12.930 -38.127 -14.402  1.00  0.00
ATOM   5309  H   LEU D 363      10.838 -37.000 -14.554  1.00  0.00
ATOM   5310  H   LEU D 363      10.094 -38.525 -15.326  1.00  0.00
ATOM   5311  H   LEU D 363      11.367 -38.147 -17.281  1.00  0.00
ATOM   5312  H   LEU D 363      10.361 -36.073 -18.051  1.00  0.00
ATOM   5313  H   LEU D 363       9.213 -37.079 -17.086  1.00  0.00
ATOM   5314  H   LEU D 363       9.995 -35.634 -16.338  1.00  0.00
ATOM   5315  H   LEU D 363      12.699 -36.161 -17.617  1.00  0.00
ATOM   5316  H   LEU D 363      12.438 -35.708 -15.889  1.00  0.00
ATOM   5317  H   LEU D 363      13.344 -37.215 -16.300  1.00  0.00
ATOM   5318  N   LYS D 364      10.825 -40.326 -13.169  1.00 51.60
ATOM   5319  CA  LYS D 364      10.365 -40.951 -11.933  1.00 51.17
ATOM   5320  C   LYS D 364      10.756 -42.428 -11.908  1.00 50.83
ATOM   5321  O   LYS D 364      10.691 -43.107 -12.932  1.00 50.51
ATOM   5322  CB  LYS D 364       8.851 -40.799 -11.780  1.00 51.20
ATOM   5323  CG  LYS D 364       8.376 -39.367 -11.562  1.00 52.19
ATOM   5324  CD  LYS D 364       6.934 -39.342 -11.066  1.00 56.58
ATOM   5325  CE  LYS D 364       6.478 -37.934 -10.707  1.00 56.71
ATOM   5326  NZ  LYS D 364       6.214 -37.103 -11.913  1.00 56.11
ATOM   5327  H   LYS D 364      10.577 -40.761 -14.069  1.00  0.00
ATOM   5328  H   LYS D 364      10.846 -40.447 -11.094  1.00  0.00
ATOM   5329  H   LYS D 364       8.559 -41.369 -10.898  1.00  0.00
ATOM   5330  H   LYS D 364       8.401 -41.143 -12.711  1.00  0.00
ATOM   5331  H   LYS D 364       8.430 -38.832 -12.510  1.00  0.00
ATOM   5332  H   LYS D 364       9.013 -38.896 -10.813  1.00  0.00
ATOM   5333  H   LYS D 364       6.870 -39.960 -10.170  1.00  0.00
ATOM   5334  H   LYS D 364       6.292 -39.713 -11.865  1.00  0.00
ATOM   5335  H   LYS D 364       7.258 -37.445 -10.123  1.00  0.00
ATOM   5336  H   LYS D 364       5.539 -38.012 -10.158  1.00  0.00
ATOM   5337  H   LYS D 364       5.913 -36.176 -11.580  1.00  0.00
ATOM   5338  H   LYS D 364       7.096 -37.052 -12.443  1.00  0.00
ATOM   5339  H   LYS D 364       5.472 -37.576 -12.448  1.00  0.00
ATOM   5340  N   PRO D 365      11.160 -42.932 -10.730  1.00 50.75
ATOM   5341  CA  PRO D 365      11.654 -44.303 -10.597  1.00 50.57
ATOM   5342  C   PRO D 365      10.628 -45.323 -11.072  1.00 50.45
ATOM   5343  O   PRO D 365       9.441 -45.184 -10.780  1.00 50.40
ATOM   5344  CB  PRO D 365      11.892 -44.449  -9.088  1.00 50.61
ATOM   5345  CG  PRO D 365      11.051 -43.391  -8.456  1.00 50.26
ATOM   5346  CD  PRO D 365      11.053 -42.253  -9.428  1.00 51.04
ATOM   5347  H   PRO D 365      12.544 -44.482 -11.200  1.00  0.00
ATOM   5348  H   PRO D 365      12.942 -44.345  -8.814  1.00  0.00
ATOM   5349  H   PRO D 365      11.600 -45.436  -8.729  1.00  0.00
ATOM   5350  H   PRO D 365      11.448 -43.091  -7.486  1.00  0.00
ATOM   5351  H   PRO D 365      10.041 -43.748  -8.255  1.00  0.00
ATOM   5352  H   PRO D 365      10.158 -41.635  -9.358  1.00  0.00
ATOM   5353  H   PRO D 365      11.857 -41.537  -9.257  1.00  0.00
ATOM   5354  N   VAL D 366      11.085 -46.340 -11.794  1.00 50.88
ATOM   5355  CA  VAL D 366      10.181 -47.341 -12.354  1.00 51.59
ATOM   5356  C   VAL D 366      10.588 -48.770 -12.000  1.00 51.47
ATOM   5357  O   VAL D 366      11.738 -49.166 -12.194  1.00 52.55
ATOM   5358  CB  VAL D 366      10.084 -47.214 -13.887  1.00 51.88
ATOM   5359  CG1 VAL D 366       9.314 -45.959 -14.265  1.00 51.95
ATOM   5360  CG2 VAL D 366      11.477 -47.204 -14.511  1.00 52.67
ATOM   5361  H   VAL D 366      12.098 -46.424 -11.962  1.00  0.00
ATOM   5362  H   VAL D 366       9.208 -47.143 -11.905  1.00  0.00
ATOM   5363  H   VAL D 366       9.544 -48.077 -14.275  1.00  0.00
ATOM   5364  H   VAL D 366       9.278 -45.923 -15.354  1.00  0.00
ATOM   5365  H   VAL D 366       8.319 -46.052 -13.830  1.00  0.00
ATOM   5366  H   VAL D 366       9.861 -45.112 -13.849  1.00  0.00
ATOM   5367  H   VAL D 366      11.343 -47.113 -15.589  1.00  0.00
ATOM   5368  H   VAL D 366      12.007 -46.347 -14.095  1.00  0.00
ATOM   5369  H   VAL D 366      11.954 -48.146 -14.240  1.00  0.00
ATOM   5370  N   GLN D 367       9.636 -49.537 -11.478  1.00 50.54
ATOM   5371  CA  GLN D 367       9.869 -50.943 -11.180  1.00 50.43
ATOM   5372  C   GLN D 367      10.023 -51.746 -12.465  1.00 49.42
ATOM   5373  O   GLN D 367       9.146 -51.728 -13.329  1.00 48.94
ATOM   5374  CB  GLN D 367       8.720 -51.519 -10.345  1.00 51.63
ATOM   5375  CG  GLN D 367       8.876 -51.362  -8.834  1.00 55.71
ATOM   5376  CD  GLN D 367       8.872 -49.912  -8.379  1.00 60.75
ATOM   5377  OE1 GLN D 367       8.780 -49.625  -7.185  1.00 61.85
ATOM   5378  NE2 GLN D 367       8.973 -48.990  -9.331  1.00 62.02
ATOM   5379  H   GLN D 367       8.712 -49.127 -11.280  1.00  0.00
ATOM   5380  H   GLN D 367      10.792 -51.014 -10.605  1.00  0.00
ATOM   5381  H   GLN D 367       8.687 -52.590 -10.548  1.00  0.00
ATOM   5382  H   GLN D 367       7.822 -50.968 -10.624  1.00  0.00
ATOM   5383  H   GLN D 367       9.836 -51.794  -8.551  1.00  0.00
ATOM   5384  H   GLN D 367       8.026 -51.855  -8.361  1.00  0.00
ATOM   5385  H   GLN D 367       8.976 -47.991  -9.082  1.00  0.00
ATOM   5386  H   GLN D 367       9.049 -49.275 -10.318  1.00  0.00
ATOM   5387  N   VAL D 368      11.147 -52.442 -12.588  1.00 48.38
ATOM   5388  CA  VAL D 368      11.366 -53.357 -13.700  1.00 47.94
ATOM   5389  C   VAL D 368      12.000 -54.645 -13.195  1.00 47.58
ATOM   5390  O   VAL D 368      13.081 -54.624 -12.604  1.00 47.91
ATOM   5391  CB  VAL D 368      12.268 -52.744 -14.776  1.00 47.97
ATOM   5392  CG1 VAL D 368      12.793 -53.827 -15.702  1.00 49.24
ATOM   5393  CG2 VAL D 368      11.518 -51.676 -15.553  1.00 49.22
ATOM   5394  H   VAL D 368      11.884 -52.332 -11.877  1.00  0.00
ATOM   5395  H   VAL D 368      10.394 -53.564 -14.147  1.00  0.00
ATOM   5396  H   VAL D 368      13.121 -52.269 -14.291  1.00  0.00
ATOM   5397  H   VAL D 368      13.424 -53.335 -16.442  1.00  0.00
ATOM   5398  H   VAL D 368      13.359 -54.526 -15.086  1.00  0.00
ATOM   5399  H   VAL D 368      11.926 -54.302 -16.161  1.00  0.00
ATOM   5400  H   VAL D 368      12.208 -51.280 -16.298  1.00  0.00
ATOM   5401  H   VAL D 368      10.658 -52.162 -16.014  1.00  0.00
ATOM   5402  H   VAL D 368      11.216 -50.913 -14.835  1.00  0.00
ATOM   5403  N   GLY D 369      11.322 -55.766 -13.430  1.00 46.52
ATOM   5404  CA  GLY D 369      11.787 -57.055 -12.938  1.00 44.51
ATOM   5405  C   GLY D 369      11.995 -57.008 -11.439  1.00 43.23
ATOM   5406  O   GLY D 369      11.138 -56.528 -10.699  1.00 42.36
ATOM   5407  H   GLY D 369      10.448 -55.721 -13.973  1.00  0.00
ATOM   5408  H   GLY D 369      12.742 -57.262 -13.420  1.00  0.00
ATOM   5409  H   GLY D 369      11.053 -57.818 -13.199  1.00  0.00
ATOM   5410  N   LYS D 370      13.145 -57.499 -10.991  1.00 42.68
ATOM   5411  CA  LYS D 370      13.481 -57.491  -9.574  1.00 42.64
ATOM   5412  C   LYS D 370      14.191 -56.188  -9.202  1.00 43.23
ATOM   5413  O   LYS D 370      14.668 -56.029  -8.076  1.00 43.47
ATOM   5414  CB  LYS D 370      14.370 -58.690  -9.247  1.00 41.84
ATOM   5415  CG  LYS D 370      14.083 -59.906 -10.118  1.00 42.70
ATOM   5416  CD  LYS D 370      14.651 -61.181  -9.516  1.00 42.29
ATOM   5417  CE  LYS D 370      14.154 -62.411 -10.265  1.00 39.21
ATOM   5418  NZ  LYS D 370      14.486 -63.673  -9.544  1.00 33.12
ATOM   5419  H   LYS D 370      13.817 -57.896 -11.663  1.00  0.00
ATOM   5420  H   LYS D 370      12.562 -57.560  -8.992  1.00  0.00
ATOM   5421  H   LYS D 370      14.179 -58.973  -8.212  1.00  0.00
ATOM   5422  H   LYS D 370      15.403 -58.394  -9.428  1.00  0.00
ATOM   5423  H   LYS D 370      14.550 -59.750 -11.090  1.00  0.00
ATOM   5424  H   LYS D 370      13.002 -60.020 -10.200  1.00  0.00
ATOM   5425  H   LYS D 370      14.325 -61.250  -8.478  1.00  0.00
ATOM   5426  H   LYS D 370      15.738 -61.145  -9.585  1.00  0.00
ATOM   5427  H   LYS D 370      14.624 -62.446 -11.248  1.00  0.00
ATOM   5428  H   LYS D 370      13.068 -62.352 -10.335  1.00  0.00
ATOM   5429  H   LYS D 370      14.118 -64.450 -10.112  1.00  0.00
ATOM   5430  H   LYS D 370      15.512 -63.711  -9.461  1.00  0.00
ATOM   5431  H   LYS D 370      14.029 -63.623  -8.622  1.00  0.00
ATOM   5432  N   TYR D 371      14.244 -55.259 -10.154  1.00 42.66
ATOM   5433  CA  TYR D 371      15.038 -54.044 -10.006  1.00 42.35
ATOM   5434  C   TYR D 371      14.213 -52.759 -10.049  1.00 41.98
ATOM   5435  O   TYR D 371      13.065 -52.753 -10.496  1.00 41.54
ATOM   5436  CB  TYR D 371      16.111 -53.986 -11.094  1.00 42.84
ATOM   5437  CG  TYR D 371      16.995 -55.210 -11.154  1.00 43.67
ATOM   5438  CD1 TYR D 371      16.964 -56.062 -12.251  1.00 46.33
ATOM   5439  CD2 TYR D 371      17.861 -55.513 -10.113  1.00 43.73
ATOM   5440  CE1 TYR D 371      17.774 -57.181 -12.310  1.00 46.86
ATOM   5441  CE2 TYR D 371      18.673 -56.628 -10.161  1.00 45.46
ATOM   5442  CZ  TYR D 371      18.627 -57.459 -11.260  1.00 47.22
ATOM   5443  OH  TYR D 371      19.437 -58.569 -11.305  1.00 49.05
ATOM   5444  H   TYR D 371      13.708 -55.402 -11.022  1.00  0.00
ATOM   5445  H   TYR D 371      15.489 -54.099  -9.015  1.00  0.00
ATOM   5446  H   TYR D 371      16.755 -53.133 -10.880  1.00  0.00
ATOM   5447  H   TYR D 371      15.595 -53.924 -12.052  1.00  0.00
ATOM   5448  H   TYR D 371      16.290 -55.845 -13.079  1.00  0.00
ATOM   5449  H   TYR D 371      17.901 -54.859  -9.242  1.00  0.00
ATOM   5450  H   TYR D 371      17.740 -57.839 -13.179  1.00  0.00
ATOM   5451  H   TYR D 371      19.347 -56.850  -9.334  1.00  0.00
ATOM   5452  H   TYR D 371      19.248 -59.044 -12.199  1.00  0.00
ATOM   5453  N   VAL D 372      14.821 -51.670  -9.586  1.00 41.51
ATOM   5454  CA  VAL D 372      14.198 -50.352  -9.620  1.00 41.58
ATOM   5455  C   VAL D 372      15.121 -49.329 -10.275  1.00 41.96
ATOM   5456  O   VAL D 372      16.070 -48.851  -9.655  1.00 41.75
ATOM   5457  CB  VAL D 372      13.838 -49.860  -8.207  1.00 40.95
ATOM   5458  CG1 VAL D 372      13.476 -48.383  -8.236  1.00 40.15
ATOM   5459  CG2 VAL D 372      12.696 -50.680  -7.637  1.00 42.40
ATOM   5460  H   VAL D 372      15.767 -51.761  -9.189  1.00  0.00
ATOM   5461  H   VAL D 372      13.284 -50.451 -10.206  1.00  0.00
ATOM   5462  H   VAL D 372      14.707 -49.987  -7.562  1.00  0.00
ATOM   5463  H   VAL D 372      13.232 -48.095  -7.214  1.00  0.00
ATOM   5464  H   VAL D 372      14.349 -47.848  -8.611  1.00  0.00
ATOM   5465  H   VAL D 372      12.620 -48.278  -8.902  1.00  0.00
ATOM   5466  H   VAL D 372      12.488 -50.287  -6.642  1.00  0.00
ATOM   5467  H   VAL D 372      11.847 -50.554  -8.309  1.00  0.00
ATOM   5468  H   VAL D 372      13.034 -51.716  -7.601  1.00  0.00
ATOM   5469  N   VAL D 373      14.837 -49.003 -11.533  1.00 42.69
ATOM   5470  CA  VAL D 373      15.598 -47.996 -12.266  1.00 43.19
ATOM   5471  C   VAL D 373      15.276 -46.605 -11.726  1.00 43.88
ATOM   5472  O   VAL D 373      14.123 -46.177 -11.760  1.00 44.85
ATOM   5473  CB  VAL D 373      15.290 -48.056 -13.775  1.00 43.47
ATOM   5474  CG1 VAL D 373      15.785 -46.808 -14.476  1.00 43.15
ATOM   5475  CG2 VAL D 373      15.904 -49.307 -14.393  1.00 44.09
ATOM   5476  H   VAL D 373      14.054 -49.477 -12.005  1.00  0.00
ATOM   5477  H   VAL D 373      16.659 -48.204 -12.126  1.00  0.00
ATOM   5478  H   VAL D 373      14.209 -48.105 -13.904  1.00  0.00
ATOM   5479  H   VAL D 373      15.537 -46.916 -15.532  1.00  0.00
ATOM   5480  H   VAL D 373      15.269 -45.962 -14.023  1.00  0.00
ATOM   5481  H   VAL D 373      16.862 -46.759 -14.316  1.00  0.00
ATOM   5482  H   VAL D 373      15.654 -49.294 -15.454  1.00  0.00
ATOM   5483  H   VAL D 373      16.980 -49.248 -14.229  1.00  0.00
ATOM   5484  H   VAL D 373      15.463 -50.164 -13.883  1.00  0.00
ATOM   5485  N   PRO D 374      16.299 -45.897 -11.223  1.00 44.41
ATOM   5486  CA  PRO D 374      16.117 -44.623 -10.535  1.00 45.58
ATOM   5487  C   PRO D 374      16.029 -43.431 -11.481  1.00 47.29
ATOM   5488  O   PRO D 374      16.379 -43.542 -12.656  1.00 48.34
ATOM   5489  CB  PRO D 374      17.378 -44.519  -9.678  1.00 45.08
ATOM   5490  CG  PRO D 374      18.419 -45.231 -10.471  1.00 44.27
ATOM   5491  CD  PRO D 374      17.717 -46.292 -11.286  1.00 44.59
ATOM   5492  H   PRO D 374      15.181 -44.599  -9.977  1.00  0.00
ATOM   5493  H   PRO D 374      17.256 -44.946  -8.683  1.00  0.00
ATOM   5494  H   PRO D 374      17.664 -43.484  -9.492  1.00  0.00
ATOM   5495  H   PRO D 374      19.151 -45.684  -9.803  1.00  0.00
ATOM   5496  H   PRO D 374      18.954 -44.532 -11.114  1.00  0.00
ATOM   5497  H   PRO D 374      18.075 -46.332 -12.315  1.00  0.00
ATOM   5498  H   PRO D 374      17.884 -47.304 -10.916  1.00  0.00
ATOM   5499  N   GLU D 375      15.570 -42.298 -10.958  1.00 49.09
ATOM   5500  CA  GLU D 375      15.420 -41.079 -11.750  1.00 50.78
ATOM   5501  C   GLU D 375      16.767 -40.501 -12.173  1.00 51.03
ATOM   5502  O   GLU D 375      17.770 -40.666 -11.481  1.00 51.12
ATOM   5503  CB  GLU D 375      14.621 -40.028 -10.975  1.00 51.40
ATOM   5504  CG  GLU D 375      15.135 -39.748  -9.567  1.00 55.26
ATOM   5505  CD  GLU D 375      14.647 -40.762  -8.544  1.00 60.29
ATOM   5506  OE1 GLU D 375      14.431 -41.935  -8.915  1.00 60.83
ATOM   5507  OE2 GLU D 375      14.482 -40.387  -7.364  1.00 63.81
ATOM   5508  H   GLU D 375      15.311 -42.279  -9.961  1.00  0.00
ATOM   5509  H   GLU D 375      14.876 -41.350 -12.655  1.00  0.00
ATOM   5510  H   GLU D 375      13.605 -40.409 -10.872  1.00  0.00
ATOM   5511  H   GLU D 375      14.702 -39.094 -11.531  1.00  0.00
ATOM   5512  H   GLU D 375      14.766 -38.768  -9.265  1.00  0.00
ATOM   5513  H   GLU D 375      16.223 -39.803  -9.594  1.00  0.00
ATOM   5514  N   GLY D 376      16.779 -39.817 -13.313  1.00 51.72
ATOM   5515  CA  GLY D 376      18.002 -39.225 -13.841  1.00 51.99
ATOM   5516  C   GLY D 376      18.791 -40.223 -14.663  1.00 52.25
ATOM   5517  O   GLY D 376      19.709 -39.858 -15.397  1.00 52.78
ATOM   5518  H   GLY D 376      15.900 -39.702 -13.837  1.00  0.00
ATOM   5519  H   GLY D 376      18.607 -38.929 -12.984  1.00  0.00
ATOM   5520  H   GLY D 376      17.732 -38.365 -14.454  1.00  0.00
ATOM   5521  N   ASP D 377      18.426 -41.493 -14.533  1.00 52.31
ATOM   5522  CA  ASP D 377      19.071 -42.564 -15.276  1.00 52.38
ATOM   5523  C   ASP D 377      18.550 -42.580 -16.714  1.00 51.74
ATOM   5524  O   ASP D 377      17.450 -42.098 -16.987  1.00 50.60
ATOM   5525  CB  ASP D 377      18.786 -43.904 -14.585  1.00 53.24
ATOM   5526  CG  ASP D 377      19.876 -44.933 -14.818  1.00 55.09
ATOM   5527  OD1 ASP D 377      19.914 -45.526 -15.917  1.00 58.51
ATOM   5528  OD2 ASP D 377      20.683 -45.163 -13.892  1.00 55.12
ATOM   5529  H   ASP D 377      17.661 -41.727 -13.885  1.00  0.00
ATOM   5530  H   ASP D 377      20.148 -42.400 -15.299  1.00  0.00
ATOM   5531  H   ASP D 377      17.857 -44.306 -14.990  1.00  0.00
ATOM   5532  H   ASP D 377      18.737 -43.721 -13.512  1.00  0.00
ATOM   5533  N   ILE D 378      19.342 -43.118 -17.636  1.00 51.39
ATOM   5534  CA  ILE D 378      18.875 -43.304 -19.006  1.00 53.27
ATOM   5535  C   ILE D 378      18.392 -44.736 -19.212  1.00 53.49
ATOM   5536  O   ILE D 378      19.180 -45.680 -19.160  1.00 54.90
ATOM   5537  CB  ILE D 378      19.969 -42.978 -20.040  1.00 54.05
ATOM   5538  CG1 ILE D 378      20.218 -41.471 -20.093  1.00 54.86
ATOM   5539  CG2 ILE D 378      19.566 -43.488 -21.418  1.00 54.56
ATOM   5540  CD1 ILE D 378      21.153 -41.047 -21.202  1.00 58.36
ATOM   5541  H   ILE D 378      20.297 -43.407 -17.380  1.00  0.00
ATOM   5542  H   ILE D 378      18.049 -42.610 -19.159  1.00  0.00
ATOM   5543  H   ILE D 378      20.890 -43.477 -19.736  1.00  0.00
ATOM   5544  H   ILE D 378      20.677 -41.175 -19.150  1.00  0.00
ATOM   5545  H   ILE D 378      19.259 -40.989 -20.285  1.00  0.00
ATOM   5546  H   ILE D 378      20.374 -43.230 -22.102  1.00  0.00
ATOM   5547  H   ILE D 378      19.436 -44.567 -21.333  1.00  0.00
ATOM   5548  H   ILE D 378      18.635 -42.987 -21.683  1.00  0.00
ATOM   5549  H   ILE D 378      21.252 -39.963 -21.139  1.00  0.00
ATOM   5550  H   ILE D 378      22.103 -41.551 -21.028  1.00  0.00
ATOM   5551  H   ILE D 378      20.695 -41.358 -22.141  1.00  0.00
ATOM   5552  N   ILE D 379      17.093 -44.894 -19.440  1.00 53.17
ATOM   5553  CA  ILE D 379      16.510 -46.218 -19.622  1.00 54.07
ATOM   5554  C   ILE D 379      16.327 -46.539 -21.101  1.00 53.93
ATOM   5555  O   ILE D 379      15.880 -45.695 -21.878  1.00 53.74
ATOM   5556  CB  ILE D 379      15.160 -46.343 -18.891  1.00 54.83
ATOM   5557  CG1 ILE D 379      14.732 -47.808 -18.801  1.00 51.88
ATOM   5558  CG2 ILE D 379      14.097 -45.493 -19.578  1.00 56.91
ATOM   5559  CD1 ILE D 379      13.540 -48.030 -17.907  1.00 50.36
ATOM   5560  H   ILE D 379      16.485 -44.064 -19.489  1.00  0.00
ATOM   5561  H   ILE D 379      17.206 -46.937 -19.190  1.00  0.00
ATOM   5562  H   ILE D 379      15.278 -45.968 -17.874  1.00  0.00
ATOM   5563  H   ILE D 379      15.563 -48.380 -18.388  1.00  0.00
ATOM   5564  H   ILE D 379      14.441 -48.127 -19.802  1.00  0.00
ATOM   5565  H   ILE D 379      13.172 -45.624 -19.016  1.00  0.00
ATOM   5566  H   ILE D 379      14.446 -44.461 -19.548  1.00  0.00
ATOM   5567  H   ILE D 379      14.006 -45.861 -20.600  1.00  0.00
ATOM   5568  H   ILE D 379      13.327 -49.099 -17.919  1.00  0.00
ATOM   5569  H   ILE D 379      13.819 -47.684 -16.912  1.00  0.00
ATOM   5570  H   ILE D 379      12.717 -47.448 -18.323  1.00  0.00
ATOM   5571  N   ALA D 380      16.670 -47.763 -21.487  1.00 54.38
ATOM   5572  CA  ALA D 380      16.639 -48.134 -22.896  1.00 53.77
ATOM   5573  C   ALA D 380      16.155 -49.554 -23.155  1.00 53.83
ATOM   5574  O   ALA D 380      16.541 -50.500 -22.466  1.00 53.45
ATOM   5575  CB  ALA D 380      18.007 -47.930 -23.522  1.00 53.54
ATOM   5576  H   ALA D 380      16.961 -48.457 -20.783  1.00  0.00
ATOM   5577  H   ALA D 380      15.906 -47.475 -23.362  1.00  0.00
ATOM   5578  H   ALA D 380      17.925 -48.222 -24.569  1.00  0.00
ATOM   5579  H   ALA D 380      18.253 -46.874 -23.413  1.00  0.00
ATOM   5580  H   ALA D 380      18.705 -48.566 -22.978  1.00  0.00
ATOM   5581  N   CYS D 381      15.297 -49.683 -24.159  1.00 53.59
ATOM   5582  CA  CYS D 381      14.961 -50.974 -24.724  1.00 51.73
ATOM   5583  C   CYS D 381      15.642 -51.058 -26.079  1.00 49.29
ATOM   5584  O   CYS D 381      15.450 -50.193 -26.933  1.00 47.41
ATOM   5585  CB  CYS D 381      13.450 -51.126 -24.884  1.00 51.33
ATOM   5586  SG  CYS D 381      12.953 -52.654 -25.724  1.00 61.78
ATOM   5587  H   CYS D 381      14.856 -48.838 -24.549  1.00  0.00
ATOM   5588  H   CYS D 381      15.297 -51.774 -24.065  1.00  0.00
ATOM   5589  H   CYS D 381      13.236 -50.312 -25.576  1.00  0.00
ATOM   5590  H   CYS D 381      13.021 -50.984 -23.892  1.00  0.00
ATOM   5591  H   CYS D 381      11.954 -52.649 -25.774  1.00  0.00
ATOM   5592  N   SER D 382      16.458 -52.089 -26.264  1.00 48.12
ATOM   5593  CA  SER D 382      17.155 -52.293 -27.524  1.00 45.69
ATOM   5594  C   SER D 382      16.435 -53.328 -28.372  1.00 44.53
ATOM   5595  O   SER D 382      16.436 -54.511 -28.038  1.00 45.51
ATOM   5596  CB  SER D 382      18.595 -52.738 -27.273  1.00 44.75
ATOM   5597  OG  SER D 382      19.199 -53.200 -28.469  1.00 45.85
ATOM   5598  H   SER D 382      16.601 -52.761 -25.496  1.00  0.00
ATOM   5599  H   SER D 382      17.167 -51.345 -28.062  1.00  0.00
ATOM   5600  H   SER D 382      18.651 -53.531 -26.527  1.00  0.00
ATOM   5601  H   SER D 382      19.177 -51.870 -26.964  1.00  0.00
ATOM   5602  H   SER D 382      20.161 -53.482 -28.231  1.00  0.00
ATOM   5603  N   PRO D 383      15.794 -52.880 -29.462  1.00 43.46
ATOM   5604  CA  PRO D 383      15.220 -53.798 -30.434  1.00 44.40
ATOM   5605  C   PRO D 383      16.284 -54.769 -30.922  1.00 43.84
ATOM   5606  O   PRO D 383      16.007 -55.956 -31.097  1.00 44.54
ATOM   5607  CB  PRO D 383      14.788 -52.870 -31.567  1.00 44.26
ATOM   5608  CG  PRO D 383      14.464 -51.595 -30.878  1.00 41.25
ATOM   5609  CD  PRO D 383      15.475 -51.478 -29.776  1.00 43.80
ATOM   5610  H   PRO D 383      14.404 -54.402 -30.037  1.00  0.00
ATOM   5611  H   PRO D 383      13.947 -53.254 -32.145  1.00  0.00
ATOM   5612  H   PRO D 383      15.573 -52.730 -32.310  1.00  0.00
ATOM   5613  H   PRO D 383      13.445 -51.602 -30.491  1.00  0.00
ATOM   5614  H   PRO D 383      14.503 -50.747 -31.561  1.00  0.00
ATOM   5615  H   PRO D 383      16.360 -50.916 -30.075  1.00  0.00
ATOM   5616  H   PRO D 383      15.110 -50.926 -28.910  1.00  0.00
ATOM   5617  N   LEU D 384      17.496 -54.258 -31.118  1.00 42.33
ATOM   5618  CA  LEU D 384      18.626 -55.080 -31.528  1.00 42.07
ATOM   5619  C   LEU D 384      18.858 -56.234 -30.559  1.00 42.66
ATOM   5620  O   LEU D 384      19.049 -57.375 -30.979  1.00 42.15
ATOM   5621  CB  LEU D 384      19.896 -54.233 -31.634  1.00 41.55
ATOM   5622  CG  LEU D 384      21.187 -55.008 -31.909  1.00 41.20
ATOM   5623  CD1 LEU D 384      21.088 -55.785 -33.215  1.00 39.14
ATOM   5624  CD2 LEU D 384      22.382 -54.073 -31.929  1.00 41.74
ATOM   5625  H   LEU D 384      17.640 -53.248 -30.975  1.00  0.00
ATOM   5626  H   LEU D 384      18.388 -55.497 -32.507  1.00  0.00
ATOM   5627  H   LEU D 384      20.026 -53.748 -30.666  1.00  0.00
ATOM   5628  H   LEU D 384      19.751 -53.562 -32.481  1.00  0.00
ATOM   5629  H   LEU D 384      21.329 -55.725 -31.100  1.00  0.00
ATOM   5630  H   LEU D 384      22.035 -56.309 -33.347  1.00  0.00
ATOM   5631  H   LEU D 384      20.253 -56.477 -33.111  1.00  0.00
ATOM   5632  H   LEU D 384      20.915 -55.056 -34.007  1.00  0.00
ATOM   5633  H   LEU D 384      23.262 -54.685 -32.128  1.00  0.00
ATOM   5634  H   LEU D 384      22.205 -53.347 -32.722  1.00  0.00
ATOM   5635  H   LEU D 384      22.432 -53.598 -30.949  1.00  0.00
ATOM   5636  N   LEU D 385      18.845 -55.931 -29.263  1.00 41.94
ATOM   5637  CA  LEU D 385      19.081 -56.943 -28.238  1.00 40.37
ATOM   5638  C   LEU D 385      17.928 -57.939 -28.133  1.00 40.00
ATOM   5639  O   LEU D 385      18.102 -59.133 -28.380  1.00 40.67
ATOM   5640  CB  LEU D 385      19.333 -56.287 -26.878  1.00 39.07
ATOM   5641  CG  LEU D 385      19.454 -57.234 -25.681  1.00 39.48
ATOM   5642  CD1 LEU D 385      20.454 -58.359 -25.951  1.00 36.51
ATOM   5643  CD2 LEU D 385      19.826 -56.470 -24.424  1.00 34.26
ATOM   5644  H   LEU D 385      18.664 -54.958 -28.976  1.00  0.00
ATOM   5645  H   LEU D 385      19.969 -57.498 -28.539  1.00  0.00
ATOM   5646  H   LEU D 385      18.466 -55.656 -26.680  1.00  0.00
ATOM   5647  H   LEU D 385      20.293 -55.777 -26.960  1.00  0.00
ATOM   5648  H   LEU D 385      18.478 -57.694 -25.526  1.00  0.00
ATOM   5649  H   LEU D 385      20.481 -58.983 -25.058  1.00  0.00
ATOM   5650  H   LEU D 385      20.089 -58.909 -26.818  1.00  0.00
ATOM   5651  H   LEU D 385      21.418 -57.889 -26.146  1.00  0.00
ATOM   5652  H   LEU D 385      19.895 -57.199 -23.617  1.00  0.00
ATOM   5653  H   LEU D 385      20.784 -55.987 -24.617  1.00  0.00
ATOM   5654  H   LEU D 385      19.034 -55.743 -24.247  1.00  0.00
ATOM   5655  N   SER D 386      16.753 -57.432 -27.831  1.00 39.10
ATOM   5656  CA  SER D 386      15.646 -58.275 -27.494  1.00 38.15
ATOM   5657  C   SER D 386      15.388 -59.226 -28.626  1.00 39.30
ATOM   5658  O   SER D 386      15.088 -60.383 -28.422  1.00 39.13
ATOM   5659  CB  SER D 386      14.411 -57.431 -27.234  1.00 37.26
ATOM   5660  OG  SER D 386      14.479 -56.807 -25.974  1.00 31.64
ATOM   5661  H   SER D 386      16.627 -56.410 -27.837  1.00  0.00
ATOM   5662  H   SER D 386      15.880 -58.839 -26.591  1.00  0.00
ATOM   5663  H   SER D 386      13.498 -58.025 -27.277  1.00  0.00
ATOM   5664  H   SER D 386      14.387 -56.620 -27.962  1.00  0.00
ATOM   5665  H   SER D 386      13.616 -56.255 -25.864  1.00  0.00
ATOM   5666  N   HIS D 387      15.560 -58.761 -29.835  1.00 40.30
ATOM   5667  CA  HIS D 387      15.239 -59.585 -30.960  1.00 39.68
ATOM   5668  C   HIS D 387      16.094 -60.831 -30.930  1.00 40.04
ATOM   5669  O   HIS D 387      15.783 -61.781 -31.608  1.00 40.68
ATOM   5670  CB  HIS D 387      15.399 -58.803 -32.253  1.00 38.47
ATOM   5671  CG  HIS D 387      14.237 -57.919 -32.555  1.00 33.90
ATOM   5672  ND1 HIS D 387      13.320 -57.555 -31.601  1.00 32.16
ATOM   5673  CD2 HIS D 387      13.842 -57.327 -33.699  1.00 32.40
ATOM   5674  CE1 HIS D 387      12.402 -56.781 -32.144  1.00 30.18
ATOM   5675  NE2 HIS D 387      12.702 -56.620 -33.415  1.00 35.07
ATOM   5676  H   HIS D 387      15.924 -57.808 -29.977  1.00  0.00
ATOM   5677  H   HIS D 387      14.195 -59.895 -30.908  1.00  0.00
ATOM   5678  H   HIS D 387      15.495 -59.513 -33.075  1.00  0.00
ATOM   5679  H   HIS D 387      16.268 -58.154 -32.140  1.00  0.00
ATOM   5680  H   HIS D 387      13.345 -57.843 -30.612  1.00  0.00
ATOM   5681  H   HIS D 387      14.336 -57.397 -34.668  1.00  0.00
ATOM   5682  H   HIS D 387      11.543 -56.349 -31.630  1.00  0.00
ATOM   5683  N   GLN D 388      17.180 -60.839 -30.174  1.00 40.21
ATOM   5684  CA  GLN D 388      18.051 -62.014 -30.169  1.00 40.60
ATOM   5685  C   GLN D 388      17.856 -63.046 -29.055  1.00 40.40
ATOM   5686  O   GLN D 388      18.667 -63.940 -28.904  1.00 39.37
ATOM   5687  CB  GLN D 388      19.510 -61.598 -30.165  1.00 41.10
ATOM   5688  CG  GLN D 388      19.869 -60.590 -31.178  1.00 40.12
ATOM   5689  CD  GLN D 388      19.116 -60.776 -32.439  1.00 41.40
ATOM   5690  OE1 GLN D 388      19.634 -60.545 -33.518  1.00 45.24
ATOM   5691  NE2 GLN D 388      17.883 -61.189 -32.325  1.00 41.63
ATOM   5692  H   GLN D 388      17.411 -60.021 -29.592  1.00  0.00
ATOM   5693  H   GLN D 388      17.750 -62.522 -31.085  1.00  0.00
ATOM   5694  H   GLN D 388      20.115 -62.481 -30.371  1.00  0.00
ATOM   5695  H   GLN D 388      19.701 -61.126 -29.201  1.00  0.00
ATOM   5696  H   GLN D 388      20.931 -60.696 -31.397  1.00  0.00
ATOM   5697  H   GLN D 388      19.630 -59.605 -30.777  1.00  0.00
ATOM   5698  H   GLN D 388      17.309 -61.337 -33.168  1.00  0.00
ATOM   5699  H   GLN D 388      17.484 -61.367 -31.392  1.00  0.00
ATOM   5700  N   ASP D 389      16.822 -62.903 -28.249  1.00 41.18
ATOM   5701  CA  ASP D 389      16.592 -63.809 -27.128  1.00 42.04
ATOM   5702  C   ASP D 389      16.165 -65.182 -27.631  1.00 42.72
ATOM   5703  O   ASP D 389      15.036 -65.374 -28.086  1.00 42.83
ATOM   5704  CB  ASP D 389      15.557 -63.244 -26.150  1.00 42.51
ATOM   5705  CG  ASP D 389      15.453 -64.064 -24.871  1.00 43.92
ATOM   5706  OD1 ASP D 389      15.243 -65.293 -24.962  1.00 45.29
ATOM   5707  OD2 ASP D 389      15.580 -63.481 -23.771  1.00 45.26
ATOM   5708  H   ASP D 389      16.160 -62.132 -28.415  1.00  0.00
ATOM   5709  H   ASP D 389      17.532 -63.913 -26.586  1.00  0.00
ATOM   5710  H   ASP D 389      14.583 -63.259 -26.639  1.00  0.00
ATOM   5711  H   ASP D 389      15.871 -62.237 -25.874  1.00  0.00
ATOM   5712  N   GLU D 390      17.003 -66.173 -27.463  1.00 42.57
ATOM   5713  CA  GLU D 390      16.771 -67.402 -28.155  1.00 42.09
ATOM   5714  C   GLU D 390      15.393 -67.904 -27.791  1.00 41.87
ATOM   5715  O   GLU D 390      14.802 -68.696 -28.509  1.00 41.52
ATOM   5716  CB  GLU D 390      17.858 -68.394 -27.798  1.00 42.17
ATOM   5717  CG  GLU D 390      19.205 -67.727 -27.705  1.00 40.88
ATOM   5718  CD  GLU D 390      20.338 -68.617 -28.130  1.00 40.51
ATOM   5719  OE1 GLU D 390      20.082 -69.585 -28.862  1.00 41.27
ATOM   5720  OE2 GLU D 390      21.489 -68.349 -27.745  1.00 35.66
ATOM   5721  H   GLU D 390      17.818 -66.069 -26.841  1.00  0.00
ATOM   5722  H   GLU D 390      16.807 -67.259 -29.235  1.00  0.00
ATOM   5723  H   GLU D 390      17.903 -69.157 -28.575  1.00  0.00
ATOM   5724  H   GLU D 390      17.624 -68.827 -26.826  1.00  0.00
ATOM   5725  H   GLU D 390      19.371 -67.458 -26.662  1.00  0.00
ATOM   5726  H   GLU D 390      19.194 -66.867 -28.375  1.00  0.00
ATOM   5727  N   GLU D 391      14.877 -67.439 -26.672  1.00 42.02
ATOM   5728  CA  GLU D 391      13.602 -67.946 -26.166  1.00 42.06
ATOM   5729  C   GLU D 391      12.439 -67.528 -27.062  1.00 42.01
ATOM   5730  O   GLU D 391      11.594 -68.347 -27.417  1.00 41.20
ATOM   5731  CB  GLU D 391      13.356 -67.474 -24.731  1.00 42.66
ATOM   5732  CG  GLU D 391      12.129 -68.095 -24.078  1.00 41.68
ATOM   5733  CD  GLU D 391      11.843 -67.524 -22.701  1.00 43.15
ATOM   5734  OE1 GLU D 391      11.125 -68.186 -21.922  1.00 36.69
ATOM   5735  OE2 GLU D 391      12.336 -66.415 -22.397  1.00 45.98
ATOM   5736  H   GLU D 391      15.378 -66.709 -26.146  1.00  0.00
ATOM   5737  H   GLU D 391      13.661 -69.034 -26.171  1.00  0.00
ATOM   5738  H   GLU D 391      13.195 -66.396 -24.763  1.00  0.00
ATOM   5739  H   GLU D 391      14.220 -67.775 -24.139  1.00  0.00
ATOM   5740  H   GLU D 391      12.313 -69.163 -23.965  1.00  0.00
ATOM   5741  H   GLU D 391      11.269 -67.880 -24.712  1.00  0.00
ATOM   5742  N   ALA D 392      12.401 -66.250 -27.423  1.00 42.67
ATOM   5743  CA  ALA D 392      11.350 -65.731 -28.293  1.00 42.36
ATOM   5744  C   ALA D 392      11.763 -65.811 -29.759  1.00 41.87
ATOM   5745  O   ALA D 392      10.925 -65.730 -30.658  1.00 39.83
ATOM   5746  CB  ALA D 392      11.009 -64.297 -27.912  1.00 43.12
ATOM   5747  H   ALA D 392      13.131 -65.609 -27.080  1.00  0.00
ATOM   5748  H   ALA D 392      10.462 -66.349 -28.160  1.00  0.00
ATOM   5749  H   ALA D 392      10.224 -63.965 -28.591  1.00  0.00
ATOM   5750  H   ALA D 392      10.669 -64.315 -26.877  1.00  0.00
ATOM   5751  H   ALA D 392      11.920 -63.711 -28.029  1.00  0.00
ATOM   5752  N   PHE D 393      13.061 -65.974 -29.991  1.00 42.44
ATOM   5753  CA  PHE D 393      13.597 -66.031 -31.345  1.00 44.20
ATOM   5754  C   PHE D 393      14.762 -67.010 -31.447  1.00 44.68
ATOM   5755  O   PHE D 393      15.889 -66.607 -31.742  1.00 44.96
ATOM   5756  CB  PHE D 393      14.043 -64.638 -31.799  1.00 45.48
ATOM   5757  CG  PHE D 393      12.940 -63.620 -31.793  1.00 47.68
ATOM   5758  CD1 PHE D 393      12.867 -62.662 -30.795  1.00 49.84
ATOM   5759  CD2 PHE D 393      11.968 -63.630 -32.779  1.00 49.10
ATOM   5760  CE1 PHE D 393      11.849 -61.726 -30.787  1.00 53.60
ATOM   5761  CE2 PHE D 393      10.947 -62.699 -32.776  1.00 53.59
ATOM   5762  CZ  PHE D 393      10.888 -61.745 -31.779  1.00 55.04
ATOM   5763  H   PHE D 393      13.706 -66.062 -29.193  1.00  0.00
ATOM   5764  H   PHE D 393      12.801 -66.386 -32.000  1.00  0.00
ATOM   5765  H   PHE D 393      14.411 -64.714 -32.822  1.00  0.00
ATOM   5766  H   PHE D 393      14.792 -64.288 -31.089  1.00  0.00
ATOM   5767  H   PHE D 393      13.620 -62.646 -30.007  1.00  0.00
ATOM   5768  H   PHE D 393      12.009 -64.382 -33.567  1.00  0.00
ATOM   5769  H   PHE D 393      11.805 -60.974 -29.999  1.00  0.00
ATOM   5770  H   PHE D 393      10.189 -62.717 -33.559  1.00  0.00
ATOM   5771  H   PHE D 393      10.085 -61.008 -31.775  1.00  0.00
ATOM   5772  N   PRO D 394      14.490 -68.304 -31.199  1.00 44.87
ATOM   5773  CA  PRO D 394      15.495 -69.359 -31.304  1.00 44.32
ATOM   5774  C   PRO D 394      16.183 -69.322 -32.662  1.00 44.67
ATOM   5775  O   PRO D 394      15.522 -69.122 -33.680  1.00 45.62
ATOM   5776  CB  PRO D 394      14.668 -70.640 -31.176  1.00 43.93
ATOM   5777  CG  PRO D 394      13.478 -70.240 -30.392  1.00 43.53
ATOM   5778  CD  PRO D 394      13.174 -68.833 -30.798  1.00 44.82
ATOM   5779  H   PRO D 394      16.283 -69.267 -30.557  1.00  0.00
ATOM   5780  H   PRO D 394      15.212 -71.457 -30.702  1.00  0.00
ATOM   5781  H   PRO D 394      14.373 -71.033 -32.149  1.00  0.00
ATOM   5782  H   PRO D 394      13.676 -70.309 -29.322  1.00  0.00
ATOM   5783  H   PRO D 394      12.636 -70.905 -30.583  1.00  0.00
ATOM   5784  H   PRO D 394      12.446 -68.778 -31.608  1.00  0.00
ATOM   5785  H   PRO D 394      12.711 -68.247 -30.004  1.00  0.00
ATOM   5786  N   ASN D 395      17.498 -69.517 -32.676  1.00 44.39
ATOM   5787  CA  ASN D 395      18.260 -69.445 -33.918  1.00 44.39
ATOM   5788  C   ASN D 395      18.124 -68.054 -34.531  1.00 44.19
ATOM   5789  O   ASN D 395      17.713 -67.906 -35.681  1.00 44.17
ATOM   5790  CB  ASN D 395      17.785 -70.521 -34.899  1.00 44.30
ATOM   5791  CG  ASN D 395      18.775 -70.768 -36.023  1.00 43.57
ATOM   5792  OD1 ASN D 395      19.534 -69.874 -36.411  1.00 38.19
ATOM   5793  ND2 ASN D 395      18.770 -71.988 -36.555  1.00 36.78
ATOM   5794  H   ASN D 395      17.988 -69.723 -31.794  1.00  0.00
ATOM   5795  H   ASN D 395      19.312 -69.627 -33.700  1.00  0.00
ATOM   5796  H   ASN D 395      16.849 -70.186 -35.346  1.00  0.00
ATOM   5797  H   ASN D 395      17.678 -71.454 -34.346  1.00  0.00
ATOM   5798  H   ASN D 395      19.419 -72.218 -37.321  1.00  0.00
ATOM   5799  H   ASN D 395      18.118 -72.702 -36.200  1.00  0.00
ATOM   5800  N   PRO D 396      18.476 -67.025 -33.749  1.00 44.48
ATOM   5801  CA  PRO D 396      18.274 -65.613 -34.074  1.00 44.89
ATOM   5802  C   PRO D 396      18.931 -65.170 -35.381  1.00 44.45
ATOM   5803  O   PRO D 396      18.359 -64.363 -36.113  1.00 43.19
ATOM   5804  CB  PRO D 396      18.920 -64.885 -32.888  1.00 44.96
ATOM   5805  CG  PRO D 396      18.905 -65.880 -31.777  1.00 45.49
ATOM   5806  CD  PRO D 396      19.127 -67.200 -32.439  1.00 44.89
ATOM   5807  H   PRO D 396      17.216 -65.398 -34.224  1.00  0.00
ATOM   5808  H   PRO D 396      18.399 -63.967 -32.617  1.00  0.00
ATOM   5809  H   PRO D 396      19.939 -64.570 -33.112  1.00  0.00
ATOM   5810  H   PRO D 396      17.964 -65.857 -31.227  1.00  0.00
ATOM   5811  H   PRO D 396      19.672 -65.666 -31.032  1.00  0.00
ATOM   5812  H   PRO D 396      20.183 -67.454 -32.532  1.00  0.00
ATOM   5813  H   PRO D 396      18.723 -68.040 -31.874  1.00  0.00
ATOM   5814  N   ARG D 397      20.119 -65.693 -35.670  1.00 44.34
ATOM   5815  CA  ARG D 397      20.882 -65.241 -36.831  1.00 43.80
ATOM   5816  C   ARG D 397      20.425 -65.886 -38.140  1.00 43.67
ATOM   5817  O   ARG D 397      21.140 -65.852 -39.142  1.00 43.48
ATOM   5818  CB  ARG D 397      22.382 -65.461 -36.613  1.00 43.81
ATOM   5819  CG  ARG D 397      22.925 -64.793 -35.356  1.00 42.26
ATOM   5820  CD  ARG D 397      22.323 -63.408 -35.163  1.00 42.45
ATOM   5821  NE  ARG D 397      22.755 -62.461 -36.190  1.00 40.54
ATOM   5822  CZ  ARG D 397      22.103 -61.345 -36.503  1.00 31.59
ATOM   5823  NH1 ARG D 397      20.976 -61.032 -35.878  1.00 28.03
ATOM   5824  NH2 ARG D 397      22.572 -60.549 -37.451  1.00 29.62
ATOM   5825  H   ARG D 397      20.508 -66.430 -35.065  1.00  0.00
ATOM   5826  H   ARG D 397      20.689 -64.173 -36.930  1.00  0.00
ATOM   5827  H   ARG D 397      22.906 -65.026 -37.464  1.00  0.00
ATOM   5828  H   ARG D 397      22.540 -66.534 -36.500  1.00  0.00
ATOM   5829  H   ARG D 397      24.006 -64.691 -35.455  1.00  0.00
ATOM   5830  H   ARG D 397      22.663 -65.408 -34.495  1.00  0.00
ATOM   5831  H   ARG D 397      22.622 -63.010 -34.193  1.00  0.00
ATOM   5832  H   ARG D 397      21.241 -63.496 -35.263  1.00  0.00
ATOM   5833  H   ARG D 397      23.622 -62.672 -36.705  1.00  0.00
ATOM   5834  H   ARG D 397      20.474 -60.167 -36.124  1.00  0.00
ATOM   5835  H   ARG D 397      20.603 -61.654 -35.147  1.00  0.00
ATOM   5836  H   ARG D 397      22.067 -59.685 -37.694  1.00  0.00
ATOM   5837  H   ARG D 397      23.441 -60.794 -37.946  1.00  0.00
ATOM   5838  N   GLU D 398      19.232 -66.472 -38.124  1.00 42.95
ATOM   5839  CA  GLU D 398      18.657 -67.069 -39.324  1.00 42.79
ATOM   5840  C   GLU D 398      17.445 -66.273 -39.787  1.00 41.75
ATOM   5841  O   GLU D 398      16.452 -66.169 -39.065  1.00 41.19
ATOM   5842  CB  GLU D 398      18.249 -68.522 -39.063  1.00 43.31
ATOM   5843  CG  GLU D 398      17.409 -69.136 -40.179  1.00 45.57
ATOM   5844  CD  GLU D 398      16.692 -70.407 -39.752  1.00 50.02
ATOM   5845  OE1 GLU D 398      17.063 -70.986 -38.708  1.00 52.07
ATOM   5846  OE2 GLU D 398      15.756 -70.829 -40.463  1.00 50.13
ATOM   5847  H   GLU D 398      18.701 -66.505 -37.242  1.00  0.00
ATOM   5848  H   GLU D 398      19.416 -67.050 -40.106  1.00  0.00
ATOM   5849  H   GLU D 398      17.644 -68.535 -38.156  1.00  0.00
ATOM   5850  H   GLU D 398      19.165 -69.108 -38.989  1.00  0.00
ATOM   5851  H   GLU D 398      18.079 -69.392 -41.000  1.00  0.00
ATOM   5852  H   GLU D 398      16.649 -68.408 -40.461  1.00  0.00
ATOM   5853  N   TRP D 399      17.524 -65.714 -40.991  1.00 40.87
ATOM   5854  CA  TRP D 399      16.398 -64.974 -41.550  1.00 40.03
ATOM   5855  C   TRP D 399      15.275 -65.919 -41.959  1.00 38.83
ATOM   5856  O   TRP D 399      15.342 -66.568 -43.003  1.00 38.23
ATOM   5857  CB  TRP D 399      16.827 -64.126 -42.747  1.00 40.92
ATOM   5858  CG  TRP D 399      15.720 -63.256 -43.263  1.00 43.24
ATOM   5859  CD1 TRP D 399      15.280 -62.088 -42.718  1.00 45.84
ATOM   5860  CD2 TRP D 399      14.906 -63.490 -44.421  1.00 46.53
ATOM   5861  NE1 TRP D 399      14.247 -61.576 -43.463  1.00 47.40
ATOM   5862  CE2 TRP D 399      13.997 -62.417 -44.514  1.00 46.75
ATOM   5863  CE3 TRP D 399      14.859 -64.499 -45.387  1.00 45.01
ATOM   5864  CZ2 TRP D 399      13.052 -62.324 -45.535  1.00 49.38
ATOM   5865  CZ3 TRP D 399      13.919 -64.405 -46.401  1.00 46.20
ATOM   5866  CH2 TRP D 399      13.029 -63.326 -46.466  1.00 47.15
ATOM   5867  H   TRP D 399      18.393 -65.805 -41.537  1.00  0.00
ATOM   5868  H   TRP D 399      16.030 -64.306 -40.771  1.00  0.00
ATOM   5869  H   TRP D 399      17.135 -64.790 -43.554  1.00  0.00
ATOM   5870  H   TRP D 399      17.629 -63.465 -42.419  1.00  0.00
ATOM   5871  H   TRP D 399      15.689 -61.626 -41.819  1.00  0.00
ATOM   5872  H   TRP D 399      13.742 -60.701 -43.264  1.00  0.00
ATOM   5873  H   TRP D 399      15.548 -65.343 -45.344  1.00  0.00
ATOM   5874  H   TRP D 399      12.358 -61.485 -45.589  1.00  0.00
ATOM   5875  H   TRP D 399      13.872 -65.185 -47.161  1.00  0.00
ATOM   5876  H   TRP D 399      12.302 -63.284 -47.277  1.00  0.00
ATOM   5877  N   ASN D 400      14.242 -65.984 -41.127  1.00 36.82
ATOM   5878  CA  ASN D 400      13.115 -66.862 -41.381  1.00 34.30
ATOM   5879  C   ASN D 400      11.769 -66.151 -41.274  1.00 34.17
ATOM   5880  O   ASN D 400      11.282 -65.892 -40.174  1.00 33.06
ATOM   5881  CB  ASN D 400      13.155 -68.059 -40.432  1.00 34.02
ATOM   5882  CG  ASN D 400      11.922 -68.913 -40.534  1.00 28.44
ATOM   5883  OD1 ASN D 400      11.256 -68.941 -41.569  1.00 21.39
ATOM   5884  ND2 ASN D 400      11.599 -69.613 -39.456  1.00 31.98
ATOM   5885  H   ASN D 400      14.241 -65.397 -40.281  1.00  0.00
ATOM   5886  H   ASN D 400      13.209 -67.204 -42.412  1.00  0.00
ATOM   5887  H   ASN D 400      13.226 -67.691 -39.408  1.00  0.00
ATOM   5888  H   ASN D 400      14.005 -68.682 -40.710  1.00  0.00
ATOM   5889  H   ASN D 400      10.765 -70.217 -39.465  1.00  0.00
ATOM   5890  H   ASN D 400      12.182 -69.553 -38.609  1.00  0.00
ATOM   5891  N   PRO D 401      11.167 -65.833 -42.428  1.00 35.10
ATOM   5892  CA  PRO D 401       9.846 -65.217 -42.514  1.00 36.22
ATOM   5893  C   PRO D 401       8.781 -66.027 -41.783  1.00 36.89
ATOM   5894  O   PRO D 401       7.887 -65.453 -41.160  1.00 37.01
ATOM   5895  CB  PRO D 401       9.551 -65.232 -44.017  1.00 36.25
ATOM   5896  CG  PRO D 401      10.886 -65.232 -44.664  1.00 36.79
ATOM   5897  CD  PRO D 401      11.785 -66.013 -43.754  1.00 35.69
ATOM   5898  H   PRO D 401       9.832 -64.227 -42.059  1.00  0.00
ATOM   5899  H   PRO D 401       8.942 -64.388 -44.342  1.00  0.00
ATOM   5900  H   PRO D 401       8.982 -66.114 -44.310  1.00  0.00
ATOM   5901  H   PRO D 401      11.251 -64.214 -44.801  1.00  0.00
ATOM   5902  H   PRO D 401      10.842 -65.672 -45.660  1.00  0.00
ATOM   5903  H   PRO D 401      11.853 -67.064 -44.033  1.00  0.00
ATOM   5904  H   PRO D 401      12.822 -65.678 -43.782  1.00  0.00
ATOM   5905  N   GLU D 402       8.886 -67.352 -41.863  1.00 37.81
ATOM   5906  CA  GLU D 402       7.866 -68.249 -41.321  1.00 38.23
ATOM   5907  C   GLU D 402       7.711 -68.181 -39.801  1.00 39.73
ATOM   5908  O   GLU D 402       6.600 -68.301 -39.288  1.00 39.73
ATOM   5909  CB  GLU D 402       8.140 -69.692 -41.750  1.00 38.08
ATOM   5910  CG  GLU D 402       7.954 -69.943 -43.238  1.00 37.66
ATOM   5911  CD  GLU D 402       6.519 -69.743 -43.695  1.00 37.31
ATOM   5912  OE1 GLU D 402       5.600 -69.851 -42.853  1.00 36.51
ATOM   5913  OE2 GLU D 402       6.314 -69.482 -44.901  1.00 35.03
ATOM   5914  H   GLU D 402       9.713 -67.759 -42.322  1.00  0.00
ATOM   5915  H   GLU D 402       6.921 -67.901 -41.739  1.00  0.00
ATOM   5916  H   GLU D 402       7.430 -70.330 -41.224  1.00  0.00
ATOM   5917  H   GLU D 402       9.184 -69.904 -41.520  1.00  0.00
ATOM   5918  H   GLU D 402       8.226 -70.979 -43.439  1.00  0.00
ATOM   5919  H   GLU D 402       8.577 -69.230 -43.777  1.00  0.00
ATOM   5920  N   ARG D 403       8.786 -67.903 -39.083  1.00 41.79
ATOM   5921  CA  ARG D 403       8.754 -67.967 -37.627  1.00 42.54
ATOM   5922  C   ARG D 403       7.710 -67.019 -37.077  1.00 43.66
ATOM   5923  O   ARG D 403       7.334 -66.066 -37.738  1.00 43.67
ATOM   5924  CB  ARG D 403      10.105 -67.581 -37.047  1.00 42.26
ATOM   5925  CG  ARG D 403      10.385 -66.084 -37.137  1.00 40.86
ATOM   5926  CD  ARG D 403      11.399 -65.615 -36.121  1.00 37.21
ATOM   5927  NE  ARG D 403      12.738 -66.083 -36.426  1.00 32.79
ATOM   5928  CZ  ARG D 403      13.487 -66.782 -35.590  1.00 32.19
ATOM   5929  NH1 ARG D 403      13.022 -67.095 -34.394  1.00 25.05
ATOM   5930  NH2 ARG D 403      14.700 -67.167 -35.946  1.00 28.74
ATOM   5931  H   ARG D 403       9.659 -67.637 -39.560  1.00  0.00
ATOM   5932  H   ARG D 403       8.509 -68.991 -37.346  1.00  0.00
ATOM   5933  H   ARG D 403      10.872 -68.098 -37.624  1.00  0.00
ATOM   5934  H   ARG D 403      10.106 -67.860 -35.993  1.00  0.00
ATOM   5935  H   ARG D 403       9.453 -65.551 -36.949  1.00  0.00
ATOM   5936  H   ARG D 403      10.797 -65.881 -38.126  1.00  0.00
ATOM   5937  H   ARG D 403      11.129 -65.985 -35.132  1.00  0.00
ATOM   5938  H   ARG D 403      11.436 -64.526 -36.158  1.00  0.00
ATOM   5939  H   ARG D 403      13.130 -65.857 -37.351  1.00  0.00
ATOM   5940  H   ARG D 403      13.604 -67.639 -33.742  1.00  0.00
ATOM   5941  H   ARG D 403      12.077 -66.795 -34.114  1.00  0.00
ATOM   5942  H   ARG D 403      15.280 -67.711 -35.292  1.00  0.00
ATOM   5943  H   ARG D 403      15.065 -66.923 -36.878  1.00  0.00
ATOM   5944  N   ASN D 404       7.180 -67.337 -35.900  1.00 44.13
ATOM   5945  CA  ASN D 404       6.139 -66.518 -35.282  1.00 45.30
ATOM   5946  C   ASN D 404       6.704 -65.361 -34.452  1.00 46.61
ATOM   5947  O   ASN D 404       7.617 -65.544 -33.645  1.00 45.15
ATOM   5948  CB  ASN D 404       5.205 -67.379 -34.427  1.00 44.43
ATOM   5949  CG  ASN D 404       3.943 -66.640 -34.019  1.00 43.96
ATOM   5950  OD1 ASN D 404       3.152 -67.132 -33.215  1.00 35.68
ATOM   5951  ND2 ASN D 404       3.751 -65.447 -34.575  1.00 48.81
ATOM   5952  H   ASN D 404       7.511 -68.181 -35.412  1.00  0.00
ATOM   5953  H   ASN D 404       5.570 -66.075 -36.099  1.00  0.00
ATOM   5954  H   ASN D 404       5.737 -67.663 -33.519  1.00  0.00
ATOM   5955  H   ASN D 404       4.904 -68.241 -35.022  1.00  0.00
ATOM   5956  H   ASN D 404       2.913 -64.897 -34.338  1.00  0.00
ATOM   5957  H   ASN D 404       4.440 -65.073 -35.243  1.00  0.00
ATOM   5958  N   MET D 405       6.148 -64.171 -34.653  1.00 49.42
ATOM   5959  CA  MET D 405       6.626 -62.974 -33.968  1.00 52.43
ATOM   5960  C   MET D 405       5.974 -62.813 -32.599  1.00 53.83
ATOM   5961  O   MET D 405       6.524 -62.151 -31.715  1.00 54.93
ATOM   5962  CB  MET D 405       6.359 -61.726 -34.813  1.00 52.01
ATOM   5963  CG  MET D 405       6.932 -61.783 -36.218  1.00 54.05
ATOM   5964  SD  MET D 405       8.730 -61.672 -36.241  1.00 62.40
ATOM   5965  CE  MET D 405       9.053 -61.770 -38.000  1.00 61.74
ATOM   5966  H   MET D 405       5.359 -64.091 -35.310  1.00  0.00
ATOM   5967  H   MET D 405       7.700 -63.091 -33.825  1.00  0.00
ATOM   5968  H   MET D 405       6.833 -60.884 -34.309  1.00  0.00
[truncated: 88,137 more chars]
