# Supplementary material for: Interactions of antiparasitic sterols with sterol 14α-demethylase (CYP51) of human pathogens
Source: Springerplus. 2014 Nov 20;3:679. doi: 10.1186/2193-1801-3-679 (PMC4410773; doi:10.1186/2193-1801-3-679)
Supplement: Supplementary file 2 — Additional file 2: PDB files of CYP51-ligand complexes. (ZIP 900 KB) [file 40064_2014_1378_MOESM2_ESM.zip › Figure 10_3ZG2_ B-amyrin Congeners.pdb]

HEADER                                                        3ZG2
REMARK   6
REMARK   6  PDB written by MVD (www.molegro.com)
ATOM      1  N   ALA A  28       0.124  -4.898  -4.175  1.00 97.95
ATOM      2  CA  ALA A  28      -0.942  -5.916  -4.401  1.00103.04
ATOM      3  C   ALA A  28      -0.389  -7.318  -4.165  1.00108.97
ATOM      4  O   ALA A  28      -0.906  -8.296  -4.706  1.00116.79
ATOM      5  CB  ALA A  28      -1.495  -5.792  -5.814  1.00 99.95
ATOM      6  H   ALA A  28      -0.087  -3.897  -4.294  1.00  0.00
ATOM      7  H   ALA A  28      -1.753  -5.740  -3.695  1.00  0.00
ATOM      8  H   ALA A  28      -2.266  -6.555  -5.923  1.00  0.00
ATOM      9  H   ALA A  28      -1.905  -4.786  -5.909  1.00  0.00
ATOM     10  H   ALA A  28      -0.662  -5.957  -6.498  1.00  0.00
ATOM     11  N   LYS A  29       0.680  -7.406  -3.381  1.00109.11
ATOM     12  CA  LYS A  29       1.482  -8.620  -3.363  1.00112.33
ATOM     13  C   LYS A  29       1.828  -8.857  -4.830  1.00111.72
ATOM     14  O   LYS A  29       2.060  -9.987  -5.263  1.00116.01
ATOM     15  CB  LYS A  29       0.667  -9.785  -2.799  1.00118.22
ATOM     16  CG  LYS A  29       1.490 -10.929  -2.229  1.00121.91
ATOM     17  CD  LYS A  29       1.647 -12.050  -3.244  1.00125.48
ATOM     18  CE  LYS A  29       1.373 -13.404  -2.611  1.00134.02
ATOM     19  NZ  LYS A  29       2.450 -13.824  -1.673  1.00136.85
ATOM     20  H   LYS A  29       0.943  -6.610  -2.782  1.00  0.00
ATOM     21  H   LYS A  29       2.370  -8.534  -2.736  1.00  0.00
ATOM     22  H   LYS A  29       0.085 -10.197  -3.624  1.00  0.00
ATOM     23  H   LYS A  29       0.078  -9.386  -1.973  1.00  0.00
ATOM     24  H   LYS A  29       0.978 -11.323  -1.351  1.00  0.00
ATOM     25  H   LYS A  29       2.479 -10.552  -1.971  1.00  0.00
ATOM     26  H   LYS A  29       2.671 -12.041  -3.619  1.00  0.00
ATOM     27  H   LYS A  29       0.932 -11.892  -4.051  1.00  0.00
ATOM     28  H   LYS A  29       1.304 -14.153  -3.400  1.00  0.00
ATOM     29  H   LYS A  29       0.455 -13.323  -2.029  1.00  0.00
ATOM     30  H   LYS A  29       2.180 -14.744  -1.297  1.00  0.00
ATOM     31  H   LYS A  29       3.322 -13.875  -2.219  1.00  0.00
ATOM     32  H   LYS A  29       2.502 -13.108  -0.934  1.00  0.00
ATOM     33  N   LYS A  30       1.811  -7.765  -5.590  1.00106.04
ATOM     34  CA  LYS A  30       1.880  -7.819  -7.046  1.00104.88
ATOM     35  C   LYS A  30       2.085  -6.438  -7.665  1.00 97.07
ATOM     36  O   LYS A  30       2.080  -5.420  -6.972  1.00 90.70
ATOM     37  CB  LYS A  30       0.597  -8.441  -7.603  1.00107.82
ATOM     38  CG  LYS A  30       0.811  -9.639  -8.515  1.00108.87
ATOM     39  CD  LYS A  30       0.774  -9.257  -9.986  1.00107.32
ATOM     40  CE  LYS A  30       2.143  -9.383 -10.635  1.00106.73
ATOM     41  NZ  LYS A  30       2.059  -9.770 -12.071  1.00108.49
ATOM     42  H   LYS A  30       1.747  -6.845  -5.132  1.00  0.00
ATOM     43  H   LYS A  30       2.742  -8.433  -7.309  1.00  0.00
ATOM     44  H   LYS A  30       0.101  -7.675  -8.199  1.00  0.00
ATOM     45  H   LYS A  30       0.023  -8.799  -6.749  1.00  0.00
ATOM     46  H   LYS A  30       0.008 -10.353  -8.330  1.00  0.00
ATOM     47  H   LYS A  30       1.794 -10.058  -8.299  1.00  0.00
ATOM     48  H   LYS A  30       0.452  -8.218 -10.063  1.00  0.00
ATOM     49  H   LYS A  30       0.088  -9.931 -10.498  1.00  0.00
ATOM     50  H   LYS A  30       2.711 -10.152 -10.112  1.00  0.00
ATOM     51  H   LYS A  30       2.626  -8.407 -10.593  1.00  0.00
ATOM     52  H   LYS A  30       3.025  -9.831 -12.424  1.00  0.00
ATOM     53  H   LYS A  30       1.579 -10.681 -12.110  1.00  0.00
ATOM     54  H   LYS A  30       1.522  -9.033 -12.550  1.00  0.00
ATOM     55  N   THR A  31       2.247  -6.420  -8.985  1.00 92.54
ATOM     56  CA  THR A  31       2.469  -5.189  -9.739  1.00 84.21
ATOM     57  C   THR A  31       1.243  -4.280  -9.796  1.00 78.28
ATOM     58  O   THR A  31       0.109  -4.736  -9.646  1.00 80.02
ATOM     59  CB  THR A  31       2.937  -5.491 -11.176  1.00 86.49
ATOM     60  OG1 THR A  31       1.808  -5.829 -11.991  1.00 89.84
ATOM     61  CG2 THR A  31       3.925  -6.648 -11.180  1.00 88.83
ATOM     62  H   THR A  31       2.214  -7.313  -9.498  1.00  0.00
ATOM     63  H   THR A  31       3.250  -4.657  -9.195  1.00  0.00
ATOM     64  H   THR A  31       3.427  -4.604 -11.576  1.00  0.00
ATOM     65  H   THR A  31       1.165  -5.025 -11.963  1.00  0.00
ATOM     66  H   THR A  31       4.218  -6.813 -12.217  1.00  0.00
ATOM     67  H   THR A  31       4.771  -6.346 -10.563  1.00  0.00
ATOM     68  H   THR A  31       3.407  -7.511 -10.763  1.00  0.00
ATOM     69  N   PRO A  32       1.485  -2.979 -10.008  1.00 71.37
ATOM     70  CA  PRO A  32       0.469  -1.958 -10.248  1.00 68.00
ATOM     71  C   PRO A  32      -0.489  -2.383 -11.356  1.00 69.57
ATOM     72  O   PRO A  32      -0.190  -3.327 -12.087  1.00 72.34
ATOM     73  CB  PRO A  32       1.298  -0.760 -10.712  1.00 63.52
ATOM     74  CG  PRO A  32       2.598  -0.927 -10.002  1.00 62.82
ATOM     75  CD  PRO A  32       2.844  -2.409  -9.991  1.00 67.44
ATOM     76  H   PRO A  32      -0.148  -1.761  -9.372  1.00  0.00
ATOM     77  H   PRO A  32       0.828   0.199 -10.495  1.00  0.00
ATOM     78  H   PRO A  32       1.435  -0.746 -11.793  1.00  0.00
ATOM     79  H   PRO A  32       2.558  -0.516  -8.993  1.00  0.00
ATOM     80  H   PRO A  32       3.402  -0.381 -10.496  1.00  0.00
ATOM     81  H   PRO A  32       3.435  -2.742 -10.844  1.00  0.00
ATOM     82  H   PRO A  32       3.428  -2.744  -9.134  1.00  0.00
ATOM     83  N   PRO A  33      -1.636  -1.697 -11.485  1.00 67.89
ATOM     84  CA  PRO A  33      -2.552  -2.008 -12.577  1.00 70.32
ATOM     85  C   PRO A  33      -1.859  -1.897 -13.930  1.00 69.80
ATOM     86  O   PRO A  33      -0.975  -1.058 -14.094  1.00 66.46
ATOM     87  CB  PRO A  33      -3.639  -0.936 -12.453  1.00 69.01
ATOM     88  CG  PRO A  33      -3.089   0.108 -11.541  1.00 65.53
ATOM     89  CD  PRO A  33      -2.160  -0.627 -10.619  1.00 65.60
ATOM     90  H   PRO A  33      -2.937  -3.026 -12.517  1.00  0.00
ATOM     91  H   PRO A  33      -4.575  -1.341 -12.068  1.00  0.00
ATOM     92  H   PRO A  33      -3.874  -0.500 -13.424  1.00  0.00
ATOM     93  H   PRO A  33      -3.882   0.616 -10.993  1.00  0.00
ATOM     94  H   PRO A  33      -2.576   0.895 -12.093  1.00  0.00
ATOM     95  H   PRO A  33      -1.369   0.005 -10.215  1.00  0.00
ATOM     96  H   PRO A  33      -2.642  -1.004  -9.717  1.00  0.00
ATOM     97  N   VAL A  34      -2.240  -2.742 -14.884  1.00 73.33
ATOM     98  CA  VAL A  34      -1.705  -2.662 -16.243  1.00 73.11
ATOM     99  C   VAL A  34      -2.710  -1.984 -17.170  1.00 73.76
ATOM    100  O   VAL A  34      -3.914  -2.023 -16.919  1.00 75.58
ATOM    101  CB  VAL A  34      -1.340  -4.045 -16.818  1.00 76.71
ATOM    102  CG1 VAL A  34      -0.333  -3.898 -17.947  1.00 76.49
ATOM    103  CG2 VAL A  34      -0.780  -4.954 -15.734  1.00 76.74
ATOM    104  H   VAL A  34      -2.931  -3.473 -14.660  1.00  0.00
ATOM    105  H   VAL A  34      -0.790  -2.072 -16.183  1.00  0.00
ATOM    106  H   VAL A  34      -2.250  -4.499 -17.211  1.00  0.00
ATOM    107  H   VAL A  34      -0.114  -4.902 -18.312  1.00  0.00
ATOM    108  H   VAL A  34      -0.802  -3.281 -18.714  1.00  0.00
ATOM    109  H   VAL A  34       0.551  -3.419 -17.526  1.00  0.00
ATOM    110  H   VAL A  34      -0.545  -5.907 -16.207  1.00  0.00
ATOM    111  H   VAL A  34       0.112  -4.467 -15.339  1.00  0.00
ATOM    112  H   VAL A  34      -1.555  -5.059 -14.974  1.00  0.00
ATOM    113  N   TYR A  35      -2.226  -1.357 -18.235  1.00 72.45
ATOM    114  CA  TYR A  35      -3.112  -0.631 -19.135  1.00 73.39
ATOM    115  C   TYR A  35      -3.364  -1.396 -20.435  1.00 78.82
ATOM    116  O   TYR A  35      -2.414  -1.818 -21.095  1.00 80.46
ATOM    117  CB  TYR A  35      -2.539   0.759 -19.412  1.00 68.79
ATOM    118  CG  TYR A  35      -3.516   1.684 -20.097  1.00 69.00
ATOM    119  CD1 TYR A  35      -4.739   1.990 -19.513  1.00 69.26
ATOM    120  CD2 TYR A  35      -3.216   2.246 -21.331  1.00 69.38
ATOM    121  CE1 TYR A  35      -5.638   2.830 -20.143  1.00 70.10
ATOM    122  CE2 TYR A  35      -4.108   3.088 -21.968  1.00 70.26
ATOM    123  CZ  TYR A  35      -5.315   3.376 -21.369  1.00 70.70
ATOM    124  OH  TYR A  35      -6.206   4.214 -21.999  1.00 72.00
ATOM    125  H   TYR A  35      -1.214  -1.384 -18.427  1.00  0.00
ATOM    126  H   TYR A  35      -4.080  -0.525 -18.646  1.00  0.00
ATOM    127  H   TYR A  35      -1.678   0.645 -20.070  1.00  0.00
ATOM    128  H   TYR A  35      -2.292   1.210 -18.451  1.00  0.00
ATOM    129  H   TYR A  35      -4.993   1.561 -18.544  1.00  0.00
ATOM    130  H   TYR A  35      -2.261   2.019 -21.805  1.00  0.00
ATOM    131  H   TYR A  35      -6.595   3.060 -19.675  1.00  0.00
ATOM    132  H   TYR A  35      -3.859   3.521 -22.937  1.00  0.00
ATOM    133  H   TYR A  35      -7.031   4.291 -21.387  1.00  0.00
ATOM    134  N   PRO A  36      -4.644  -1.591 -20.803  1.00 82.16
ATOM    135  CA  PRO A  36      -5.027  -2.369 -21.981  1.00 87.17
ATOM    136  C   PRO A  36      -4.383  -1.951 -23.304  1.00 87.58
ATOM    137  O   PRO A  36      -4.492  -0.793 -23.707  1.00 85.31
ATOM    138  CB  PRO A  36      -6.549  -2.196 -22.052  1.00 89.87
ATOM    139  CG  PRO A  36      -6.921  -1.188 -21.015  1.00 85.73
ATOM    140  CD  PRO A  36      -5.818  -1.215 -19.997  1.00 81.82
ATOM    141  H   PRO A  36      -4.681  -3.396 -21.863  1.00  0.00
ATOM    142  H   PRO A  36      -7.072  -3.137 -21.881  1.00  0.00
ATOM    143  H   PRO A  36      -6.851  -1.839 -23.037  1.00  0.00
ATOM    144  H   PRO A  36      -7.882  -1.430 -20.562  1.00  0.00
ATOM    145  H   PRO A  36      -7.036  -0.196 -21.452  1.00  0.00
ATOM    146  H   PRO A  36      -5.683  -0.259 -19.491  1.00  0.00
ATOM    147  H   PRO A  36      -6.002  -1.899 -19.169  1.00  0.00
ATOM    148  N   VAL A  37      -3.726  -2.895 -23.973  1.00 91.02
ATOM    149  CA  VAL A  37      -3.211  -2.689 -25.325  1.00 93.27
ATOM    150  C   VAL A  37      -4.154  -3.216 -26.407  1.00 99.54
ATOM    151  O   VAL A  37      -4.388  -4.421 -26.517  1.00103.47
ATOM    152  CB  VAL A  37      -1.809  -3.301 -25.525  1.00 93.21
ATOM    153  CG1 VAL A  37      -0.731  -2.282 -25.191  1.00 88.06
ATOM    154  CG2 VAL A  37      -1.644  -4.565 -24.694  1.00 94.76
ATOM    155  H   VAL A  37      -3.574  -3.807 -23.520  1.00  0.00
ATOM    156  H   VAL A  37      -3.137  -1.607 -25.433  1.00  0.00
ATOM    157  H   VAL A  37      -1.702  -3.578 -26.574  1.00  0.00
ATOM    158  H   VAL A  37       0.230  -2.771 -25.351  1.00  0.00
ATOM    159  H   VAL A  37      -0.872  -1.436 -25.864  1.00  0.00
ATOM    160  H   VAL A  37      -0.873  -1.998 -24.148  1.00  0.00
ATOM    161  H   VAL A  37      -0.638  -4.941 -24.882  1.00  0.00
ATOM    162  H   VAL A  37      -1.781  -4.281 -23.651  1.00  0.00
ATOM    163  H   VAL A  37      -2.408  -5.267 -25.027  1.00  0.00
ATOM    164  N   THR A  38      -4.687  -2.294 -27.203  1.00100.33
ATOM    165  CA  THR A  38      -5.533  -2.629 -28.344  1.00106.12
ATOM    166  C   THR A  38      -4.720  -3.101 -29.549  1.00109.60
ATOM    167  O   THR A  38      -5.081  -4.081 -30.201  1.00115.17
ATOM    168  CB  THR A  38      -6.452  -1.453 -28.735  1.00105.89
ATOM    169  OG1 THR A  38      -6.683  -1.470 -30.150  1.00110.95
ATOM    170  CG2 THR A  38      -5.821  -0.121 -28.350  1.00100.08
ATOM    171  H   THR A  38      -4.495  -1.301 -27.006  1.00  0.00
ATOM    172  H   THR A  38      -6.162  -3.461 -28.027  1.00  0.00
ATOM    173  H   THR A  38      -7.395  -1.564 -28.201  1.00  0.00
ATOM    174  H   THR A  38      -7.108  -2.381 -30.375  1.00  0.00
ATOM    175  H   THR A  38      -6.518   0.661 -28.652  1.00  0.00
ATOM    176  H   THR A  38      -5.675  -0.138 -27.270  1.00  0.00
ATOM    177  H   THR A  38      -4.875  -0.050 -28.886  1.00  0.00
ATOM    178  N   VAL A  39      -3.621  -2.408 -29.837  1.00106.51
ATOM    179  CA  VAL A  39      -2.725  -2.774 -30.933  1.00109.55
ATOM    180  C   VAL A  39      -1.333  -3.143 -30.419  1.00106.45
ATOM    181  O   VAL A  39      -0.478  -2.270 -30.256  1.00101.51
ATOM    182  CB  VAL A  39      -2.604  -1.644 -31.977  1.00109.58
ATOM    183  CG1 VAL A  39      -2.038  -2.183 -33.282  1.00114.29
ATOM    184  CG2 VAL A  39      -3.955  -0.988 -32.220  1.00111.20
ATOM    185  H   VAL A  39      -3.393  -1.582 -29.266  1.00  0.00
ATOM    186  H   VAL A  39      -3.167  -3.646 -31.414  1.00  0.00
ATOM    187  H   VAL A  39      -1.921  -0.891 -31.585  1.00  0.00
ATOM    188  H   VAL A  39      -1.977  -1.343 -33.974  1.00  0.00
ATOM    189  H   VAL A  39      -1.054  -2.595 -33.057  1.00  0.00
ATOM    190  H   VAL A  39      -2.727  -2.950 -33.636  1.00  0.00
ATOM    191  H   VAL A  39      -3.800  -0.205 -32.962  1.00  0.00
ATOM    192  H   VAL A  39      -4.626  -1.766 -32.586  1.00  0.00
ATOM    193  H   VAL A  39      -4.288  -0.582 -31.265  1.00  0.00
ATOM    194  N   PRO A  40      -1.096  -4.441 -30.167  1.00109.28
ATOM    195  CA  PRO A  40       0.137  -4.933 -29.553  1.00107.12
ATOM    196  C   PRO A  40       1.416  -4.710 -30.360  1.00107.30
ATOM    197  O   PRO A  40       1.358  -4.316 -31.524  1.00110.31
ATOM    198  CB  PRO A  40      -0.132  -6.432 -29.388  1.00111.53
ATOM    199  CG  PRO A  40      -1.618  -6.545 -29.333  1.00114.11
ATOM    200  CD  PRO A  40      -2.089  -5.518 -30.322  1.00114.59
ATOM    201  H   PRO A  40       0.337  -4.388 -28.631  1.00  0.00
ATOM    202  H   PRO A  40       0.341  -6.854 -28.501  1.00  0.00
ATOM    203  H   PRO A  40       0.272  -7.011 -30.218  1.00  0.00
ATOM    204  H   PRO A  40      -2.007  -6.367 -28.331  1.00  0.00
ATOM    205  H   PRO A  40      -1.968  -7.550 -29.571  1.00  0.00
ATOM    206  H   PRO A  40      -2.130  -5.898 -31.343  1.00  0.00
ATOM    207  H   PRO A  40      -3.112  -5.182 -30.151  1.00  0.00
ATOM    208  N   PHE A  41       2.558  -4.970 -29.728  1.00104.79
ATOM    209  CA  PHE A  41       3.892  -4.754 -30.289  1.00104.35
ATOM    210  C   PHE A  41       4.235  -3.292 -30.573  1.00100.09
ATOM    211  O   PHE A  41       5.368  -2.964 -30.931  1.00 98.79
ATOM    212  CB  PHE A  41       4.166  -5.640 -31.509  1.00110.98
ATOM    213  CG  PHE A  41       5.620  -5.728 -31.880  1.00111.33
ATOM    214  CD1 PHE A  41       6.609  -5.575 -30.918  1.00107.03
ATOM    215  CD2 PHE A  41       6.002  -5.980 -33.189  1.00115.91
ATOM    216  CE1 PHE A  41       7.948  -5.655 -31.254  1.00107.62
ATOM    217  CE2 PHE A  41       7.339  -6.066 -33.533  1.00116.26
ATOM    218  CZ  PHE A  41       8.314  -5.904 -32.565  1.00112.28
ATOM    219  H   PHE A  41       2.498  -5.352 -28.773  1.00  0.00
ATOM    220  H   PHE A  41       4.569  -5.061 -29.492  1.00  0.00
ATOM    221  H   PHE A  41       3.638  -5.216 -32.363  1.00  0.00
ATOM    222  H   PHE A  41       3.849  -6.651 -31.254  1.00  0.00
ATOM    223  H   PHE A  41       6.326  -5.389 -29.882  1.00  0.00
ATOM    224  H   PHE A  41       5.239  -6.112 -33.956  1.00  0.00
ATOM    225  H   PHE A  41       8.713  -5.522 -30.489  1.00  0.00
ATOM    226  H   PHE A  41       7.624  -6.261 -34.567  1.00  0.00
ATOM    227  H   PHE A  41       9.368  -5.972 -32.834  1.00  0.00
ATOM    228  N   LEU A  42       3.244  -2.423 -30.412  1.00 98.30
ATOM    229  CA  LEU A  42       3.478  -0.987 -30.370  1.00 94.08
ATOM    230  C   LEU A  42       3.373  -0.564 -28.912  1.00 88.79
ATOM    231  O   LEU A  42       4.140   0.270 -28.431  1.00 85.35
ATOM    232  CB  LEU A  42       2.415  -0.245 -31.183  1.00 95.91
ATOM    233  CG  LEU A  42       2.033  -0.806 -32.554  1.00102.40
ATOM    234  CD1 LEU A  42       1.024   0.115 -33.222  1.00103.72
ATOM    235  CD2 LEU A  42       3.265  -0.982 -33.430  1.00104.04
ATOM    236  H   LEU A  42       2.281  -2.776 -30.314  1.00  0.00
ATOM    237  H   LEU A  42       4.455  -0.751 -30.791  1.00  0.00
ATOM    238  H   LEU A  42       2.840   0.739 -31.383  1.00  0.00
ATOM    239  H   LEU A  42       1.505  -0.301 -30.586  1.00  0.00
ATOM    240  H   LEU A  42       1.579  -1.788 -32.418  1.00  0.00
ATOM    241  H   LEU A  42       0.784  -0.324 -34.190  1.00  0.00
ATOM    242  H   LEU A  42       0.152   0.159 -32.569  1.00  0.00
ATOM    243  H   LEU A  42       1.502   1.089 -33.326  1.00  0.00
ATOM    244  H   LEU A  42       2.923  -1.382 -34.384  1.00  0.00
ATOM    245  H   LEU A  42       3.719   0.002 -33.543  1.00  0.00
ATOM    246  H   LEU A  42       3.927  -1.677 -32.913  1.00  0.00
ATOM    247  N   GLY A  43       2.420  -1.174 -28.216  1.00 89.58
ATOM    248  CA  GLY A  43       2.060  -0.750 -26.871  1.00 85.75
ATOM    249  C   GLY A  43       1.166   0.471 -26.948  1.00 84.32
ATOM    250  O   GLY A  43       0.143   0.461 -27.634  1.00 87.41
ATOM    251  H   GLY A  43       1.922  -1.969 -28.640  1.00  0.00
ATOM    252  H   GLY A  43       2.979  -0.493 -26.344  1.00  0.00
ATOM    253  H   GLY A  43       1.561  -1.570 -26.354  1.00  0.00
ATOM    254  N   HIS A  44       1.567   1.532 -26.255  1.00 79.48
ATOM    255  CA  HIS A  44       0.786   2.763 -26.200  1.00 77.59
ATOM    256  C   HIS A  44       1.545   3.884 -26.897  1.00 75.60
ATOM    257  O   HIS A  44       1.311   5.071 -26.668  1.00 72.41
ATOM    258  CB  HIS A  44       0.470   3.101 -24.743  1.00 74.13
ATOM    259  CG  HIS A  44      -0.130   1.957 -23.982  1.00 76.40
ATOM    260  ND1 HIS A  44      -1.480   1.700 -23.977  1.00 79.13
ATOM    261  CD2 HIS A  44       0.441   0.992 -23.216  1.00 76.55
ATOM    262  CE1 HIS A  44      -1.721   0.630 -23.233  1.00 80.67
ATOM    263  NE2 HIS A  44      -0.569   0.184 -22.759  1.00 79.15
ATOM    264  H   HIS A  44       2.458   1.484 -25.740  1.00  0.00
ATOM    265  H   HIS A  44      -0.161   2.633 -26.724  1.00  0.00
ATOM    266  H   HIS A  44      -0.251   3.918 -24.729  1.00  0.00
ATOM    267  H   HIS A  44       1.412   3.345 -24.251  1.00  0.00
ATOM    268  H   HIS A  44      -2.193   2.253 -24.474  1.00  0.00
ATOM    269  H   HIS A  44       1.504   0.880 -23.004  1.00  0.00
ATOM    270  H   HIS A  44      -2.701   0.192 -23.044  1.00  0.00
ATOM    271  N   ILE A  45       2.433   3.459 -27.791  1.00 77.76
ATOM    272  CA  ILE A  45       3.403   4.303 -28.481  1.00 76.26
ATOM    273  C   ILE A  45       2.807   5.399 -29.358  1.00 77.46
ATOM    274  O   ILE A  45       3.486   6.373 -29.679  1.00 75.28
ATOM    275  CB  ILE A  45       4.312   3.427 -29.362  1.00 79.04
ATOM    276  CG1 ILE A  45       5.477   4.241 -29.926  1.00 77.42
ATOM    277  CG2 ILE A  45       3.509   2.788 -30.484  1.00 84.45
ATOM    278  CD1 ILE A  45       6.407   4.781 -28.863  1.00 72.11
ATOM    279  H   ILE A  45       2.436   2.454 -28.014  1.00  0.00
ATOM    280  H   ILE A  45       3.951   4.808 -27.686  1.00  0.00
ATOM    281  H   ILE A  45       4.727   2.634 -28.740  1.00  0.00
ATOM    282  H   ILE A  45       5.062   5.095 -30.462  1.00  0.00
ATOM    283  H   ILE A  45       6.066   3.575 -30.557  1.00  0.00
ATOM    284  H   ILE A  45       4.203   2.184 -31.069  1.00  0.00
ATOM    285  H   ILE A  45       2.737   2.178 -30.016  1.00  0.00
ATOM    286  H   ILE A  45       3.082   3.600 -31.073  1.00  0.00
ATOM    287  H   ILE A  45       7.190   5.338 -29.378  1.00  0.00
ATOM    288  H   ILE A  45       5.811   5.424 -28.215  1.00  0.00
ATOM    289  H   ILE A  45       6.808   3.922 -28.324  1.00  0.00
ATOM    290  N   VAL A  46       1.546   5.256 -29.745  1.00 81.08
ATOM    291  CA  VAL A  46       0.982   6.160 -30.738  1.00 83.34
ATOM    292  C   VAL A  46       0.170   7.312 -30.159  1.00 81.23
ATOM    293  O   VAL A  46       0.447   8.471 -30.461  1.00 80.24
ATOM    294  CB  VAL A  46       0.155   5.392 -31.784  1.00 89.07
ATOM    295  CG1 VAL A  46      -0.496   6.354 -32.764  1.00 91.50
ATOM    296  CG2 VAL A  46       1.048   4.406 -32.519  1.00 92.32
ATOM    297  H   VAL A  46       0.966   4.506 -29.343  1.00  0.00
ATOM    298  H   VAL A  46       1.845   6.619 -31.221  1.00  0.00
ATOM    299  H   VAL A  46      -0.637   4.843 -31.274  1.00  0.00
ATOM    300  H   VAL A  46      -1.063   5.751 -33.473  1.00  0.00
ATOM    301  H   VAL A  46      -1.143   7.011 -32.183  1.00  0.00
ATOM    302  H   VAL A  46       0.308   6.905 -33.252  1.00  0.00
ATOM    303  H   VAL A  46       0.421   3.889 -33.245  1.00  0.00
ATOM    304  H   VAL A  46       1.834   4.987 -33.002  1.00  0.00
ATOM    305  H   VAL A  46       1.451   3.722 -31.772  1.00  0.00
ATOM    306  N   GLN A  47      -0.826   7.008 -29.335  1.00 81.00
ATOM    307  CA  GLN A  47      -1.541   8.075 -28.641  1.00 78.08
ATOM    308  C   GLN A  47      -0.569   8.829 -27.738  1.00 72.13
ATOM    309  O   GLN A  47      -0.777  10.003 -27.429  1.00 69.77
ATOM    310  CB  GLN A  47      -2.718   7.544 -27.817  1.00 79.17
ATOM    311  CG  GLN A  47      -3.338   6.242 -28.301  1.00 84.49
ATOM    312  CD  GLN A  47      -2.984   5.066 -27.410  1.00 83.86
ATOM    313  OE1 GLN A  47      -3.854   4.460 -26.784  1.00 84.74
ATOM    314  NE2 GLN A  47      -1.696   4.749 -27.333  1.00 82.43
ATOM    315  H   GLN A  47      -1.093   6.024 -29.186  1.00  0.00
ATOM    316  H   GLN A  47      -1.953   8.746 -29.394  1.00  0.00
ATOM    317  H   GLN A  47      -3.504   8.297 -27.875  1.00  0.00
ATOM    318  H   GLN A  47      -2.326   7.338 -26.821  1.00  0.00
ATOM    319  H   GLN A  47      -2.955   6.035 -29.300  1.00  0.00
ATOM    320  H   GLN A  47      -4.422   6.359 -28.287  1.00  0.00
ATOM    321  H   GLN A  47      -1.394   3.960 -26.744  1.00  0.00
ATOM    322  H   GLN A  47      -0.999   5.292 -27.862  1.00  0.00
ATOM    323  N   PHE A  48       0.496   8.148 -27.326  1.00 69.86
ATOM    324  CA  PHE A  48       1.491   8.752 -26.450  1.00 64.85
ATOM    325  C   PHE A  48       2.232   9.871 -27.166  1.00 64.17
ATOM    326  O   PHE A  48       2.166  11.032 -26.760  1.00 61.90
ATOM    327  CB  PHE A  48       2.499   7.718 -25.946  1.00 63.47
ATOM    328  CG  PHE A  48       3.271   8.172 -24.739  1.00 58.61
ATOM    329  CD1 PHE A  48       2.777   9.183 -23.931  1.00 55.69
ATOM    330  CD2 PHE A  48       4.469   7.570 -24.393  1.00 57.22
ATOM    331  CE1 PHE A  48       3.470   9.598 -22.810  1.00 52.01
ATOM    332  CE2 PHE A  48       5.168   7.978 -23.271  1.00 53.34
ATOM    333  CZ  PHE A  48       4.670   8.995 -22.479  1.00 51.02
ATOM    334  H   PHE A  48       0.620   7.173 -27.633  1.00  0.00
ATOM    335  H   PHE A  48       0.956   9.162 -25.593  1.00  0.00
ATOM    336  H   PHE A  48       3.219   7.527 -26.742  1.00  0.00
ATOM    337  H   PHE A  48       1.938   6.833 -25.646  1.00  0.00
ATOM    338  H   PHE A  48       1.829   9.658 -24.183  1.00  0.00
ATOM    339  H   PHE A  48       4.866   6.765 -25.012  1.00  0.00
ATOM    340  H   PHE A  48       3.072  10.399 -22.188  1.00  0.00
ATOM    341  H   PHE A  48       6.111   7.497 -23.012  1.00  0.00
ATOM    342  H   PHE A  48       5.221   9.321 -21.597  1.00  0.00
ATOM    343  N   GLY A  49       2.945   9.502 -28.225  1.00 66.35
ATOM    344  CA  GLY A  49       3.682  10.457 -29.043  1.00 66.15
ATOM    345  C   GLY A  49       2.888  11.708 -29.364  1.00 66.51
ATOM    346  O   GLY A  49       3.435  12.810 -29.351  1.00 64.97
ATOM    347  H   GLY A  49       2.978   8.504 -28.477  1.00  0.00
ATOM    348  H   GLY A  49       3.890   9.949 -29.985  1.00  0.00
ATOM    349  H   GLY A  49       4.583  10.733 -28.495  1.00  0.00
ATOM    350  N   LYS A  50       1.596  11.553 -29.634  1.00 69.26
ATOM    351  CA  LYS A  50       0.757  12.690 -29.992  1.00 70.29
ATOM    352  C   LYS A  50       0.669  13.704 -28.863  1.00 65.77
ATOM    353  O   LYS A  50       1.106  14.845 -28.991  1.00 64.23
ATOM    354  CB  LYS A  50      -0.667  12.212 -30.277  1.00 74.19
ATOM    355  CG  LYS A  50      -0.760  11.044 -31.243  1.00 79.02
ATOM    356  CD  LYS A  50      -1.534  11.456 -32.484  1.00 84.17
ATOM    357  CE  LYS A  50      -1.073  10.686 -33.711  1.00 89.05
ATOM    358  NZ  LYS A  50      -0.202  11.498 -34.606  1.00 89.75
ATOM    359  H   LYS A  50       1.180  10.612 -29.590  1.00  0.00
ATOM    360  H   LYS A  50       1.209  13.155 -30.868  1.00  0.00
ATOM    361  H   LYS A  50      -1.203  13.045 -30.732  1.00  0.00
ATOM    362  H   LYS A  50      -1.083  11.869 -29.330  1.00  0.00
ATOM    363  H   LYS A  50      -1.277  10.217 -30.756  1.00  0.00
ATOM    364  H   LYS A  50       0.245  10.737 -31.532  1.00  0.00
ATOM    365  H   LYS A  50      -1.364  12.518 -32.659  1.00  0.00
ATOM    366  H   LYS A  50      -2.590  11.242 -32.319  1.00  0.00
ATOM    367  H   LYS A  50      -1.950  10.382 -34.283  1.00  0.00
ATOM    368  H   LYS A  50      -0.479   9.838 -33.370  1.00  0.00
ATOM    369  H   LYS A  50       0.057  10.896 -35.401  1.00  0.00
ATOM    370  H   LYS A  50      -0.756  12.313 -34.907  1.00  0.00
ATOM    371  H   LYS A  50       0.621  11.777 -34.053  1.00  0.00
ATOM    372  N   ASN A  51       0.088  13.261 -27.755  1.00 63.99
ATOM    373  CA  ASN A  51       0.044  14.071 -26.547  1.00 59.90
ATOM    374  C   ASN A  51       0.370  13.186 -25.353  1.00 57.13
ATOM    375  O   ASN A  51      -0.469  12.412 -24.895  1.00 59.34
ATOM    376  CB  ASN A  51      -1.338  14.699 -26.371  1.00 61.06
ATOM    377  CG  ASN A  51      -1.263  16.118 -25.846  1.00 58.38
ATOM    378  OD1 ASN A  51      -0.882  17.036 -26.573  1.00 58.98
ATOM    379  ND2 ASN A  51      -1.628  16.307 -24.583  1.00 55.62
ATOM    380  H   ASN A  51      -0.341  12.324 -27.750  1.00  0.00
ATOM    381  H   ASN A  51       0.775  14.876 -26.624  1.00  0.00
ATOM    382  H   ASN A  51      -1.899  14.102 -25.652  1.00  0.00
ATOM    383  H   ASN A  51      -1.821  14.732 -27.348  1.00  0.00
ATOM    384  H   ASN A  51      -1.597  17.252 -24.174  1.00  0.00
ATOM    385  H   ASN A  51      -1.942  15.509 -24.013  1.00  0.00
ATOM    386  N   PRO A  52       1.608  13.282 -24.856  1.00 53.72
ATOM    387  CA  PRO A  52       1.951  12.486 -23.688  1.00 51.72
ATOM    388  C   PRO A  52       1.095  12.868 -22.483  1.00 50.20
ATOM    389  O   PRO A  52       0.791  12.014 -21.649  1.00 50.71
ATOM    390  CB  PRO A  52       3.419  12.840 -23.454  1.00 49.30
ATOM    391  CG  PRO A  52       3.922  13.223 -24.805  1.00 51.01
ATOM    392  CD  PRO A  52       2.778  13.982 -25.410  1.00 53.15
ATOM    393  H   PRO A  52       1.781  11.419 -23.833  1.00  0.00
ATOM    394  H   PRO A  52       3.992  12.022 -23.018  1.00  0.00
ATOM    395  H   PRO A  52       3.537  13.657 -22.742  1.00  0.00
ATOM    396  H   PRO A  52       4.205  12.355 -25.400  1.00  0.00
ATOM    397  H   PRO A  52       4.837  13.813 -24.756  1.00  0.00
ATOM    398  H   PRO A  52       2.786  15.042 -25.157  1.00  0.00
ATOM    399  H   PRO A  52       2.789  14.002 -26.500  1.00  0.00
ATOM    400  N   LEU A  53       0.692  14.132 -22.404  1.00 49.04
ATOM    401  CA  LEU A  53      -0.066  14.612 -21.256  1.00 47.63
ATOM    402  C   LEU A  53      -1.519  14.146 -21.282  1.00 51.55
ATOM    403  O   LEU A  53      -1.994  13.533 -20.324  1.00 52.05
ATOM    404  CB  LEU A  53       0.013  16.136 -21.156  1.00 45.32
ATOM    405  CG  LEU A  53      -0.707  16.738 -19.948  1.00 43.96
ATOM    406  CD1 LEU A  53      -0.243  16.097 -18.648  1.00 41.28
ATOM    407  CD2 LEU A  53      -0.514  18.245 -19.916  1.00 42.46
ATOM    408  H   LEU A  53       0.920  14.784 -23.168  1.00  0.00
ATOM    409  H   LEU A  53       0.391  14.177 -20.367  1.00  0.00
ATOM    410  H   LEU A  53      -0.473  16.537 -22.046  1.00  0.00
ATOM    411  H   LEU A  53       1.068  16.392 -21.056  1.00  0.00
ATOM    412  H   LEU A  53      -1.772  16.529 -20.049  1.00  0.00
ATOM    413  H   LEU A  53      -0.798  16.576 -17.841  1.00  0.00
ATOM    414  H   LEU A  53      -0.468  15.033 -18.719  1.00  0.00
ATOM    415  H   LEU A  53       0.829  16.280 -18.567  1.00  0.00
ATOM    416  H   LEU A  53      -1.046  18.616 -19.040  1.00  0.00
ATOM    417  H   LEU A  53       0.558  18.428 -19.847  1.00  0.00
ATOM    418  H   LEU A  53      -0.933  18.640 -20.841  1.00  0.00
ATOM    419  N   GLU A  54      -2.216  14.445 -22.374  1.00 54.81
ATOM    420  CA  GLU A  54      -3.581  13.974 -22.596  1.00 58.09
ATOM    421  C   GLU A  54      -3.699  12.477 -22.339  1.00 58.51
ATOM    422  O   GLU A  54      -4.607  12.010 -21.651  1.00 59.15
ATOM    423  CB  GLU A  54      -3.992  14.238 -24.044  1.00 63.00
ATOM    424  CG  GLU A  54      -5.093  15.268 -24.226  1.00 66.52
ATOM    425  CD  GLU A  54      -5.920  14.979 -25.463  1.00 73.21
ATOM    426  OE1 GLU A  54      -5.904  13.817 -25.923  1.00 76.33
ATOM    427  OE2 GLU A  54      -6.581  15.906 -25.976  1.00 77.37
ATOM    428  H   GLU A  54      -1.775  15.034 -23.094  1.00  0.00
ATOM    429  H   GLU A  54      -4.230  14.512 -21.904  1.00  0.00
ATOM    430  H   GLU A  54      -4.374  13.298 -24.442  1.00  0.00
ATOM    431  H   GLU A  54      -3.113  14.634 -24.552  1.00  0.00
ATOM    432  H   GLU A  54      -4.635  16.251 -24.337  1.00  0.00
ATOM    433  H   GLU A  54      -5.749  15.232 -23.356  1.00  0.00
ATOM    434  N   PHE A  55      -2.764  11.738 -22.926  1.00 58.35
ATOM    435  CA  PHE A  55      -2.710  10.294 -22.762  1.00 59.46
ATOM    436  C   PHE A  55      -2.489   9.888 -21.308  1.00 56.60
ATOM    437  O   PHE A  55      -3.278   9.130 -20.749  1.00 58.01
ATOM    438  CB  PHE A  55      -1.607   9.708 -23.644  1.00 59.85
ATOM    439  CG  PHE A  55      -1.300   8.272 -23.339  1.00 60.71
ATOM    440  CD1 PHE A  55      -2.194   7.273 -23.686  1.00 64.40
ATOM    441  CD2 PHE A  55      -0.127   7.924 -22.692  1.00 58.32
ATOM    442  CE1 PHE A  55      -1.917   5.950 -23.398  1.00 65.65
ATOM    443  CE2 PHE A  55       0.159   6.603 -22.403  1.00 59.23
ATOM    444  CZ  PHE A  55      -0.739   5.615 -22.756  1.00 63.15
ATOM    445  H   PHE A  55      -2.057  12.201 -23.514  1.00  0.00
ATOM    446  H   PHE A  55      -3.676   9.894 -23.069  1.00  0.00
ATOM    447  H   PHE A  55      -0.695  10.281 -23.479  1.00  0.00
ATOM    448  H   PHE A  55      -1.959   9.742 -24.675  1.00  0.00
ATOM    449  H   PHE A  55      -3.125   7.532 -24.191  1.00  0.00
ATOM    450  H   PHE A  55       0.581   8.702 -22.406  1.00  0.00
ATOM    451  H   PHE A  55      -2.627   5.171 -23.677  1.00  0.00
ATOM    452  H   PHE A  55       1.089   6.342 -21.899  1.00  0.00
ATOM    453  H   PHE A  55      -0.519   4.572 -22.529  1.00  0.00
ATOM    454  N   MET A  56      -1.423  10.393 -20.695  1.00 52.96
ATOM    455  CA  MET A  56      -1.031   9.941 -19.363  1.00 50.60
ATOM    456  C   MET A  56      -2.148  10.177 -18.355  1.00 50.07
ATOM    457  O   MET A  56      -2.459   9.305 -17.542  1.00 50.80
ATOM    458  CB  MET A  56       0.287  10.580 -18.913  1.00 47.40
ATOM    459  CG  MET A  56       1.532   9.920 -19.495  1.00 48.72
ATOM    460  SD  MET A  56       3.134  10.421 -18.821  1.00 46.44
ATOM    461  CE  MET A  56       3.390  11.976 -19.674  1.00 44.96
ATOM    462  H   MET A  56      -0.863  11.116 -21.168  1.00  0.00
ATOM    463  H   MET A  56      -0.858   8.866 -19.416  1.00  0.00
ATOM    464  H   MET A  56       0.345  10.477 -17.829  1.00  0.00
ATOM    465  H   MET A  56       0.281  11.612 -19.264  1.00  0.00
ATOM    466  H   MET A  56       1.507  10.359 -20.493  1.00  0.00
ATOM    467  H   MET A  56       1.338   8.851 -19.411  1.00  0.00
ATOM    468  H   MET A  56       4.347  12.372 -19.334  1.00  0.00
ATOM    469  H   MET A  56       3.398  11.756 -20.742  1.00  0.00
ATOM    470  H   MET A  56       2.561  12.629 -19.401  1.00  0.00
ATOM    471  N   GLN A  57      -2.767  11.350 -18.435  1.00 49.42
ATOM    472  CA  GLN A  57      -3.858  11.712 -17.538  1.00 49.66
ATOM    473  C   GLN A  57      -5.049  10.767 -17.654  1.00 53.44
ATOM    474  O   GLN A  57      -5.679  10.420 -16.655  1.00 53.62
ATOM    475  CB  GLN A  57      -4.312  13.145 -17.817  1.00 49.07
ATOM    476  CG  GLN A  57      -3.348  14.204 -17.313  1.00 45.51
ATOM    477  CD  GLN A  57      -3.740  15.593 -17.772  1.00 45.76
ATOM    478  OE1 GLN A  57      -3.872  15.849 -18.968  1.00 47.55
ATOM    479  NE2 GLN A  57      -3.930  16.499 -16.820  1.00 44.15
ATOM    480  H   GLN A  57      -2.467  12.025 -19.153  1.00  0.00
ATOM    481  H   GLN A  57      -3.474  11.631 -16.521  1.00  0.00
ATOM    482  H   GLN A  57      -5.260  13.297 -17.301  1.00  0.00
ATOM    483  H   GLN A  57      -4.376  13.260 -18.899  1.00  0.00
ATOM    484  H   GLN A  57      -2.357  13.981 -17.709  1.00  0.00
ATOM    485  H   GLN A  57      -3.365  14.190 -16.223  1.00  0.00
ATOM    486  H   GLN A  57      -4.198  17.461 -17.071  1.00  0.00
ATOM    487  H   GLN A  57      -3.809  16.240 -15.831  1.00  0.00
ATOM    488  N   ARG A  58      -5.355  10.364 -18.884  1.00 56.49
ATOM    489  CA  ARG A  58      -6.431   9.417 -19.141  1.00 60.49
ATOM    490  C   ARG A  58      -6.221   8.132 -18.349  1.00 60.86
ATOM    491  O   ARG A  58      -7.099   7.711 -17.595  1.00 62.83
ATOM    492  CB  ARG A  58      -6.527   9.108 -20.636  1.00 64.26
ATOM    493  CG  ARG A  58      -7.688   8.206 -21.024  1.00 69.54
ATOM    494  CD  ARG A  58      -7.775   8.023 -22.531  1.00 73.52
ATOM    495  NE  ARG A  58      -7.679   9.294 -23.245  1.00 73.80
ATOM    496  CZ  ARG A  58      -6.662   9.642 -24.029  1.00 73.33
ATOM    497  NH1 ARG A  58      -5.647   8.807 -24.216  1.00 73.06
ATOM    498  NH2 ARG A  58      -6.659  10.823 -24.632  1.00 73.41
ATOM    499  H   ARG A  58      -4.814  10.733 -19.679  1.00  0.00
ATOM    500  H   ARG A  58      -7.367   9.871 -18.817  1.00  0.00
ATOM    501  H   ARG A  58      -5.612   8.586 -20.917  1.00  0.00
ATOM    502  H   ARG A  58      -6.684  10.058 -21.147  1.00  0.00
ATOM    503  H   ARG A  58      -8.613   8.668 -20.679  1.00  0.00
ATOM    504  H   ARG A  58      -7.533   7.229 -20.567  1.00  0.00
ATOM    505  H   ARG A  58      -8.725   7.557 -22.793  1.00  0.00
ATOM    506  H   ARG A  58      -6.923   7.423 -22.850  1.00  0.00
ATOM    507  H   ARG A  58      -8.451   9.966 -23.134  1.00  0.00
ATOM    508  H   ARG A  58      -4.861   9.079 -24.824  1.00  0.00
ATOM    509  H   ARG A  58      -5.645   7.887 -23.753  1.00  0.00
ATOM    510  H   ARG A  58      -5.870  11.090 -25.238  1.00  0.00
ATOM    511  H   ARG A  58      -7.445  11.474 -24.494  1.00  0.00
ATOM    512  N   CYS A  59      -5.051   7.522 -18.511  1.00 59.63
ATOM    513  CA  CYS A  59      -4.733   6.269 -17.833  1.00 60.24
ATOM    514  C   CYS A  59      -4.888   6.379 -16.320  1.00 58.44
ATOM    515  O   CYS A  59      -5.572   5.569 -15.692  1.00 60.67
ATOM    516  CB  CYS A  59      -3.306   5.826 -18.159  1.00 59.23
ATOM    517  SG  CYS A  59      -2.837   5.963 -19.899  1.00 62.03
ATOM    518  H   CYS A  59      -4.348   7.946 -19.133  1.00  0.00
ATOM    519  H   CYS A  59      -5.443   5.527 -18.197  1.00  0.00
ATOM    520  H   CYS A  59      -3.384   4.758 -17.958  1.00  0.00
ATOM    521  H   CYS A  59      -2.662   6.380 -17.476  1.00  0.00
ATOM    522  H   CYS A  59      -1.892   5.645 -19.973  1.00  0.00
ATOM    523  N   LYS A  60      -4.246   7.389 -15.742  1.00 54.65
ATOM    524  CA  LYS A  60      -4.192   7.550 -14.294  1.00 52.70
ATOM    525  C   LYS A  60      -5.585   7.659 -13.683  1.00 54.66
ATOM    526  O   LYS A  60      -5.857   7.101 -12.619  1.00 55.51
ATOM    527  CB  LYS A  60      -3.367   8.791 -13.955  1.00 49.09
ATOM    528  CG  LYS A  60      -3.391   9.188 -12.491  1.00 46.97
ATOM    529  CD  LYS A  60      -3.312  10.700 -12.384  1.00 44.78
ATOM    530  CE  LYS A  60      -2.518  11.119 -11.159  1.00 42.54
ATOM    531  NZ  LYS A  60      -2.205  12.575 -11.192  1.00 41.07
ATOM    532  H   LYS A  60      -3.770   8.082 -16.337  1.00  0.00
ATOM    533  H   LYS A  60      -3.721   6.664 -13.869  1.00  0.00
ATOM    534  H   LYS A  60      -3.791   9.624 -14.516  1.00  0.00
ATOM    535  H   LYS A  60      -2.330   8.559 -14.198  1.00  0.00
ATOM    536  H   LYS A  60      -2.541   8.739 -11.976  1.00  0.00
ATOM    537  H   LYS A  60      -4.314   8.836 -12.031  1.00  0.00
ATOM    538  H   LYS A  60      -4.323  11.097 -12.297  1.00  0.00
ATOM    539  H   LYS A  60      -2.814  11.088 -13.273  1.00  0.00
ATOM    540  H   LYS A  60      -1.581  10.563 -11.127  1.00  0.00
ATOM    541  H   LYS A  60      -3.121  10.927 -10.271  1.00  0.00
ATOM    542  H   LYS A  60      -1.670  12.787 -10.338  1.00  0.00
ATOM    543  H   LYS A  60      -1.651  12.745 -12.043  1.00  0.00
ATOM    544  H   LYS A  60      -3.105  13.076 -11.215  1.00  0.00
ATOM    545  N   ARG A  61      -6.458   8.393 -14.362  1.00 55.68
ATOM    546  CA  ARG A  61      -7.847   8.510 -13.943  1.00 57.81
ATOM    547  C   ARG A  61      -8.591   7.193 -14.167  1.00 61.92
ATOM    548  O   ARG A  61      -9.147   6.618 -13.230  1.00 63.80
ATOM    549  CB  ARG A  61      -8.496   9.686 -14.676  1.00 58.04
ATOM    550  CG  ARG A  61      -9.894   9.438 -15.213  1.00 61.87
ATOM    551  CD  ARG A  61     -10.548  10.745 -15.632  1.00 62.28
ATOM    552  NE  ARG A  61      -9.652  11.608 -16.395  1.00 60.32
ATOM    553  CZ  ARG A  61      -9.443  11.510 -17.705  1.00 61.72
ATOM    554  NH1 ARG A  61     -10.054  10.570 -18.414  1.00 65.14
ATOM    555  NH2 ARG A  61      -8.614  12.352 -18.308  1.00 59.68
ATOM    556  H   ARG A  61      -6.145   8.892 -15.207  1.00  0.00
ATOM    557  H   ARG A  61      -7.898   8.713 -12.873  1.00  0.00
ATOM    558  H   ARG A  61      -7.868   9.903 -15.540  1.00  0.00
ATOM    559  H   ARG A  61      -8.591  10.490 -13.946  1.00  0.00
ATOM    560  H   ARG A  61     -10.495   8.979 -14.429  1.00  0.00
ATOM    561  H   ARG A  61      -9.827   8.782 -16.081  1.00  0.00
ATOM    562  H   ARG A  61     -10.864  11.295 -14.746  1.00  0.00
ATOM    563  H   ARG A  61     -11.376  10.504 -16.298  1.00  0.00
ATOM    564  H   ARG A  61      -9.146  12.345 -15.883  1.00  0.00
ATOM    565  H   ARG A  61      -9.888  10.500 -19.428  1.00  0.00
ATOM    566  H   ARG A  61     -10.695   9.910 -17.951  1.00  0.00
ATOM    567  H   ARG A  61      -8.451  12.277 -19.322  1.00  0.00
ATOM    568  H   ARG A  61      -8.133  13.081 -17.762  1.00  0.00
ATOM    569  N   ASP A  62      -8.565   6.705 -15.403  1.00 63.56
ATOM    570  CA  ASP A  62      -9.248   5.472 -15.779  1.00 67.54
ATOM    571  C   ASP A  62      -8.750   4.281 -14.972  1.00 68.10
ATOM    572  O   ASP A  62      -9.539   3.447 -14.529  1.00 71.16
ATOM    573  CB  ASP A  62      -9.062   5.176 -17.271  1.00 68.94
ATOM    574  CG  ASP A  62      -9.894   6.083 -18.159  1.00 69.93
ATOM    575  OD1 ASP A  62     -10.793   6.774 -17.633  1.00 69.94
ATOM    576  OD2 ASP A  62      -9.651   6.104 -19.385  1.00 70.63
ATOM    577  H   ASP A  62      -8.041   7.219 -16.125  1.00  0.00
ATOM    578  H   ASP A  62     -10.306   5.622 -15.564  1.00  0.00
ATOM    579  H   ASP A  62      -9.375   4.149 -17.456  1.00  0.00
ATOM    580  H   ASP A  62      -8.014   5.349 -17.517  1.00  0.00
ATOM    581  N   LEU A  63      -7.439   4.192 -14.808  1.00 66.02
ATOM    582  CA  LEU A  63      -6.903   3.154 -13.949  1.00 66.79
ATOM    583  C   LEU A  63      -7.402   3.388 -12.531  1.00 66.06
ATOM    584  O   LEU A  63      -7.346   2.486 -11.699  1.00 67.18
ATOM    585  CB  LEU A  63      -5.377   3.157 -13.981  1.00 64.50
ATOM    586  CG  LEU A  63      -4.755   2.014 -14.782  1.00 67.22
ATOM    587  CD1 LEU A  63      -4.732   0.728 -13.970  1.00 69.34
ATOM    588  CD2 LEU A  63      -5.523   1.816 -16.078  1.00 70.39
ATOM    589  H   LEU A  63      -6.808   4.852 -15.285  1.00  0.00
ATOM    590  H   LEU A  63      -7.240   2.181 -14.305  1.00  0.00
ATOM    591  H   LEU A  63      -5.038   3.045 -12.951  1.00  0.00
ATOM    592  H   LEU A  63      -5.071   4.086 -14.461  1.00  0.00
ATOM    593  H   LEU A  63      -3.724   2.276 -15.018  1.00  0.00
ATOM    594  H   LEU A  63      -4.279  -0.038 -14.599  1.00  0.00
ATOM    595  H   LEU A  63      -4.137   0.925 -13.078  1.00  0.00
ATOM    596  H   LEU A  63      -5.766   0.489 -13.722  1.00  0.00
ATOM    597  H   LEU A  63      -5.043   0.995 -16.610  1.00  0.00
ATOM    598  H   LEU A  63      -6.551   1.577 -15.806  1.00  0.00
ATOM    599  H   LEU A  63      -5.458   2.752 -16.633  1.00  0.00
ATOM    600  N   LYS A  64      -7.877   4.595 -12.250  1.00 64.01
ATOM    601  CA  LYS A  64      -8.329   4.905 -10.902  1.00 63.61
ATOM    602  C   LYS A  64      -7.114   4.911  -9.983  1.00 61.06
ATOM    603  O   LYS A  64      -7.251   4.930  -8.763  1.00 61.28
ATOM    604  CB  LYS A  64      -9.329   3.850 -10.424  1.00 67.37
ATOM    605  CG  LYS A  64     -10.775   4.056 -10.854  1.00 70.65
ATOM    606  CD  LYS A  64     -11.579   2.791 -10.586  1.00 75.19
ATOM    607  CE  LYS A  64     -13.039   3.067 -10.254  1.00 77.93
ATOM    608  NZ  LYS A  64     -13.578   2.096  -9.260  1.00 80.13
ATOM    609  H   LYS A  64      -7.926   5.313 -12.987  1.00  0.00
ATOM    610  H   LYS A  64      -8.821   5.878 -10.890  1.00  0.00
ATOM    611  H   LYS A  64      -9.325   3.891  -9.335  1.00  0.00
ATOM    612  H   LYS A  64      -9.013   2.906 -10.869  1.00  0.00
ATOM    613  H   LYS A  64     -10.805   4.283 -11.920  1.00  0.00
ATOM    614  H   LYS A  64     -11.205   4.882 -10.288  1.00  0.00
ATOM    615  H   LYS A  64     -11.133   2.292  -9.725  1.00  0.00
ATOM    616  H   LYS A  64     -11.555   2.186 -11.493  1.00  0.00
ATOM    617  H   LYS A  64     -13.633   2.988 -11.164  1.00  0.00
ATOM    618  H   LYS A  64     -13.105   4.059  -9.808  1.00  0.00
ATOM    619  H   LYS A  64     -14.562   2.351  -9.093  1.00  0.00
ATOM    620  H   LYS A  64     -13.491   1.158  -9.677  1.00  0.00
ATOM    621  H   LYS A  64     -13.008   2.190  -8.408  1.00  0.00
ATOM    622  N   SER A  65      -5.927   4.888 -10.578  1.00 59.13
ATOM    623  CA  SER A  65      -4.663   4.836  -9.845  1.00 56.81
ATOM    624  C   SER A  65      -3.574   5.696 -10.473  1.00 53.56
ATOM    625  O   SER A  65      -3.277   5.571 -11.661  1.00 54.05
ATOM    626  CB  SER A  65      -4.160   3.394  -9.735  1.00 59.10
ATOM    627  OG  SER A  65      -2.890   3.343  -9.110  1.00 57.48
ATOM    628  H   SER A  65      -5.895   4.908 -11.607  1.00  0.00
ATOM    629  H   SER A  65      -4.874   5.238  -8.854  1.00  0.00
ATOM    630  H   SER A  65      -4.084   2.913 -10.710  1.00  0.00
ATOM    631  H   SER A  65      -4.832   2.843  -9.077  1.00  0.00
ATOM    632  H   SER A  65      -2.614   2.351  -9.069  1.00  0.00
ATOM    633  N   GLY A  66      -2.965   6.551  -9.658  1.00 50.80
ATOM    634  CA  GLY A  66      -1.898   7.439 -10.109  1.00 47.18
ATOM    635  C   GLY A  66      -0.625   6.695 -10.458  1.00 46.50
ATOM    636  O   GLY A  66       0.226   7.209 -11.182  1.00 45.00
ATOM    637  H   GLY A  66      -3.257   6.588  -8.671  1.00  0.00
ATOM    638  H   GLY A  66      -1.678   8.103  -9.273  1.00  0.00
ATOM    639  H   GLY A  66      -2.258   7.974 -10.988  1.00  0.00
ATOM    640  N   VAL A  67      -0.502   5.480  -9.933  1.00 47.70
ATOM    641  CA  VAL A  67       0.575   4.568 -10.299  1.00 48.24
ATOM    642  C   VAL A  67       0.032   3.465 -11.205  1.00 52.42
ATOM    643  O   VAL A  67      -1.047   2.929 -10.952  1.00 55.84
ATOM    644  CB  VAL A  67       1.211   3.934  -9.050  1.00 48.03
ATOM    645  CG1 VAL A  67       2.267   2.914  -9.447  1.00 48.51
ATOM    646  CG2 VAL A  67       1.795   5.013  -8.149  1.00 45.19
ATOM    647  H   VAL A  67      -1.197   5.170  -9.239  1.00  0.00
ATOM    648  H   VAL A  67       1.339   5.139 -10.826  1.00  0.00
ATOM    649  H   VAL A  67       0.437   3.409  -8.490  1.00  0.00
ATOM    650  H   VAL A  67       2.677   2.504  -8.524  1.00  0.00
ATOM    651  H   VAL A  67       1.765   2.151 -10.042  1.00  0.00
ATOM    652  H   VAL A  67       3.023   3.446 -10.025  1.00  0.00
ATOM    653  H   VAL A  67       2.229   4.507  -7.286  1.00  0.00
ATOM    654  H   VAL A  67       2.550   5.540  -8.732  1.00  0.00
ATOM    655  H   VAL A  67       0.973   5.669  -7.863  1.00  0.00
ATOM    656  N   PHE A  68       0.774   3.133 -12.259  1.00 52.80
ATOM    657  CA  PHE A  68       0.310   2.181 -13.266  1.00 56.16
ATOM    658  C   PHE A  68       1.380   1.786 -14.280  1.00 56.44
ATOM    659  O   PHE A  68       2.283   2.567 -14.578  1.00 54.18
ATOM    660  CB  PHE A  68      -0.891   2.751 -14.025  1.00 57.42
ATOM    661  CG  PHE A  68      -0.617   4.068 -14.694  1.00 54.99
ATOM    662  CD1 PHE A  68       0.063   4.129 -15.900  1.00 55.01
ATOM    663  CD2 PHE A  68      -1.045   5.250 -14.115  1.00 52.80
ATOM    664  CE1 PHE A  68       0.314   5.343 -16.512  1.00 52.86
ATOM    665  CE2 PHE A  68      -0.799   6.468 -14.721  1.00 50.95
ATOM    666  CZ  PHE A  68      -0.119   6.516 -15.923  1.00 50.62
ATOM    667  H   PHE A  68       1.705   3.561 -12.368  1.00  0.00
ATOM    668  H   PHE A  68       0.035   1.283 -12.713  1.00  0.00
ATOM    669  H   PHE A  68      -1.699   2.912 -13.311  1.00  0.00
ATOM    670  H   PHE A  68      -1.138   2.045 -14.818  1.00  0.00
ATOM    671  H   PHE A  68       0.404   3.208 -16.372  1.00  0.00
ATOM    672  H   PHE A  68      -1.584   5.220 -13.168  1.00  0.00
ATOM    673  H   PHE A  68       0.853   5.375 -17.459  1.00  0.00
ATOM    674  H   PHE A  68      -1.141   7.390 -14.251  1.00  0.00
ATOM    675  H   PHE A  68       0.075   7.474 -16.404  1.00  0.00
ATOM    676  N   THR A  69       1.253   0.583 -14.831  1.00 59.22
ATOM    677  CA  THR A  69       2.167   0.109 -15.861  1.00 60.43
ATOM    678  C   THR A  69       1.585   0.373 -17.245  1.00 61.63
ATOM    679  O   THR A  69       0.380   0.236 -17.458  1.00 63.79
ATOM    680  CB  THR A  69       2.443  -1.399 -15.708  1.00 64.66
ATOM    681  OG1 THR A  69       2.883  -1.674 -14.371  1.00 64.42
ATOM    682  CG2 THR A  69       3.501  -1.865 -16.704  1.00 65.57
ATOM    683  H   THR A  69       0.487  -0.031 -14.521  1.00  0.00
ATOM    684  H   THR A  69       3.105   0.652 -15.747  1.00  0.00
ATOM    685  H   THR A  69       1.519  -1.941 -15.911  1.00  0.00
ATOM    686  H   THR A  69       2.142  -1.345 -13.736  1.00  0.00
ATOM    687  H   THR A  69       3.645  -2.933 -16.540  1.00  0.00
ATOM    688  H   THR A  69       3.114  -1.657 -17.701  1.00  0.00
ATOM    689  H   THR A  69       4.408  -1.297 -16.495  1.00  0.00
ATOM    690  N   ILE A  70       2.443   0.778 -18.175  1.00 60.48
ATOM    691  CA  ILE A  70       2.071   0.811 -19.583  1.00 62.61
ATOM    692  C   ILE A  70       2.985  -0.085 -20.409  1.00 65.41
ATOM    693  O   ILE A  70       4.165  -0.264 -20.104  1.00 63.85
ATOM    694  CB  ILE A  70       2.075   2.228 -20.189  1.00 60.06
ATOM    695  CG1 ILE A  70       3.418   2.925 -19.952  1.00 56.44
ATOM    696  CG2 ILE A  70       0.897   3.033 -19.663  1.00 58.77
ATOM    697  CD1 ILE A  70       3.680   4.087 -20.885  1.00 54.65
ATOM    698  H   ILE A  70       3.389   1.074 -17.895  1.00  0.00
ATOM    699  H   ILE A  70       1.046   0.442 -19.620  1.00  0.00
ATOM    700  H   ILE A  70       1.955   2.149 -21.270  1.00  0.00
ATOM    701  H   ILE A  70       4.208   2.192 -20.118  1.00  0.00
ATOM    702  H   ILE A  70       3.398   3.332 -18.941  1.00  0.00
ATOM    703  H   ILE A  70       0.953   4.019 -20.124  1.00  0.00
ATOM    704  H   ILE A  70      -0.008   2.501 -19.954  1.00  0.00
ATOM    705  H   ILE A  70       1.005   3.086 -18.580  1.00  0.00
ATOM    706  H   ILE A  70       4.655   4.495 -20.619  1.00  0.00
ATOM    707  H   ILE A  70       3.670   3.689 -21.900  1.00  0.00
ATOM    708  H   ILE A  70       2.881   4.811 -20.725  1.00  0.00
ATOM    709  N   SER A  71       2.407  -0.652 -21.460  1.00 69.95
ATOM    710  CA  SER A  71       3.182  -1.442 -22.401  1.00 73.52
ATOM    711  C   SER A  71       3.775  -0.502 -23.443  1.00 72.96
ATOM    712  O   SER A  71       3.096   0.387 -23.960  1.00 72.57
ATOM    713  CB  SER A  71       2.305  -2.508 -23.061  1.00 78.27
ATOM    714  OG  SER A  71       3.079  -3.635 -23.434  1.00 80.81
ATOM    715  H   SER A  71       1.395  -0.530 -21.611  1.00  0.00
ATOM    716  H   SER A  71       3.985  -1.961 -21.878  1.00  0.00
ATOM    717  H   SER A  71       1.794  -2.128 -23.946  1.00  0.00
ATOM    718  H   SER A  71       1.586  -2.872 -22.326  1.00  0.00
ATOM    719  H   SER A  71       2.436  -4.311 -23.869  1.00  0.00
ATOM    720  N   ILE A  72       5.066  -0.682 -23.701  1.00 73.17
ATOM    721  CA  ILE A  72       5.740  -0.024 -24.812  1.00 73.88
ATOM    722  C   ILE A  72       6.677  -1.051 -25.440  1.00 77.88
ATOM    723  O   ILE A  72       7.675  -1.445 -24.837  1.00 77.24
ATOM    724  CB  ILE A  72       6.515   1.232 -24.363  1.00 69.14
ATOM    725  CG1 ILE A  72       5.554   2.350 -23.945  1.00 66.73
ATOM    726  CG2 ILE A  72       7.458   1.708 -25.459  1.00 69.35
ATOM    727  CD1 ILE A  72       4.618   2.821 -25.038  1.00 69.14
ATOM    728  H   ILE A  72       5.610  -1.310 -23.093  1.00  0.00
ATOM    729  H   ILE A  72       5.003   0.326 -25.535  1.00  0.00
ATOM    730  H   ILE A  72       7.115   0.963 -23.494  1.00  0.00
ATOM    731  H   ILE A  72       6.159   3.209 -23.653  1.00  0.00
ATOM    732  H   ILE A  72       4.924   1.947 -23.152  1.00  0.00
ATOM    733  H   ILE A  72       7.970   2.592 -25.078  1.00  0.00
ATOM    734  H   ILE A  72       8.153   0.892 -25.658  1.00  0.00
ATOM    735  H   ILE A  72       6.844   1.939 -26.329  1.00  0.00
ATOM    736  H   ILE A  72       3.998   3.608 -24.609  1.00  0.00
ATOM    737  H   ILE A  72       5.240   3.193 -25.852  1.00  0.00
ATOM    738  H   ILE A  72       4.025   1.959 -25.343  1.00  0.00
ATOM    739  N   GLY A  73       6.321  -1.506 -26.638  1.00 82.63
ATOM    740  CA  GLY A  73       7.077  -2.528 -27.355  1.00 87.30
ATOM    741  C   GLY A  73       7.217  -3.852 -26.627  1.00 90.29
ATOM    742  O   GLY A  73       8.260  -4.501 -26.710  1.00 92.50
ATOM    743  H   GLY A  73       5.474  -1.120 -27.079  1.00  0.00
ATOM    744  H   GLY A  73       8.082  -2.119 -27.458  1.00  0.00
ATOM    745  H   GLY A  73       6.553  -2.704 -28.294  1.00  0.00
ATOM    746  N   GLY A  74       6.170  -4.261 -25.916  1.00 91.09
ATOM    747  CA  GLY A  74       6.227  -5.457 -25.079  1.00 93.08
ATOM    748  C   GLY A  74       7.014  -5.234 -23.801  1.00 89.66
ATOM    749  O   GLY A  74       7.250  -6.167 -23.033  1.00 91.90
ATOM    750  H   GLY A  74       5.295  -3.720 -25.957  1.00  0.00
ATOM    751  H   GLY A  74       6.744  -6.218 -25.663  1.00  0.00
ATOM    752  H   GLY A  74       5.205  -5.744 -24.833  1.00  0.00
ATOM    753  N   GLN A  75       7.422  -3.987 -23.583  1.00 84.63
ATOM    754  CA  GLN A  75       8.213  -3.607 -22.421  1.00 80.12
ATOM    755  C   GLN A  75       7.325  -2.913 -21.396  1.00 76.72
ATOM    756  O   GLN A  75       6.745  -1.861 -21.671  1.00 74.18
ATOM    757  CB  GLN A  75       9.354  -2.680 -22.844  1.00 78.51
ATOM    758  CG  GLN A  75      10.106  -2.018 -21.701  1.00 74.90
ATOM    759  CD  GLN A  75      10.967  -2.993 -20.925  1.00 77.12
ATOM    760  OE1 GLN A  75      12.149  -3.170 -21.220  1.00 78.23
ATOM    761  NE2 GLN A  75      10.374  -3.639 -19.926  1.00 78.63
ATOM    762  H   GLN A  75       7.167  -3.259 -24.265  1.00  0.00
ATOM    763  H   GLN A  75       8.639  -4.504 -21.971  1.00  0.00
ATOM    764  H   GLN A  75       8.910  -1.878 -23.434  1.00  0.00
ATOM    765  H   GLN A  75      10.079  -3.297 -23.374  1.00  0.00
ATOM    766  H   GLN A  75       9.372  -1.599 -21.013  1.00  0.00
ATOM    767  H   GLN A  75      10.764  -1.261 -22.128  1.00  0.00
ATOM    768  H   GLN A  75      10.908  -4.315 -19.361  1.00  0.00
ATOM    769  H   GLN A  75       9.381  -3.463 -19.717  1.00  0.00
ATOM    770  N   ARG A  76       7.213  -3.526 -20.221  1.00 76.42
ATOM    771  CA  ARG A  76       6.485  -2.943 -19.100  1.00 72.39
ATOM    772  C   ARG A  76       7.109  -1.604 -18.722  1.00 67.63
ATOM    773  O   ARG A  76       8.316  -1.514 -18.489  1.00 66.70
ATOM    774  CB  ARG A  76       6.493  -3.884 -17.891  1.00 73.67
ATOM    775  CG  ARG A  76       5.557  -5.078 -17.997  1.00 79.01
ATOM    776  CD  ARG A  76       5.554  -5.931 -16.737  1.00 80.33
ATOM    777  NE  ARG A  76       5.205  -5.170 -15.538  1.00 77.89
ATOM    778  CZ  ARG A  76       3.971  -5.027 -15.063  1.00 77.88
ATOM    779  NH1 ARG A  76       2.943  -5.598 -15.680  1.00 81.67
ATOM    780  NH2 ARG A  76       3.765  -4.310 -13.966  1.00 73.15
ATOM    781  H   ARG A  76       7.657  -4.447 -20.098  1.00  0.00
ATOM    782  H   ARG A  76       5.450  -2.789 -19.404  1.00  0.00
ATOM    783  H   ARG A  76       6.163  -3.302 -17.031  1.00  0.00
ATOM    784  H   ARG A  76       7.502  -4.289 -17.815  1.00  0.00
ATOM    785  H   ARG A  76       5.900  -5.701 -18.823  1.00  0.00
ATOM    786  H   ARG A  76       4.546  -4.700 -18.149  1.00  0.00
ATOM    787  H   ARG A  76       6.545  -6.357 -16.584  1.00  0.00
ATOM    788  H   ARG A  76       4.780  -6.690 -16.851  1.00  0.00
ATOM    789  H   ARG A  76       5.971  -4.711 -15.024  1.00  0.00
ATOM    790  H   ARG A  76       1.990  -5.483 -15.307  1.00  0.00
ATOM    791  H   ARG A  76       3.099  -6.156 -16.532  1.00  0.00
ATOM    792  H   ARG A  76       2.810  -4.198 -13.596  1.00  0.00
ATOM    793  H   ARG A  76       4.560  -3.866 -13.484  1.00  0.00
ATOM    794  N   VAL A  77       6.283  -0.564 -18.688  1.00 64.59
ATOM    795  CA  VAL A  77       6.718   0.741 -18.208  1.00 58.84
ATOM    796  C   VAL A  77       5.745   1.218 -17.137  1.00 56.70
ATOM    797  O   VAL A  77       4.604   1.570 -17.432  1.00 57.27
ATOM    798  CB  VAL A  77       6.796   1.780 -19.344  1.00 57.85
ATOM    799  CG1 VAL A  77       7.220   3.135 -18.797  1.00 53.57
ATOM    800  CG2 VAL A  77       7.759   1.313 -20.425  1.00 59.57
ATOM    801  H   VAL A  77       5.312  -0.683 -19.009  1.00  0.00
ATOM    802  H   VAL A  77       7.722   0.638 -17.796  1.00  0.00
ATOM    803  H   VAL A  77       5.806   1.884 -19.788  1.00  0.00
ATOM    804  H   VAL A  77       7.257   3.822 -19.642  1.00  0.00
ATOM    805  H   VAL A  77       6.469   3.432 -18.065  1.00  0.00
ATOM    806  H   VAL A  77       8.201   3.002 -18.340  1.00  0.00
ATOM    807  H   VAL A  77       7.771   2.084 -21.195  1.00  0.00
ATOM    808  H   VAL A  77       8.735   1.196 -19.954  1.00  0.00
ATOM    809  H   VAL A  77       7.376   0.366 -20.805  1.00  0.00
ATOM    810  N   THR A  78       6.201   1.204 -15.889  1.00 54.70
ATOM    811  CA  THR A  78       5.395   1.695 -14.779  1.00 52.27
ATOM    812  C   THR A  78       5.751   3.144 -14.460  1.00 48.42
ATOM    813  O   THR A  78       6.880   3.463 -14.086  1.00 46.90
ATOM    814  CB  THR A  78       5.529   0.801 -13.531  1.00 53.52
ATOM    815  OG1 THR A  78       5.180  -0.548 -13.867  1.00 57.20
ATOM    816  CG2 THR A  78       4.614   1.294 -12.421  1.00 52.42
ATOM    817  H   THR A  78       7.145   0.838 -15.702  1.00  0.00
ATOM    818  H   THR A  78       4.350   1.656 -15.087  1.00  0.00
ATOM    819  H   THR A  78       6.561   0.842 -13.183  1.00  0.00
ATOM    820  H   THR A  78       5.818  -0.846 -14.618  1.00  0.00
ATOM    821  H   THR A  78       4.754   0.625 -11.572  1.00  0.00
ATOM    822  H   THR A  78       4.918   2.314 -12.187  1.00  0.00
ATOM    823  H   THR A  78       3.595   1.253 -12.806  1.00  0.00
ATOM    824  N   ILE A  79       4.763   4.013 -14.642  1.00 47.05
ATOM    825  CA  ILE A  79       4.885   5.445 -14.408  1.00 42.83
ATOM    826  C   ILE A  79       4.432   5.771 -12.985  1.00 41.54
ATOM    827  O   ILE A  79       3.332   5.388 -12.587  1.00 42.56
ATOM    828  CB  ILE A  79       4.011   6.209 -15.422  1.00 42.91
ATOM    829  CG1 ILE A  79       4.592   6.100 -16.835  1.00 43.61
ATOM    830  CG2 ILE A  79       3.837   7.658 -14.992  1.00 40.69
ATOM    831  CD1 ILE A  79       3.786   6.811 -17.901  1.00 43.91
ATOM    832  H   ILE A  79       3.855   3.652 -14.969  1.00  0.00
ATOM    833  H   ILE A  79       5.925   5.746 -14.531  1.00  0.00
ATOM    834  H   ILE A  79       3.022   5.751 -15.443  1.00  0.00
ATOM    835  H   ILE A  79       4.611   5.043 -17.101  1.00  0.00
ATOM    836  H   ILE A  79       5.571   6.579 -16.815  1.00  0.00
ATOM    837  H   ILE A  79       3.214   8.141 -15.745  1.00  0.00
ATOM    838  H   ILE A  79       3.355   7.645 -14.015  1.00  0.00
ATOM    839  H   ILE A  79       4.833   8.099 -14.946  1.00  0.00
ATOM    840  H   ILE A  79       4.303   6.656 -18.848  1.00  0.00
ATOM    841  H   ILE A  79       2.793   6.361 -17.903  1.00  0.00
ATOM    842  H   ILE A  79       3.752   7.865 -17.625  1.00  0.00
ATOM    843  N   VAL A  80       5.272   6.454 -12.212  1.00 39.49
ATOM    844  CA  VAL A  80       4.895   6.923 -10.874  1.00 37.72
ATOM    845  C   VAL A  80       4.303   8.326 -10.960  1.00 36.46
ATOM    846  O   VAL A  80       5.027   9.302 -11.177  1.00 35.11
ATOM    847  CB  VAL A  80       6.086   6.968  -9.897  1.00 35.51
ATOM    848  CG1 VAL A  80       5.594   6.946  -8.459  1.00 35.56
ATOM    849  CG2 VAL A  80       7.045   5.816 -10.153  1.00 37.19
ATOM    850  H   VAL A  80       6.218   6.660 -12.564  1.00  0.00
ATOM    851  H   VAL A  80       4.166   6.208 -10.494  1.00  0.00
ATOM    852  H   VAL A  80       6.627   7.899 -10.064  1.00  0.00
ATOM    853  H   VAL A  80       6.476   6.979  -7.820  1.00  0.00
ATOM    854  H   VAL A  80       4.963   7.824  -8.325  1.00  0.00
ATOM    855  H   VAL A  80       5.034   6.020  -8.328  1.00  0.00
ATOM    856  H   VAL A  80       7.856   5.910  -9.431  1.00  0.00
ATOM    857  H   VAL A  80       6.481   4.894 -10.010  1.00  0.00
ATOM    858  H   VAL A  80       7.400   5.919 -11.178  1.00  0.00
ATOM    859  N   GLY A  81       2.989   8.425 -10.784  1.00 37.81
ATOM    860  CA  GLY A  81       2.268   9.651 -11.112  1.00 37.46
ATOM    861  C   GLY A  81       1.425  10.234  -9.998  1.00 37.12
ATOM    862  O   GLY A  81       0.689  11.200 -10.201  1.00 37.06
ATOM    863  H   GLY A  81       2.469   7.619 -10.408  1.00  0.00
ATOM    864  H   GLY A  81       1.576   9.367 -11.905  1.00  0.00
ATOM    865  H   GLY A  81       3.023  10.388 -11.386  1.00  0.00
ATOM    866  N   ASP A  82       1.528   9.622  -8.823  1.00 37.94
ATOM    867  CA  ASP A  82       0.945  10.141  -7.593  1.00 37.52
ATOM    868  C   ASP A  82       2.061  10.871  -6.848  1.00 34.83
ATOM    869  O   ASP A  82       3.005  10.242  -6.366  1.00 35.50
ATOM    870  CB  ASP A  82       0.406   8.964  -6.777  1.00 40.34
ATOM    871  CG  ASP A  82      -0.077   9.364  -5.394  1.00 41.34
ATOM    872  OD1 ASP A  82      -0.445  10.545  -5.198  1.00 40.26
ATOM    873  OD2 ASP A  82      -0.107   8.480  -4.508  1.00 43.87
ATOM    874  H   ASP A  82       2.048   8.734  -8.780  1.00  0.00
ATOM    875  H   ASP A  82       0.119  10.828  -7.780  1.00  0.00
ATOM    876  H   ASP A  82       1.216   8.246  -6.648  1.00  0.00
ATOM    877  H   ASP A  82      -0.450   8.556  -7.314  1.00  0.00
ATOM    878  N   PRO A  83       1.981  12.208  -6.780  1.00 32.34
ATOM    879  CA  PRO A  83       3.067  13.006  -6.211  1.00 30.83
ATOM    880  C   PRO A  83       3.509  12.531  -4.830  1.00 31.45
ATOM    881  O   PRO A  83       4.680  12.658  -4.476  1.00 31.57
ATOM    882  CB  PRO A  83       2.480  14.417  -6.109  1.00 30.13
ATOM    883  CG  PRO A  83       1.224  14.421  -6.914  1.00 31.28
ATOM    884  CD  PRO A  83       0.902  13.024  -7.361  1.00 32.36
ATOM    885  H   PRO A  83       3.959  12.937  -6.833  1.00  0.00
ATOM    886  H   PRO A  83       3.175  15.173  -6.473  1.00  0.00
ATOM    887  H   PRO A  83       2.255  14.668  -5.073  1.00  0.00
ATOM    888  H   PRO A  83       1.364  15.056  -7.789  1.00  0.00
ATOM    889  H   PRO A  83       0.407  14.807  -6.305  1.00  0.00
ATOM    890  H   PRO A  83      -0.078  12.695  -7.016  1.00  0.00
ATOM    891  H   PRO A  83       0.846  12.925  -8.445  1.00  0.00
ATOM    892  N   HIS A  84       2.576  11.988  -4.055  1.00 32.67
ATOM    893  CA  HIS A  84       2.894  11.477  -2.729  1.00 33.10
ATOM    894  C   HIS A  84       3.952  10.384  -2.769  1.00 33.62
ATOM    895  O   HIS A  84       4.479   9.999  -1.728  1.00 34.61
ATOM    896  CB  HIS A  84       1.634  10.933  -2.054  1.00 34.79
ATOM    897  CG  HIS A  84       0.587  11.972  -1.806  1.00 34.27
ATOM    898  ND1 HIS A  84       0.552  12.721  -0.655  1.00 34.47
ATOM    899  CD2 HIS A  84      -0.458  12.394  -2.568  1.00 34.10
ATOM    900  CE1 HIS A  84      -0.465  13.567  -0.717  1.00 34.75
ATOM    901  NE2 HIS A  84      -1.095  13.384  -1.868  1.00 34.18
ATOM    902  H   HIS A  84       1.607  11.927  -4.400  1.00  0.00
ATOM    903  H   HIS A  84       3.295  12.313  -2.156  1.00  0.00
ATOM    904  H   HIS A  84       1.916  10.518  -1.086  1.00  0.00
ATOM    905  H   HIS A  84       1.191  10.204  -2.732  1.00  0.00
ATOM    906  H   HIS A  84       1.212  12.638   0.131  1.00  0.00
ATOM    907  H   HIS A  84      -0.736  12.015  -3.551  1.00  0.00
ATOM    908  H   HIS A  84      -0.738  14.292   0.050  1.00  0.00
ATOM    909  N   GLU A  85       4.263   9.866  -3.953  1.00 33.74
ATOM    910  CA  GLU A  85       5.131   8.695  -4.023  1.00 35.39
ATOM    911  C   GLU A  85       6.483   8.967  -4.674  1.00 33.62
ATOM    912  O   GLU A  85       7.277   8.042  -4.856  1.00 35.01
ATOM    913  CB  GLU A  85       4.436   7.523  -4.728  1.00 37.52
ATOM    914  CG  GLU A  85       3.169   7.016  -4.057  1.00 39.83
ATOM    915  CD  GLU A  85       3.410   6.421  -2.680  1.00 42.15
ATOM    916  OE1 GLU A  85       4.540   5.963  -2.412  1.00 43.28
ATOM    917  OE2 GLU A  85       2.466   6.402  -1.860  1.00 44.02
ATOM    918  H   GLU A  85       3.893  10.289  -4.816  1.00  0.00
ATOM    919  H   GLU A  85       5.331   8.427  -2.986  1.00  0.00
ATOM    920  H   GLU A  85       5.140   6.691  -4.731  1.00  0.00
ATOM    921  H   GLU A  85       4.135   7.886  -5.711  1.00  0.00
ATOM    922  H   GLU A  85       2.756   6.228  -4.687  1.00  0.00
ATOM    923  H   GLU A  85       2.500   7.868  -3.933  1.00  0.00
ATOM    924  N   HIS A  86       6.757  10.220  -5.020  1.00 30.91
ATOM    925  CA  HIS A  86       8.006  10.524  -5.707  1.00 29.08
ATOM    926  C   HIS A  86       9.212   9.965  -4.968  1.00 29.39
ATOM    927  O   HIS A  86      10.157   9.473  -5.585  1.00 29.47
ATOM    928  CB  HIS A  86       8.156  12.026  -5.943  1.00 27.17
ATOM    929  CG  HIS A  86       7.225  12.553  -6.989  1.00 26.94
ATOM    930  ND1 HIS A  86       6.648  13.796  -6.907  1.00 26.35
ATOM    931  CD2 HIS A  86       6.751  11.984  -8.132  1.00 27.95
ATOM    932  CE1 HIS A  86       5.866  13.981  -7.961  1.00 26.83
ATOM    933  NE2 HIS A  86       5.911  12.893  -8.718  1.00 27.45
ATOM    934  H   HIS A  86       6.089  10.974  -4.804  1.00  0.00
ATOM    935  H   HIS A  86       7.965  10.031  -6.679  1.00  0.00
ATOM    936  H   HIS A  86       9.174  12.224  -6.277  1.00  0.00
ATOM    937  H   HIS A  86       7.904  12.534  -5.012  1.00  0.00
ATOM    938  H   HIS A  86       6.799  14.476  -6.148  1.00  0.00
ATOM    939  H   HIS A  86       6.995  10.991  -8.510  1.00  0.00
ATOM    940  H   HIS A  86       5.283  14.878  -8.171  1.00  0.00
ATOM    941  N   SER A  87       9.165  10.033  -3.641  1.00 29.89
ATOM    942  CA  SER A  87      10.263   9.554  -2.813  1.00 30.86
ATOM    943  C   SER A  87      10.608   8.109  -3.138  1.00 33.23
ATOM    944  O   SER A  87      11.766   7.705  -3.035  1.00 34.11
ATOM    945  CB  SER A  87       9.932   9.702  -1.328  1.00 31.82
ATOM    946  OG  SER A  87       8.532   9.777  -1.120  1.00 32.77
ATOM    947  H   SER A  87       8.332  10.434  -3.188  1.00  0.00
ATOM    948  H   SER A  87      11.135  10.169  -3.035  1.00  0.00
ATOM    949  H   SER A  87      10.393  10.591  -0.897  1.00  0.00
ATOM    950  H   SER A  87      10.257   8.799  -0.811  1.00  0.00
ATOM    951  H   SER A  87       8.383   9.875  -0.106  1.00  0.00
ATOM    952  N   ARG A  88       9.606   7.329  -3.531  1.00 35.36
ATOM    953  CA  ARG A  88       9.826   5.918  -3.827  1.00 37.53
ATOM    954  C   ARG A  88      10.712   5.769  -5.059  1.00 37.55
ATOM    955  O   ARG A  88      11.522   4.845  -5.155  1.00 39.12
ATOM    956  CB  ARG A  88       8.497   5.192  -4.039  1.00 38.73
ATOM    957  CG  ARG A  88       7.567   5.211  -2.835  1.00 39.30
ATOM    958  CD  ARG A  88       8.073   4.376  -1.667  1.00 41.19
ATOM    959  NE  ARG A  88       7.209   4.517  -0.495  1.00 41.78
ATOM    960  CZ  ARG A  88       7.483   4.052   0.721  1.00 43.48
ATOM    961  NH1 ARG A  88       8.606   3.386   0.953  1.00 44.74
ATOM    962  NH2 ARG A  88       6.625   4.249   1.711  1.00 44.28
ATOM    963  H   ARG A  88       8.661   7.727  -3.628  1.00  0.00
ATOM    964  H   ARG A  88      10.330   5.465  -2.973  1.00  0.00
ATOM    965  H   ARG A  88       8.730   4.147  -4.245  1.00  0.00
ATOM    966  H   ARG A  88       7.977   5.708  -4.846  1.00  0.00
ATOM    967  H   ARG A  88       6.613   4.790  -3.151  1.00  0.00
ATOM    968  H   ARG A  88       7.493   6.243  -2.493  1.00  0.00
ATOM    969  H   ARG A  88       9.081   4.687  -1.392  1.00  0.00
ATOM    970  H   ARG A  88       8.045   3.325  -1.956  1.00  0.00
ATOM    971  H   ARG A  88       6.317   5.016  -0.621  1.00  0.00
ATOM    972  H   ARG A  88       8.808   3.030   1.898  1.00  0.00
ATOM    973  H   ARG A  88       9.276   3.224   0.188  1.00  0.00
ATOM    974  H   ARG A  88       6.835   3.890   2.653  1.00  0.00
ATOM    975  H   ARG A  88       5.748   4.761   1.538  1.00  0.00
ATOM    976  N   PHE A  89      10.553   6.709  -5.986  1.00 35.68
ATOM    977  CA  PHE A  89      11.306   6.739  -7.230  1.00 35.24
ATOM    978  C   PHE A  89      12.717   7.294  -7.063  1.00 34.97
ATOM    979  O   PHE A  89      13.676   6.708  -7.565  1.00 36.39
ATOM    980  CB  PHE A  89      10.553   7.598  -8.245  1.00 34.04
ATOM    981  CG  PHE A  89      11.175   7.593  -9.608  1.00 34.12
ATOM    982  CD1 PHE A  89      12.254   8.410  -9.895  1.00 32.32
ATOM    983  CD2 PHE A  89      10.692   6.751 -10.591  1.00 35.81
ATOM    984  CE1 PHE A  89      12.834   8.397 -11.149  1.00 32.51
ATOM    985  CE2 PHE A  89      11.263   6.735 -11.848  1.00 35.98
ATOM    986  CZ  PHE A  89      12.338   7.557 -12.127  1.00 34.55
ATOM    987  H   PHE A  89       9.862   7.453  -5.814  1.00  0.00
ATOM    988  H   PHE A  89      11.403   5.709  -7.572  1.00  0.00
ATOM    989  H   PHE A  89      10.552   8.628  -7.889  1.00  0.00
ATOM    990  H   PHE A  89       9.554   7.176  -8.355  1.00  0.00
ATOM    991  H   PHE A  89      12.651   9.071  -9.124  1.00  0.00
ATOM    992  H   PHE A  89       9.851   6.093 -10.372  1.00  0.00
ATOM    993  H   PHE A  89      13.681   9.048 -11.366  1.00  0.00
ATOM    994  H   PHE A  89      10.866   6.075 -12.619  1.00  0.00
ATOM    995  H   PHE A  89      12.794   7.543 -13.117  1.00  0.00
ATOM    996  N   PHE A  90      12.843   8.426  -6.376  1.00 33.79
ATOM    997  CA  PHE A  90      14.091   9.191  -6.357  1.00 31.82
ATOM    998  C   PHE A  90      15.082   8.822  -5.254  1.00 33.76
ATOM    999  O   PHE A  90      16.244   9.223  -5.314  1.00 34.68
ATOM   1000  CB  PHE A  90      13.819  10.699  -6.323  1.00 28.88
ATOM   1001  CG  PHE A  90      13.132  11.230  -7.551  1.00 27.17
ATOM   1002  CD1 PHE A  90      13.829  11.421  -8.734  1.00 26.39
ATOM   1003  CD2 PHE A  90      11.789  11.560  -7.515  1.00 26.36
ATOM   1004  CE1 PHE A  90      13.193  11.912  -9.860  1.00 25.10
ATOM   1005  CE2 PHE A  90      11.147  12.055  -8.635  1.00 25.09
ATOM   1006  CZ  PHE A  90      11.849  12.231  -9.811  1.00 24.65
ATOM   1007  H   PHE A  90      12.036   8.776  -5.840  1.00  0.00
ATOM   1008  H   PHE A  90      14.578   8.910  -7.291  1.00  0.00
ATOM   1009  H   PHE A  90      14.778  11.212  -6.244  1.00  0.00
ATOM   1010  H   PHE A  90      13.143  10.885  -5.489  1.00  0.00
ATOM   1011  H   PHE A  90      14.891  11.181  -8.777  1.00  0.00
ATOM   1012  H   PHE A  90      11.228  11.428  -6.590  1.00  0.00
ATOM   1013  H   PHE A  90      13.752  12.047 -10.786  1.00  0.00
ATOM   1014  H   PHE A  90      10.087  12.306  -8.590  1.00  0.00
ATOM   1015  H   PHE A  90      11.346  12.620 -10.696  1.00  0.00
ATOM   1016  N   SER A  91      14.652   8.058  -4.257  1.00 35.53
ATOM   1017  CA  SER A  91      15.502   7.764  -3.107  1.00 37.75
ATOM   1018  C   SER A  91      16.420   6.547  -3.212  1.00 40.65
ATOM   1019  O   SER A  91      17.516   6.555  -2.652  1.00 41.47
ATOM   1020  CB  SER A  91      14.650   7.643  -1.844  1.00 39.45
ATOM   1021  OG  SER A  91      14.053   8.885  -1.514  1.00 39.38
ATOM   1022  H   SER A  91      13.701   7.665  -4.296  1.00  0.00
ATOM   1023  H   SER A  91      16.182   8.615  -3.069  1.00  0.00
ATOM   1024  H   SER A  91      15.235   7.302  -0.990  1.00  0.00
ATOM   1025  H   SER A  91      13.823   6.963  -2.048  1.00  0.00
ATOM   1026  H   SER A  91      13.497   8.734  -0.660  1.00  0.00
ATOM   1027  N   PRO A  92      15.980   5.477  -3.895  1.00 42.09
ATOM   1028  CA  PRO A  92      16.783   4.262  -3.830  1.00 45.22
ATOM   1029  C   PRO A  92      18.115   4.412  -4.557  1.00 45.88
ATOM   1030  O   PRO A  92      18.233   5.244  -5.454  1.00 43.70
ATOM   1031  CB  PRO A  92      15.905   3.225  -4.536  1.00 46.44
ATOM   1032  CG  PRO A  92      14.530   3.805  -4.556  1.00 44.09
ATOM   1033  CD  PRO A  92      14.764   5.279  -4.701  1.00 41.11
ATOM   1034  H   PRO A  92      17.044   3.997  -2.806  1.00  0.00
ATOM   1035  H   PRO A  92      15.920   2.258  -4.034  1.00  0.00
ATOM   1036  H   PRO A  92      16.252   3.037  -5.552  1.00  0.00
ATOM   1037  H   PRO A  92      13.968   3.561  -3.655  1.00  0.00
ATOM   1038  H   PRO A  92      13.920   3.398  -5.362  1.00  0.00
ATOM   1039  H   PRO A  92      14.891   5.596  -5.736  1.00  0.00
ATOM   1040  H   PRO A  92      13.926   5.895  -4.376  1.00  0.00
ATOM   1041  N   ARG A  93      19.109   3.616  -4.175  1.00 50.00
ATOM   1042  CA  ARG A  93      20.427   3.676  -4.801  1.00 51.65
ATOM   1043  C   ARG A  93      20.406   3.207  -6.253  1.00 52.32
ATOM   1044  O   ARG A  93      19.419   2.638  -6.719  1.00 53.80
ATOM   1045  CB  ARG A  93      21.426   2.807  -4.037  1.00 55.74
ATOM   1046  CG  ARG A  93      21.735   3.262  -2.623  1.00 56.91
ATOM   1047  CD  ARG A  93      22.917   2.462  -2.100  1.00 62.07
ATOM   1048  NE  ARG A  93      22.947   2.418  -0.641  1.00 64.19
ATOM   1049  CZ  ARG A  93      23.365   3.418   0.128  1.00 63.75
ATOM   1050  NH1 ARG A  93      23.788   4.553  -0.415  1.00 60.89
ATOM   1051  NH2 ARG A  93      23.356   3.282   1.448  1.00 65.59
ATOM   1052  H   ARG A  93      18.945   2.938  -3.417  1.00  0.00
ATOM   1053  H   ARG A  93      20.727   4.724  -4.775  1.00  0.00
ATOM   1054  H   ARG A  93      22.365   2.844  -4.588  1.00  0.00
ATOM   1055  H   ARG A  93      20.975   1.819  -3.948  1.00  0.00
ATOM   1056  H   ARG A  93      20.866   3.099  -1.985  1.00  0.00
ATOM   1057  H   ARG A  93      21.976   4.325  -2.621  1.00  0.00
ATOM   1058  H   ARG A  93      23.849   2.909  -2.445  1.00  0.00
ATOM   1059  H   ARG A  93      22.806   1.432  -2.439  1.00  0.00
ATOM   1060  H   ARG A  93      22.624   1.557  -0.178  1.00  0.00
ATOM   1061  H   ARG A  93      24.110   5.323   0.188  1.00  0.00
ATOM   1062  H   ARG A  93      23.794   4.663  -1.439  1.00  0.00
ATOM   1063  H   ARG A  93      23.679   4.055   2.048  1.00  0.00
ATOM   1064  H   ARG A  93      23.026   2.404   1.873  1.00  0.00
ATOM   1065  N   ASN A  94      21.512   3.418  -6.958  1.00 52.09
ATOM   1066  CA  ASN A  94      21.601   3.016  -8.357  1.00 52.51
ATOM   1067  C   ASN A  94      21.522   1.505  -8.570  1.00 56.29
ATOM   1068  O   ASN A  94      21.071   1.051  -9.623  1.00 57.59
ATOM   1069  CB  ASN A  94      22.853   3.607  -9.009  1.00 52.60
ATOM   1070  CG  ASN A  94      22.735   5.101  -9.259  1.00 50.32
ATOM   1071  OD1 ASN A  94      21.643   5.626  -9.479  1.00 48.50
ATOM   1072  ND2 ASN A  94      23.869   5.792  -9.238  1.00 51.02
ATOM   1073  H   ASN A  94      22.320   3.873  -6.509  1.00  0.00
ATOM   1074  H   ASN A  94      20.719   3.425  -8.850  1.00  0.00
ATOM   1075  H   ASN A  94      22.998   3.117  -9.972  1.00  0.00
ATOM   1076  H   ASN A  94      23.690   3.452  -8.328  1.00  0.00
ATOM   1077  H   ASN A  94      23.855   6.809  -9.401  1.00  0.00
ATOM   1078  H   ASN A  94      24.762   5.311  -9.059  1.00  0.00
ATOM   1079  N   GLU A  95      21.938   0.732  -7.569  1.00 58.64
ATOM   1080  CA  GLU A  95      21.900  -0.730  -7.623  1.00 61.37
ATOM   1081  C   GLU A  95      20.486  -1.299  -7.537  1.00 61.31
ATOM   1082  O   GLU A  95      20.245  -2.437  -7.943  1.00 65.16
ATOM   1083  CB  GLU A  95      22.752  -1.362  -6.517  1.00 64.73
ATOM   1084  CG  GLU A  95      24.212  -0.940  -6.484  1.00 66.49
ATOM   1085  CD  GLU A  95      24.434   0.297  -5.634  1.00 65.79
ATOM   1086  OE1 GLU A  95      23.502   0.696  -4.903  1.00 64.42
ATOM   1087  OE2 GLU A  95      25.541   0.872  -5.700  1.00 66.64
ATOM   1088  H   GLU A  95      22.303   1.183  -6.718  1.00  0.00
ATOM   1089  H   GLU A  95      22.312  -0.986  -8.599  1.00  0.00
ATOM   1090  H   GLU A  95      22.746  -2.438  -6.692  1.00  0.00
ATOM   1091  H   GLU A  95      22.322  -1.033  -5.571  1.00  0.00
ATOM   1092  H   GLU A  95      24.522  -0.710  -7.503  1.00  0.00
ATOM   1093  H   GLU A  95      24.790  -1.756  -6.050  1.00  0.00
ATOM   1094  N   ILE A  96      19.558  -0.525  -6.981  1.00 58.37
ATOM   1095  CA  ILE A  96      18.158  -0.933  -6.947  1.00 58.07
ATOM   1096  C   ILE A  96      17.376  -0.302  -8.098  1.00 55.32
ATOM   1097  O   ILE A  96      16.662  -0.996  -8.822  1.00 56.65
ATOM   1098  CB  ILE A  96      17.481  -0.643  -5.591  1.00 57.64
ATOM   1099  CG1 ILE A  96      18.224  -1.325  -4.439  1.00 60.19
ATOM   1100  CG2 ILE A  96      16.050  -1.156  -5.598  1.00 57.98
ATOM   1101  CD1 ILE A  96      19.089  -0.401  -3.611  1.00 59.48
ATOM   1102  H   ILE A  96      19.833   0.378  -6.568  1.00  0.00
ATOM   1103  H   ILE A  96      18.147  -2.016  -7.073  1.00  0.00
ATOM   1104  H   ILE A  96      17.500   0.437  -5.445  1.00  0.00
ATOM   1105  H   ILE A  96      18.886  -2.074  -4.874  1.00  0.00
ATOM   1106  H   ILE A  96      17.466  -1.724  -3.765  1.00  0.00
ATOM   1107  H   ILE A  96      15.624  -0.925  -4.622  1.00  0.00
ATOM   1108  H   ILE A  96      15.529  -0.635  -6.401  1.00  0.00
ATOM   1109  H   ILE A  96      16.097  -2.230  -5.776  1.00  0.00
ATOM   1110  H   ILE A  96      19.554  -1.010  -2.836  1.00  0.00
ATOM   1111  H   ILE A  96      19.829   0.032  -4.285  1.00  0.00
ATOM   1112  H   ILE A  96      18.431   0.359  -3.189  1.00  0.00
ATOM   1113  N   LEU A  97      17.510   1.008  -8.275  1.00 51.07
ATOM   1114  CA  LEU A  97      16.965   1.664  -9.458  1.00 48.86
ATOM   1115  C   LEU A  97      18.095   2.252 -10.295  1.00 47.81
ATOM   1116  O   LEU A  97      18.655   3.295  -9.958  1.00 45.75
ATOM   1117  CB  LEU A  97      15.941   2.738  -9.084  1.00 45.99
ATOM   1118  CG  LEU A  97      14.632   2.307  -8.416  1.00 47.03
ATOM   1119  CD1 LEU A  97      13.755   3.528  -8.187  1.00 43.70
ATOM   1120  CD2 LEU A  97      13.882   1.253  -9.219  1.00 49.07
ATOM   1121  H   LEU A  97      18.006   1.568  -7.567  1.00  0.00
ATOM   1122  H   LEU A  97      16.441   0.915 -10.052  1.00  0.00
ATOM   1123  H   LEU A  97      15.641   3.184 -10.032  1.00  0.00
ATOM   1124  H   LEU A  97      16.444   3.363  -8.346  1.00  0.00
ATOM   1125  H   LEU A  97      14.884   1.846  -7.461  1.00  0.00
ATOM   1126  H   LEU A  97      12.839   3.178  -7.712  1.00  0.00
ATOM   1127  H   LEU A  97      14.313   4.205  -7.540  1.00  0.00
ATOM   1128  H   LEU A  97      13.562   3.969  -9.165  1.00  0.00
ATOM   1129  H   LEU A  97      12.974   1.016  -8.664  1.00  0.00
ATOM   1130  H   LEU A  97      13.660   1.692 -10.192  1.00  0.00
ATOM   1131  H   LEU A  97      14.541   0.389  -9.305  1.00  0.00
ATOM   1132  N   SER A  98      18.423   1.558 -11.381  1.00 49.42
ATOM   1133  CA  SER A  98      19.554   1.899 -12.233  1.00 49.29
ATOM   1134  C   SER A  98      19.139   2.858 -13.343  1.00 47.32
ATOM   1135  O   SER A  98      18.165   2.602 -14.050  1.00 47.90
ATOM   1136  CB  SER A  98      20.132   0.619 -12.837  1.00 53.04
ATOM   1137  OG  SER A  98      21.021   0.904 -13.902  1.00 54.02
ATOM   1138  H   SER A  98      17.850   0.740 -11.632  1.00  0.00
ATOM   1139  H   SER A  98      20.310   2.398 -11.626  1.00  0.00
ATOM   1140  H   SER A  98      19.349  -0.040 -13.212  1.00  0.00
ATOM   1141  H   SER A  98      20.738   0.126 -12.077  1.00  0.00
ATOM   1142  H   SER A  98      21.367   0.001 -14.255  1.00  0.00
ATOM   1143  N   PRO A  99      19.866   3.975 -13.489  1.00 45.26
ATOM   1144  CA  PRO A  99      19.623   4.895 -14.594  1.00 44.21
ATOM   1145  C   PRO A  99      20.400   4.519 -15.852  1.00 47.21
ATOM   1146  O   PRO A  99      19.990   4.866 -16.959  1.00 47.75
ATOM   1147  CB  PRO A  99      20.107   6.238 -14.044  1.00 41.20
ATOM   1148  CG  PRO A  99      21.118   5.894 -13.003  1.00 41.77
ATOM   1149  CD  PRO A  99      20.875   4.484 -12.545  1.00 44.28
ATOM   1150  H   PRO A  99      18.577   4.894 -14.902  1.00  0.00
ATOM   1151  H   PRO A  99      19.296   6.839 -13.633  1.00  0.00
ATOM   1152  H   PRO A  99      20.553   6.854 -14.825  1.00  0.00
ATOM   1153  H   PRO A  99      21.023   6.579 -12.161  1.00  0.00
ATOM   1154  H   PRO A  99      22.122   5.987 -13.416  1.00  0.00
ATOM   1155  H   PRO A  99      21.782   3.880 -12.564  1.00  0.00
ATOM   1156  H   PRO A  99      20.542   4.422 -11.509  1.00  0.00
ATOM   1157  N   ARG A 100      21.507   3.804 -15.677  1.00 49.92
ATOM   1158  CA  ARG A 100      22.369   3.382 -16.777  1.00 53.42
ATOM   1159  C   ARG A 100      21.657   2.926 -18.049  1.00 55.40
ATOM   1160  O   ARG A 100      22.036   3.310 -19.156  1.00 56.07
ATOM   1161  CB  ARG A 100      23.297   2.264 -16.301  1.00 56.57
ATOM   1162  CG  ARG A 100      24.183   1.703 -17.401  1.00 60.25
ATOM   1163  CD  ARG A 100      25.460   1.114 -16.827  1.00 63.49
ATOM   1164  NE  ARG A 100      25.974   1.918 -15.723  1.00 61.81
ATOM   1165  CZ  ARG A 100      27.217   1.851 -15.260  1.00 63.58
ATOM   1166  NH1 ARG A 100      28.095   1.022 -15.812  1.00 66.67
ATOM   1167  NH2 ARG A 100      27.586   2.621 -14.247  1.00 61.92
ATOM   1168  H   ARG A 100      21.769   3.535 -14.718  1.00  0.00
ATOM   1169  H   ARG A 100      22.915   4.282 -17.059  1.00  0.00
ATOM   1170  H   ARG A 100      22.674   1.448 -15.934  1.00  0.00
ATOM   1171  H   ARG A 100      23.954   2.685 -15.540  1.00  0.00
ATOM   1172  H   ARG A 100      24.447   2.511 -18.083  1.00  0.00
ATOM   1173  H   ARG A 100      23.638   0.914 -17.920  1.00  0.00
ATOM   1174  H   ARG A 100      26.228   1.060 -17.599  1.00  0.00
ATOM   1175  H   ARG A 100      25.231   0.129 -16.419  1.00  0.00
ATOM   1176  H   ARG A 100      25.329   2.583 -15.272  1.00  0.00
ATOM   1177  H   ARG A 100      29.058   0.975 -15.448  1.00  0.00
ATOM   1178  H   ARG A 100      27.814   0.426 -16.604  1.00  0.00
ATOM   1179  H   ARG A 100      28.549   2.571 -13.886  1.00  0.00
ATOM   1180  H   ARG A 100      26.909   3.270 -13.820  1.00  0.00
ATOM   1181  N   GLU A 101      20.634   2.094 -17.884  1.00 57.19
ATOM   1182  CA  GLU A 101      20.053   1.346 -18.995  1.00 61.17
ATOM   1183  C   GLU A 101      19.172   2.185 -19.910  1.00 60.84
ATOM   1184  O   GLU A 101      19.202   2.029 -21.132  1.00 64.60
ATOM   1185  CB  GLU A 101      19.229   0.171 -18.470  1.00 63.10
ATOM   1186  CG  GLU A 101      19.545  -0.218 -17.034  1.00 63.08
ATOM   1187  CD  GLU A 101      20.882  -0.916 -16.890  1.00 65.25
ATOM   1188  OE1 GLU A 101      21.804  -0.612 -17.675  1.00 66.37
ATOM   1189  OE2 GLU A 101      21.011  -1.767 -15.987  1.00 66.38
ATOM   1190  H   GLU A 101      20.238   1.973 -16.941  1.00  0.00
ATOM   1191  H   GLU A 101      20.900   0.999 -19.587  1.00  0.00
ATOM   1192  H   GLU A 101      19.457  -0.692 -19.095  1.00  0.00
ATOM   1193  H   GLU A 101      18.183   0.475 -18.495  1.00  0.00
ATOM   1194  H   GLU A 101      18.772  -0.908 -16.696  1.00  0.00
ATOM   1195  H   GLU A 101      19.586   0.697 -16.444  1.00  0.00
ATOM   1196  N   VAL A 102      18.360   3.042 -19.309  1.00 57.00
ATOM   1197  CA  VAL A 102      17.448   3.851 -20.095  1.00 55.38
ATOM   1198  C   VAL A 102      18.238   4.904 -20.856  1.00 53.18
ATOM   1199  O   VAL A 102      17.756   5.474 -21.829  1.00 53.36
ATOM   1200  CB  VAL A 102      16.401   4.489 -19.173  1.00 53.59
ATOM   1201  CG1 VAL A 102      15.501   5.432 -19.956  1.00 53.32
ATOM   1202  CG2 VAL A 102      15.593   3.390 -18.502  1.00 55.20
ATOM   1203  H   VAL A 102      18.376   3.134 -18.283  1.00  0.00
ATOM   1204  H   VAL A 102      16.922   3.230 -20.820  1.00  0.00
ATOM   1205  H   VAL A 102      16.902   5.079 -18.406  1.00  0.00
ATOM   1206  H   VAL A 102      14.785   5.849 -19.249  1.00  0.00
ATOM   1207  H   VAL A 102      16.142   6.202 -20.385  1.00  0.00
ATOM   1208  H   VAL A 102      15.010   4.838 -20.727  1.00  0.00
ATOM   1209  H   VAL A 102      14.863   3.880 -17.858  1.00  0.00
ATOM   1210  H   VAL A 102      15.114   2.817 -19.296  1.00  0.00
ATOM   1211  H   VAL A 102      16.295   2.782 -17.931  1.00  0.00
ATOM   1212  N   TYR A 103      19.471   5.125 -20.416  1.00 51.55
ATOM   1213  CA  TYR A 103      20.301   6.218 -20.910  1.00 50.20
ATOM   1214  C   TYR A 103      21.460   5.754 -21.787  1.00 52.39
ATOM   1215  O   TYR A 103      22.495   6.410 -21.869  1.00 51.36
ATOM   1216  CB  TYR A 103      20.801   7.053 -19.729  1.00 47.44
ATOM   1217  CG  TYR A 103      19.678   7.698 -18.949  1.00 45.46
ATOM   1218  CD1 TYR A 103      18.411   7.810 -19.499  1.00 45.29
ATOM   1219  CD2 TYR A 103      19.885   8.214 -17.680  1.00 43.26
ATOM   1220  CE1 TYR A 103      17.376   8.399 -18.800  1.00 43.06
ATOM   1221  CE2 TYR A 103      18.856   8.807 -16.975  1.00 41.43
ATOM   1222  CZ  TYR A 103      17.606   8.896 -17.542  1.00 41.42
ATOM   1223  OH  TYR A 103      16.576   9.488 -16.853  1.00 40.20
ATOM   1224  H   TYR A 103      19.858   4.498 -19.696  1.00  0.00
ATOM   1225  H   TYR A 103      19.675   6.832 -21.558  1.00  0.00
ATOM   1226  H   TYR A 103      21.437   7.849 -20.117  1.00  0.00
ATOM   1227  H   TYR A 103      21.327   6.385 -19.047  1.00  0.00
ATOM   1228  H   TYR A 103      18.228   7.426 -20.503  1.00  0.00
ATOM   1229  H   TYR A 103      20.876   8.151 -17.231  1.00  0.00
ATOM   1230  H   TYR A 103      16.383   8.469 -19.244  1.00  0.00
ATOM   1231  H   TYR A 103      19.034   9.202 -15.975  1.00  0.00
ATOM   1232  H   TYR A 103      15.745   9.447 -17.460  1.00  0.00
ATOM   1233  N   THR A 104      21.272   4.606 -22.428  1.00 55.05
ATOM   1234  CA  THR A 104      22.250   4.012 -23.333  1.00 58.53
ATOM   1235  C   THR A 104      22.405   4.905 -24.560  1.00 58.70
ATOM   1236  O   THR A 104      23.469   4.967 -25.179  1.00 59.67
ATOM   1237  CB  THR A 104      21.821   2.597 -23.772  1.00 62.12
ATOM   1238  OG1 THR A 104      20.397   2.553 -23.932  1.00 62.40
ATOM   1239  CG2 THR A 104      22.238   1.569 -22.731  1.00 63.07
ATOM   1240  H   THR A 104      20.384   4.106 -22.277  1.00  0.00
ATOM   1241  H   THR A 104      23.201   3.928 -22.807  1.00  0.00
ATOM   1242  H   THR A 104      22.308   2.364 -24.719  1.00  0.00
ATOM   1243  H   THR A 104      20.152   3.259 -24.641  1.00  0.00
ATOM   1244  H   THR A 104      21.910   0.595 -23.095  1.00  0.00
ATOM   1245  H   THR A 104      23.323   1.625 -22.645  1.00  0.00
ATOM   1246  H   THR A 104      21.743   1.841 -21.799  1.00  0.00
ATOM   1247  N   ILE A 105      21.350   5.659 -24.838  1.00 57.12
ATOM   1248  CA  ILE A 105      21.253   6.469 -26.039  1.00 57.75
ATOM   1249  C   ILE A 105      22.167   7.671 -25.894  1.00 56.21
ATOM   1250  O   ILE A 105      22.051   8.647 -26.627  1.00 56.93
ATOM   1251  CB  ILE A 105      19.823   6.998 -26.228  1.00 56.30
ATOM   1252  CG1 ILE A 105      19.459   7.988 -25.124  1.00 51.92
ATOM   1253  CG2 ILE A 105      18.832   5.847 -26.244  1.00 58.66
ATOM   1254  CD1 ILE A 105      18.063   8.549 -25.263  1.00 50.78
ATOM   1255  H   ILE A 105      20.564   5.670 -24.172  1.00  0.00
ATOM   1256  H   ILE A 105      21.532   5.851 -26.893  1.00  0.00
ATOM   1257  H   ILE A 105      19.777   7.518 -27.185  1.00  0.00
ATOM   1258  H   ILE A 105      20.157   8.824 -25.176  1.00  0.00
ATOM   1259  H   ILE A 105      19.498   7.453 -24.175  1.00  0.00
ATOM   1260  H   ILE A 105      17.841   6.281 -26.380  1.00  0.00
ATOM   1261  H   ILE A 105      19.109   5.200 -27.076  1.00  0.00
ATOM   1262  H   ILE A 105      18.922   5.336 -25.286  1.00  0.00
ATOM   1263  H   ILE A 105      17.912   9.237 -24.431  1.00  0.00
ATOM   1264  H   ILE A 105      18.019   9.060 -26.225  1.00  0.00
ATOM   1265  H   ILE A 105      17.375   7.705 -25.221  1.00  0.00
ATOM   1266  N   MET A 106      23.051   7.613 -24.910  1.00 54.55
ATOM   1267  CA  MET A 106      23.878   8.774 -24.621  1.00 52.51
ATOM   1268  C   MET A 106      25.356   8.444 -24.766  1.00 54.70
ATOM   1269  O   MET A 106      26.186   9.345 -24.872  1.00 54.39
ATOM   1270  CB  MET A 106      23.599   9.285 -23.208  1.00 49.22
ATOM   1271  CG  MET A 106      23.268  10.766 -23.165  1.00 46.68
ATOM   1272  SD  MET A 106      21.646  11.078 -23.885  1.00 46.57
ATOM   1273  CE  MET A 106      21.935  12.664 -24.663  1.00 45.63
ATOM   1274  H   MET A 106      23.152   6.752 -24.353  1.00  0.00
ATOM   1275  H   MET A 106      23.626   9.552 -25.342  1.00  0.00
ATOM   1276  H   MET A 106      24.497   9.129 -22.611  1.00  0.00
ATOM   1277  H   MET A 106      22.732   8.746 -22.826  1.00  0.00
ATOM   1278  H   MET A 106      24.018  11.193 -23.830  1.00  0.00
ATOM   1279  H   MET A 106      23.417  11.114 -22.143  1.00  0.00
ATOM   1280  H   MET A 106      21.001  12.959 -25.141  1.00  0.00
ATOM   1281  H   MET A 106      22.223  13.358 -23.874  1.00  0.00
ATOM   1282  H   MET A 106      22.735  12.521 -25.389  1.00  0.00
ATOM   1283  N   THR A 107      25.685   7.156 -24.778  1.00 57.45
ATOM   1284  CA  THR A 107      27.088   6.775 -24.678  1.00 59.43
ATOM   1285  C   THR A 107      27.947   7.288 -25.834  1.00 62.10
ATOM   1286  O   THR A 107      29.100   7.658 -25.611  1.00 62.70
ATOM   1287  CB  THR A 107      27.288   5.266 -24.434  1.00 62.08
ATOM   1288  OG1 THR A 107      27.490   4.591 -25.681  1.00 65.98
ATOM   1289  CG2 THR A 107      26.089   4.667 -23.711  1.00 60.59
ATOM   1290  H   THR A 107      24.955   6.434 -24.857  1.00  0.00
ATOM   1291  H   THR A 107      27.451   7.286 -23.786  1.00  0.00
ATOM   1292  H   THR A 107      28.169   5.136 -23.805  1.00  0.00
ATOM   1293  H   THR A 107      28.307   5.028 -26.131  1.00  0.00
ATOM   1294  H   THR A 107      26.298   3.606 -23.573  1.00  0.00
ATOM   1295  H   THR A 107      25.997   5.189 -22.759  1.00  0.00
ATOM   1296  H   THR A 107      25.219   4.829 -24.348  1.00  0.00
ATOM   1297  N   PRO A 108      27.402   7.348 -27.062  1.00 64.03
ATOM   1298  CA  PRO A 108      28.261   7.762 -28.170  1.00 66.93
ATOM   1299  C   PRO A 108      28.463   9.274 -28.200  1.00 64.72
ATOM   1300  O   PRO A 108      29.396   9.776 -28.831  1.00 66.68
ATOM   1301  CB  PRO A 108      27.476   7.309 -29.401  1.00 69.65
ATOM   1302  CG  PRO A 108      26.051   7.419 -28.977  1.00 66.65
ATOM   1303  CD  PRO A 108      26.020   7.095 -27.508  1.00 64.00
ATOM   1304  H   PRO A 108      29.262   7.337 -28.101  1.00  0.00
ATOM   1305  H   PRO A 108      27.733   6.302 -29.730  1.00  0.00
ATOM   1306  H   PRO A 108      27.680   7.930 -30.274  1.00  0.00
ATOM   1307  H   PRO A 108      25.426   6.729 -29.544  1.00  0.00
ATOM   1308  H   PRO A 108      25.660   8.418 -29.173  1.00  0.00
ATOM   1309  H   PRO A 108      25.304   7.710 -26.963  1.00  0.00
ATOM   1310  H   PRO A 108      25.698   6.074 -27.301  1.00  0.00
ATOM   1311  N   VAL A 109      27.573   9.979 -27.509  1.00 60.76
ATOM   1312  CA  VAL A 109      27.668  11.421 -27.326  1.00 58.16
ATOM   1313  C   VAL A 109      28.674  11.760 -26.227  1.00 57.00
ATOM   1314  O   VAL A 109      29.268  12.838 -26.238  1.00 56.56
ATOM   1315  CB  VAL A 109      26.282  12.013 -27.001  1.00 54.45
ATOM   1316  CG1 VAL A 109      26.345  13.529 -26.890  1.00 51.71
ATOM   1317  CG2 VAL A 109      25.271  11.595 -28.058  1.00 56.89
ATOM   1318  H   VAL A 109      26.778   9.482 -27.083  1.00  0.00
ATOM   1319  H   VAL A 109      28.022  11.865 -28.256  1.00  0.00
ATOM   1320  H   VAL A 109      25.962  11.621 -26.035  1.00  0.00
ATOM   1321  H   VAL A 109      25.337  13.874 -26.661  1.00  0.00
ATOM   1322  H   VAL A 109      27.045  13.761 -26.087  1.00  0.00
ATOM   1323  H   VAL A 109      26.693  13.905 -27.852  1.00  0.00
ATOM   1324  H   VAL A 109      24.316  12.039 -27.779  1.00  0.00
ATOM   1325  H   VAL A 109      25.632  11.977 -29.013  1.00  0.00
ATOM   1326  H   VAL A 109      25.230  10.506 -28.047  1.00  0.00
ATOM   1327  N   PHE A 110      28.886  10.836 -25.294  1.00 57.20
ATOM   1328  CA  PHE A 110      29.775  11.085 -24.160  1.00 56.32
ATOM   1329  C   PHE A 110      31.054  10.253 -24.174  1.00 59.68
ATOM   1330  O   PHE A 110      32.079  10.677 -23.641  1.00 60.20
ATOM   1331  CB  PHE A 110      29.058  10.850 -22.829  1.00 54.29
ATOM   1332  CG  PHE A 110      27.815  11.676 -22.634  1.00 51.91
ATOM   1333  CD1 PHE A 110      27.521  12.747 -23.464  1.00 51.74
ATOM   1334  CD2 PHE A 110      26.952  11.397 -21.586  1.00 49.74
ATOM   1335  CE1 PHE A 110      26.377  13.501 -23.267  1.00 49.94
ATOM   1336  CE2 PHE A 110      25.809  12.149 -21.379  1.00 47.41
ATOM   1337  CZ  PHE A 110      25.519  13.205 -22.222  1.00 47.38
ATOM   1338  H   PHE A 110      28.413   9.924 -25.372  1.00  0.00
ATOM   1339  H   PHE A 110      30.062  12.132 -24.263  1.00  0.00
ATOM   1340  H   PHE A 110      29.748  11.119 -22.029  1.00  0.00
ATOM   1341  H   PHE A 110      28.738   9.808 -22.819  1.00  0.00
ATOM   1342  H   PHE A 110      28.198  12.998 -24.281  1.00  0.00
ATOM   1343  H   PHE A 110      27.178  10.570 -20.913  1.00  0.00
ATOM   1344  H   PHE A 110      26.151  14.331 -23.937  1.00  0.00
ATOM   1345  H   PHE A 110      25.139  11.909 -20.553  1.00  0.00
ATOM   1346  H   PHE A 110      24.620  13.801 -22.065  1.00  0.00
ATOM   1347  N   GLY A 111      30.985   9.063 -24.764  1.00 62.27
ATOM   1348  CA  GLY A 111      32.121   8.150 -24.781  1.00 65.78
ATOM   1349  C   GLY A 111      31.905   7.018 -23.799  1.00 66.00
ATOM   1350  O   GLY A 111      31.453   7.239 -22.675  1.00 63.41
ATOM   1351  H   GLY A 111      30.106   8.779 -25.221  1.00  0.00
ATOM   1352  H   GLY A 111      33.001   8.718 -24.478  1.00  0.00
ATOM   1353  H   GLY A 111      32.247   7.761 -25.792  1.00  0.00
ATOM   1354  N   GLU A 112      32.205   5.798 -24.234  1.00 69.46
ATOM   1355  CA  GLU A 112      32.141   4.636 -23.357  1.00 70.14
ATOM   1356  C   GLU A 112      32.995   4.919 -22.125  1.00 68.75
ATOM   1357  O   GLU A 112      34.126   5.390 -22.245  1.00 69.92
ATOM   1358  CB  GLU A 112      32.640   3.385 -24.086  1.00 75.17
ATOM   1359  CG  GLU A 112      31.682   2.822 -25.126  1.00 76.94
ATOM   1360  CD  GLU A 112      30.737   1.774 -24.566  1.00 77.48
ATOM   1361  OE1 GLU A 112      30.452   1.811 -23.349  1.00 74.88
ATOM   1362  OE2 GLU A 112      30.279   0.913 -25.348  1.00 80.65
ATOM   1363  H   GLU A 112      32.490   5.671 -25.216  1.00  0.00
ATOM   1364  H   GLU A 112      31.109   4.452 -23.057  1.00  0.00
ATOM   1365  H   GLU A 112      32.778   2.610 -23.333  1.00  0.00
ATOM   1366  H   GLU A 112      33.545   3.673 -24.622  1.00  0.00
ATOM   1367  H   GLU A 112      32.279   2.346 -25.903  1.00  0.00
ATOM   1368  H   GLU A 112      31.074   3.648 -25.495  1.00  0.00
ATOM   1369  N   GLY A 113      32.443   4.659 -20.944  1.00 66.30
ATOM   1370  CA  GLY A 113      33.163   4.895 -19.697  1.00 65.32
ATOM   1371  C   GLY A 113      33.026   6.313 -19.177  1.00 61.60
ATOM   1372  O   GLY A 113      33.719   6.709 -18.239  1.00 61.66
ATOM   1373  H   GLY A 113      31.485   4.282 -20.908  1.00  0.00
ATOM   1374  H   GLY A 113      34.216   4.732 -19.925  1.00  0.00
ATOM   1375  H   GLY A 113      32.766   4.203 -18.955  1.00  0.00
ATOM   1376  N   VAL A 114      32.133   7.080 -19.795  1.00 58.98
ATOM   1377  CA  VAL A 114      31.798   8.419 -19.323  1.00 54.82
ATOM   1378  C   VAL A 114      30.324   8.461 -18.941  1.00 51.89
ATOM   1379  O   VAL A 114      29.478   7.885 -19.623  1.00 52.38
ATOM   1380  CB  VAL A 114      32.070   9.488 -20.396  1.00 54.57
ATOM   1381  CG1 VAL A 114      31.599  10.855 -19.921  1.00 51.14
ATOM   1382  CG2 VAL A 114      33.550   9.517 -20.741  1.00 57.76
ATOM   1383  H   VAL A 114      31.662   6.716 -20.636  1.00  0.00
ATOM   1384  H   VAL A 114      32.427   8.638 -18.460  1.00  0.00
ATOM   1385  H   VAL A 114      31.510   9.232 -21.295  1.00  0.00
ATOM   1386  H   VAL A 114      31.818  11.563 -20.720  1.00  0.00
ATOM   1387  H   VAL A 114      30.528  10.776 -19.733  1.00  0.00
ATOM   1388  H   VAL A 114      32.154  11.085 -19.012  1.00  0.00
ATOM   1389  H   VAL A 114      33.685  10.287 -21.501  1.00  0.00
ATOM   1390  H   VAL A 114      34.087   9.755 -19.823  1.00  0.00
ATOM   1391  H   VAL A 114      33.809   8.527 -21.117  1.00  0.00
ATOM   1392  N   ALA A 115      30.022   9.145 -17.847  1.00 49.56
ATOM   1393  CA  ALA A 115      28.646   9.202 -17.382  1.00 47.32
ATOM   1394  C   ALA A 115      28.130   7.785 -17.152  1.00 49.47
ATOM   1395  O   ALA A 115      28.742   6.999 -16.434  1.00 51.03
ATOM   1396  CB  ALA A 115      27.781   9.937 -18.391  1.00 45.57
ATOM   1397  H   ALA A 115      30.762   9.636 -17.326  1.00  0.00
ATOM   1398  H   ALA A 115      28.602   9.749 -16.440  1.00  0.00
ATOM   1399  H   ALA A 115      26.767   9.949 -17.992  1.00  0.00
ATOM   1400  H   ALA A 115      28.190  10.943 -18.489  1.00  0.00
ATOM   1401  H   ALA A 115      27.842   9.382 -19.327  1.00  0.00
ATOM   1402  N   TYR A 116      27.002   7.462 -17.767  1.00 49.59
ATOM   1403  CA  TYR A 116      26.334   6.199 -17.496  1.00 51.74
ATOM   1404  C   TYR A 116      27.143   4.999 -17.946  1.00 55.83
ATOM   1405  O   TYR A 116      27.185   3.973 -17.273  1.00 58.23
ATOM   1406  CB  TYR A 116      24.966   6.204 -18.166  1.00 50.77
ATOM   1407  CG  TYR A 116      24.156   7.310 -17.549  1.00 47.28
ATOM   1408  CD1 TYR A 116      24.105   7.433 -16.169  1.00 45.85
ATOM   1409  CD2 TYR A 116      23.519   8.263 -18.325  1.00 45.99
ATOM   1410  CE1 TYR A 116      23.401   8.452 -15.569  1.00 42.64
ATOM   1411  CE2 TYR A 116      22.806   9.285 -17.731  1.00 43.13
ATOM   1412  CZ  TYR A 116      22.754   9.367 -16.358  1.00 41.44
ATOM   1413  OH  TYR A 116      22.052  10.375 -15.749  1.00 38.88
ATOM   1414  H   TYR A 116      26.591   8.116 -18.448  1.00  0.00
ATOM   1415  H   TYR A 116      26.223   6.105 -16.416  1.00  0.00
ATOM   1416  H   TYR A 116      24.464   5.246 -18.030  1.00  0.00
ATOM   1417  H   TYR A 116      25.070   6.376 -19.237  1.00  0.00
ATOM   1418  H   TYR A 116      24.632   6.709 -15.548  1.00  0.00
ATOM   1419  H   TYR A 116      23.581   8.206 -19.412  1.00  0.00
ATOM   1420  H   TYR A 116      23.359   8.530 -14.483  1.00  0.00
ATOM   1421  H   TYR A 116      22.288  10.022 -18.345  1.00  0.00
ATOM   1422  H   TYR A 116      22.153  10.241 -14.733  1.00  0.00
ATOM   1423  N   ALA A 117      27.778   5.146 -19.101  1.00 57.63
ATOM   1424  CA  ALA A 117      28.602   4.081 -19.644  1.00 61.58
ATOM   1425  C   ALA A 117      29.637   3.780 -18.575  1.00 62.68
ATOM   1426  O   ALA A 117      29.958   2.627 -18.301  1.00 65.95
ATOM   1427  CB  ALA A 117      29.283   4.546 -20.919  1.00 62.90
ATOM   1428  H   ALA A 117      27.685   6.030 -19.621  1.00  0.00
ATOM   1429  H   ALA A 117      28.012   3.199 -19.894  1.00  0.00
ATOM   1430  H   ALA A 117      29.885   3.712 -21.281  1.00  0.00
ATOM   1431  H   ALA A 117      28.494   4.812 -21.623  1.00  0.00
ATOM   1432  H   ALA A 117      29.899   5.406 -20.656  1.00  0.00
ATOM   1433  N   ALA A 118      30.156   4.835 -17.964  1.00 60.48
ATOM   1434  CA  ALA A 118      31.051   4.633 -16.835  1.00 61.52
ATOM   1435  C   ALA A 118      30.295   3.907 -15.728  1.00 61.38
ATOM   1436  O   ALA A 118      29.092   4.112 -15.568  1.00 59.14
ATOM   1437  CB  ALA A 118      31.571   5.970 -16.335  1.00 59.64
ATOM   1438  H   ALA A 118      29.928   5.787 -18.285  1.00  0.00
ATOM   1439  H   ALA A 118      31.905   4.030 -17.145  1.00  0.00
ATOM   1440  H   ALA A 118      32.232   5.760 -15.494  1.00  0.00
ATOM   1441  H   ALA A 118      32.104   6.435 -17.164  1.00  0.00
ATOM   1442  H   ALA A 118      30.704   6.556 -16.032  1.00  0.00
ATOM   1443  N   PRO A 119      30.996   3.060 -14.957  1.00 64.45
ATOM   1444  CA  PRO A 119      30.450   2.402 -13.769  1.00 64.41
ATOM   1445  C   PRO A 119      30.139   3.365 -12.623  1.00 61.27
ATOM   1446  O   PRO A 119      30.816   4.384 -12.483  1.00 59.80
ATOM   1447  CB  PRO A 119      31.561   1.429 -13.362  1.00 68.13
ATOM   1448  CG  PRO A 119      32.805   1.987 -13.967  1.00 69.38
ATOM   1449  CD  PRO A 119      32.361   2.600 -15.264  1.00 67.77
ATOM   1450  H   PRO A 119      29.493   1.927 -13.987  1.00  0.00
ATOM   1451  H   PRO A 119      31.372   0.409 -13.697  1.00  0.00
ATOM   1452  H   PRO A 119      31.658   1.358 -12.279  1.00  0.00
ATOM   1453  H   PRO A 119      33.557   1.214 -14.121  1.00  0.00
ATOM   1454  H   PRO A 119      33.283   2.715 -13.312  1.00  0.00
ATOM   1455  H   PRO A 119      33.006   3.416 -15.590  1.00  0.00
ATOM   1456  H   PRO A 119      32.397   1.911 -16.108  1.00  0.00
ATOM   1457  N   TYR A 120      29.146   3.036 -11.798  1.00 60.19
ATOM   1458  CA  TYR A 120      28.596   3.951 -10.795  1.00 56.78
ATOM   1459  C   TYR A 120      29.600   4.631  -9.868  1.00 56.69
ATOM   1460  O   TYR A 120      29.445   5.810  -9.551  1.00 54.06
ATOM   1461  CB  TYR A 120      27.501   3.286  -9.955  1.00 56.37
ATOM   1462  CG  TYR A 120      26.266   2.904 -10.736  1.00 55.94
ATOM   1463  CD1 TYR A 120      25.627   3.824 -11.559  1.00 53.51
ATOM   1464  CD2 TYR A 120      25.733   1.624 -10.648  1.00 58.92
ATOM   1465  CE1 TYR A 120      24.501   3.476 -12.283  1.00 53.46
ATOM   1466  CE2 TYR A 120      24.606   1.268 -11.365  1.00 58.89
ATOM   1467  CZ  TYR A 120      23.995   2.198 -12.182  1.00 56.37
ATOM   1468  OH  TYR A 120      22.871   1.867 -12.904  1.00 56.71
ATOM   1469  H   TYR A 120      28.745   2.090 -11.869  1.00  0.00
ATOM   1470  H   TYR A 120      28.181   4.750 -11.409  1.00  0.00
ATOM   1471  H   TYR A 120      27.190   3.998  -9.191  1.00  0.00
ATOM   1472  H   TYR A 120      27.917   2.359  -9.560  1.00  0.00
ATOM   1473  H   TYR A 120      26.020   4.838 -11.635  1.00  0.00
ATOM   1474  H   TYR A 120      26.212   0.888 -10.002  1.00  0.00
ATOM   1475  H   TYR A 120      24.017   4.208 -12.929  1.00  0.00
ATOM   1476  H   TYR A 120      24.202   0.259 -11.286  1.00  0.00
ATOM   1477  H   TYR A 120      22.593   2.707 -13.431  1.00  0.00
ATOM   1478  N   PRO A 121      30.616   3.889  -9.400  1.00 59.66
ATOM   1479  CA  PRO A 121      31.638   4.568  -8.611  1.00 60.18
ATOM   1480  C   PRO A 121      32.299   5.718  -9.369  1.00 58.63
ATOM   1481  O   PRO A 121      32.395   6.825  -8.835  1.00 56.04
ATOM   1482  CB  PRO A 121      32.644   3.452  -8.318  1.00 65.07
ATOM   1483  CG  PRO A 121      31.817   2.210  -8.315  1.00 66.47
ATOM   1484  CD  PRO A 121      30.786   2.425  -9.386  1.00 63.61
ATOM   1485  H   PRO A 121      31.226   5.035  -7.716  1.00  0.00
ATOM   1486  H   PRO A 121      33.181   3.592  -7.380  1.00  0.00
ATOM   1487  H   PRO A 121      33.432   3.400  -9.069  1.00  0.00
ATOM   1488  H   PRO A 121      31.358   2.039  -7.341  1.00  0.00
ATOM   1489  H   PRO A 121      32.421   1.323  -8.503  1.00  0.00
ATOM   1490  H   PRO A 121      31.101   2.042 -10.356  1.00  0.00
ATOM   1491  H   PRO A 121      29.852   1.895  -9.201  1.00  0.00
ATOM   1492  N   ARG A 122      32.734   5.469 -10.602  1.00 59.76
ATOM   1493  CA  ARG A 122      33.387   6.503 -11.402  1.00 59.10
ATOM   1494  C   ARG A 122      32.418   7.503 -12.030  1.00 55.38
ATOM   1495  O   ARG A 122      32.737   8.687 -12.134  1.00 54.10
ATOM   1496  CB  ARG A 122      34.341   5.924 -12.453  1.00 62.19
ATOM   1497  CG  ARG A 122      33.710   5.564 -13.789  1.00 62.42
ATOM   1498  CD  ARG A 122      34.353   6.304 -14.953  1.00 62.55
ATOM   1499  NE  ARG A 122      35.810   6.366 -14.880  1.00 65.49
ATOM   1500  CZ  ARG A 122      36.634   5.542 -15.521  1.00 68.92
ATOM   1501  NH1 ARG A 122      36.152   4.573 -16.287  1.00 70.20
ATOM   1502  NH2 ARG A 122      37.946   5.686 -15.388  1.00 71.43
ATOM   1503  H   ARG A 122      32.608   4.528 -11.001  1.00  0.00
ATOM   1504  H   ARG A 122      33.986   7.065 -10.685  1.00  0.00
ATOM   1505  H   ARG A 122      34.740   4.997 -12.040  1.00  0.00
ATOM   1506  H   ARG A 122      35.075   6.701 -12.665  1.00  0.00
ATOM   1507  H   ARG A 122      32.658   5.845 -13.751  1.00  0.00
ATOM   1508  H   ARG A 122      33.849   4.495 -13.950  1.00  0.00
ATOM   1509  H   ARG A 122      33.986   7.330 -14.970  1.00  0.00
ATOM   1510  H   ARG A 122      34.128   5.741 -15.859  1.00  0.00
ATOM   1511  H   ARG A 122      36.229   7.099 -14.291  1.00  0.00
ATOM   1512  H   ARG A 122      36.796   3.938 -16.781  1.00  0.00
ATOM   1513  H   ARG A 122      35.134   4.455 -16.388  1.00  0.00
ATOM   1514  H   ARG A 122      38.587   5.049 -15.883  1.00  0.00
ATOM   1515  H   ARG A 122      38.324   6.434 -14.790  1.00  0.00
ATOM   1516  N   MET A 123      31.245   7.040 -12.453  1.00 53.75
ATOM   1517  CA  MET A 123      30.199   7.955 -12.897  1.00 51.47
ATOM   1518  C   MET A 123      29.973   9.002 -11.812  1.00 48.84
ATOM   1519  O   MET A 123      30.032  10.209 -12.060  1.00 46.16
ATOM   1520  CB  MET A 123      28.891   7.217 -13.196  1.00 52.07
ATOM   1521  CG  MET A 123      27.646   7.996 -12.795  1.00 50.49
ATOM   1522  SD  MET A 123      26.279   7.931 -13.968  1.00 52.15
ATOM   1523  CE  MET A 123      25.868   6.188 -13.895  1.00 53.70
ATOM   1524  H   MET A 123      31.073   6.025 -12.467  1.00  0.00
ATOM   1525  H   MET A 123      30.521   8.432 -13.823  1.00  0.00
ATOM   1526  H   MET A 123      28.895   6.290 -12.623  1.00  0.00
ATOM   1527  H   MET A 123      28.842   7.063 -14.274  1.00  0.00
ATOM   1528  H   MET A 123      28.032   9.014 -12.854  1.00  0.00
ATOM   1529  H   MET A 123      27.394   7.647 -11.794  1.00  0.00
ATOM   1530  H   MET A 123      25.035   6.028 -14.580  1.00  0.00
ATOM   1531  H   MET A 123      26.757   5.638 -14.203  1.00  0.00
ATOM   1532  H   MET A 123      25.592   5.969 -12.863  1.00  0.00
ATOM   1533  N   ARG A 124      29.724   8.513 -10.601  1.00 48.66
ATOM   1534  CA  ARG A 124      29.545   9.368  -9.438  1.00 47.24
ATOM   1535  C   ARG A 124      30.730  10.318  -9.301  1.00 47.63
ATOM   1536  O   ARG A 124      30.561  11.533  -9.199  1.00 44.97
ATOM   1537  CB  ARG A 124      29.384   8.505  -8.185  1.00 49.05
ATOM   1538  CG  ARG A 124      29.455   9.242  -6.856  1.00 49.10
ATOM   1539  CD  ARG A 124      28.556  10.467  -6.812  1.00 46.40
ATOM   1540  NE  ARG A 124      27.255  10.253  -7.441  1.00 44.66
ATOM   1541  CZ  ARG A 124      26.384  11.225  -7.693  1.00 42.95
ATOM   1542  NH1 ARG A 124      26.675  12.477  -7.367  1.00 42.77
ATOM   1543  NH2 ARG A 124      25.224  10.949  -8.273  1.00 41.44
ATOM   1544  H   ARG A 124      29.655   7.492 -10.482  1.00  0.00
ATOM   1545  H   ARG A 124      28.643   9.968  -9.562  1.00  0.00
ATOM   1546  H   ARG A 124      30.212   7.796  -8.187  1.00  0.00
ATOM   1547  H   ARG A 124      28.385   8.072  -8.237  1.00  0.00
ATOM   1548  H   ARG A 124      30.483   9.577  -6.714  1.00  0.00
ATOM   1549  H   ARG A 124      29.122   8.557  -6.076  1.00  0.00
ATOM   1550  H   ARG A 124      29.043  11.289  -7.336  1.00  0.00
ATOM   1551  H   ARG A 124      28.350  10.685  -5.764  1.00  0.00
ATOM   1552  H   ARG A 124      26.997   9.291  -7.705  1.00  0.00
ATOM   1553  H   ARG A 124      26.000  13.230  -7.562  1.00  0.00
ATOM   1554  H   ARG A 124      27.576  12.696  -6.919  1.00  0.00
ATOM   1555  H   ARG A 124      24.552  11.705  -8.466  1.00  0.00
ATOM   1556  H   ARG A 124      24.995   9.978  -8.530  1.00  0.00
ATOM   1557  N   GLU A 125      31.933   9.754  -9.317  1.00 50.78
ATOM   1558  CA  GLU A 125      33.144  10.556  -9.214  1.00 52.02
ATOM   1559  C   GLU A 125      33.133  11.692 -10.227  1.00 50.09
ATOM   1560  O   GLU A 125      33.429  12.836  -9.887  1.00 49.07
ATOM   1561  CB  GLU A 125      34.381   9.683  -9.427  1.00 55.25
ATOM   1562  CG  GLU A 125      34.582   8.619  -8.362  1.00 57.90
ATOM   1563  CD  GLU A 125      35.938   7.954  -8.478  1.00 62.01
ATOM   1564  OE1 GLU A 125      36.952   8.628  -8.203  1.00 63.14
ATOM   1565  OE2 GLU A 125      35.990   6.766  -8.862  1.00 64.41
ATOM   1566  H   GLU A 125      32.010   8.731  -9.404  1.00  0.00
ATOM   1567  H   GLU A 125      33.178  10.985  -8.213  1.00  0.00
ATOM   1568  H   GLU A 125      35.252  10.337  -9.397  1.00  0.00
ATOM   1569  H   GLU A 125      34.248   9.161 -10.375  1.00  0.00
ATOM   1570  H   GLU A 125      33.815   7.855  -8.489  1.00  0.00
ATOM   1571  H   GLU A 125      34.520   9.097  -7.385  1.00  0.00
ATOM   1572  N   GLN A 126      32.790  11.365 -11.470  1.00 50.05
ATOM   1573  CA  GLN A 126      32.774  12.329 -12.566  1.00 48.61
ATOM   1574  C   GLN A 126      31.808  13.476 -12.297  1.00 44.76
ATOM   1575  O   GLN A 126      32.193  14.643 -12.358  1.00 43.63
ATOM   1576  CB  GLN A 126      32.408  11.650 -13.887  1.00 50.03
ATOM   1577  CG  GLN A 126      33.520  10.838 -14.532  1.00 53.64
ATOM   1578  CD  GLN A 126      33.033  10.013 -15.709  1.00 54.72
ATOM   1579  OE1 GLN A 126      31.989  10.299 -16.300  1.00 52.94
ATOM   1580  NE2 GLN A 126      33.790   8.979 -16.056  1.00 57.70
ATOM   1581  H   GLN A 126      32.524  10.390 -11.668  1.00  0.00
ATOM   1582  H   GLN A 126      33.781  12.739 -12.641  1.00  0.00
ATOM   1583  H   GLN A 126      32.153  12.443 -14.590  1.00  0.00
ATOM   1584  H   GLN A 126      31.605  10.948 -13.664  1.00  0.00
ATOM   1585  H   GLN A 126      33.915  10.152 -13.782  1.00  0.00
ATOM   1586  H   GLN A 126      34.273  11.534 -14.901  1.00  0.00
ATOM   1587  H   GLN A 126      33.513   8.380 -16.847  1.00  0.00
ATOM   1588  H   GLN A 126      34.654   8.775 -15.534  1.00  0.00
ATOM   1589  N   LEU A 127      30.555  13.143 -12.004  1.00 43.30
ATOM   1590  CA  LEU A 127      29.552  14.155 -11.703  1.00 40.50
ATOM   1591  C   LEU A 127      30.014  15.111 -10.605  1.00 40.74
ATOM   1592  O   LEU A 127      29.757  16.312 -10.681  1.00 39.45
ATOM   1593  CB  LEU A 127      28.223  13.485 -11.353  1.00 39.55
ATOM   1594  CG  LEU A 127      27.593  12.738 -12.531  1.00 40.05
ATOM   1595  CD1 LEU A 127      26.973  11.419 -12.096  1.00 40.89
ATOM   1596  CD2 LEU A 127      26.569  13.604 -13.248  1.00 37.94
ATOM   1597  H   LEU A 127      30.288  12.148 -11.990  1.00  0.00
ATOM   1598  H   LEU A 127      29.405  14.765 -12.594  1.00  0.00
ATOM   1599  H   LEU A 127      27.529  14.269 -11.051  1.00  0.00
ATOM   1600  H   LEU A 127      28.419  12.756 -10.566  1.00  0.00
ATOM   1601  H   LEU A 127      28.396  12.510 -13.232  1.00  0.00
ATOM   1602  H   LEU A 127      26.551  10.956 -12.988  1.00  0.00
ATOM   1603  H   LEU A 127      27.774  10.817 -11.667  1.00  0.00
ATOM   1604  H   LEU A 127      26.205  11.655 -11.360  1.00  0.00
ATOM   1605  H   LEU A 127      26.167  13.009 -14.068  1.00  0.00
ATOM   1606  H   LEU A 127      25.801  13.860 -12.518  1.00  0.00
ATOM   1607  H   LEU A 127      27.096  14.488 -13.609  1.00  0.00
ATOM   1608  N   ASN A 128      30.711  14.595  -9.597  1.00 42.75
ATOM   1609  CA  ASN A 128      31.256  15.437  -8.536  1.00 43.55
ATOM   1610  C   ASN A 128      32.253  16.459  -9.064  1.00 44.59
ATOM   1611  O   ASN A 128      32.283  17.604  -8.610  1.00 43.98
ATOM   1612  CB  ASN A 128      31.950  14.599  -7.459  1.00 46.37
ATOM   1613  CG  ASN A 128      30.994  13.691  -6.711  1.00 46.44
ATOM   1614  OD1 ASN A 128      29.874  13.439  -7.156  1.00 44.91
ATOM   1615  ND2 ASN A 128      31.442  13.179  -5.572  1.00 48.74
ATOM   1616  H   ASN A 128      30.870  13.578  -9.564  1.00  0.00
ATOM   1617  H   ASN A 128      30.403  15.962  -8.107  1.00  0.00
ATOM   1618  H   ASN A 128      32.398  15.279  -6.735  1.00  0.00
ATOM   1619  H   ASN A 128      32.683  13.962  -7.954  1.00  0.00
ATOM   1620  H   ASN A 128      30.840  12.554  -5.016  1.00  0.00
ATOM   1621  H   ASN A 128      32.391  13.406  -5.243  1.00  0.00
ATOM   1622  N   PHE A 129      33.087  16.024 -10.003  1.00 46.49
ATOM   1623  CA  PHE A 129      34.049  16.915 -10.638  1.00 47.78
ATOM   1624  C   PHE A 129      33.275  18.101 -11.203  1.00 45.01
ATOM   1625  O   PHE A 129      33.469  19.251 -10.805  1.00 44.38
ATOM   1626  CB  PHE A 129      34.773  16.217 -11.794  1.00 50.24
ATOM   1627  CG  PHE A 129      35.584  15.012 -11.401  1.00 53.82
ATOM   1628  CD1 PHE A 129      36.446  15.039 -10.316  1.00 56.08
ATOM   1629  CD2 PHE A 129      35.537  13.865 -12.179  1.00 55.67
ATOM   1630  CE1 PHE A 129      37.208  13.930  -9.990  1.00 59.42
ATOM   1631  CE2 PHE A 129      36.297  12.752 -11.862  1.00 59.31
ATOM   1632  CZ  PHE A 129      37.136  12.785 -10.763  1.00 60.85
ATOM   1633  H   PHE A 129      33.052  15.035 -10.288  1.00  0.00
ATOM   1634  H   PHE A 129      34.792  17.224  -9.902  1.00  0.00
ATOM   1635  H   PHE A 129      35.468  16.936 -12.229  1.00  0.00
ATOM   1636  H   PHE A 129      34.002  15.852 -12.473  1.00  0.00
ATOM   1637  H   PHE A 129      36.525  15.943  -9.713  1.00  0.00
ATOM   1638  H   PHE A 129      34.890  13.839 -13.056  1.00  0.00
ATOM   1639  H   PHE A 129      37.867  13.959  -9.122  1.00  0.00
ATOM   1640  H   PHE A 129      36.234  11.854 -12.476  1.00  0.00
ATOM   1641  H   PHE A 129      37.738  11.913 -10.507  1.00  0.00
ATOM   1642  N   LEU A 130      32.389  17.791 -12.144  1.00 42.91
ATOM   1643  CA  LEU A 130      31.561  18.786 -12.811  1.00 40.95
ATOM   1644  C   LEU A 130      30.804  19.629 -11.792  1.00 39.86
ATOM   1645  O   LEU A 130      30.745  20.854 -11.908  1.00 38.97
ATOM   1646  CB  LEU A 130      30.591  18.065 -13.748  1.00 39.37
ATOM   1647  CG  LEU A 130      29.499  18.845 -14.477  1.00 37.38
ATOM   1648  CD1 LEU A 130      30.112  19.924 -15.353  1.00 38.22
ATOM   1649  CD2 LEU A 130      28.664  17.878 -15.301  1.00 37.12
ATOM   1650  H   LEU A 130      32.283  16.802 -12.414  1.00  0.00
ATOM   1651  H   LEU A 130      32.193  19.461 -13.388  1.00  0.00
ATOM   1652  H   LEU A 130      30.045  17.380 -13.099  1.00  0.00
ATOM   1653  H   LEU A 130      31.224  17.679 -14.547  1.00  0.00
ATOM   1654  H   LEU A 130      28.854  19.339 -13.750  1.00  0.00
ATOM   1655  H   LEU A 130      29.288  20.442 -15.844  1.00  0.00
ATOM   1656  H   LEU A 130      30.674  20.587 -14.695  1.00  0.00
ATOM   1657  H   LEU A 130      30.760  19.421 -16.071  1.00  0.00
ATOM   1658  H   LEU A 130      27.898  18.468 -15.805  1.00  0.00
ATOM   1659  H   LEU A 130      29.339  17.399 -16.010  1.00  0.00
ATOM   1660  H   LEU A 130      28.230  17.159 -14.606  1.00  0.00
ATOM   1661  N   ALA A 131      30.236  18.956 -10.793  1.00 39.48
ATOM   1662  CA  ALA A 131      29.525  19.613  -9.702  1.00 38.27
ATOM   1663  C   ALA A 131      30.389  20.684  -9.053  1.00 39.99
ATOM   1664  O   ALA A 131      29.950  21.817  -8.867  1.00 39.83
ATOM   1665  CB  ALA A 131      29.089  18.593  -8.663  1.00 38.49
ATOM   1666  H   ALA A 131      30.302  17.928 -10.791  1.00  0.00
ATOM   1667  H   ALA A 131      28.640  20.094 -10.119  1.00  0.00
ATOM   1668  H   ALA A 131      28.567  19.140  -7.878  1.00  0.00
ATOM   1669  H   ALA A 131      28.433  17.884  -9.168  1.00  0.00
ATOM   1670  H   ALA A 131      29.993  18.113  -8.289  1.00  0.00
ATOM   1671  N   GLU A 132      31.620  20.323  -8.706  1.00 42.42
ATOM   1672  CA  GLU A 132      32.505  21.253  -8.015  1.00 44.64
ATOM   1673  C   GLU A 132      32.848  22.451  -8.894  1.00 44.64
ATOM   1674  O   GLU A 132      33.234  23.509  -8.395  1.00 46.14
ATOM   1675  CB  GLU A 132      33.752  20.531  -7.500  1.00 48.31
ATOM   1676  CG  GLU A 132      33.585  20.007  -6.080  1.00 50.55
ATOM   1677  CD  GLU A 132      34.206  18.640  -5.857  1.00 53.64
ATOM   1678  OE1 GLU A 132      35.454  18.542  -5.829  1.00 55.53
ATOM   1679  OE2 GLU A 132      33.439  17.667  -5.683  1.00 52.04
ATOM   1680  H   GLU A 132      31.953  19.374  -8.928  1.00  0.00
ATOM   1681  H   GLU A 132      31.978  21.647  -7.146  1.00  0.00
ATOM   1682  H   GLU A 132      34.578  21.242  -7.499  1.00  0.00
ATOM   1683  H   GLU A 132      33.934  19.674  -8.149  1.00  0.00
ATOM   1684  H   GLU A 132      32.516  19.915  -5.888  1.00  0.00
ATOM   1685  H   GLU A 132      34.091  20.705  -5.413  1.00  0.00
ATOM   1686  N   GLU A 133      32.672  22.285 -10.201  1.00 43.70
ATOM   1687  CA  GLU A 133      32.904  23.360 -11.161  1.00 43.86
ATOM   1688  C   GLU A 133      31.726  24.328 -11.223  1.00 41.28
ATOM   1689  O   GLU A 133      31.900  25.518 -11.482  1.00 40.91
ATOM   1690  CB  GLU A 133      33.176  22.793 -12.556  1.00 44.80
ATOM   1691  CG  GLU A 133      34.473  22.008 -12.668  1.00 48.16
ATOM   1692  CD  GLU A 133      35.677  22.812 -12.219  1.00 51.55
ATOM   1693  OE1 GLU A 133      35.742  24.021 -12.532  1.00 52.28
ATOM   1694  OE2 GLU A 133      36.557  22.231 -11.550  1.00 54.08
ATOM   1695  H   GLU A 133      32.361  21.367 -10.548  1.00  0.00
ATOM   1696  H   GLU A 133      33.780  23.910 -10.818  1.00  0.00
ATOM   1697  H   GLU A 133      33.250  23.636 -13.242  1.00  0.00
ATOM   1698  H   GLU A 133      32.366  22.100 -12.785  1.00  0.00
ATOM   1699  H   GLU A 133      34.618  21.740 -13.715  1.00  0.00
ATOM   1700  H   GLU A 133      34.395  21.134 -12.022  1.00  0.00
ATOM   1701  N   LEU A 134      30.527  23.806 -10.985  1.00 39.66
ATOM   1702  CA  LEU A 134      29.303  24.588 -11.126  1.00 37.66
ATOM   1703  C   LEU A 134      28.809  25.159  -9.801  1.00 38.69
ATOM   1704  O   LEU A 134      27.742  25.768  -9.742  1.00 38.44
ATOM   1705  CB  LEU A 134      28.207  23.733 -11.760  1.00 34.79
ATOM   1706  CG  LEU A 134      28.461  23.403 -13.230  1.00 35.40
ATOM   1707  CD1 LEU A 134      27.975  22.004 -13.569  1.00 34.76
ATOM   1708  CD2 LEU A 134      27.816  24.444 -14.133  1.00 35.20
ATOM   1709  H   LEU A 134      30.460  22.821 -10.693  1.00  0.00
ATOM   1710  H   LEU A 134      29.541  25.434 -11.771  1.00  0.00
ATOM   1711  H   LEU A 134      27.278  24.302 -11.709  1.00  0.00
ATOM   1712  H   LEU A 134      28.172  22.790 -11.215  1.00  0.00
ATOM   1713  H   LEU A 134      29.537  23.427 -13.402  1.00  0.00
ATOM   1714  H   LEU A 134      28.188  21.840 -14.625  1.00  0.00
ATOM   1715  H   LEU A 134      28.527  21.312 -12.932  1.00  0.00
ATOM   1716  H   LEU A 134      26.905  21.980 -13.363  1.00  0.00
ATOM   1717  H   LEU A 134      28.033  24.153 -15.161  1.00  0.00
ATOM   1718  H   LEU A 134      26.746  24.428 -13.924  1.00  0.00
ATOM   1719  H   LEU A 134      28.264  25.405 -13.881  1.00  0.00
ATOM   1720  N   THR A 135      29.584  24.968  -8.739  1.00 40.76
ATOM   1721  CA  THR A 135      29.174  25.437  -7.422  1.00 41.97
ATOM   1722  C   THR A 135      29.147  26.961  -7.368  1.00 44.08
ATOM   1723  O   THR A 135      29.843  27.629  -8.134  1.00 45.96
ATOM   1724  CB  THR A 135      30.112  24.913  -6.319  1.00 44.25
ATOM   1725  OG1 THR A 135      31.442  25.401  -6.546  1.00 46.44
ATOM   1726  CG2 THR A 135      30.115  23.387  -6.302  1.00 42.85
ATOM   1727  H   THR A 135      30.486  24.482  -8.848  1.00  0.00
ATOM   1728  H   THR A 135      28.170  25.049  -7.247  1.00  0.00
ATOM   1729  H   THR A 135      29.754  25.270  -5.353  1.00  0.00
ATOM   1730  H   THR A 135      31.389  26.430  -6.549  1.00  0.00
ATOM   1731  H   THR A 135      30.793  23.079  -5.506  1.00  0.00
ATOM   1732  H   THR A 135      29.091  23.068  -6.109  1.00  0.00
ATOM   1733  H   THR A 135      30.464  23.058  -7.281  1.00  0.00
ATOM   1734  N   ILE A 136      28.353  27.501  -6.449  1.00 44.67
ATOM   1735  CA  ILE A 136      28.262  28.944  -6.242  1.00 45.84
ATOM   1736  C   ILE A 136      29.595  29.611  -5.894  1.00 47.75
ATOM   1737  O   ILE A 136      29.684  30.840  -5.846  1.00 49.33
ATOM   1738  CB  ILE A 136      27.177  29.306  -5.203  1.00 46.00
ATOM   1739  CG1 ILE A 136      27.411  28.561  -3.884  1.00 48.87
ATOM   1740  CG2 ILE A 136      25.787  29.027  -5.755  1.00 41.97
ATOM   1741  CD1 ILE A 136      26.614  29.094  -2.712  1.00 50.34
ATOM   1742  H   ILE A 136      27.781  26.879  -5.861  1.00  0.00
ATOM   1743  H   ILE A 136      27.967  29.350  -7.210  1.00  0.00
ATOM   1744  H   ILE A 136      27.247  30.374  -4.997  1.00  0.00
ATOM   1745  H   ILE A 136      28.465  28.669  -3.628  1.00  0.00
ATOM   1746  H   ILE A 136      27.086  27.532  -4.037  1.00  0.00
ATOM   1747  H   ILE A 136      25.074  29.302  -4.978  1.00  0.00
ATOM   1748  H   ILE A 136      25.670  29.641  -6.648  1.00  0.00
ATOM   1749  H   ILE A 136      25.744  27.963  -5.986  1.00  0.00
ATOM   1750  H   ILE A 136      26.871  28.482  -1.847  1.00  0.00
ATOM   1751  H   ILE A 136      26.907  30.135  -2.574  1.00  0.00
ATOM   1752  H   ILE A 136      25.560  29.002  -2.975  1.00  0.00
ATOM   1753  N   ALA A 137      30.633  28.814  -5.657  1.00 47.97
ATOM   1754  CA  ALA A 137      31.968  29.367  -5.460  1.00 52.22
ATOM   1755  C   ALA A 137      32.460  30.035  -6.744  1.00 52.33
ATOM   1756  O   ALA A 137      33.006  31.141  -6.719  1.00 52.74
ATOM   1757  CB  ALA A 137      32.935  28.277  -5.022  1.00 54.24
ATOM   1758  H   ALA A 137      30.492  27.795  -5.612  1.00  0.00
ATOM   1759  H   ALA A 137      31.920  30.121  -4.674  1.00  0.00
ATOM   1760  H   ALA A 137      33.909  28.749  -4.892  1.00  0.00
ATOM   1761  H   ALA A 137      32.553  27.870  -4.086  1.00  0.00
ATOM   1762  H   ALA A 137      32.950  27.528  -5.813  1.00  0.00
ATOM   1763  N   LYS A 138      32.234  29.358  -7.866  1.00 50.18
ATOM   1764  CA  LYS A 138      32.793  29.762  -9.153  1.00 50.11
ATOM   1765  C   LYS A 138      31.908  30.760  -9.898  1.00 48.95
ATOM   1766  O   LYS A 138      32.192  31.100 -11.046  1.00 50.36
ATOM   1767  CB  LYS A 138      33.061  28.530 -10.024  1.00 48.84
ATOM   1768  CG  LYS A 138      33.415  27.264  -9.256  1.00 49.07
ATOM   1769  CD  LYS A 138      34.891  27.141  -8.907  1.00 51.66
ATOM   1770  CE  LYS A 138      35.070  26.199  -7.725  1.00 53.03
ATOM   1771  NZ  LYS A 138      36.464  25.701  -7.552  1.00 55.44
ATOM   1772  H   LYS A 138      31.642  28.516  -7.826  1.00  0.00
ATOM   1773  H   LYS A 138      33.733  30.272  -8.944  1.00  0.00
ATOM   1774  H   LYS A 138      33.918  28.765 -10.655  1.00  0.00
ATOM   1775  H   LYS A 138      32.137  28.318 -10.562  1.00  0.00
ATOM   1776  H   LYS A 138      33.163  26.418  -9.895  1.00  0.00
ATOM   1777  H   LYS A 138      32.863  27.292  -8.316  1.00  0.00
ATOM   1778  H   LYS A 138      35.280  28.125  -8.644  1.00  0.00
ATOM   1779  H   LYS A 138      35.431  26.744  -9.767  1.00  0.00
ATOM   1780  H   LYS A 138      34.434  25.329  -7.885  1.00  0.00
ATOM   1781  H   LYS A 138      34.831  26.763  -6.823  1.00  0.00
ATOM   1782  H   LYS A 138      36.462  25.080  -6.731  1.00  0.00
ATOM   1783  H   LYS A 138      36.712  25.195  -8.414  1.00  0.00
ATOM   1784  H   LYS A 138      37.063  26.526  -7.406  1.00  0.00
ATOM   1785  N   PHE A 139      30.857  31.245  -9.241  1.00 46.55
ATOM   1786  CA  PHE A 139      29.832  32.064  -9.888  1.00 44.31
ATOM   1787  C   PHE A 139      30.052  33.569  -9.777  1.00 45.47
ATOM   1788  O   PHE A 139      29.168  34.347 -10.140  1.00 44.79
ATOM   1789  CB  PHE A 139      28.444  31.792  -9.298  1.00 42.55
ATOM   1790  CG  PHE A 139      27.801  30.504  -9.735  1.00 40.17
ATOM   1791  CD1 PHE A 139      28.404  29.651 -10.643  1.00 40.49
ATOM   1792  CD2 PHE A 139      26.554  30.163  -9.240  1.00 37.78
ATOM   1793  CE1 PHE A 139      27.786  28.472 -11.024  1.00 38.40
ATOM   1794  CE2 PHE A 139      25.929  28.989  -9.616  1.00 35.62
ATOM   1795  CZ  PHE A 139      26.546  28.139 -10.514  1.00 35.70
ATOM   1796  H   PHE A 139      30.762  31.035  -8.237  1.00  0.00
ATOM   1797  H   PHE A 139      29.903  31.773 -10.936  1.00  0.00
ATOM   1798  H   PHE A 139      27.786  32.596  -9.627  1.00  0.00
ATOM   1799  H   PHE A 139      28.574  31.709  -8.219  1.00  0.00
ATOM   1800  H   PHE A 139      29.376  29.910 -11.063  1.00  0.00
ATOM   1801  H   PHE A 139      26.055  30.833  -8.540  1.00  0.00
ATOM   1802  H   PHE A 139      28.280  27.804 -11.729  1.00  0.00
ATOM   1803  H   PHE A 139      24.952  28.734  -9.205  1.00  0.00
ATOM   1804  H   PHE A 139      26.058  27.213 -10.818  1.00  0.00
ATOM   1805  N   GLN A 140      31.198  33.994  -9.256  1.00 47.97
ATOM   1806  CA  GLN A 140      31.397  35.411  -8.966  1.00 50.42
ATOM   1807  C   GLN A 140      31.562  36.250 -10.228  1.00 50.66
ATOM   1808  O   GLN A 140      31.061  37.372 -10.311  1.00 51.57
ATOM   1809  CB  GLN A 140      32.583  35.614  -8.022  1.00 53.73
ATOM   1810  CG  GLN A 140      32.387  34.998  -6.644  1.00 54.68
ATOM   1811  CD  GLN A 140      31.206  35.580  -5.888  1.00 54.87
ATOM   1812  OE1 GLN A 140      30.376  34.843  -5.352  1.00 53.54
ATOM   1813  NE2 GLN A 140      31.122  36.908  -5.844  1.00 56.57
ATOM   1814  H   GLN A 140      31.950  33.320  -9.056  1.00  0.00
ATOM   1815  H   GLN A 140      30.491  35.759  -8.470  1.00  0.00
ATOM   1816  H   GLN A 140      32.711  36.687  -7.882  1.00  0.00
ATOM   1817  H   GLN A 140      33.444  35.122  -8.473  1.00  0.00
ATOM   1818  H   GLN A 140      33.284  35.201  -6.060  1.00  0.00
ATOM   1819  H   GLN A 140      32.194  33.934  -6.783  1.00  0.00
ATOM   1820  H   GLN A 140      30.342  37.358  -5.345  1.00  0.00
ATOM   1821  H   GLN A 140      31.837  37.485  -6.309  1.00  0.00
ATOM   1822  N   ASN A 141      32.259  35.687 -11.209  1.00 50.24
ATOM   1823  CA  ASN A 141      32.494  36.366 -12.476  1.00 51.31
ATOM   1824  C   ASN A 141      31.326  36.148 -13.435  1.00 48.60
ATOM   1825  O   ASN A 141      31.234  36.799 -14.475  1.00 49.94
ATOM   1826  CB  ASN A 141      33.810  35.886 -13.098  1.00 52.93
ATOM   1827  CG  ASN A 141      35.028  36.234 -12.258  1.00 55.76
ATOM   1828  OD1 ASN A 141      34.911  36.772 -11.155  1.00 56.64
ATOM   1829  ND2 ASN A 141      36.211  35.925 -12.779  1.00 57.09
ATOM   1830  H   ASN A 141      32.645  34.742 -11.069  1.00  0.00
ATOM   1831  H   ASN A 141      32.572  37.436 -12.286  1.00  0.00
ATOM   1832  H   ASN A 141      33.924  36.375 -14.066  1.00  0.00
ATOM   1833  H   ASN A 141      33.765  34.799 -13.171  1.00  0.00
ATOM   1834  H   ASN A 141      37.074  36.136 -12.258  1.00  0.00
ATOM   1835  H   ASN A 141      36.265  35.475 -13.704  1.00  0.00
ATOM   1836  N   PHE A 142      30.418  35.252 -13.059  1.00 45.57
ATOM   1837  CA  PHE A 142      29.368  34.760 -13.950  1.00 42.53
ATOM   1838  C   PHE A 142      28.288  35.791 -14.267  1.00 42.15
ATOM   1839  O   PHE A 142      27.883  35.918 -15.421  1.00 41.29
ATOM   1840  CB  PHE A 142      28.734  33.480 -13.396  1.00 39.20
ATOM   1841  CG  PHE A 142      29.548  32.230 -13.609  1.00 38.81
ATOM   1842  CD1 PHE A 142      30.841  32.278 -14.109  1.00 40.82
ATOM   1843  CD2 PHE A 142      29.027  30.991 -13.267  1.00 36.52
ATOM   1844  CE1 PHE A 142      31.580  31.121 -14.288  1.00 40.67
ATOM   1845  CE2 PHE A 142      29.762  29.829 -13.437  1.00 36.12
ATOM   1846  CZ  PHE A 142      31.044  29.893 -13.949  1.00 38.50
ATOM   1847  H   PHE A 142      30.456  34.888 -12.096  1.00  0.00
ATOM   1848  H   PHE A 142      29.867  34.542 -14.894  1.00  0.00
ATOM   1849  H   PHE A 142      27.785  33.332 -13.912  1.00  0.00
ATOM   1850  H   PHE A 142      28.651  33.609 -12.317  1.00  0.00
ATOM   1851  H   PHE A 142      31.282  33.241 -14.365  1.00  0.00
ATOM   1852  H   PHE A 142      28.019  30.930 -12.856  1.00  0.00
ATOM   1853  H   PHE A 142      32.588  31.179 -14.698  1.00  0.00
ATOM   1854  H   PHE A 142      29.330  28.865 -13.167  1.00  0.00
ATOM   1855  H   PHE A 142      31.628  28.983 -14.084  1.00  0.00
ATOM   1856  N   VAL A 143      27.817  36.521 -13.260  1.00 43.22
ATOM   1857  CA  VAL A 143      26.725  37.473 -13.458  1.00 43.88
ATOM   1858  C   VAL A 143      27.106  38.626 -14.383  1.00 46.96
ATOM   1859  O   VAL A 143      26.299  39.029 -15.221  1.00 46.82
ATOM   1860  CB  VAL A 143      26.152  38.019 -12.134  1.00 44.07
ATOM   1861  CG1 VAL A 143      24.960  38.924 -12.405  1.00 44.36
ATOM   1862  CG2 VAL A 143      25.743  36.878 -11.216  1.00 42.18
ATOM   1863  H   VAL A 143      28.229  36.414 -12.322  1.00  0.00
ATOM   1864  H   VAL A 143      25.939  36.897 -13.946  1.00  0.00
ATOM   1865  H   VAL A 143      26.930  38.601 -11.640  1.00  0.00
ATOM   1866  H   VAL A 143      24.601  39.277 -11.438  1.00  0.00
ATOM   1867  H   VAL A 143      25.317  39.744 -13.028  1.00  0.00
ATOM   1868  H   VAL A 143      24.212  38.320 -12.919  1.00  0.00
ATOM   1869  H   VAL A 143      25.349  37.328 -10.305  1.00  0.00
ATOM   1870  H   VAL A 143      24.984  36.301 -11.744  1.00  0.00
ATOM   1871  H   VAL A 143      26.639  36.288 -11.022  1.00  0.00
ATOM   1872  N   PRO A 144      28.328  39.167 -14.237  1.00 49.87
ATOM   1873  CA  PRO A 144      28.790  40.152 -15.213  1.00 52.11
ATOM   1874  C   PRO A 144      29.109  39.544 -16.579  1.00 51.45
ATOM   1875  O   PRO A 144      28.805  40.152 -17.607  1.00 52.44
ATOM   1876  CB  PRO A 144      30.057  40.722 -14.569  1.00 54.92
ATOM   1877  CG  PRO A 144      29.922  40.427 -13.112  1.00 53.99
ATOM   1878  CD  PRO A 144      29.225  39.097 -13.069  1.00 50.63
ATOM   1879  H   PRO A 144      28.022  40.898 -15.421  1.00  0.00
ATOM   1880  H   PRO A 144      30.178  41.790 -14.753  1.00  0.00
ATOM   1881  H   PRO A 144      30.957  40.258 -14.974  1.00  0.00
ATOM   1882  H   PRO A 144      29.362  41.202 -12.590  1.00  0.00
ATOM   1883  H   PRO A 144      30.887  40.408 -12.605  1.00  0.00
ATOM   1884  H   PRO A 144      29.913  38.253 -13.125  1.00  0.00
ATOM   1885  H   PRO A 144      28.695  38.909 -12.135  1.00  0.00
ATOM   1886  N   ALA A 145      29.707  38.355 -16.589  1.00 49.58
ATOM   1887  CA  ALA A 145      30.009  37.636 -17.826  1.00 49.39
ATOM   1888  C   ALA A 145      28.765  37.404 -18.678  1.00 48.39
ATOM   1889  O   ALA A 145      28.813  37.484 -19.906  1.00 49.75
ATOM   1890  CB  ALA A 145      30.687  36.308 -17.522  1.00 47.47
ATOM   1891  H   ALA A 145      29.967  37.924 -15.690  1.00  0.00
ATOM   1892  H   ALA A 145      30.689  38.265 -18.401  1.00  0.00
ATOM   1893  H   ALA A 145      30.884  35.825 -18.479  1.00  0.00
ATOM   1894  H   ALA A 145      31.608  36.536 -16.986  1.00  0.00
ATOM   1895  H   ALA A 145      29.995  35.729 -16.911  1.00  0.00
ATOM   1896  N   ILE A 146      27.655  37.100 -18.012  1.00 46.25
ATOM   1897  CA  ILE A 146      26.382  36.887 -18.689  1.00 44.72
ATOM   1898  C   ILE A 146      25.810  38.198 -19.227  1.00 46.92
ATOM   1899  O   ILE A 146      25.464  38.283 -20.406  1.00 47.71
ATOM   1900  CB  ILE A 146      25.377  36.137 -17.791  1.00 41.81
ATOM   1901  CG1 ILE A 146      25.796  34.670 -17.652  1.00 39.92
ATOM   1902  CG2 ILE A 146      23.969  36.218 -18.360  1.00 40.70
ATOM   1903  CD1 ILE A 146      25.128  33.924 -16.516  1.00 37.04
ATOM   1904  H   ILE A 146      27.696  37.012 -16.987  1.00  0.00
ATOM   1905  H   ILE A 146      26.571  36.245 -19.550  1.00  0.00
ATOM   1906  H   ILE A 146      25.378  36.611 -16.809  1.00  0.00
ATOM   1907  H   ILE A 146      26.868  34.655 -17.454  1.00  0.00
ATOM   1908  H   ILE A 146      25.494  34.166 -18.570  1.00  0.00
ATOM   1909  H   ILE A 146      23.318  35.670 -17.679  1.00  0.00
ATOM   1910  H   ILE A 146      23.706  37.275 -18.410  1.00  0.00
ATOM   1911  H   ILE A 146      23.998  35.760 -19.349  1.00  0.00
ATOM   1912  H   ILE A 146      25.514  32.905 -16.534  1.00  0.00
ATOM   1913  H   ILE A 146      25.394  34.442 -15.595  1.00  0.00
ATOM   1914  H   ILE A 146      24.055  33.954 -16.702  1.00  0.00
ATOM   1915  N   GLN A 147      25.741  39.227 -18.388  1.00 48.01
ATOM   1916  CA  GLN A 147      25.222  40.518 -18.828  1.00 50.86
ATOM   1917  C   GLN A 147      25.884  41.016 -20.112  1.00 54.36
ATOM   1918  O   GLN A 147      25.193  41.450 -21.035  1.00 56.10
ATOM   1919  CB  GLN A 147      25.309  41.564 -17.715  1.00 52.31
ATOM   1920  CG  GLN A 147      24.090  41.609 -16.808  1.00 51.05
ATOM   1921  CD  GLN A 147      23.956  42.925 -16.067  1.00 53.46
ATOM   1922  OE1 GLN A 147      24.748  43.236 -15.179  1.00 54.60
ATOM   1923  NE2 GLN A 147      22.941  43.703 -16.423  1.00 54.97
ATOM   1924  H   GLN A 147      26.058  39.111 -17.415  1.00  0.00
ATOM   1925  H   GLN A 147      24.169  40.362 -19.063  1.00  0.00
ATOM   1926  H   GLN A 147      25.393  42.541 -18.190  1.00  0.00
ATOM   1927  H   GLN A 147      26.161  41.298 -17.089  1.00  0.00
ATOM   1928  H   GLN A 147      24.195  40.818 -16.066  1.00  0.00
ATOM   1929  H   GLN A 147      23.205  41.489 -17.433  1.00  0.00
ATOM   1930  H   GLN A 147      22.798  44.610 -15.955  1.00  0.00
ATOM   1931  H   GLN A 147      22.296  43.400 -17.167  1.00  0.00
ATOM   1932  N   HIS A 148      27.213  40.948 -20.174  1.00 55.95
ATOM   1933  CA  HIS A 148      27.976  41.376 -21.347  1.00 58.51
ATOM   1934  C   HIS A 148      27.599  40.577 -22.585  1.00 57.61
ATOM   1935  O   HIS A 148      27.382  41.143 -23.656  1.00 59.46
ATOM   1936  CB  HIS A 148      29.486  41.287 -21.096  1.00 60.23
ATOM   1937  CG  HIS A 148      30.305  40.932 -22.305  1.00 62.22
ATOM   1938  ND1 HIS A 148      30.827  41.874 -23.162  1.00 65.57
ATOM   1939  CD2 HIS A 148      30.730  39.727 -22.770  1.00 60.98
ATOM   1940  CE1 HIS A 148      31.513  41.269 -24.119  1.00 66.61
ATOM   1941  NE2 HIS A 148      31.471  39.963 -23.901  1.00 64.13
ATOM   1942  H   HIS A 148      27.726  40.578 -19.361  1.00  0.00
ATOM   1943  H   HIS A 148      27.719  42.420 -21.527  1.00  0.00
ATOM   1944  H   HIS A 148      29.655  40.503 -20.358  1.00  0.00
ATOM   1945  H   HIS A 148      29.815  42.280 -20.790  1.00  0.00
ATOM   1946  H   HIS A 148      30.703  42.893 -23.073  1.00  0.00
ATOM   1947  H   HIS A 148      30.521  38.754 -22.326  1.00  0.00
ATOM   1948  H   HIS A 148      32.025  41.762 -24.946  1.00  0.00
ATOM   1949  N   GLU A 149      27.513  39.261 -22.432  1.00 54.71
ATOM   1950  CA  GLU A 149      27.286  38.386 -23.577  1.00 54.94
ATOM   1951  C   GLU A 149      25.858  38.408 -24.121  1.00 54.19
ATOM   1952  O   GLU A 149      25.634  38.163 -25.308  1.00 55.07
ATOM   1953  CB  GLU A 149      27.752  36.961 -23.276  1.00 53.23
ATOM   1954  CG  GLU A 149      28.934  36.552 -24.137  1.00 55.62
ATOM   1955  CD  GLU A 149      28.666  36.813 -25.606  1.00 58.65
ATOM   1956  OE1 GLU A 149      27.647  36.305 -26.119  1.00 59.44
ATOM   1957  OE2 GLU A 149      29.466  37.532 -26.240  1.00 61.01
ATOM   1958  H   GLU A 149      27.608  38.852 -21.492  1.00  0.00
ATOM   1959  H   GLU A 149      27.896  38.795 -24.382  1.00  0.00
ATOM   1960  H   GLU A 149      26.928  36.278 -23.483  1.00  0.00
ATOM   1961  H   GLU A 149      28.067  36.920 -22.233  1.00  0.00
ATOM   1962  H   GLU A 149      29.109  35.485 -24.002  1.00  0.00
ATOM   1963  H   GLU A 149      29.801  37.139 -23.835  1.00  0.00
ATOM   1964  N   VAL A 150      24.891  38.697 -23.257  1.00 52.60
ATOM   1965  CA  VAL A 150      23.524  38.918 -23.716  1.00 53.16
ATOM   1966  C   VAL A 150      23.462  40.260 -24.435  1.00 57.14
ATOM   1967  O   VAL A 150      22.910  40.372 -25.529  1.00 59.73
ATOM   1968  CB  VAL A 150      22.506  38.893 -22.556  1.00 50.78
ATOM   1969  CG1 VAL A 150      21.203  39.564 -22.965  1.00 51.96
ATOM   1970  CG2 VAL A 150      22.255  37.463 -22.099  1.00 47.02
ATOM   1971  H   VAL A 150      25.109  38.766 -22.253  1.00  0.00
ATOM   1972  H   VAL A 150      23.254  38.107 -24.392  1.00  0.00
ATOM   1973  H   VAL A 150      22.926  39.453 -21.720  1.00  0.00
ATOM   1974  H   VAL A 150      20.534  39.512 -22.106  1.00  0.00
ATOM   1975  H   VAL A 150      21.444  40.594 -23.229  1.00  0.00
ATOM   1976  H   VAL A 150      20.812  39.008 -23.817  1.00  0.00
ATOM   1977  H   VAL A 150      21.533  37.511 -21.284  1.00  0.00
ATOM   1978  H   VAL A 150      21.862  36.918 -22.957  1.00  0.00
ATOM   1979  H   VAL A 150      23.213  37.061 -21.768  1.00  0.00
ATOM   1980  N   ARG A 151      24.063  41.267 -23.809  1.00 58.43
ATOM   1981  CA  ARG A 151      24.014  42.640 -24.296  1.00 61.13
ATOM   1982  C   ARG A 151      24.674  42.822 -25.651  1.00 63.97
ATOM   1983  O   ARG A 151      24.232  43.640 -26.456  1.00 67.53
ATOM   1984  CB  ARG A 151      24.650  43.587 -23.284  1.00 61.78
ATOM   1985  CG  ARG A 151      23.611  44.123 -22.318  1.00 61.09
ATOM   1986  CD  ARG A 151      24.248  44.602 -21.029  1.00 61.14
ATOM   1987  NE  ARG A 151      23.287  45.432 -20.312  1.00 62.15
ATOM   1988  CZ  ARG A 151      23.422  45.796 -19.042  1.00 62.25
ATOM   1989  NH1 ARG A 151      24.479  45.396 -18.347  1.00 61.45
ATOM   1990  NH2 ARG A 151      22.494  46.554 -18.470  1.00 62.97
ATOM   1991  H   ARG A 151      24.585  41.069 -22.944  1.00  0.00
ATOM   1992  H   ARG A 151      22.958  42.880 -24.421  1.00  0.00
ATOM   1993  H   ARG A 151      25.100  44.425 -23.816  1.00  0.00
ATOM   1994  H   ARG A 151      25.402  43.040 -22.716  1.00  0.00
ATOM   1995  H   ARG A 151      22.912  43.321 -22.081  1.00  0.00
ATOM   1996  H   ARG A 151      23.105  44.967 -22.787  1.00  0.00
ATOM   1997  H   ARG A 151      25.157  45.172 -21.222  1.00  0.00
ATOM   1998  H   ARG A 151      24.498  43.747 -20.401  1.00  0.00
ATOM   1999  H   ARG A 151      22.452  45.756 -20.822  1.00  0.00
ATOM   2000  H   ARG A 151      24.584  45.678 -17.362  1.00  0.00
ATOM   2001  H   ARG A 151      25.194  44.804 -18.792  1.00  0.00
ATOM   2002  H   ARG A 151      22.596  46.838 -17.485  1.00  0.00
ATOM   2003  H   ARG A 151      21.672  46.858 -19.011  1.00  0.00
ATOM   2004  N   LYS A 152      25.738  42.065 -25.893  1.00 63.22
ATOM   2005  CA  LYS A 152      26.272  41.964 -27.243  1.00 65.89
ATOM   2006  C   LYS A 152      25.152  41.550 -28.190  1.00 66.28
ATOM   2007  O   LYS A 152      24.734  42.329 -29.048  1.00 69.46
ATOM   2008  CB  LYS A 152      27.397  40.931 -27.305  1.00 64.50
ATOM   2009  CG  LYS A 152      28.785  41.491 -27.041  1.00 66.61
ATOM   2010  CD  LYS A 152      29.859  40.511 -27.489  1.00 66.45
ATOM   2011  CE  LYS A 152      29.664  40.112 -28.944  1.00 68.50
ATOM   2012  NZ  LYS A 152      30.258  38.781 -29.251  1.00 67.40
ATOM   2013  H   LYS A 152      26.186  41.548 -25.123  1.00  0.00
ATOM   2014  H   LYS A 152      26.676  42.933 -27.536  1.00  0.00
ATOM   2015  H   LYS A 152      27.405  40.523 -28.316  1.00  0.00
ATOM   2016  H   LYS A 152      27.200  40.199 -26.522  1.00  0.00
ATOM   2017  H   LYS A 152      28.894  41.666 -25.971  1.00  0.00
ATOM   2018  H   LYS A 152      28.901  42.419 -27.600  1.00  0.00
ATOM   2019  H   LYS A 152      29.795  39.616 -26.870  1.00  0.00
ATOM   2020  H   LYS A 152      30.833  40.990 -27.386  1.00  0.00
ATOM   2021  H   LYS A 152      30.147  40.852 -29.582  1.00  0.00
ATOM   2022  H   LYS A 152      28.593  40.038 -29.133  1.00  0.00
ATOM   2023  H   LYS A 152      30.080  38.595 -30.248  1.00  0.00
ATOM   2024  H   LYS A 152      31.266  38.847 -29.048  1.00  0.00
ATOM   2025  H   LYS A 152      29.789  38.094 -28.643  1.00  0.00
ATOM   2026  N   PHE A 153      24.659  40.328 -28.002  1.00 63.11
ATOM   2027  CA  PHE A 153      23.726  39.686 -28.927  1.00 62.84
ATOM   2028  C   PHE A 153      22.576  40.605 -29.324  1.00 64.77
ATOM   2029  O   PHE A 153      22.169  40.633 -30.485  1.00 66.80
ATOM   2030  CB  PHE A 153      23.185  38.369 -28.359  1.00 58.55
ATOM   2031  CG  PHE A 153      22.147  37.708 -29.227  1.00 58.69
ATOM   2032  CD1 PHE A 153      20.817  38.098 -29.163  1.00 58.54
ATOM   2033  CD2 PHE A 153      22.498  36.699 -30.110  1.00 59.12
ATOM   2034  CE1 PHE A 153      19.862  37.503 -29.966  1.00 58.83
ATOM   2035  CE2 PHE A 153      21.546  36.095 -30.912  1.00 59.61
ATOM   2036  CZ  PHE A 153      20.226  36.497 -30.841  1.00 59.50
ATOM   2037  H   PHE A 153      24.950  39.808 -27.162  1.00  0.00
ATOM   2038  H   PHE A 153      24.296  39.464 -29.829  1.00  0.00
ATOM   2039  H   PHE A 153      22.715  38.584 -27.399  1.00  0.00
ATOM   2040  H   PHE A 153      24.024  37.675 -28.296  1.00  0.00
ATOM   2041  H   PHE A 153      20.521  38.885 -28.469  1.00  0.00
ATOM   2042  H   PHE A 153      23.538  36.377 -30.173  1.00  0.00
ATOM   2043  H   PHE A 153      18.823  37.827 -29.909  1.00  0.00
ATOM   2044  H   PHE A 153      21.837  35.302 -31.600  1.00  0.00
ATOM   2045  H   PHE A 153      19.475  36.023 -31.472  1.00  0.00
ATOM   2046  N   MET A 154      22.062  41.355 -28.356  1.00 64.17
ATOM   2047  CA  MET A 154      20.947  42.258 -28.603  1.00 66.94
ATOM   2048  C   MET A 154      21.317  43.334 -29.623  1.00 72.07
ATOM   2049  O   MET A 154      20.588  43.565 -30.590  1.00 74.51
ATOM   2050  CB  MET A 154      20.449  42.849 -27.283  1.00 65.77
ATOM   2051  CG  MET A 154      20.051  41.778 -26.279  1.00 61.96
ATOM   2052  SD  MET A 154      19.102  42.367 -24.863  1.00 61.47
ATOM   2053  CE  MET A 154      20.357  43.296 -23.988  1.00 61.77
ATOM   2054  H   MET A 154      22.462  41.297 -27.408  1.00  0.00
ATOM   2055  H   MET A 154      20.126  41.692 -29.042  1.00  0.00
ATOM   2056  H   MET A 154      19.569  43.457 -27.493  1.00  0.00
ATOM   2057  H   MET A 154      21.262  43.428 -26.846  1.00  0.00
ATOM   2058  H   MET A 154      21.032  41.511 -25.885  1.00  0.00
ATOM   2059  H   MET A 154      19.557  41.000 -26.860  1.00  0.00
ATOM   2060  H   MET A 154      19.885  43.706 -23.095  1.00  0.00
ATOM   2061  H   MET A 154      21.156  42.597 -23.740  1.00  0.00
ATOM   2062  H   MET A 154      20.700  44.081 -24.662  1.00  0.00
ATOM   2063  N   ALA A 155      22.472  43.963 -29.431  1.00 73.84
ATOM   2064  CA  ALA A 155      22.962  44.968 -30.371  1.00 78.72
ATOM   2065  C   ALA A 155      23.250  44.422 -31.767  1.00 80.97
ATOM   2066  O   ALA A 155      23.244  45.182 -32.734  1.00 85.75
ATOM   2067  CB  ALA A 155      24.187  45.674 -29.810  1.00 79.80
ATOM   2068  H   ALA A 155      23.035  43.736 -28.599  1.00  0.00
ATOM   2069  H   ALA A 155      22.150  45.685 -30.492  1.00  0.00
ATOM   2070  H   ALA A 155      24.501  46.406 -30.554  1.00  0.00
ATOM   2071  H   ALA A 155      23.882  46.149 -28.878  1.00  0.00
ATOM   2072  H   ALA A 155      24.948  44.911 -29.646  1.00  0.00
ATOM   2073  N   GLU A 156      23.502  43.121 -31.886  1.00 78.40
ATOM   2074  CA  GLU A 156      23.768  42.517 -33.190  1.00 80.75
ATOM   2075  C   GLU A 156      22.521  42.089 -33.963  1.00 81.83
ATOM   2076  O   GLU A 156      22.487  42.198 -35.189  1.00 86.13
ATOM   2077  CB  GLU A 156      24.755  41.349 -33.102  1.00 78.59
ATOM   2078  CG  GLU A 156      24.954  40.650 -34.438  1.00 81.37
ATOM   2079  CD  GLU A 156      26.060  39.613 -34.433  1.00 80.20
ATOM   2080  OE1 GLU A 156      26.088  38.768 -33.513  1.00 75.74
ATOM   2081  OE2 GLU A 156      26.889  39.634 -35.370  1.00 83.70
ATOM   2082  H   GLU A 156      23.510  42.528 -31.044  1.00  0.00
ATOM   2083  H   GLU A 156      24.223  43.326 -33.761  1.00  0.00
ATOM   2084  H   GLU A 156      24.357  40.619 -32.397  1.00  0.00
ATOM   2085  H   GLU A 156      25.720  41.748 -32.791  1.00  0.00
ATOM   2086  H   GLU A 156      25.229  41.412 -35.167  1.00  0.00
ATOM   2087  H   GLU A 156      24.026  40.128 -34.671  1.00  0.00
ATOM   2088  N   ASN A 157      21.504  41.594 -33.263  1.00 78.41
ATOM   2089  CA  ASN A 157      20.323  41.053 -33.927  1.00 78.96
ATOM   2090  C   ASN A 157      19.054  41.852 -33.666  1.00 80.05
ATOM   2091  O   ASN A 157      18.188  41.963 -34.532  1.00 83.07
ATOM   2092  CB  ASN A 157      20.089  39.597 -33.528  1.00 74.82
ATOM   2093  CG  ASN A 157      21.359  38.776 -33.574  1.00 73.66
ATOM   2094  OD1 ASN A 157      21.653  38.120 -34.573  1.00 75.45
ATOM   2095  ND2 ASN A 157      22.130  38.822 -32.493  1.00 70.90
ATOM   2096  H   ASN A 157      21.551  41.593 -32.234  1.00  0.00
ATOM   2097  H   ASN A 157      20.536  41.122 -34.994  1.00  0.00
ATOM   2098  H   ASN A 157      19.378  39.158 -34.228  1.00  0.00
ATOM   2099  H   ASN A 157      19.724  39.583 -32.501  1.00  0.00
ATOM   2100  H   ASN A 157      23.008  38.285 -32.464  1.00  0.00
ATOM   2101  H   ASN A 157      21.850  39.395 -31.684  1.00  0.00
ATOM   2102  N   TRP A 158      18.933  42.382 -32.454  1.00 77.76
ATOM   2103  CA  TRP A 158      17.856  43.317 -32.166  1.00 79.39
ATOM   2104  C   TRP A 158      18.460  44.696 -32.367  1.00 84.26
ATOM   2105  O   TRP A 158      18.665  45.447 -31.412  1.00 84.32
ATOM   2106  CB  TRP A 158      17.330  43.143 -30.741  1.00 74.86
ATOM   2107  CG  TRP A 158      17.024  41.722 -30.357  1.00 70.19
ATOM   2108  CD1 TRP A 158      16.964  40.634 -31.187  1.00 69.92
ATOM   2109  CD2 TRP A 158      16.705  41.236 -29.043  1.00 65.56
ATOM   2110  NE1 TRP A 158      16.645  39.506 -30.472  1.00 65.72
ATOM   2111  CE2 TRP A 158      16.478  39.842 -29.157  1.00 63.07
ATOM   2112  CE3 TRP A 158      16.595  41.835 -27.785  1.00 63.94
ATOM   2113  CZ2 TRP A 158      16.147  39.047 -28.063  1.00 59.08
ATOM   2114  CZ3 TRP A 158      16.266  41.042 -26.699  1.00 60.16
ATOM   2115  CH2 TRP A 158      16.046  39.666 -26.843  1.00 57.61
ATOM   2116  H   TRP A 158      19.604  42.130 -31.715  1.00  0.00
ATOM   2117  H   TRP A 158      16.997  43.153 -32.817  1.00  0.00
ATOM   2118  H   TRP A 158      16.398  43.702 -30.661  1.00  0.00
ATOM   2119  H   TRP A 158      18.119  43.479 -30.067  1.00  0.00
ATOM   2120  H   TRP A 158      17.144  40.660 -32.262  1.00  0.00
ATOM   2121  H   TRP A 158      16.547  38.558 -30.864  1.00  0.00
ATOM   2122  H   TRP A 158      16.765  42.905 -27.662  1.00  0.00
ATOM   2123  H   TRP A 158      15.975  37.976 -28.171  1.00  0.00
ATOM   2124  H   TRP A 158      16.176  41.497 -25.713  1.00  0.00
ATOM   2125  H   TRP A 158      15.789  39.073 -25.965  1.00  0.00
ATOM   2126  N   LYS A 159      18.773  44.984 -33.627  1.00 89.05
ATOM   2127  CA  LYS A 159      19.482  46.195 -34.022  1.00 93.73
ATOM   2128  C   LYS A 159      18.513  47.369 -34.015  1.00 97.24
ATOM   2129  O   LYS A 159      18.778  48.412 -33.416  1.00 98.88
ATOM   2130  CB  LYS A 159      20.072  46.047 -35.428  1.00 97.94
ATOM   2131  CG  LYS A 159      20.549  44.651 -35.804  1.00 95.63
ATOM   2132  CD  LYS A 159      21.696  44.687 -36.805  1.00 99.33
ATOM   2133  CE  LYS A 159      21.265  44.387 -38.233  1.00103.58
ATOM   2134  NZ  LYS A 159      20.711  45.565 -38.955  1.00108.70
ATOM   2135  H   LYS A 159      18.500  44.316 -34.362  1.00  0.00
ATOM   2136  H   LYS A 159      20.294  46.367 -33.315  1.00  0.00
ATOM   2137  H   LYS A 159      20.949  46.693 -35.468  1.00  0.00
ATOM   2138  H   LYS A 159      19.270  46.291 -36.125  1.00  0.00
ATOM   2139  H   LYS A 159      19.715  44.119 -36.262  1.00  0.00
ATOM   2140  H   LYS A 159      20.903  44.158 -34.899  1.00  0.00
ATOM   2141  H   LYS A 159      22.412  43.920 -36.511  1.00  0.00
ATOM   2142  H   LYS A 159      22.110  45.695 -36.793  1.00  0.00
ATOM   2143  H   LYS A 159      20.483  43.629 -38.201  1.00  0.00
ATOM   2144  H   LYS A 159      22.155  44.080 -38.782  1.00  0.00
ATOM   2145  H   LYS A 159      20.456  45.246 -39.901  1.00  0.00
ATOM   2146  H   LYS A 159      19.888  45.884 -38.424  1.00  0.00
ATOM   2147  H   LYS A 159      21.452  46.280 -38.979  1.00  0.00
ATOM   2148  N   GLU A 160      17.380  47.170 -34.681  1.00 98.95
ATOM   2149  CA  GLU A 160      16.457  48.255 -34.995  1.00102.94
ATOM   2150  C   GLU A 160      15.508  48.585 -33.848  1.00100.39
ATOM   2151  O   GLU A 160      15.385  47.828 -32.884  1.00 95.00
ATOM   2152  CB  GLU A 160      15.676  47.936 -36.274  1.00106.29
ATOM   2153  CG  GLU A 160      16.471  48.084 -37.563  1.00111.00
ATOM   2154  CD  GLU A 160      17.228  46.830 -37.965  1.00108.88
ATOM   2155  OE1 GLU A 160      17.203  45.836 -37.207  1.00104.26
ATOM   2156  OE2 GLU A 160      17.850  46.835 -39.048  1.00112.32
ATOM   2157  H   GLU A 160      17.145  46.215 -34.986  1.00  0.00
ATOM   2158  H   GLU A 160      17.062  49.147 -35.156  1.00  0.00
ATOM   2159  H   GLU A 160      14.849  48.644 -36.330  1.00  0.00
ATOM   2160  H   GLU A 160      15.380  46.889 -36.210  1.00  0.00
ATOM   2161  H   GLU A 160      17.208  48.871 -37.403  1.00  0.00
ATOM   2162  H   GLU A 160      15.760  48.302 -38.360  1.00  0.00
ATOM   2163  N   ASP A 161      14.846  49.731 -33.970  1.00104.22
ATOM   2164  CA  ASP A 161      13.900  50.216 -32.971  1.00103.48
ATOM   2165  C   ASP A 161      12.741  49.242 -32.777  1.00100.94
ATOM   2166  O   ASP A 161      12.176  49.150 -31.688  1.00 98.29
ATOM   2167  CB  ASP A 161      13.365  51.593 -33.376  1.00109.48
ATOM   2168  CG  ASP A 161      14.404  52.442 -34.087  1.00113.83
ATOM   2169  OD1 ASP A 161      15.527  52.583 -33.558  1.00112.45
ATOM   2170  OD2 ASP A 161      14.094  52.973 -35.174  1.00118.76
ATOM   2171  H   ASP A 161      15.009  50.304 -34.810  1.00  0.00
ATOM   2172  H   ASP A 161      14.431  50.299 -32.023  1.00  0.00
ATOM   2173  H   ASP A 161      13.065  52.121 -32.471  1.00  0.00
ATOM   2174  H   ASP A 161      12.538  51.439 -34.069  1.00  0.00
ATOM   2175  N   GLU A 162      12.388  48.526 -33.841  1.00102.65
ATOM   2176  CA  GLU A 162      11.351  47.496 -33.812  1.00100.44
ATOM   2177  C   GLU A 162      11.679  46.394 -34.816  1.00 99.94
ATOM   2178  O   GLU A 162      12.158  46.677 -35.914  1.00104.17
ATOM   2179  CB  GLU A 162       9.976  48.086 -34.141  1.00104.94
ATOM   2180  CG  GLU A 162       9.537  49.243 -33.256  1.00106.43
ATOM   2181  CD  GLU A 162       8.071  49.600 -33.419  1.00109.93
ATOM   2182  OE1 GLU A 162       7.362  48.918 -34.189  1.00111.45
ATOM   2183  OE2 GLU A 162       7.625  50.566 -32.765  1.00111.84
ATOM   2184  H   GLU A 162      12.871  48.707 -34.733  1.00  0.00
ATOM   2185  H   GLU A 162      11.321  47.081 -32.805  1.00  0.00
ATOM   2186  H   GLU A 162       9.246  47.289 -33.998  1.00  0.00
ATOM   2187  H   GLU A 162      10.040  48.482 -35.154  1.00  0.00
ATOM   2188  H   GLU A 162      10.123  50.118 -33.539  1.00  0.00
ATOM   2189  H   GLU A 162       9.687  48.941 -32.220  1.00  0.00
ATOM   2190  N   GLY A 163      11.416  45.144 -34.450  1.00 95.14
ATOM   2191  CA  GLY A 163      11.708  44.016 -35.329  1.00 94.75
ATOM   2192  C   GLY A 163      10.934  42.756 -34.992  1.00 91.08
ATOM   2193  O   GLY A 163      10.184  42.723 -34.017  1.00 89.00
ATOM   2194  H   GLY A 163      10.997  44.967 -33.526  1.00  0.00
ATOM   2195  H   GLY A 163      12.765  43.794 -35.182  1.00  0.00
ATOM   2196  H   GLY A 163      11.457  44.324 -36.344  1.00  0.00
ATOM   2197  N   VAL A 164      11.109  41.717 -35.803  1.00 90.73
ATOM   2198  CA  VAL A 164      10.446  40.437 -35.572  1.00 87.27
ATOM   2199  C   VAL A 164      11.445  39.281 -35.580  1.00 84.09
ATOM   2200  O   VAL A 164      12.033  38.953 -36.611  1.00 86.47
ATOM   2201  CB  VAL A 164       9.290  40.193 -36.565  1.00 90.98
ATOM   2202  CG1 VAL A 164       8.798  38.755 -36.484  1.00 88.01
ATOM   2203  CG2 VAL A 164       8.146  41.158 -36.299  1.00 92.89
ATOM   2204  H   VAL A 164      11.731  41.818 -36.618  1.00  0.00
ATOM   2205  H   VAL A 164      10.003  40.484 -34.577  1.00  0.00
ATOM   2206  H   VAL A 164       9.668  40.368 -37.572  1.00  0.00
ATOM   2207  H   VAL A 164       7.988  38.654 -37.206  1.00  0.00
ATOM   2208  H   VAL A 164       9.644  38.114 -36.732  1.00  0.00
ATOM   2209  H   VAL A 164       8.453  38.593 -35.463  1.00  0.00
ATOM   2210  H   VAL A 164       7.366  40.937 -37.028  1.00  0.00
ATOM   2211  H   VAL A 164       7.809  40.979 -35.278  1.00  0.00
ATOM   2212  H   VAL A 164       8.543  42.165 -36.424  1.00  0.00
ATOM   2213  N   ILE A 165      11.636  38.688 -34.405  1.00 78.58
ATOM   2214  CA  ILE A 165      12.553  37.570 -34.211  1.00 75.43
ATOM   2215  C   ILE A 165      11.819  36.329 -33.704  1.00 72.53
ATOM   2216  O   ILE A 165      10.710  36.423 -33.175  1.00 71.92
ATOM   2217  CB  ILE A 165      13.707  37.926 -33.250  1.00 72.44
ATOM   2218  CG1 ILE A 165      13.273  37.868 -31.781  1.00 68.36
ATOM   2219  CG2 ILE A 165      14.316  39.273 -33.613  1.00 75.66
ATOM   2220  CD1 ILE A 165      12.482  39.067 -31.300  1.00 69.68
ATOM   2221  H   ILE A 165      11.110  39.036 -33.591  1.00  0.00
ATOM   2222  H   ILE A 165      12.983  37.350 -35.188  1.00  0.00
ATOM   2223  H   ILE A 165      14.482  37.169 -33.369  1.00  0.00
ATOM   2224  H   ILE A 165      14.179  37.826 -31.177  1.00  0.00
ATOM   2225  H   ILE A 165      12.613  37.006 -31.681  1.00  0.00
ATOM   2226  H   ILE A 165      15.119  39.462 -32.901  1.00  0.00
ATOM   2227  H   ILE A 165      14.691  39.189 -34.633  1.00  0.00
ATOM   2228  H   ILE A 165      13.521  40.014 -33.534  1.00  0.00
ATOM   2229  H   ILE A 165      12.243  38.891 -30.251  1.00  0.00
ATOM   2230  H   ILE A 165      13.119  39.942 -31.430  1.00  0.00
ATOM   2231  H   ILE A 165      11.584  39.124 -31.916  1.00  0.00
ATOM   2232  N   ASN A 166      12.437  35.167 -33.893  1.00 70.82
ATOM   2233  CA  ASN A 166      11.947  33.924 -33.310  1.00 67.11
ATOM   2234  C   ASN A 166      12.637  33.685 -31.972  1.00 62.63
ATOM   2235  O   ASN A 166      13.857  33.526 -31.905  1.00 61.52
ATOM   2236  CB  ASN A 166      12.185  32.745 -34.254  1.00 68.43
ATOM   2237  CG  ASN A 166      11.644  31.438 -33.706  1.00 65.42
ATOM   2238  OD1 ASN A 166      11.768  31.149 -32.517  1.00 61.36
ATOM   2239  ND2 ASN A 166      11.049  30.634 -34.577  1.00 68.26
ATOM   2240  H   ASN A 166      13.290  35.144 -34.470  1.00  0.00
ATOM   2241  H   ASN A 166      10.872  34.010 -33.151  1.00  0.00
ATOM   2242  H   ASN A 166      13.260  32.631 -34.392  1.00  0.00
ATOM   2243  H   ASN A 166      11.661  32.952 -35.187  1.00  0.00
ATOM   2244  H   ASN A 166      10.662  29.732 -34.264  1.00  0.00
ATOM   2245  H   ASN A 166      10.974  30.911 -35.566  1.00  0.00
ATOM   2246  N   LEU A 167      11.834  33.659 -30.913  1.00 59.76
ATOM   2247  CA  LEU A 167      12.355  33.653 -29.553  1.00 55.56
ATOM   2248  C   LEU A 167      13.053  32.347 -29.185  1.00 52.97
ATOM   2249  O   LEU A 167      14.116  32.359 -28.563  1.00 51.25
ATOM   2250  CB  LEU A 167      11.243  33.976 -28.557  1.00 53.90
ATOM   2251  CG  LEU A 167      11.722  34.749 -27.328  1.00 51.85
ATOM   2252  CD1 LEU A 167      12.668  35.871 -27.733  1.00 53.78
ATOM   2253  CD2 LEU A 167      10.524  35.291 -26.565  1.00 51.78
ATOM   2254  H   LEU A 167      10.814  33.643 -31.058  1.00  0.00
ATOM   2255  H   LEU A 167      13.118  34.430 -29.504  1.00  0.00
ATOM   2256  H   LEU A 167      10.836  33.028 -28.206  1.00  0.00
ATOM   2257  H   LEU A 167      10.516  34.603 -29.073  1.00  0.00
ATOM   2258  H   LEU A 167      12.274  34.073 -26.675  1.00  0.00
ATOM   2259  H   LEU A 167      12.970  36.379 -26.817  1.00  0.00
ATOM   2260  H   LEU A 167      13.515  35.407 -28.238  1.00  0.00
ATOM   2261  H   LEU A 167      12.112  36.532 -28.398  1.00  0.00
ATOM   2262  H   LEU A 167      10.914  35.831 -25.702  1.00  0.00
ATOM   2263  H   LEU A 167       9.984  35.949 -27.246  1.00  0.00
ATOM   2264  H   LEU A 167       9.921  34.433 -26.267  1.00  0.00
ATOM   2265  N   LEU A 168      12.466  31.224 -29.585  1.00 52.69
ATOM   2266  CA  LEU A 168      13.085  29.924 -29.357  1.00 50.62
ATOM   2267  C   LEU A 168      14.484  29.838 -29.966  1.00 51.50
ATOM   2268  O   LEU A 168      15.362  29.162 -29.431  1.00 48.99
ATOM   2269  CB  LEU A 168      12.189  28.808 -29.899  1.00 51.16
ATOM   2270  CG  LEU A 168      12.566  27.379 -29.505  1.00 48.82
ATOM   2271  CD1 LEU A 168      12.560  27.214 -27.993  1.00 44.80
ATOM   2272  CD2 LEU A 168      11.626  26.379 -30.160  1.00 50.55
ATOM   2273  H   LEU A 168      11.556  31.273 -30.065  1.00  0.00
ATOM   2274  H   LEU A 168      13.197  29.798 -28.280  1.00  0.00
ATOM   2275  H   LEU A 168      12.272  28.854 -30.985  1.00  0.00
ATOM   2276  H   LEU A 168      11.199  28.985 -29.480  1.00  0.00
ATOM   2277  H   LEU A 168      13.577  27.183 -29.861  1.00  0.00
ATOM   2278  H   LEU A 168      12.835  26.180 -27.784  1.00  0.00
ATOM   2279  H   LEU A 168      13.291  27.917 -27.593  1.00  0.00
ATOM   2280  H   LEU A 168      11.550  27.441 -27.652  1.00  0.00
ATOM   2281  H   LEU A 168      11.945  25.386 -29.842  1.00  0.00
ATOM   2282  H   LEU A 168      10.620  26.612 -29.812  1.00  0.00
ATOM   2283  H   LEU A 168      11.722  26.510 -31.238  1.00  0.00
ATOM   2284  N   GLU A 169      14.699  30.528 -31.081  1.00 55.19
ATOM   2285  CA  GLU A 169      16.006  30.509 -31.727  1.00 57.14
ATOM   2286  C   GLU A 169      16.975  31.520 -31.126  1.00 56.53
ATOM   2287  O   GLU A 169      18.169  31.242 -31.003  1.00 55.75
ATOM   2288  CB  GLU A 169      15.871  30.721 -33.235  1.00 61.79
ATOM   2289  CG  GLU A 169      15.513  29.444 -33.977  1.00 63.37
ATOM   2290  CD  GLU A 169      15.250  29.668 -35.453  1.00 68.80
ATOM   2291  OE1 GLU A 169      15.930  30.520 -36.068  1.00 71.56
ATOM   2292  OE2 GLU A 169      14.363  28.975 -35.997  1.00 70.50
ATOM   2293  H   GLU A 169      13.935  31.082 -31.493  1.00  0.00
ATOM   2294  H   GLU A 169      16.429  29.521 -31.546  1.00  0.00
ATOM   2295  H   GLU A 169      16.830  31.071 -33.616  1.00  0.00
ATOM   2296  H   GLU A 169      15.066  31.437 -33.402  1.00  0.00
ATOM   2297  H   GLU A 169      14.600  29.046 -33.534  1.00  0.00
ATOM   2298  H   GLU A 169      16.360  28.763 -33.893  1.00  0.00
ATOM   2299  N   ASP A 170      16.455  32.685 -30.751  1.00 57.04
ATOM   2300  CA  ASP A 170      17.264  33.736 -30.145  1.00 56.78
ATOM   2301  C   ASP A 170      17.709  33.379 -28.730  1.00 53.11
ATOM   2302  O   ASP A 170      18.831  33.688 -28.326  1.00 52.78
ATOM   2303  CB  ASP A 170      16.523  35.075 -30.161  1.00 58.86
ATOM   2304  CG  ASP A 170      16.693  35.824 -31.473  1.00 63.67
ATOM   2305  OD1 ASP A 170      17.204  35.222 -32.442  1.00 65.38
ATOM   2306  OD2 ASP A 170      16.322  37.017 -31.536  1.00 65.64
ATOM   2307  H   ASP A 170      15.448  32.850 -30.893  1.00  0.00
ATOM   2308  H   ASP A 170      18.166  33.832 -30.750  1.00  0.00
ATOM   2309  H   ASP A 170      16.930  35.698 -29.365  1.00  0.00
ATOM   2310  H   ASP A 170      15.460  34.871 -30.033  1.00  0.00
ATOM   2311  N   CYS A 171      16.830  32.721 -27.982  1.00 50.38
ATOM   2312  CA  CYS A 171      17.203  32.173 -26.686  1.00 46.44
ATOM   2313  C   CYS A 171      18.245  31.074 -26.856  1.00 45.17
ATOM   2314  O   CYS A 171      19.259  31.068 -26.162  1.00 43.66
ATOM   2315  CB  CYS A 171      15.972  31.628 -25.961  1.00 45.41
ATOM   2316  SG  CYS A 171      14.839  32.928 -25.421  1.00 46.56
ATOM   2317  H   CYS A 171      15.867  32.596 -28.325  1.00  0.00
ATOM   2318  H   CYS A 171      17.634  32.973 -26.084  1.00  0.00
ATOM   2319  H   CYS A 171      16.421  31.207 -25.061  1.00  0.00
ATOM   2320  H   CYS A 171      15.533  30.871 -26.611  1.00  0.00
ATOM   2321  H   CYS A 171      14.074  32.477 -24.962  1.00  0.00
ATOM   2322  N   GLY A 172      17.995  30.144 -27.771  1.00 46.40
ATOM   2323  CA  GLY A 172      18.943  29.067 -28.035  1.00 47.00
ATOM   2324  C   GLY A 172      20.364  29.574 -28.205  1.00 48.89
ATOM   2325  O   GLY A 172      21.321  28.946 -27.749  1.00 48.17
ATOM   2326  H   GLY A 172      17.115  30.184 -28.304  1.00  0.00
ATOM   2327  H   GLY A 172      18.635  28.610 -28.975  1.00  0.00
ATOM   2328  H   GLY A 172      18.900  28.369 -27.199  1.00  0.00
ATOM   2329  N   ALA A 173      20.497  30.725 -28.856  1.00 51.08
ATOM   2330  CA  ALA A 173      21.804  31.312 -29.121  1.00 52.18
ATOM   2331  C   ALA A 173      22.366  32.095 -27.935  1.00 50.40
ATOM   2332  O   ALA A 173      23.563  32.018 -27.653  1.00 51.01
ATOM   2333  CB  ALA A 173      21.749  32.180 -30.369  1.00 55.86
ATOM   2334  H   ALA A 173      19.652  31.216 -29.182  1.00  0.00
ATOM   2335  H   ALA A 173      22.493  30.484 -29.288  1.00  0.00
ATOM   2336  H   ALA A 173      22.748  32.590 -30.517  1.00  0.00
ATOM   2337  H   ALA A 173      21.450  31.533 -31.194  1.00  0.00
ATOM   2338  H   ALA A 173      21.014  32.963 -30.181  1.00  0.00
ATOM   2339  N   MET A 174      21.519  32.850 -27.241  1.00 48.75
ATOM   2340  CA  MET A 174      21.940  33.549 -26.029  1.00 47.07
ATOM   2341  C   MET A 174      22.383  32.581 -24.936  1.00 43.93
ATOM   2342  O   MET A 174      23.307  32.861 -24.167  1.00 43.20
ATOM   2343  CB  MET A 174      20.818  34.440 -25.494  1.00 47.07
ATOM   2344  CG  MET A 174      20.578  35.701 -26.309  1.00 51.04
ATOM   2345  SD  MET A 174      19.618  36.940 -25.416  1.00 51.68
ATOM   2346  CE  MET A 174      17.950  36.343 -25.678  1.00 50.77
ATOM   2347  H   MET A 174      20.546  32.944 -27.565  1.00  0.00
ATOM   2348  H   MET A 174      22.794  34.168 -26.305  1.00  0.00
ATOM   2349  H   MET A 174      21.104  34.756 -24.491  1.00  0.00
ATOM   2350  H   MET A 174      19.898  33.857 -25.535  1.00  0.00
ATOM   2351  H   MET A 174      19.939  35.321 -27.107  1.00  0.00
ATOM   2352  H   MET A 174      21.551  36.034 -26.669  1.00  0.00
ATOM   2353  H   MET A 174      17.280  37.035 -25.168  1.00  0.00
ATOM   2354  H   MET A 174      17.780  36.333 -26.755  1.00  0.00
ATOM   2355  H   MET A 174      17.899  35.341 -25.251  1.00  0.00
ATOM   2356  N   ILE A 175      21.709  31.437 -24.867  1.00 42.25
ATOM   2357  CA  ILE A 175      22.043  30.443 -23.858  1.00 39.59
ATOM   2358  C   ILE A 175      23.432  29.868 -24.115  1.00 40.39
ATOM   2359  O   ILE A 175      24.283  29.894 -23.223  1.00 40.03
ATOM   2360  CB  ILE A 175      20.957  29.355 -23.725  1.00 37.67
ATOM   2361  CG1 ILE A 175      20.079  29.633 -22.503  1.00 35.32
ATOM   2362  CG2 ILE A 175      21.579  27.976 -23.565  1.00 36.60
ATOM   2363  CD1 ILE A 175      19.216  30.869 -22.630  1.00 36.41
ATOM   2364  H   ILE A 175      20.945  31.253 -25.533  1.00  0.00
ATOM   2365  H   ILE A 175      22.071  30.941 -22.889  1.00  0.00
ATOM   2366  H   ILE A 175      20.357  29.377 -24.635  1.00  0.00
ATOM   2367  H   ILE A 175      20.739  29.787 -21.649  1.00  0.00
ATOM   2368  H   ILE A 175      19.401  28.787 -22.395  1.00  0.00
ATOM   2369  H   ILE A 175      20.758  27.264 -23.478  1.00  0.00
ATOM   2370  H   ILE A 175      22.181  27.793 -24.455  1.00  0.00
ATOM   2371  H   ILE A 175      22.189  28.004 -22.662  1.00  0.00
ATOM   2372  H   ILE A 175      18.645  30.955 -21.705  1.00  0.00
ATOM   2373  H   ILE A 175      19.889  31.715 -22.771  1.00  0.00
ATOM   2374  H   ILE A 175      18.568  30.718 -23.494  1.00  0.00
ATOM   2375  N   ILE A 176      23.686  29.384 -25.329  1.00 42.24
ATOM   2376  CA  ILE A 176      25.000  28.827 -25.643  1.00 43.32
ATOM   2377  C   ILE A 176      26.089  29.884 -25.504  1.00 44.67
ATOM   2378  O   ILE A 176      27.205  29.576 -25.089  1.00 44.75
ATOM   2379  CB  ILE A 176      25.083  28.180 -27.041  1.00 45.84
ATOM   2380  CG1 ILE A 176      26.281  27.226 -27.126  1.00 46.53
ATOM   2381  CG2 ILE A 176      25.161  29.239 -28.130  1.00 48.51
ATOM   2382  CD1 ILE A 176      26.029  25.837 -26.577  1.00 43.58
ATOM   2383  H   ILE A 176      22.952  29.402 -26.051  1.00  0.00
ATOM   2384  H   ILE A 176      25.159  28.032 -24.915  1.00  0.00
ATOM   2385  H   ILE A 176      24.172  27.602 -27.199  1.00  0.00
ATOM   2386  H   ILE A 176      27.085  27.659 -26.531  1.00  0.00
ATOM   2387  H   ILE A 176      26.510  27.100 -28.184  1.00  0.00
ATOM   2388  H   ILE A 176      25.217  28.713 -29.083  1.00  0.00
ATOM   2389  H   ILE A 176      24.257  29.843 -28.053  1.00  0.00
ATOM   2390  H   ILE A 176      26.059  29.827 -27.939  1.00  0.00
ATOM   2391  H   ILE A 176      26.954  25.273 -26.700  1.00  0.00
ATOM   2392  H   ILE A 176      25.762  25.953 -25.527  1.00  0.00
ATOM   2393  H   ILE A 176      25.212  25.408 -27.158  1.00  0.00
ATOM   2394  N   ASN A 177      25.758  31.128 -25.835  1.00 46.04
ATOM   2395  CA  ASN A 177      26.729  32.212 -25.765  1.00 47.90
ATOM   2396  C   ASN A 177      27.199  32.478 -24.343  1.00 46.46
ATOM   2397  O   ASN A 177      28.394  32.420 -24.056  1.00 47.94
ATOM   2398  CB  ASN A 177      26.164  33.496 -26.375  1.00 49.81
ATOM   2399  CG  ASN A 177      26.309  33.539 -27.885  1.00 52.99
ATOM   2400  OD1 ASN A 177      27.069  32.770 -28.472  1.00 54.12
ATOM   2401  ND2 ASN A 177      25.580  34.447 -28.523  1.00 55.00
ATOM   2402  H   ASN A 177      24.797  31.329 -26.147  1.00  0.00
ATOM   2403  H   ASN A 177      27.594  31.890 -26.346  1.00  0.00
ATOM   2404  H   ASN A 177      26.715  34.341 -25.961  1.00  0.00
ATOM   2405  H   ASN A 177      25.099  33.536 -26.146  1.00  0.00
ATOM   2406  H   ASN A 177      25.636  34.524 -29.549  1.00  0.00
ATOM   2407  H   ASN A 177      24.959  35.074 -27.992  1.00  0.00
ATOM   2408  N   THR A 178      26.254  32.760 -23.452  1.00 44.39
ATOM   2409  CA  THR A 178      26.584  33.120 -22.077  1.00 42.85
ATOM   2410  C   THR A 178      27.215  31.978 -21.287  1.00 40.97
ATOM   2411  O   THR A 178      28.076  32.208 -20.436  1.00 40.86
ATOM   2412  CB  THR A 178      25.352  33.644 -21.316  1.00 41.57
ATOM   2413  OG1 THR A 178      24.281  32.699 -21.427  1.00 39.49
ATOM   2414  CG2 THR A 178      24.904  34.981 -21.886  1.00 43.64
ATOM   2415  H   THR A 178      25.265  32.724 -23.739  1.00  0.00
ATOM   2416  H   THR A 178      27.326  33.914 -22.162  1.00  0.00
ATOM   2417  H   THR A 178      25.620  33.778 -20.268  1.00  0.00
ATOM   2418  H   THR A 178      24.621  31.810 -21.032  1.00  0.00
ATOM   2419  H   THR A 178      24.035  35.298 -21.310  1.00  0.00
ATOM   2420  H   THR A 178      25.739  35.672 -21.772  1.00  0.00
ATOM   2421  H   THR A 178      24.656  34.814 -22.934  1.00  0.00
ATOM   2422  N   ALA A 179      26.784  30.750 -21.564  1.00 39.32
ATOM   2423  CA  ALA A 179      27.359  29.583 -20.905  1.00 37.95
ATOM   2424  C   ALA A 179      28.846  29.441 -21.231  1.00 39.88
ATOM   2425  O   ALA A 179      29.677  29.271 -20.335  1.00 39.32
ATOM   2426  CB  ALA A 179      26.598  28.323 -21.285  1.00 37.02
ATOM   2427  H   ALA A 179      26.032  30.622 -22.256  1.00  0.00
ATOM   2428  H   ALA A 179      27.267  29.726 -19.828  1.00  0.00
ATOM   2429  H   ALA A 179      27.074  27.493 -20.763  1.00  0.00
ATOM   2430  H   ALA A 179      25.566  28.465 -20.964  1.00  0.00
ATOM   2431  H   ALA A 179      26.675  28.219 -22.367  1.00  0.00
ATOM   2432  N   CYS A 180      29.174  29.511 -22.517  1.00 42.04
ATOM   2433  CA  CYS A 180      30.562  29.485 -22.963  1.00 44.70
ATOM   2434  C   CYS A 180      31.332  30.643 -22.336  1.00 46.04
ATOM   2435  O   CYS A 180      32.442  30.467 -21.833  1.00 46.47
ATOM   2436  CB  CYS A 180      30.640  29.564 -24.490  1.00 47.33
ATOM   2437  SG  CYS A 180      30.293  28.016 -25.356  1.00 47.49
ATOM   2438  H   CYS A 180      28.425  29.586 -23.220  1.00  0.00
ATOM   2439  H   CYS A 180      31.012  28.545 -22.645  1.00  0.00
ATOM   2440  H   CYS A 180      31.707  29.744 -24.622  1.00  0.00
ATOM   2441  H   CYS A 180      29.993  30.393 -24.777  1.00  0.00
ATOM   2442  H   CYS A 180      30.377  28.203 -26.335  1.00  0.00
ATOM   2443  N   GLN A 181      30.723  31.824 -22.356  1.00 46.23
ATOM   2444  CA  GLN A 181      31.320  33.005 -21.747  1.00 47.74
ATOM   2445  C   GLN A 181      31.655  32.725 -20.287  1.00 46.14
ATOM   2446  O   GLN A 181      32.655  33.216 -19.770  1.00 48.00
ATOM   2447  CB  GLN A 181      30.370  34.199 -21.859  1.00 48.67
ATOM   2448  CG  GLN A 181      30.978  35.529 -21.447  1.00 51.48
ATOM   2449  CD  GLN A 181      32.040  36.040 -22.409  1.00 55.27
ATOM   2450  OE1 GLN A 181      32.035  35.715 -23.598  1.00 56.45
ATOM   2451  NE2 GLN A 181      32.951  36.861 -21.895  1.00 56.81
ATOM   2452  H   GLN A 181      29.804  31.906 -22.814  1.00  0.00
ATOM   2453  H   GLN A 181      32.241  33.248 -22.277  1.00  0.00
ATOM   2454  H   GLN A 181      29.532  34.010 -21.188  1.00  0.00
ATOM   2455  H   GLN A 181      30.097  34.291 -22.910  1.00  0.00
ATOM   2456  H   GLN A 181      31.458  35.381 -20.480  1.00  0.00
ATOM   2457  H   GLN A 181      30.173  36.264 -21.428  1.00  0.00
ATOM   2458  H   GLN A 181      33.697  37.242 -22.494  1.00  0.00
ATOM   2459  H   GLN A 181      32.910  37.116 -20.898  1.00  0.00
ATOM   2460  N   CYS A 182      30.820  31.924 -19.633  1.00 43.55
ATOM   2461  CA  CYS A 182      31.020  31.566 -18.234  1.00 41.94
ATOM   2462  C   CYS A 182      32.058  30.470 -18.031  1.00 42.16
ATOM   2463  O   CYS A 182      32.955  30.607 -17.200  1.00 43.35
ATOM   2464  CB  CYS A 182      29.695  31.132 -17.601  1.00 38.63
ATOM   2465  SG  CYS A 182      28.546  32.497 -17.324  1.00 37.23
ATOM   2466  H   CYS A 182      30.003  31.543 -20.132  1.00  0.00
ATOM   2467  H   CYS A 182      31.400  32.463 -17.745  1.00  0.00
ATOM   2468  H   CYS A 182      30.030  30.804 -16.617  1.00  0.00
ATOM   2469  H   CYS A 182      29.305  30.324 -18.221  1.00  0.00
ATOM   2470  H   CYS A 182      27.723  32.107 -16.912  1.00  0.00
ATOM   2471  N   LEU A 183      31.928  29.379 -18.777  1.00 41.78
ATOM   2472  CA  LEU A 183      32.655  28.157 -18.456  1.00 42.26
ATOM   2473  C   LEU A 183      33.830  27.862 -19.386  1.00 45.20
ATOM   2474  O   LEU A 183      34.544  26.875 -19.202  1.00 45.71
ATOM   2475  CB  LEU A 183      31.698  26.964 -18.422  1.00 40.39
ATOM   2476  CG  LEU A 183      30.406  27.035 -17.603  1.00 37.75
ATOM   2477  CD1 LEU A 183      29.550  25.829 -17.950  1.00 35.88
ATOM   2478  CD2 LEU A 183      30.668  27.083 -16.104  1.00 37.67
ATOM   2479  H   LEU A 183      31.303  29.397 -19.596  1.00  0.00
ATOM   2480  H   LEU A 183      33.089  28.322 -17.470  1.00  0.00
ATOM   2481  H   LEU A 183      32.275  26.169 -17.949  1.00  0.00
ATOM   2482  H   LEU A 183      31.360  26.858 -19.453  1.00  0.00
ATOM   2483  H   LEU A 183      29.889  27.960 -17.856  1.00  0.00
ATOM   2484  H   LEU A 183      28.639  25.903 -17.356  1.00  0.00
ATOM   2485  H   LEU A 183      29.342  25.883 -19.019  1.00  0.00
ATOM   2486  H   LEU A 183      30.130  24.942 -17.694  1.00  0.00
ATOM   2487  H   LEU A 183      29.697  27.132 -15.612  1.00  0.00
ATOM   2488  H   LEU A 183      31.208  26.172 -15.845  1.00  0.00
ATOM   2489  H   LEU A 183      31.264  27.975 -15.913  1.00  0.00
ATOM   2490  N   PHE A 184      34.044  28.723 -20.375  1.00 47.20
ATOM   2491  CA  PHE A 184      35.137  28.522 -21.317  1.00 50.16
ATOM   2492  C   PHE A 184      36.206  29.591 -21.117  1.00 52.46
ATOM   2493  O   PHE A 184      35.891  30.769 -20.943  1.00 52.45
ATOM   2494  CB  PHE A 184      34.611  28.572 -22.753  1.00 51.48
ATOM   2495  CG  PHE A 184      33.978  27.294 -23.234  1.00 50.08
ATOM   2496  CD1 PHE A 184      33.651  26.269 -22.361  1.00 47.99
ATOM   2497  CD2 PHE A 184      33.680  27.138 -24.577  1.00 51.44
ATOM   2498  CE1 PHE A 184      33.060  25.107 -22.824  1.00 47.24
ATOM   2499  CE2 PHE A 184      33.088  25.980 -25.049  1.00 50.82
ATOM   2500  CZ  PHE A 184      32.777  24.961 -24.169  1.00 48.70
ATOM   2501  H   PHE A 184      33.429  29.543 -20.477  1.00  0.00
ATOM   2502  H   PHE A 184      35.579  27.542 -21.136  1.00  0.00
ATOM   2503  H   PHE A 184      35.458  28.773 -23.409  1.00  0.00
ATOM   2504  H   PHE A 184      33.827  29.329 -22.778  1.00  0.00
ATOM   2505  H   PHE A 184      33.862  26.379 -21.297  1.00  0.00
ATOM   2506  H   PHE A 184      33.916  27.941 -25.275  1.00  0.00
ATOM   2507  H   PHE A 184      32.817  24.305 -22.127  1.00  0.00
ATOM   2508  H   PHE A 184      32.868  25.872 -26.111  1.00  0.00
ATOM   2509  H   PHE A 184      32.311  24.046 -24.534  1.00  0.00
ATOM   2510  N   GLY A 185      37.468  29.174 -21.142  1.00 54.93
ATOM   2511  CA  GLY A 185      38.593  30.086 -20.954  1.00 57.61
ATOM   2512  C   GLY A 185      38.922  30.870 -22.209  1.00 60.29
ATOM   2513  O   GLY A 185      38.731  30.374 -23.320  1.00 60.57
ATOM   2514  H   GLY A 185      37.659  28.174 -21.299  1.00  0.00
ATOM   2515  H   GLY A 185      39.456  29.465 -20.711  1.00  0.00
ATOM   2516  H   GLY A 185      38.334  30.776 -20.151  1.00  0.00
ATOM   2517  N   GLU A 186      39.449  32.079 -22.049  1.00 63.04
ATOM   2518  CA  GLU A 186      39.626  33.006 -23.164  1.00 66.21
ATOM   2519  C   GLU A 186      40.312  32.368 -24.361  1.00 68.16
ATOM   2520  O   GLU A 186      39.944  32.609 -25.508  1.00 68.68
ATOM   2521  CB  GLU A 186      40.470  34.202 -22.729  1.00 69.49
ATOM   2522  CG  GLU A 186      39.704  35.245 -21.938  1.00 69.52
ATOM   2523  CD  GLU A 186      39.445  36.500 -22.744  1.00 72.90
ATOM   2524  OE1 GLU A 186      40.256  36.804 -23.641  1.00 76.35
ATOM   2525  OE2 GLU A 186      38.439  37.189 -22.476  1.00 72.01
ATOM   2526  H   GLU A 186      39.743  32.373 -21.107  1.00  0.00
ATOM   2527  H   GLU A 186      38.623  33.314 -23.460  1.00  0.00
ATOM   2528  H   GLU A 186      40.839  34.689 -23.632  1.00  0.00
ATOM   2529  H   GLU A 186      41.256  33.822 -22.076  1.00  0.00
ATOM   2530  H   GLU A 186      40.301  35.519 -21.068  1.00  0.00
ATOM   2531  H   GLU A 186      38.740  34.818 -21.660  1.00  0.00
ATOM   2532  N   ASP A 187      41.339  31.578 -24.078  1.00 69.26
ATOM   2533  CA  ASP A 187      42.045  30.869 -25.137  1.00 71.70
ATOM   2534  C   ASP A 187      41.145  29.883 -25.881  1.00 70.15
ATOM   2535  O   ASP A 187      41.175  29.826 -27.110  1.00 72.06
ATOM   2536  CB  ASP A 187      43.308  30.196 -24.593  1.00 73.39
ATOM   2537  CG  ASP A 187      43.004  29.109 -23.581  1.00 70.35
ATOM   2538  OD1 ASP A 187      42.732  27.964 -24.001  1.00 69.83
ATOM   2539  OD2 ASP A 187      43.047  29.392 -22.366  1.00 68.96
ATOM   2540  H   ASP A 187      41.640  31.465 -23.100  1.00  0.00
ATOM   2541  H   ASP A 187      42.353  31.610 -25.875  1.00  0.00
ATOM   2542  H   ASP A 187      43.913  30.955 -24.097  1.00  0.00
ATOM   2543  H   ASP A 187      43.824  29.727 -25.431  1.00  0.00
ATOM   2544  N   LEU A 188      40.337  29.117 -25.152  1.00 67.02
ATOM   2545  CA  LEU A 188      39.410  28.167 -25.765  1.00 65.62
ATOM   2546  C   LEU A 188      38.314  28.848 -26.586  1.00 64.98
ATOM   2547  O   LEU A 188      38.038  28.446 -27.716  1.00 65.76
ATOM   2548  CB  LEU A 188      38.798  27.235 -24.714  1.00 62.44
ATOM   2549  CG  LEU A 188      37.939  26.056 -25.185  1.00 60.72
ATOM   2550  CD1 LEU A 188      38.780  24.861 -25.609  1.00 62.50
ATOM   2551  CD2 LEU A 188      36.965  25.649 -24.092  1.00 57.23
ATOM   2552  H   LEU A 188      40.366  29.196 -24.125  1.00  0.00
ATOM   2553  H   LEU A 188      40.000  27.571 -26.461  1.00  0.00
ATOM   2554  H   LEU A 188      38.121  27.865 -24.137  1.00  0.00
ATOM   2555  H   LEU A 188      39.650  26.781 -24.208  1.00  0.00
ATOM   2556  H   LEU A 188      37.385  26.389 -26.063  1.00  0.00
ATOM   2557  H   LEU A 188      38.088  24.080 -25.925  1.00  0.00
ATOM   2558  H   LEU A 188      39.417  25.194 -26.429  1.00  0.00
ATOM   2559  H   LEU A 188      39.364  24.558 -24.740  1.00  0.00
ATOM   2560  H   LEU A 188      36.383  24.812 -24.479  1.00  0.00
ATOM   2561  H   LEU A 188      37.560  25.362 -23.225  1.00  0.00
ATOM   2562  H   LEU A 188      36.338  26.516 -23.885  1.00  0.00
ATOM   2563  N   ARG A 189      37.698  29.880 -26.018  1.00 63.69
ATOM   2564  CA  ARG A 189      36.725  30.705 -26.726  1.00 64.19
ATOM   2565  C   ARG A 189      37.267  31.438 -27.951  1.00 68.72
ATOM   2566  O   ARG A 189      36.497  31.903 -28.793  1.00 69.90
ATOM   2567  CB  ARG A 189      36.196  31.805 -25.805  1.00 62.69
ATOM   2568  CG  ARG A 189      35.017  31.401 -24.937  1.00 59.53
ATOM   2569  CD  ARG A 189      34.905  32.338 -23.746  1.00 59.39
ATOM   2570  NE  ARG A 189      35.067  33.734 -24.140  1.00 63.18
ATOM   2571  CZ  ARG A 189      35.556  34.684 -23.348  1.00 65.34
ATOM   2572  NH1 ARG A 189      35.940  34.389 -22.112  1.00 64.44
ATOM   2573  NH2 ARG A 189      35.671  35.928 -23.794  1.00 68.65
ATOM   2574  H   ARG A 189      37.917  30.107 -25.037  1.00  0.00
ATOM   2575  H   ARG A 189      35.965  29.992 -27.047  1.00  0.00
ATOM   2576  H   ARG A 189      35.853  32.620 -26.443  1.00  0.00
ATOM   2577  H   ARG A 189      37.007  32.064 -25.125  1.00  0.00
ATOM   2578  H   ARG A 189      35.167  30.382 -24.580  1.00  0.00
ATOM   2579  H   ARG A 189      34.102  31.457 -25.526  1.00  0.00
ATOM   2580  H   ARG A 189      35.672  32.099 -23.009  1.00  0.00
ATOM   2581  H   ARG A 189      33.902  32.244 -23.330  1.00  0.00
ATOM   2582  H   ARG A 189      34.784  34.001 -25.094  1.00  0.00
ATOM   2583  H   ARG A 189      36.318  35.126 -21.500  1.00  0.00
ATOM   2584  H   ARG A 189      35.860  33.423 -21.764  1.00  0.00
ATOM   2585  H   ARG A 189      36.050  36.662 -23.179  1.00  0.00
ATOM   2586  H   ARG A 189      35.381  36.159 -24.755  1.00  0.00
ATOM   2587  N   LYS A 190      38.585  31.580 -28.041  1.00 71.84
ATOM   2588  CA  LYS A 190      39.180  32.173 -29.231  1.00 76.09
ATOM   2589  C   LYS A 190      39.271  31.105 -30.314  1.00 77.43
ATOM   2590  O   LYS A 190      38.799  31.307 -31.433  1.00 79.12
ATOM   2591  CB  LYS A 190      40.551  32.774 -28.919  1.00 79.55
ATOM   2592  CG  LYS A 190      40.528  33.886 -27.881  1.00 79.28
ATOM   2593  CD  LYS A 190      40.388  35.273 -28.492  1.00 82.13
ATOM   2594  CE  LYS A 190      40.542  36.356 -27.433  1.00 82.12
ATOM   2595  NZ  LYS A 190      41.832  36.256 -26.694  1.00 83.85
ATOM   2596  H   LYS A 190      39.188  31.270 -27.266  1.00  0.00
ATOM   2597  H   LYS A 190      38.553  32.991 -29.586  1.00  0.00
ATOM   2598  H   LYS A 190      40.933  33.207 -29.844  1.00  0.00
ATOM   2599  H   LYS A 190      41.166  31.972 -28.510  1.00  0.00
ATOM   2600  H   LYS A 190      41.476  33.856 -27.344  1.00  0.00
ATOM   2601  H   LYS A 190      39.664  33.719 -27.237  1.00  0.00
ATOM   2602  H   LYS A 190      39.397  35.359 -28.938  1.00  0.00
ATOM   2603  H   LYS A 190      41.168  35.404 -29.242  1.00  0.00
ATOM   2604  H   LYS A 190      39.733  36.258 -26.709  1.00  0.00
ATOM   2605  H   LYS A 190      40.538  37.322 -27.938  1.00  0.00
ATOM   2606  H   LYS A 190      41.845  37.022 -26.006  1.00  0.00
ATOM   2607  H   LYS A 190      41.847  35.332 -26.239  1.00  0.00
ATOM   2608  H   LYS A 190      42.586  36.353 -27.389  1.00  0.00
ATOM   2609  N   ARG A 191      39.845  29.959 -29.964  1.00 76.89
ATOM   2610  CA  ARG A 191      39.959  28.843 -30.898  1.00 78.75
ATOM   2611  C   ARG A 191      38.710  27.974 -30.977  1.00 76.16
ATOM   2612  O   ARG A 191      38.758  26.810 -31.380  1.00 77.07
ATOM   2613  CB  ARG A 191      41.178  27.980 -30.582  1.00 80.08
ATOM   2614  CG  ARG A 191      42.174  27.993 -31.728  1.00 85.40
ATOM   2615  CD  ARG A 191      42.573  26.572 -32.079  1.00 87.03
ATOM   2616  NE  ARG A 191      43.575  26.075 -31.143  1.00 87.86
ATOM   2617  CZ  ARG A 191      44.086  24.851 -31.193  1.00 89.73
ATOM   2618  NH1 ARG A 191      43.675  24.005 -32.129  1.00 90.99
ATOM   2619  NH2 ARG A 191      45.000  24.470 -30.310  1.00 90.40
ATOM   2620  H   ARG A 191      40.219  29.855 -29.010  1.00  0.00
ATOM   2621  H   ARG A 191      40.082  29.301 -31.879  1.00  0.00
ATOM   2622  H   ARG A 191      40.849  26.954 -30.419  1.00  0.00
ATOM   2623  H   ARG A 191      41.669  28.383 -29.696  1.00  0.00
ATOM   2624  H   ARG A 191      43.060  28.553 -31.429  1.00  0.00
ATOM   2625  H   ARG A 191      41.716  28.463 -32.598  1.00  0.00
ATOM   2626  H   ARG A 191      42.981  26.527 -33.089  1.00  0.00
ATOM   2627  H   ARG A 191      41.698  25.928 -31.990  1.00  0.00
ATOM   2628  H   ARG A 191      43.905  26.709 -30.402  1.00  0.00
ATOM   2629  H   ARG A 191      44.068  23.054 -32.172  1.00  0.00
ATOM   2630  H   ARG A 191      42.963  24.299 -32.812  1.00  0.00
ATOM   2631  H   ARG A 191      45.393  23.519 -30.354  1.00  0.00
ATOM   2632  H   ARG A 191      45.316  25.125 -29.581  1.00  0.00
ATOM   2633  N   LEU A 192      37.600  28.557 -30.542  1.00 73.05
ATOM   2634  CA  LEU A 192      36.281  27.964 -30.685  1.00 70.97
ATOM   2635  C   LEU A 192      35.357  29.120 -30.350  1.00 69.39
ATOM   2636  O   LEU A 192      35.654  29.905 -29.456  1.00 69.68
ATOM   2637  CB  LEU A 192      36.092  26.850 -29.655  1.00 67.95
ATOM   2638  CG  LEU A 192      34.783  26.063 -29.580  1.00 65.07
ATOM   2639  CD1 LEU A 192      33.997  26.181 -30.874  1.00 66.99
ATOM   2640  CD2 LEU A 192      35.052  24.604 -29.242  1.00 64.04
ATOM   2641  H   LEU A 192      37.677  29.475 -30.080  1.00  0.00
ATOM   2642  H   LEU A 192      36.108  27.527 -31.668  1.00  0.00
ATOM   2643  H   LEU A 192      36.147  27.364 -28.695  1.00  0.00
ATOM   2644  H   LEU A 192      36.835  26.103 -29.934  1.00  0.00
ATOM   2645  H   LEU A 192      34.178  26.494 -28.782  1.00  0.00
ATOM   2646  H   LEU A 192      33.084  25.599 -30.747  1.00  0.00
ATOM   2647  H   LEU A 192      33.785  27.240 -31.023  1.00  0.00
ATOM   2648  H   LEU A 192      34.627  25.778 -31.667  1.00  0.00
ATOM   2649  H   LEU A 192      34.085  24.102 -29.204  1.00  0.00
ATOM   2650  H   LEU A 192      35.685  24.205 -30.035  1.00  0.00
ATOM   2651  H   LEU A 192      35.555  24.588 -28.275  1.00  0.00
ATOM   2652  N   ASN A 193      34.240  29.244 -31.050  1.00 68.55
ATOM   2653  CA  ASN A 193      33.259  30.202 -30.571  1.00 66.16
ATOM   2654  C   ASN A 193      31.949  29.500 -30.244  1.00 62.53
ATOM   2655  O   ASN A 193      31.757  28.327 -30.568  1.00 62.28
ATOM   2656  CB  ASN A 193      33.059  31.347 -31.566  1.00 69.68
ATOM   2657  CG  ASN A 193      32.757  30.854 -32.966  1.00 72.88
ATOM   2658  OD1 ASN A 193      33.607  30.252 -33.624  1.00 75.47
ATOM   2659  ND2 ASN A 193      31.541  31.116 -33.431  1.00 72.94
ATOM   2660  H   ASN A 193      34.074  28.684 -31.899  1.00  0.00
ATOM   2661  H   ASN A 193      33.639  30.649 -29.652  1.00  0.00
ATOM   2662  H   ASN A 193      33.978  31.931 -31.607  1.00  0.00
ATOM   2663  H   ASN A 193      32.204  31.935 -31.233  1.00  0.00
ATOM   2664  H   ASN A 193      31.274  30.807 -34.377  1.00  0.00
ATOM   2665  H   ASN A 193      30.865  31.628 -32.846  1.00  0.00
ATOM   2666  N   ALA A 194      31.061  30.230 -29.580  1.00 59.91
ATOM   2667  CA  ALA A 194      29.781  29.666 -29.183  1.00 56.89
ATOM   2668  C   ALA A 194      29.074  29.035 -30.381  1.00 58.25
ATOM   2669  O   ALA A 194      28.711  27.857 -30.356  1.00 57.04
ATOM   2670  CB  ALA A 194      28.914  30.739 -28.543  1.00 55.35
ATOM   2671  H   ALA A 194      31.281  31.208 -29.343  1.00  0.00
ATOM   2672  H   ALA A 194      29.957  28.881 -28.448  1.00  0.00
ATOM   2673  H   ALA A 194      27.972  30.265 -28.266  1.00  0.00
ATOM   2674  H   ALA A 194      29.454  31.107 -27.671  1.00  0.00
ATOM   2675  H   ALA A 194      28.770  31.520 -29.290  1.00  0.00
ATOM   2676  N   ARG A 195      28.908  29.827 -31.436  1.00 60.88
ATOM   2677  CA  ARG A 195      28.183  29.393 -32.622  1.00 62.63
ATOM   2678  C   ARG A 195      28.771  28.138 -33.267  1.00 63.79
ATOM   2679  O   ARG A 195      28.026  27.241 -33.662  1.00 63.65
ATOM   2680  CB  ARG A 195      28.027  30.561 -33.601  1.00 66.62
ATOM   2681  CG  ARG A 195      28.205  30.231 -35.074  1.00 71.46
ATOM   2682  CD  ARG A 195      29.392  30.987 -35.648  1.00 75.60
ATOM   2683  NE  ARG A 195      29.049  32.369 -35.974  1.00 77.99
ATOM   2684  CZ  ARG A 195      29.935  33.319 -36.253  1.00 81.10
ATOM   2685  NH1 ARG A 195      31.235  33.048 -36.242  1.00 82.48
ATOM   2686  NH2 ARG A 195      29.520  34.545 -36.542  1.00 83.49
ATOM   2687  H   ARG A 195      29.305  30.777 -31.414  1.00  0.00
ATOM   2688  H   ARG A 195      27.185  29.087 -32.307  1.00  0.00
ATOM   2689  H   ARG A 195      28.808  31.280 -33.354  1.00  0.00
ATOM   2690  H   ARG A 195      27.000  30.911 -33.496  1.00  0.00
ATOM   2691  H   ARG A 195      27.304  30.522 -35.614  1.00  0.00
ATOM   2692  H   ARG A 195      28.382  29.161 -35.179  1.00  0.00
ATOM   2693  H   ARG A 195      29.741  30.498 -36.558  1.00  0.00
ATOM   2694  H   ARG A 195      30.171  31.029 -34.887  1.00  0.00
ATOM   2695  H   ARG A 195      28.051  32.625 -35.989  1.00  0.00
ATOM   2696  H   ARG A 195      31.917  33.788 -36.459  1.00  0.00
ATOM   2697  H   ARG A 195      31.561  32.097 -36.016  1.00  0.00
ATOM   2698  H   ARG A 195      30.205  35.283 -36.759  1.00  0.00
ATOM   2699  H   ARG A 195      28.513  34.759 -36.550  1.00  0.00
ATOM   2700  N   HIS A 196      30.094  28.047 -33.352  1.00 65.17
ATOM   2701  CA  HIS A 196      30.713  26.846 -33.904  1.00 66.76
ATOM   2702  C   HIS A 196      30.479  25.643 -33.002  1.00 63.51
ATOM   2703  O   HIS A 196      30.217  24.541 -33.483  1.00 64.12
ATOM   2704  CB  HIS A 196      32.208  27.040 -34.151  1.00 69.11
ATOM   2705  CG  HIS A 196      32.897  25.825 -34.698  1.00 71.11
ATOM   2706  ND1 HIS A 196      34.113  25.386 -34.225  1.00 71.46
ATOM   2707  CD2 HIS A 196      32.542  24.958 -35.683  1.00 73.30
ATOM   2708  CE1 HIS A 196      34.483  24.306 -34.896  1.00 73.55
ATOM   2709  NE2 HIS A 196      33.544  24.026 -35.787  1.00 74.77
ATOM   2710  H   HIS A 196      30.684  28.826 -33.027  1.00  0.00
ATOM   2711  H   HIS A 196      30.237  26.657 -34.866  1.00  0.00
ATOM   2712  H   HIS A 196      32.680  27.278 -33.198  1.00  0.00
ATOM   2713  H   HIS A 196      32.313  27.821 -34.904  1.00  0.00
ATOM   2714  H   HIS A 196      34.652  25.829 -33.467  1.00  0.00
ATOM   2715  H   HIS A 196      31.631  24.996 -36.280  1.00  0.00
ATOM   2716  H   HIS A 196      35.404  23.743 -34.741  1.00  0.00
ATOM   2717  N   PHE A 197      30.570  25.859 -31.693  1.00 60.18
ATOM   2718  CA  PHE A 197      30.382  24.783 -30.729  1.00 57.42
ATOM   2719  C   PHE A 197      28.935  24.301 -30.711  1.00 56.04
ATOM   2720  O   PHE A 197      28.667  23.099 -30.678  1.00 55.38
ATOM   2721  CB  PHE A 197      30.808  25.241 -29.334  1.00 54.56
ATOM   2722  CG  PHE A 197      30.784  24.149 -28.304  1.00 51.93
ATOM   2723  CD1 PHE A 197      31.488  22.974 -28.505  1.00 53.37
ATOM   2724  CD2 PHE A 197      30.067  24.302 -27.132  1.00 48.40
ATOM   2725  CE1 PHE A 197      31.473  21.969 -27.557  1.00 51.28
ATOM   2726  CE2 PHE A 197      30.049  23.302 -26.178  1.00 46.40
ATOM   2727  CZ  PHE A 197      30.754  22.134 -26.389  1.00 47.79
ATOM   2728  H   PHE A 197      30.778  26.809 -31.353  1.00  0.00
ATOM   2729  H   PHE A 197      31.010  23.945 -31.034  1.00  0.00
ATOM   2730  H   PHE A 197      30.114  26.014 -29.004  1.00  0.00
ATOM   2731  H   PHE A 197      31.842  25.579 -29.405  1.00  0.00
ATOM   2732  H   PHE A 197      32.061  22.840 -29.422  1.00  0.00
ATOM   2733  H   PHE A 197      29.509  25.222 -26.958  1.00  0.00
ATOM   2734  H   PHE A 197      32.028  21.047 -27.730  1.00  0.00
ATOM   2735  H   PHE A 197      29.478  23.436 -25.259  1.00  0.00
ATOM   2736  H   PHE A 197      30.743  21.345 -25.637  1.00  0.00
ATOM   2737  N   ALA A 198      28.003  25.247 -30.731  1.00 55.59
ATOM   2738  CA  ALA A 198      26.588  24.911 -30.822  1.00 54.73
ATOM   2739  C   ALA A 198      26.325  24.043 -32.051  1.00 58.21
ATOM   2740  O   ALA A 198      25.581  23.066 -31.981  1.00 58.16
ATOM   2741  CB  ALA A 198      25.750  26.179 -30.863  1.00 54.14
ATOM   2742  H   ALA A 198      28.286  26.236 -30.681  1.00  0.00
ATOM   2743  H   ALA A 198      26.303  24.341 -29.938  1.00  0.00
ATOM   2744  H   ALA A 198      24.707  25.870 -30.931  1.00  0.00
ATOM   2745  H   ALA A 198      25.952  26.724 -29.941  1.00  0.00
ATOM   2746  H   ALA A 198      26.064  26.740 -31.743  1.00  0.00
ATOM   2747  N   GLN A 199      26.950  24.392 -33.171  1.00 62.36
ATOM   2748  CA  GLN A 199      26.840  23.616 -34.404  1.00 66.39
ATOM   2749  C   GLN A 199      27.421  22.209 -34.278  1.00 66.72
ATOM   2750  O   GLN A 199      27.065  21.315 -35.045  1.00 69.15
ATOM   2751  CB  GLN A 199      27.489  24.358 -35.579  1.00 70.65
ATOM   2752  CG  GLN A 199      26.559  25.302 -36.328  1.00 72.55
ATOM   2753  CD  GLN A 199      27.301  26.335 -37.155  1.00 76.57
ATOM   2754  OE1 GLN A 199      28.506  26.218 -37.381  1.00 78.13
ATOM   2755  NE2 GLN A 199      26.583  27.357 -37.609  1.00 78.27
ATOM   2756  H   GLN A 199      27.533  25.241 -33.170  1.00  0.00
ATOM   2757  H   GLN A 199      25.774  23.502 -34.599  1.00  0.00
ATOM   2758  H   GLN A 199      27.819  23.604 -36.294  1.00  0.00
ATOM   2759  H   GLN A 199      28.288  24.973 -35.163  1.00  0.00
ATOM   2760  H   GLN A 199      25.960  25.836 -35.590  1.00  0.00
ATOM   2761  H   GLN A 199      25.959  24.702 -37.012  1.00  0.00
ATOM   2762  H   GLN A 199      27.032  28.090 -38.176  1.00  0.00
ATOM   2763  H   GLN A 199      25.577  27.416 -37.394  1.00  0.00
ATOM   2764  N   LEU A 200      28.324  22.016 -33.322  1.00 65.03
ATOM   2765  CA  LEU A 200      28.831  20.684 -33.013  1.00 64.99
ATOM   2766  C   LEU A 200      27.939  19.965 -32.006  1.00 61.73
ATOM   2767  O   LEU A 200      27.891  18.736 -31.992  1.00 62.74
ATOM   2768  CB  LEU A 200      30.272  20.735 -32.498  1.00 65.11
ATOM   2769  CG  LEU A 200      31.409  21.094 -33.458  1.00 68.97
ATOM   2770  CD1 LEU A 200      32.741  20.859 -32.765  1.00 68.93
ATOM   2771  CD2 LEU A 200      31.331  20.300 -34.754  1.00 73.16
ATOM   2772  H   LEU A 200      28.673  22.825 -32.788  1.00  0.00
ATOM   2773  H   LEU A 200      28.821  20.119 -33.945  1.00  0.00
ATOM   2774  H   LEU A 200      30.489  19.713 -32.186  1.00  0.00
ATOM   2775  H   LEU A 200      30.272  21.537 -31.760  1.00  0.00
ATOM   2776  H   LEU A 200      31.314  22.146 -33.725  1.00  0.00
ATOM   2777  H   LEU A 200      33.522  21.125 -33.477  1.00  0.00
ATOM   2778  H   LEU A 200      32.760  21.501 -31.885  1.00  0.00
ATOM   2779  H   LEU A 200      32.779  19.803 -32.497  1.00  0.00
ATOM   2780  H   LEU A 200      32.171  20.616 -35.373  1.00  0.00
ATOM   2781  H   LEU A 200      31.399  19.246 -34.486  1.00  0.00
ATOM   2782  H   LEU A 200      30.374  20.539 -35.217  1.00  0.00
ATOM   2783  N   LEU A 201      27.234  20.715 -31.165  1.00 58.38
ATOM   2784  CA  LEU A 201      26.213  20.109 -30.315  1.00 55.68
ATOM   2785  C   LEU A 201      25.097  19.519 -31.169  1.00 57.61
ATOM   2786  O   LEU A 201      24.728  18.358 -31.003  1.00 58.24
ATOM   2787  CB  LEU A 201      25.637  21.116 -29.319  1.00 52.33
ATOM   2788  CG  LEU A 201      26.408  21.316 -28.014  1.00 50.00
ATOM   2789  CD1 LEU A 201      25.562  22.138 -27.054  1.00 47.15
ATOM   2790  CD2 LEU A 201      26.774  19.975 -27.396  1.00 49.65
ATOM   2791  H   LEU A 201      27.409  21.729 -31.113  1.00  0.00
ATOM   2792  H   LEU A 201      26.689  19.312 -29.744  1.00  0.00
ATOM   2793  H   LEU A 201      24.660  20.727 -29.032  1.00  0.00
ATOM   2794  H   LEU A 201      25.654  22.081 -29.826  1.00  0.00
ATOM   2795  H   LEU A 201      27.335  21.850 -28.222  1.00  0.00
ATOM   2796  H   LEU A 201      26.143  22.258 -26.140  1.00  0.00
ATOM   2797  H   LEU A 201      25.368  23.094 -27.539  1.00  0.00
ATOM   2798  H   LEU A 201      24.643  21.578 -26.879  1.00  0.00
ATOM   2799  H   LEU A 201      27.318  20.186 -26.475  1.00  0.00
ATOM   2800  H   LEU A 201      25.840  19.448 -27.203  1.00  0.00
ATOM   2801  H   LEU A 201      27.394  19.448 -28.121  1.00  0.00
ATOM   2802  N   SER A 202      24.564  20.321 -32.085  1.00 59.53
ATOM   2803  CA  SER A 202      23.579  19.840 -33.047  1.00 61.86
ATOM   2804  C   SER A 202      24.114  18.662 -33.856  1.00 64.77
ATOM   2805  O   SER A 202      23.423  17.660 -34.031  1.00 65.88
ATOM   2806  CB  SER A 202      23.138  20.967 -33.982  1.00 64.42
ATOM   2807  OG  SER A 202      22.538  22.022 -33.251  1.00 62.72
ATOM   2808  H   SER A 202      24.854  21.309 -32.116  1.00  0.00
ATOM   2809  H   SER A 202      22.714  19.494 -32.482  1.00  0.00
ATOM   2810  H   SER A 202      22.431  20.620 -34.736  1.00  0.00
ATOM   2811  H   SER A 202      24.023  21.397 -34.450  1.00  0.00
ATOM   2812  H   SER A 202      22.265  22.744 -33.933  1.00  0.00
ATOM   2813  N   LYS A 203      25.322  18.735 -34.325  1.00 66.93
ATOM   2814  CA  LYS A 203      25.834  17.637 -35.061  1.00 70.67
ATOM   2815  C   LYS A 203      25.966  16.385 -34.217  1.00 69.33
ATOM   2816  O   LYS A 203      25.571  15.324 -34.608  1.00 71.63
ATOM   2817  CB  LYS A 203      27.163  18.054 -35.645  1.00 72.93
ATOM   2818  CG  LYS A 203      27.388  17.608 -37.063  1.00 78.24
ATOM   2819  CD  LYS A 203      28.643  18.216 -37.597  1.00 80.05
ATOM   2820  CE  LYS A 203      28.481  19.697 -37.638  1.00 85.92
ATOM   2821  NZ  LYS A 203      27.265  19.977 -38.412  1.00 87.39
ATOM   2822  H   LYS A 203      25.897  19.574 -34.166  1.00  0.00
ATOM   2823  H   LYS A 203      25.135  17.378 -35.856  1.00  0.00
ATOM   2824  H   LYS A 203      27.941  17.592 -35.038  1.00  0.00
ATOM   2825  H   LYS A 203      27.181  19.144 -35.650  1.00  0.00
ATOM   2826  H   LYS A 203      26.547  17.922 -37.681  1.00  0.00
ATOM   2827  H   LYS A 203      27.483  16.522 -37.086  1.00  0.00
ATOM   2828  H   LYS A 203      28.840  17.838 -38.600  1.00  0.00
ATOM   2829  H   LYS A 203      29.482  17.956 -36.952  1.00  0.00
ATOM   2830  H   LYS A 203      29.347  20.177 -38.095  1.00  0.00
ATOM   2831  H   LYS A 203      28.385  20.101 -36.630  1.00  0.00
ATOM   2832  H   LYS A 203      27.154  21.001 -38.439  1.00  0.00
ATOM   2833  H   LYS A 203      27.409  19.582 -39.352  1.00  0.00
ATOM   2834  H   LYS A 203      26.483  19.521 -37.921  1.00  0.00
ATOM   2835  N   MET A 204      26.492  16.515 -33.022  1.00 66.33
ATOM   2836  CA  MET A 204      26.708  15.358 -32.155  1.00 65.21
ATOM   2837  C   MET A 204      25.431  14.681 -31.682  1.00 63.63
ATOM   2838  O   MET A 204      25.384  13.466 -31.474  1.00 64.24
ATOM   2839  CB  MET A 204      27.492  15.769 -30.909  1.00 62.10
ATOM   2840  CG  MET A 204      28.991  15.574 -31.038  1.00 64.90
ATOM   2841  SD  MET A 204      29.809  15.836 -29.454  1.00 62.03
ATOM   2842  CE  MET A 204      29.170  17.451 -29.011  1.00 58.72
ATOM   2843  H   MET A 204      26.758  17.452 -32.688  1.00  0.00
ATOM   2844  H   MET A 204      27.257  14.646 -32.772  1.00  0.00
ATOM   2845  H   MET A 204      27.153  15.144 -30.083  1.00  0.00
ATOM   2846  H   MET A 204      27.320  16.834 -30.753  1.00  0.00
ATOM   2847  H   MET A 204      29.276  16.391 -31.701  1.00  0.00
ATOM   2848  H   MET A 204      29.163  14.610 -31.516  1.00  0.00
ATOM   2849  H   MET A 204      29.609  17.714 -28.048  1.00  0.00
ATOM   2850  H   MET A 204      29.475  18.141 -29.798  1.00  0.00
ATOM   2851  H   MET A 204      28.086  17.359 -28.951  1.00  0.00
ATOM   2852  N   GLU A 205      24.441  15.513 -31.391  1.00 61.70
ATOM   2853  CA  GLU A 205      23.220  15.032 -30.775  1.00 59.94
ATOM   2854  C   GLU A 205      22.245  14.394 -31.744  1.00 62.77
ATOM   2855  O   GLU A 205      21.627  13.378 -31.443  1.00 62.71
ATOM   2856  CB  GLU A 205      22.560  16.156 -29.999  1.00 56.82
ATOM   2857  CG  GLU A 205      21.665  17.049 -30.816  1.00 58.74
ATOM   2858  CD  GLU A 205      21.138  18.147 -29.931  1.00 57.34
ATOM   2859  OE1 GLU A 205      21.942  18.706 -29.164  1.00 56.08
ATOM   2860  OE2 GLU A 205      19.927  18.430 -29.981  1.00 57.70
ATOM   2861  H   GLU A 205      24.541  16.515 -31.606  1.00  0.00
ATOM   2862  H   GLU A 205      23.510  14.231 -30.095  1.00  0.00
ATOM   2863  H   GLU A 205      23.357  16.785 -29.603  1.00  0.00
ATOM   2864  H   GLU A 205      21.927  15.689 -29.244  1.00  0.00
ATOM   2865  H   GLU A 205      20.835  16.470 -31.221  1.00  0.00
ATOM   2866  H   GLU A 205      22.229  17.480 -31.644  1.00  0.00
ATOM   2867  N   SER A 206      22.140  14.966 -32.932  1.00 65.83
ATOM   2868  CA  SER A 206      20.999  14.652 -33.768  1.00 68.68
ATOM   2869  C   SER A 206      20.932  13.164 -34.063  1.00 71.98
ATOM   2870  O   SER A 206      19.990  12.707 -34.700  1.00 75.94
ATOM   2871  CB  SER A 206      20.983  15.499 -35.043  1.00 71.72
ATOM   2872  OG  SER A 206      22.139  15.285 -35.835  1.00 74.27
ATOM   2873  H   SER A 206      22.860  15.626 -33.259  1.00  0.00
ATOM   2874  H   SER A 206      20.097  14.910 -33.214  1.00  0.00
ATOM   2875  H   SER A 206      20.921  16.563 -34.816  1.00  0.00
ATOM   2876  H   SER A 206      20.149  15.166 -35.660  1.00  0.00
ATOM   2877  H   SER A 206      22.050  15.887 -36.666  1.00  0.00
ATOM   2878  N   SER A 207      21.912  12.401 -33.593  1.00 71.64
ATOM   2879  CA  SER A 207      21.802  10.952 -33.701  1.00 73.87
ATOM   2880  C   SER A 207      20.644  10.440 -32.847  1.00 71.68
ATOM   2881  O   SER A 207      20.204   9.306 -33.000  1.00 74.11
ATOM   2882  CB  SER A 207      23.106  10.253 -33.326  1.00 73.65
ATOM   2883  OG  SER A 207      23.623  10.765 -32.119  1.00 69.35
ATOM   2884  H   SER A 207      22.741  12.829 -33.157  1.00  0.00
ATOM   2885  H   SER A 207      21.598  10.713 -34.745  1.00  0.00
ATOM   2886  H   SER A 207      23.865  10.358 -34.101  1.00  0.00
ATOM   2887  H   SER A 207      22.892   9.202 -33.131  1.00  0.00
ATOM   2888  H   SER A 207      24.496  10.254 -31.925  1.00  0.00
ATOM   2889  N   LEU A 208      20.154  11.288 -31.950  1.00 67.30
ATOM   2890  CA  LEU A 208      19.120  10.910 -30.994  1.00 65.74
ATOM   2891  C   LEU A 208      17.725  10.801 -31.601  1.00 69.00
ATOM   2892  O   LEU A 208      17.164  11.782 -32.091  1.00 70.70
ATOM   2893  CB  LEU A 208      19.078  11.899 -29.826  1.00 59.95
ATOM   2894  CG  LEU A 208      20.406  12.286 -29.172  1.00 57.71
ATOM   2895  CD1 LEU A 208      20.262  13.576 -28.381  1.00 53.76
ATOM   2896  CD2 LEU A 208      20.948  11.168 -28.293  1.00 57.24
ATOM   2897  H   LEU A 208      20.519  12.251 -31.929  1.00  0.00
ATOM   2898  H   LEU A 208      19.398   9.915 -30.647  1.00  0.00
ATOM   2899  H   LEU A 208      18.502  11.403 -29.045  1.00  0.00
ATOM   2900  H   LEU A 208      18.678  12.824 -30.242  1.00  0.00
ATOM   2901  H   LEU A 208      21.129  12.451 -29.971  1.00  0.00
ATOM   2902  H   LEU A 208      21.237  13.793 -27.944  1.00  0.00
ATOM   2903  H   LEU A 208      19.952  14.349 -29.085  1.00  0.00
ATOM   2904  H   LEU A 208      19.506  13.398 -27.616  1.00  0.00
ATOM   2905  H   LEU A 208      21.888  11.523 -27.869  1.00  0.00
ATOM   2906  H   LEU A 208      20.201  10.979 -27.522  1.00  0.00
ATOM   2907  H   LEU A 208      21.096  10.300 -28.936  1.00  0.00
ATOM   2908  N   ILE A 209      17.179   9.589 -31.563  1.00 71.23
ATOM   2909  CA  ILE A 209      15.745   9.370 -31.718  1.00 72.28
ATOM   2910  C   ILE A 209      15.167   9.045 -30.342  1.00 69.49
ATOM   2911  O   ILE A 209      15.718   8.210 -29.621  1.00 68.75
ATOM   2912  CB  ILE A 209      15.430   8.232 -32.712  1.00 76.98
ATOM   2913  CG1 ILE A 209      16.655   7.341 -32.942  1.00 79.57
ATOM   2914  CG2 ILE A 209      14.932   8.800 -34.033  1.00 80.69
ATOM   2915  CD1 ILE A 209      17.525   7.758 -34.109  1.00 81.97
ATOM   2916  H   ILE A 209      17.792   8.774 -31.419  1.00  0.00
ATOM   2917  H   ILE A 209      15.293  10.273 -32.128  1.00  0.00
ATOM   2918  H   ILE A 209      14.643   7.616 -32.277  1.00  0.00
ATOM   2919  H   ILE A 209      16.294   6.335 -33.157  1.00  0.00
ATOM   2920  H   ILE A 209      17.276   7.417 -32.050  1.00  0.00
ATOM   2921  H   ILE A 209      14.728   7.953 -34.688  1.00  0.00
ATOM   2922  H   ILE A 209      14.029   9.370 -33.815  1.00  0.00
ATOM   2923  H   ILE A 209      15.726   9.434 -34.427  1.00  0.00
ATOM   2924  H   ILE A 209      18.351   7.049 -34.160  1.00  0.00
ATOM   2925  H   ILE A 209      16.901   7.719 -35.002  1.00  0.00
ATOM   2926  H   ILE A 209      17.872   8.770 -33.902  1.00  0.00
ATOM   2927  N   PRO A 210      14.077   9.725 -29.951  1.00 67.88
ATOM   2928  CA  PRO A 210      13.468   9.395 -28.666  1.00 64.75
ATOM   2929  C   PRO A 210      13.228   7.894 -28.510  1.00 66.41
ATOM   2930  O   PRO A 210      13.706   7.294 -27.546  1.00 64.65
ATOM   2931  CB  PRO A 210      12.143  10.167 -28.679  1.00 64.46
ATOM   2932  CG  PRO A 210      12.059  10.869 -29.995  1.00 67.06
ATOM   2933  CD  PRO A 210      13.442  10.896 -30.579  1.00 68.11
ATOM   2934  H   PRO A 210      14.111   9.664 -27.828  1.00  0.00
ATOM   2935  H   PRO A 210      12.083  10.881 -27.857  1.00  0.00
ATOM   2936  H   PRO A 210      11.299   9.486 -28.572  1.00  0.00
ATOM   2937  H   PRO A 210      11.682  11.883 -29.860  1.00  0.00
ATOM   2938  H   PRO A 210      11.369  10.351 -30.661  1.00  0.00
ATOM   2939  H   PRO A 210      13.447  10.835 -31.667  1.00  0.00
ATOM   2940  H   PRO A 210      13.980  11.825 -30.391  1.00  0.00
ATOM   2941  N   ALA A 211      12.516   7.291 -29.456  1.00 69.41
ATOM   2942  CA  ALA A 211      12.212   5.868 -29.372  1.00 72.19
ATOM   2943  C   ALA A 211      13.438   5.068 -29.781  1.00 74.55
ATOM   2944  O   ALA A 211      13.482   4.473 -30.857  1.00 78.04
ATOM   2945  CB  ALA A 211      11.025   5.516 -30.255  1.00 75.71
ATOM   2946  H   ALA A 211      12.174   7.837 -30.260  1.00  0.00
ATOM   2947  H   ALA A 211      11.946   5.621 -28.344  1.00  0.00
ATOM   2948  H   ALA A 211      10.853   4.445 -30.146  1.00  0.00
ATOM   2949  H   ALA A 211      10.177   6.101 -29.898  1.00  0.00
ATOM   2950  H   ALA A 211      11.298   5.780 -31.277  1.00  0.00
ATOM   2951  N   ALA A 212      14.447   5.100 -28.918  1.00 72.36
ATOM   2952  CA  ALA A 212      15.657   4.321 -29.122  1.00 74.48
ATOM   2953  C   ALA A 212      15.892   3.563 -27.822  1.00 72.49
ATOM   2954  O   ALA A 212      16.405   2.446 -27.796  1.00 75.59
ATOM   2955  CB  ALA A 212      16.822   5.251 -29.419  1.00 73.08
ATOM   2956  H   ALA A 212      14.370   5.694 -28.080  1.00  0.00
ATOM   2957  H   ALA A 212      15.564   3.635 -29.964  1.00  0.00
ATOM   2958  H   ALA A 212      17.702   4.624 -29.564  1.00  0.00
ATOM   2959  H   ALA A 212      16.566   5.804 -30.323  1.00  0.00
ATOM   2960  H   ALA A 212      16.931   5.910 -28.558  1.00  0.00
ATOM   2961  N   VAL A 213      15.409   4.175 -26.753  1.00 67.56
ATOM   2962  CA  VAL A 213      15.692   3.804 -25.374  1.00 66.21
ATOM   2963  C   VAL A 213      14.819   2.627 -24.942  1.00 68.97
ATOM   2964  O   VAL A 213      14.886   2.161 -23.797  1.00 67.56
ATOM   2965  CB  VAL A 213      15.546   4.985 -24.425  1.00 62.31
ATOM   2966  CG1 VAL A 213      14.123   5.485 -24.437  1.00 61.12
ATOM   2967  CG2 VAL A 213      15.998   4.624 -23.028  1.00 60.15
ATOM   2968  H   VAL A 213      14.783   4.978 -26.909  1.00  0.00
ATOM   2969  H   VAL A 213      16.734   3.489 -25.324  1.00  0.00
ATOM   2970  H   VAL A 213      16.193   5.791 -24.770  1.00  0.00
ATOM   2971  H   VAL A 213      14.075   6.326 -23.745  1.00  0.00
ATOM   2972  H   VAL A 213      13.901   5.789 -25.460  1.00  0.00
ATOM   2973  H   VAL A 213      13.492   4.657 -24.114  1.00  0.00
ATOM   2974  H   VAL A 213      15.865   5.512 -22.410  1.00  0.00
ATOM   2975  H   VAL A 213      15.369   3.799 -22.693  1.00  0.00
ATOM   2976  H   VAL A 213      17.046   4.332 -23.098  1.00  0.00
ATOM   2977  N   PHE A 214      13.962   2.180 -25.867  1.00 72.83
ATOM   2978  CA  PHE A 214      12.991   1.131 -25.570  1.00 74.61
ATOM   2979  C   PHE A 214      13.104  -0.093 -26.477  1.00 80.78
ATOM   2980  O   PHE A 214      12.163  -0.880 -26.594  1.00 83.96
ATOM   2981  CB  PHE A 214      11.570   1.702 -25.558  1.00 73.45
ATOM   2982  CG  PHE A 214      11.324   2.691 -24.453  1.00 69.04
ATOM   2983  CD1 PHE A 214      11.655   2.381 -23.144  1.00 67.16
ATOM   2984  CD2 PHE A 214      10.755   3.928 -24.716  1.00 67.50
ATOM   2985  CE1 PHE A 214      11.432   3.284 -22.121  1.00 63.90
ATOM   2986  CE2 PHE A 214      10.525   4.836 -23.697  1.00 64.18
ATOM   2987  CZ  PHE A 214      10.863   4.515 -22.395  1.00 61.87
ATOM   2988  H   PHE A 214      13.988   2.586 -26.813  1.00  0.00
ATOM   2989  H   PHE A 214      13.230   0.764 -24.572  1.00  0.00
ATOM   2990  H   PHE A 214      10.873   0.876 -25.416  1.00  0.00
ATOM   2991  H   PHE A 214      11.428   2.240 -26.495  1.00  0.00
ATOM   2992  H   PHE A 214      12.098   1.411 -22.917  1.00  0.00
ATOM   2993  H   PHE A 214      10.485   4.189 -25.739  1.00  0.00
ATOM   2994  H   PHE A 214      11.705   3.026 -21.098  1.00  0.00
ATOM   2995  H   PHE A 214      10.077   5.804 -23.921  1.00  0.00
ATOM   2996  H   PHE A 214      10.682   5.227 -21.590  1.00  0.00
ATOM   2997  N   MET A 215      14.260  -0.250 -27.117  1.00 83.78
ATOM   2998  CA  MET A 215      14.651  -1.511 -27.741  1.00 90.52
ATOM   2999  C   MET A 215      16.170  -1.665 -27.736  1.00 91.52
ATOM   3000  O   MET A 215      16.860  -1.056 -28.555  1.00 91.88
ATOM   3001  CB  MET A 215      14.102  -1.641 -29.165  1.00 95.60
ATOM   3002  CG  MET A 215      13.904  -3.085 -29.602  1.00101.85
ATOM   3003  SD  MET A 215      13.951  -3.365 -31.383  1.00111.71
ATOM   3004  CE  MET A 215      12.364  -2.709 -31.893  1.00111.05
ATOM   3005  H   MET A 215      14.905   0.551 -27.175  1.00  0.00
ATOM   3006  H   MET A 215      14.214  -2.315 -27.149  1.00  0.00
ATOM   3007  H   MET A 215      14.823  -1.186 -29.845  1.00  0.00
ATOM   3008  H   MET A 215      13.125  -1.158 -29.188  1.00  0.00
ATOM   3009  H   MET A 215      12.864  -3.232 -29.310  1.00  0.00
ATOM   3010  H   MET A 215      14.633  -3.665 -29.036  1.00  0.00
ATOM   3011  H   MET A 215      12.299  -2.836 -32.974  1.00  0.00
ATOM   3012  H   MET A 215      11.599  -3.284 -31.371  1.00  0.00
ATOM   3013  H   MET A 215      12.347  -1.657 -31.607  1.00  0.00
ATOM   3014  N   PRO A 216      16.700  -2.470 -26.800  1.00 91.80
ATOM   3015  CA  PRO A 216      18.137  -2.687 -26.640  1.00 91.70
ATOM   3016  C   PRO A 216      18.788  -3.501 -27.758  1.00 95.91
ATOM   3017  O   PRO A 216      19.891  -4.023 -27.587  1.00 97.76
ATOM   3018  CB  PRO A 216      18.240  -3.426 -25.302  1.00 91.40
ATOM   3019  CG  PRO A 216      16.904  -4.056 -25.102  1.00 92.56
ATOM   3020  CD  PRO A 216      15.921  -3.102 -25.719  1.00 91.04
ATOM   3021  H   PRO A 216      18.673  -1.739 -26.676  1.00  0.00
ATOM   3022  H   PRO A 216      18.502  -2.766 -24.475  1.00  0.00
ATOM   3023  H   PRO A 216      19.023  -4.184 -25.320  1.00  0.00
ATOM   3024  H   PRO A 216      16.697  -4.218 -24.044  1.00  0.00
ATOM   3025  H   PRO A 216      16.854  -5.044 -25.559  1.00  0.00
ATOM   3026  H   PRO A 216      15.029  -3.602 -26.097  1.00  0.00
ATOM   3027  H   PRO A 216      15.518  -2.377 -25.012  1.00  0.00
ATOM   3028  N   TRP A 217      18.092  -3.608 -28.885  1.00 97.82
ATOM   3029  CA  TRP A 217      18.668  -4.141 -30.113  1.00102.05
ATOM   3030  C   TRP A 217      19.038  -3.007 -31.061  1.00101.67
ATOM   3031  O   TRP A 217      19.947  -3.134 -31.883  1.00104.16
ATOM   3032  CB  TRP A 217      17.686  -5.093 -30.797  1.00105.42
ATOM   3033  CG  TRP A 217      18.118  -6.525 -30.719  1.00110.04
ATOM   3034  CD1 TRP A 217      17.315  -7.631 -30.659  1.00113.43
ATOM   3035  CD2 TRP A 217      19.469  -7.011 -30.681  1.00111.88
ATOM   3036  NE1 TRP A 217      18.079  -8.771 -30.596  1.00117.02
ATOM   3037  CE2 TRP A 217      19.401  -8.424 -30.607  1.00116.24
ATOM   3038  CE3 TRP A 217      20.722  -6.396 -30.707  1.00110.19
ATOM   3039  CZ2 TRP A 217      20.537  -9.224 -30.557  1.00119.30
ATOM   3040  CZ3 TRP A 217      21.851  -7.193 -30.657  1.00113.57
ATOM   3041  CH2 TRP A 217      21.753  -8.590 -30.584  1.00118.18
ATOM   3042  H   TRP A 217      17.108  -3.303 -28.891  1.00  0.00
ATOM   3043  H   TRP A 217      19.571  -4.695 -29.855  1.00  0.00
ATOM   3044  H   TRP A 217      17.613  -4.823 -31.851  1.00  0.00
ATOM   3045  H   TRP A 217      16.732  -5.019 -30.276  1.00  0.00
ATOM   3046  H   TRP A 217      16.225  -7.611 -30.661  1.00  0.00
ATOM   3047  H   TRP A 217      17.714  -9.733 -30.548  1.00  0.00
ATOM   3048  H   TRP A 217      20.809  -5.311 -30.765  1.00  0.00
ATOM   3049  H   TRP A 217      20.464 -10.310 -30.499  1.00  0.00
ATOM   3050  H   TRP A 217      22.836  -6.726 -30.675  1.00  0.00
ATOM   3051  H   TRP A 217      22.665  -9.186 -30.548  1.00  0.00
ATOM   3052  N   LEU A 218      18.323  -1.895 -30.931  1.00 98.47
ATOM   3053  CA  LEU A 218      18.541  -0.718 -31.769  1.00 98.25
ATOM   3054  C   LEU A 218      19.832   0.022 -31.423  1.00 96.92
ATOM   3055  O   LEU A 218      20.131   1.064 -32.008  1.00 97.58
ATOM   3056  CB  LEU A 218      17.333   0.222 -31.716  1.00 94.99
ATOM   3057  CG  LEU A 218      16.083  -0.135 -32.527  1.00 98.00
ATOM   3058  CD1 LEU A 218      14.976   0.876 -32.274  1.00 94.29
ATOM   3059  CD2 LEU A 218      16.388  -0.242 -34.014  1.00102.50
ATOM   3060  H   LEU A 218      17.587  -1.861 -30.212  1.00  0.00
ATOM   3061  H   LEU A 218      18.655  -1.077 -32.792  1.00  0.00
ATOM   3062  H   LEU A 218      17.687   1.161 -32.142  1.00  0.00
ATOM   3063  H   LEU A 218      17.009   0.206 -30.676  1.00  0.00
ATOM   3064  H   LEU A 218      15.742  -1.115 -32.194  1.00  0.00
ATOM   3065  H   LEU A 218      14.120   0.569 -32.875  1.00  0.00
ATOM   3066  H   LEU A 218      14.754   0.845 -31.207  1.00  0.00
ATOM   3067  H   LEU A 218      15.358   1.850 -32.580  1.00  0.00
ATOM   3068  H   LEU A 218      15.453  -0.497 -34.514  1.00  0.00
ATOM   3069  H   LEU A 218      16.766   0.729 -34.333  1.00  0.00
ATOM   3070  H   LEU A 218      17.136  -1.026 -34.130  1.00  0.00
ATOM   3071  N   LEU A 219      20.590  -0.516 -30.471  1.00 96.10
ATOM   3072  CA  LEU A 219      21.958  -0.072 -30.213  1.00 94.24
ATOM   3073  C   LEU A 219      22.797  -0.399 -31.448  1.00 98.78
ATOM   3074  O   LEU A 219      23.954   0.006 -31.573  1.00 98.81
ATOM   3075  CB  LEU A 219      22.543  -0.779 -28.985  1.00 93.12
ATOM   3076  CG  LEU A 219      21.709  -1.237 -27.783  1.00 90.90
ATOM   3077  CD1 LEU A 219      22.428  -2.349 -27.033  1.00 92.83
ATOM   3078  CD2 LEU A 219      21.374  -0.091 -26.839  1.00 84.53
ATOM   3079  H   LEU A 219      20.198  -1.274 -29.894  1.00  0.00
ATOM   3080  H   LEU A 219      21.964   0.999 -30.012  1.00  0.00
ATOM   3081  H   LEU A 219      23.189  -0.015 -28.553  1.00  0.00
ATOM   3082  H   LEU A 219      22.906  -1.720 -29.399  1.00  0.00
ATOM   3083  H   LEU A 219      20.765  -1.618 -28.173  1.00  0.00
ATOM   3084  H   LEU A 219      21.791  -2.632 -26.195  1.00  0.00
ATOM   3085  H   LEU A 219      22.562  -3.172 -27.735  1.00  0.00
ATOM   3086  H   LEU A 219      23.382  -1.942 -26.698  1.00  0.00
ATOM   3087  H   LEU A 219      20.785  -0.511 -26.024  1.00  0.00
ATOM   3088  H   LEU A 219      22.321   0.318 -26.486  1.00  0.00
ATOM   3089  H   LEU A 219      20.806   0.640 -27.414  1.00  0.00
ATOM   3090  N   ARG A 220      22.164  -1.149 -32.346  1.00102.84
ATOM   3091  CA  ARG A 220      22.737  -1.599 -33.607  1.00109.14
ATOM   3092  C   ARG A 220      21.768  -1.293 -34.743  1.00112.00
ATOM   3093  O   ARG A 220      21.636  -0.145 -35.168  1.00110.80
ATOM   3094  CB  ARG A 220      22.972  -3.108 -33.558  1.00113.82
ATOM   3095  CG  ARG A 220      23.404  -3.610 -32.191  1.00112.10
ATOM   3096  CD  ARG A 220      24.491  -4.659 -32.344  1.00116.54
ATOM   3097  NE  ARG A 220      25.529  -4.498 -31.332  1.00114.39
ATOM   3098  CZ  ARG A 220      25.660  -5.286 -30.271  1.00113.93
ATOM   3099  NH1 ARG A 220      24.822  -6.296 -30.084  1.00115.87
ATOM   3100  NH2 ARG A 220      26.633  -5.067 -29.398  1.00111.66
ATOM   3101  H   ARG A 220      21.197  -1.433 -32.134  1.00  0.00
ATOM   3102  H   ARG A 220      23.683  -1.083 -33.772  1.00  0.00
ATOM   3103  H   ARG A 220      23.771  -3.343 -34.261  1.00  0.00
ATOM   3104  H   ARG A 220      22.026  -3.595 -33.797  1.00  0.00
ATOM   3105  H   ARG A 220      22.547  -4.053 -31.683  1.00  0.00
ATOM   3106  H   ARG A 220      23.791  -2.775 -31.608  1.00  0.00
ATOM   3107  H   ARG A 220      24.953  -4.583 -33.328  1.00  0.00
ATOM   3108  H   ARG A 220      24.047  -5.642 -32.190  1.00  0.00
ATOM   3109  H   ARG A 220      26.201  -3.726 -31.447  1.00  0.00
ATOM   3110  H   ARG A 220      24.926  -6.906 -29.260  1.00  0.00
ATOM   3111  H   ARG A 220      24.067  -6.471 -30.762  1.00  0.00
ATOM   3112  H   ARG A 220      26.734  -5.678 -28.575  1.00  0.00
ATOM   3113  H   ARG A 220      27.288  -4.285 -29.542  1.00  0.00
ATOM   3114  N   LEU A 223      26.201   3.743 -37.977  1.00108.82
ATOM   3115  CA  LEU A 223      24.839   4.263 -38.017  1.00106.14
ATOM   3116  C   LEU A 223      24.748   5.443 -38.976  1.00107.67
ATOM   3117  O   LEU A 223      25.762   6.090 -39.249  1.00108.80
ATOM   3118  CB  LEU A 223      24.385   4.683 -36.618  1.00 98.98
ATOM   3119  CG  LEU A 223      22.884   4.934 -36.464  1.00 96.68
ATOM   3120  CD1 LEU A 223      22.140   3.646 -36.144  1.00 97.50
ATOM   3121  CD2 LEU A 223      22.619   5.994 -35.404  1.00 90.37
ATOM   3122  H   LEU A 223      26.428   2.940 -37.373  1.00  0.00
ATOM   3123  H   LEU A 223      24.180   3.472 -38.374  1.00  0.00
ATOM   3124  H   LEU A 223      24.883   5.628 -36.399  1.00  0.00
ATOM   3125  H   LEU A 223      24.633   3.859 -35.949  1.00  0.00
ATOM   3126  H   LEU A 223      22.508   5.306 -37.417  1.00  0.00
ATOM   3127  H   LEU A 223      21.085   3.903 -36.050  1.00  0.00
ATOM   3128  H   LEU A 223      22.318   2.961 -36.973  1.00  0.00
ATOM   3129  H   LEU A 223      22.550   3.265 -35.208  1.00  0.00
ATOM   3130  H   LEU A 223      21.538   6.123 -35.346  1.00  0.00
ATOM   3131  H   LEU A 223      23.034   5.619 -34.468  1.00  0.00
ATOM   3132  H   LEU A 223      23.119   6.905 -35.733  1.00  0.00
ATOM   3133  N   PRO A 224      23.534   5.730 -39.496  1.00108.30
ATOM   3134  CA  PRO A 224      23.625   6.725 -40.557  1.00110.16
ATOM   3135  C   PRO A 224      24.019   8.022 -39.876  1.00105.23
ATOM   3136  O   PRO A 224      24.090   9.079 -40.507  1.00105.97
ATOM   3137  CB  PRO A 224      22.183   6.832 -41.048  1.00111.39
ATOM   3138  CG  PRO A 224      21.400   6.659 -39.793  1.00106.66
ATOM   3139  CD  PRO A 224      22.120   5.543 -39.087  1.00106.46
ATOM   3140  H   PRO A 224      24.326   6.498 -41.360  1.00  0.00
ATOM   3141  H   PRO A 224      21.922   6.105 -41.817  1.00  0.00
ATOM   3142  H   PRO A 224      21.969   7.782 -41.537  1.00  0.00
ATOM   3143  H   PRO A 224      20.353   6.426 -39.988  1.00  0.00
ATOM   3144  H   PRO A 224      21.347   7.573 -39.202  1.00  0.00
ATOM   3145  H   PRO A 224      21.998   5.586 -38.005  1.00  0.00
ATOM   3146  H   PRO A 224      21.737   4.556 -39.347  1.00  0.00
ATOM   3147  N   GLN A 225      24.268   7.918 -38.574  1.00100.26
ATOM   3148  CA  GLN A 225      24.552   9.127 -37.812  1.00 95.46
ATOM   3149  C   GLN A 225      25.693   9.047 -36.808  1.00 92.62
ATOM   3150  O   GLN A 225      26.187  10.077 -36.354  1.00 89.74
ATOM   3151  CB  GLN A 225      23.290   9.643 -37.117  1.00 91.12
ATOM   3152  CG  GLN A 225      23.105  11.143 -37.281  1.00 89.00
ATOM   3153  CD  GLN A 225      24.426  11.880 -37.317  1.00 88.62
ATOM   3154  OE1 GLN A 225      25.010  12.080 -38.382  1.00 92.26
ATOM   3155  NE2 GLN A 225      24.917  12.264 -36.147  1.00 83.85
ATOM   3156  H   GLN A 225      24.260   6.998 -38.112  1.00  0.00
ATOM   3157  H   GLN A 225      24.899   9.828 -38.571  1.00  0.00
ATOM   3158  H   GLN A 225      23.376   9.430 -36.051  1.00  0.00
ATOM   3159  H   GLN A 225      22.431   9.152 -37.574  1.00  0.00
ATOM   3160  H   GLN A 225      22.533  11.513 -36.430  1.00  0.00
ATOM   3161  H   GLN A 225      22.595  11.321 -38.228  1.00  0.00
ATOM   3162  H   GLN A 225      25.813  12.770 -36.106  1.00  0.00
ATOM   3163  H   GLN A 225      24.402  12.056 -35.279  1.00  0.00
ATOM   3164  N   SER A 226      26.116   7.846 -36.437  1.00 93.66
ATOM   3165  CA  SER A 226      27.268   7.780 -35.558  1.00 91.27
ATOM   3166  C   SER A 226      28.382   8.471 -36.332  1.00 92.97
ATOM   3167  O   SER A 226      29.116   9.303 -35.798  1.00 90.68
ATOM   3168  CB  SER A 226      27.625   6.325 -35.252  1.00 93.60
ATOM   3169  OG  SER A 226      26.509   5.630 -34.722  1.00 92.73
ATOM   3170  H   SER A 226      25.643   6.990 -36.762  1.00  0.00
ATOM   3171  H   SER A 226      27.088   8.257 -34.594  1.00  0.00
ATOM   3172  H   SER A 226      28.450   6.248 -34.543  1.00  0.00
ATOM   3173  H   SER A 226      27.868   5.823 -36.189  1.00  0.00
ATOM   3174  H   SER A 226      26.815   4.664 -34.539  1.00  0.00
ATOM   3175  N   ALA A 227      28.462   8.136 -37.615  1.00 97.14
ATOM   3176  CA  ALA A 227      29.530   8.616 -38.479  1.00100.36
ATOM   3177  C   ALA A 227      29.271  10.043 -38.932  1.00 99.18
ATOM   3178  O   ALA A 227      29.638  10.436 -40.037  1.00103.31
ATOM   3179  CB  ALA A 227      29.702   7.695 -39.677  1.00106.40
ATOM   3180  H   ALA A 227      27.743   7.515 -38.012  1.00  0.00
ATOM   3181  H   ALA A 227      30.456   8.612 -37.903  1.00  0.00
ATOM   3182  H   ALA A 227      30.511   8.106 -40.281  1.00  0.00
ATOM   3183  H   ALA A 227      29.949   6.708 -39.287  1.00  0.00
ATOM   3184  H   ALA A 227      28.754   7.693 -40.216  1.00  0.00
ATOM   3185  N   ARG A 228      28.586  10.797 -38.082  1.00 94.12
ATOM   3186  CA  ARG A 228      28.784  12.235 -38.033  1.00 92.53
ATOM   3187  C   ARG A 228      28.997  12.636 -36.582  1.00 87.48
ATOM   3188  O   ARG A 228      29.465  13.736 -36.293  1.00 85.81
ATOM   3189  CB  ARG A 228      27.587  12.997 -38.598  1.00 93.11
ATOM   3190  CG  ARG A 228      27.637  14.471 -38.236  1.00 91.06
ATOM   3191  CD  ARG A 228      26.237  15.049 -38.165  1.00 89.33
ATOM   3192  NE  ARG A 228      25.565  14.854 -39.442  1.00 95.20
ATOM   3193  CZ  ARG A 228      25.207  15.840 -40.256  1.00 98.21
ATOM   3194  NH1 ARG A 228      25.430  17.103 -39.917  1.00 96.92
ATOM   3195  NH2 ARG A 228      24.612  15.557 -41.406  1.00103.52
ATOM   3196  H   ARG A 228      27.904  10.356 -37.448  1.00  0.00
ATOM   3197  H   ARG A 228      29.650  12.488 -38.645  1.00  0.00
ATOM   3198  H   ARG A 228      26.675  12.571 -38.179  1.00  0.00
ATOM   3199  H   ARG A 228      27.609  12.914 -39.685  1.00  0.00
ATOM   3200  H   ARG A 228      28.202  15.005 -39.000  1.00  0.00
ATOM   3201  H   ARG A 228      28.114  14.580 -37.262  1.00  0.00
ATOM   3202  H   ARG A 228      26.263  16.113 -37.928  1.00  0.00
ATOM   3203  H   ARG A 228      25.665  14.520 -37.403  1.00  0.00
ATOM   3204  H   ARG A 228      25.354  13.889 -39.733  1.00  0.00
ATOM   3205  H   ARG A 228      25.150  17.864 -40.552  1.00  0.00
ATOM   3206  H   ARG A 228      25.883  17.323 -39.018  1.00  0.00
ATOM   3207  H   ARG A 228      24.332  16.317 -42.042  1.00  0.00
ATOM   3208  H   ARG A 228      24.430  14.577 -41.664  1.00  0.00
ATOM   3209  N   CYS A 229      28.627  11.746 -35.668  1.00 85.57
ATOM   3210  CA  CYS A 229      28.732  12.051 -34.247  1.00 80.76
ATOM   3211  C   CYS A 229      30.177  11.892 -33.792  1.00 81.24
ATOM   3212  O   CYS A 229      30.725  12.780 -33.138  1.00 79.45
ATOM   3213  CB  CYS A 229      27.798  11.157 -33.428  1.00 78.44
ATOM   3214  SG  CYS A 229      27.707  11.560 -31.667  1.00 74.39
ATOM   3215  H   CYS A 229      28.262  10.830 -35.967  1.00  0.00
ATOM   3216  H   CYS A 229      28.426  13.084 -34.084  1.00  0.00
ATOM   3217  H   CYS A 229      28.332  10.208 -33.488  1.00  0.00
ATOM   3218  H   CYS A 229      26.838  11.178 -33.945  1.00  0.00
ATOM   3219  H   CYS A 229      27.071  10.910 -31.251  1.00  0.00
ATOM   3220  N   ARG A 230      30.800  10.774 -34.155  1.00 84.14
ATOM   3221  CA  ARG A 230      32.203  10.571 -33.811  1.00 85.25
ATOM   3222  C   ARG A 230      33.109  11.583 -34.508  1.00 87.42
ATOM   3223  O   ARG A 230      34.150  11.953 -33.966  1.00 88.03
ATOM   3224  CB  ARG A 230      32.657   9.117 -34.001  1.00 88.47
ATOM   3225  CG  ARG A 230      32.815   8.613 -35.429  1.00 93.71
ATOM   3226  CD  ARG A 230      33.191   7.137 -35.468  1.00 96.90
ATOM   3227  NE  ARG A 230      32.403   6.356 -34.516  1.00 94.55
ATOM   3228  CZ  ARG A 230      32.267   5.033 -34.534  1.00 97.28
ATOM   3229  NH1 ARG A 230      32.864   4.304 -35.469  1.00102.91
ATOM   3230  NH2 ARG A 230      31.522   4.439 -33.612  1.00 95.10
ATOM   3231  H   ARG A 230      30.290  10.050 -34.681  1.00  0.00
ATOM   3232  H   ARG A 230      32.298  10.761 -32.742  1.00  0.00
ATOM   3233  H   ARG A 230      31.878   8.498 -33.555  1.00  0.00
ATOM   3234  H   ARG A 230      33.654   9.061 -33.564  1.00  0.00
ATOM   3235  H   ARG A 230      33.612   9.183 -35.907  1.00  0.00
ATOM   3236  H   ARG A 230      31.863   8.739 -35.945  1.00  0.00
ATOM   3237  H   ARG A 230      34.246   7.012 -35.225  1.00  0.00
ATOM   3238  H   ARG A 230      32.959   6.750 -36.460  1.00  0.00
ATOM   3239  H   ARG A 230      31.913   6.872 -33.771  1.00  0.00
ATOM   3240  H   ARG A 230      32.752   3.280 -35.473  1.00  0.00
ATOM   3241  H   ARG A 230      33.439   4.762 -36.190  1.00  0.00
ATOM   3242  H   ARG A 230      31.412   3.415 -33.620  1.00  0.00
ATOM   3243  H   ARG A 230      31.053   5.002 -32.888  1.00  0.00
ATOM   3244  N   GLU A 231      32.700  12.071 -35.677  1.00 89.49
ATOM   3245  CA  GLU A 231      33.487  13.076 -36.386  1.00 91.29
ATOM   3246  C   GLU A 231      33.455  14.418 -35.662  1.00 87.02
ATOM   3247  O   GLU A 231      34.483  15.081 -35.524  1.00 88.03
ATOM   3248  CB  GLU A 231      33.052  13.215 -37.849  1.00 95.71
ATOM   3249  CG  GLU A 231      32.093  14.354 -38.160  1.00 94.64
ATOM   3250  CD  GLU A 231      31.748  14.431 -39.635  1.00100.11
ATOM   3251  OE1 GLU A 231      31.812  13.385 -40.316  1.00103.65
ATOM   3252  OE2 GLU A 231      31.423  15.537 -40.116  1.00101.29
ATOM   3253  H   GLU A 231      31.817  11.735 -36.087  1.00  0.00
ATOM   3254  H   GLU A 231      34.521  12.730 -36.393  1.00  0.00
ATOM   3255  H   GLU A 231      32.525  12.296 -38.104  1.00  0.00
ATOM   3256  H   GLU A 231      33.958  13.425 -38.417  1.00  0.00
ATOM   3257  H   GLU A 231      32.574  15.290 -37.876  1.00  0.00
ATOM   3258  H   GLU A 231      31.170  14.178 -37.608  1.00  0.00
ATOM   3259  N   ALA A 232      32.275  14.801 -35.184  1.00 82.45
ATOM   3260  CA  ALA A 232      32.107  16.057 -34.466  1.00 78.74
ATOM   3261  C   ALA A 232      32.758  16.006 -33.088  1.00 75.90
ATOM   3262  O   ALA A 232      33.182  17.032 -32.556  1.00 74.88
ATOM   3263  CB  ALA A 232      30.632  16.406 -34.347  1.00 76.15
ATOM   3264  H   ALA A 232      31.456  14.192 -35.326  1.00  0.00
ATOM   3265  H   ALA A 232      32.608  16.837 -35.039  1.00  0.00
ATOM   3266  H   ALA A 232      30.570  17.349 -33.804  1.00  0.00
ATOM   3267  H   ALA A 232      30.243  16.496 -35.361  1.00  0.00
ATOM   3268  H   ALA A 232      30.155  15.592 -33.801  1.00  0.00
ATOM   3269  N   ARG A 233      32.828  14.810 -32.511  1.00 75.52
ATOM   3270  CA  ARG A 233      33.497  14.617 -31.229  1.00 73.44
ATOM   3271  C   ARG A 233      35.007  14.674 -31.412  1.00 76.36
ATOM   3272  O   ARG A 233      35.696  15.432 -30.730  1.00 75.79
ATOM   3273  CB  ARG A 233      33.108  13.281 -30.591  1.00 72.76
ATOM   3274  CG  ARG A 233      31.709  13.258 -29.996  1.00 68.72
ATOM   3275  CD  ARG A 233      31.576  12.220 -28.893  1.00 67.11
ATOM   3276  NE  ARG A 233      32.032  12.721 -27.599  1.00 63.95
ATOM   3277  CZ  ARG A 233      33.177  12.375 -27.019  1.00 64.58
ATOM   3278  NH1 ARG A 233      33.994  11.519 -27.617  1.00 68.16
ATOM   3279  NH2 ARG A 233      33.506  12.880 -25.839  1.00 61.98
ATOM   3280  H   ARG A 233      32.399  14.000 -32.981  1.00  0.00
ATOM   3281  H   ARG A 233      33.178  15.420 -30.564  1.00  0.00
ATOM   3282  H   ARG A 233      33.807  13.092 -29.776  1.00  0.00
ATOM   3283  H   ARG A 233      33.128  12.530 -31.381  1.00  0.00
ATOM   3284  H   ARG A 233      31.006  13.005 -30.789  1.00  0.00
ATOM   3285  H   ARG A 233      31.505  14.239 -29.567  1.00  0.00
ATOM   3286  H   ARG A 233      32.171  11.341 -29.142  1.00  0.00
ATOM   3287  H   ARG A 233      30.518  11.987 -28.777  1.00  0.00
ATOM   3288  H   ARG A 233      31.425  13.388 -27.102  1.00  0.00
ATOM   3289  H   ARG A 233      34.881  11.252 -27.166  1.00  0.00
ATOM   3290  H   ARG A 233      33.742  11.121 -28.533  1.00  0.00
ATOM   3291  H   ARG A 233      34.394  12.610 -25.393  1.00  0.00
ATOM   3292  H   ARG A 233      32.874  13.543 -25.368  1.00  0.00
ATOM   3293  N   ALA A 234      35.509  13.872 -32.346  1.00 80.24
ATOM   3294  CA  ALA A 234      36.942  13.775 -32.595  1.00 83.32
ATOM   3295  C   ALA A 234      37.513  15.073 -33.153  1.00 84.83
ATOM   3296  O   ALA A 234      38.700  15.353 -32.982  1.00 87.31
ATOM   3297  CB  ALA A 234      37.244  12.608 -33.522  1.00 87.71
ATOM   3298  H   ALA A 234      34.865  13.301 -32.912  1.00  0.00
ATOM   3299  H   ALA A 234      37.430  13.595 -31.637  1.00  0.00
ATOM   3300  H   ALA A 234      38.324  12.589 -33.669  1.00  0.00
ATOM   3301  H   ALA A 234      36.886  11.706 -33.026  1.00  0.00
ATOM   3302  H   ALA A 234      36.712  12.796 -34.454  1.00  0.00
ATOM   3303  N   GLU A 235      36.677  15.859 -33.827  1.00 84.07
ATOM   3304  CA  GLU A 235      37.088  17.200 -34.228  1.00 84.55
ATOM   3305  C   GLU A 235      37.292  18.002 -32.950  1.00 80.29
ATOM   3306  O   GLU A 235      38.348  18.598 -32.733  1.00 82.23
ATOM   3307  CB  GLU A 235      36.042  17.893 -35.105  1.00 84.67
ATOM   3308  CG  GLU A 235      36.422  19.322 -35.462  1.00 85.34
ATOM   3309  CD  GLU A 235      35.250  20.171 -35.911  1.00 84.48
ATOM   3310  OE1 GLU A 235      34.187  19.601 -36.237  1.00 84.79
ATOM   3311  OE2 GLU A 235      35.389  21.413 -35.937  1.00 83.74
ATOM   3312  H   GLU A 235      35.735  15.519 -34.067  1.00  0.00
ATOM   3313  H   GLU A 235      38.000  17.134 -34.822  1.00  0.00
ATOM   3314  H   GLU A 235      35.104  17.927 -34.550  1.00  0.00
ATOM   3315  H   GLU A 235      35.964  17.332 -36.036  1.00  0.00
ATOM   3316  H   GLU A 235      37.128  19.277 -36.291  1.00  0.00
ATOM   3317  H   GLU A 235      36.830  19.785 -34.563  1.00  0.00
ATOM   3318  N   LEU A 236      36.274  17.976 -32.097  1.00 74.88
ATOM   3319  CA  LEU A 236      36.309  18.692 -30.829  1.00 71.20
ATOM   3320  C   LEU A 236      37.408  18.188 -29.897  1.00 71.57
ATOM   3321  O   LEU A 236      38.129  18.985 -29.301  1.00 71.48
ATOM   3322  CB  LEU A 236      34.948  18.610 -30.136  1.00 66.43
ATOM   3323  CG  LEU A 236      34.791  19.386 -28.827  1.00 62.59
ATOM   3324  CD1 LEU A 236      34.765  20.887 -29.075  1.00 62.15
ATOM   3325  CD2 LEU A 236      33.542  18.940 -28.080  1.00 59.10
ATOM   3326  H   LEU A 236      35.433  17.432 -32.340  1.00  0.00
ATOM   3327  H   LEU A 236      36.540  19.732 -31.059  1.00  0.00
ATOM   3328  H   LEU A 236      34.806  17.560 -29.880  1.00  0.00
ATOM   3329  H   LEU A 236      34.232  19.048 -30.831  1.00  0.00
ATOM   3330  H   LEU A 236      35.658  19.166 -28.204  1.00  0.00
ATOM   3331  H   LEU A 236      34.652  21.369 -28.104  1.00  0.00
ATOM   3332  H   LEU A 236      35.711  21.148 -29.549  1.00  0.00
ATOM   3333  H   LEU A 236      33.916  21.087 -29.728  1.00  0.00
ATOM   3334  H   LEU A 236      33.491  19.528 -27.164  1.00  0.00
ATOM   3335  H   LEU A 236      32.693  19.135 -28.735  1.00  0.00
ATOM   3336  H   LEU A 236      33.658  17.876 -27.872  1.00  0.00
ATOM   3337  N   GLN A 237      37.541  16.872 -29.765  1.00 72.64
ATOM   3338  CA  GLN A 237      38.498  16.320 -28.814  1.00 72.87
ATOM   3339  C   GLN A 237      39.940  16.629 -29.202  1.00 76.45
ATOM   3340  O   GLN A 237      40.800  16.812 -28.338  1.00 76.71
ATOM   3341  CB  GLN A 237      38.314  14.814 -28.631  1.00 73.68
ATOM   3342  CG  GLN A 237      38.985  14.301 -27.367  1.00 73.23
ATOM   3343  CD  GLN A 237      38.866  12.801 -27.193  1.00 74.53
ATOM   3344  OE1 GLN A 237      38.932  12.295 -26.075  1.00 73.40
ATOM   3345  NE2 GLN A 237      38.692  12.082 -28.296  1.00 76.95
ATOM   3346  H   GLN A 237      36.965  16.239 -30.338  1.00  0.00
ATOM   3347  H   GLN A 237      38.294  16.809 -27.861  1.00  0.00
ATOM   3348  H   GLN A 237      38.766  14.308 -29.484  1.00  0.00
ATOM   3349  H   GLN A 237      37.246  14.611 -28.549  1.00  0.00
ATOM   3350  H   GLN A 237      38.494  14.772 -26.515  1.00  0.00
ATOM   3351  H   GLN A 237      40.046  14.539 -27.437  1.00  0.00
ATOM   3352  H   GLN A 237      38.605  11.057 -28.235  1.00  0.00
ATOM   3353  H   GLN A 237      38.644  12.549 -29.213  1.00  0.00
ATOM   3354  N   LYS A 238      40.204  16.688 -30.503  1.00 79.62
ATOM   3355  CA  LYS A 238      41.525  17.104 -30.947  1.00 82.69
ATOM   3356  C   LYS A 238      41.719  18.569 -30.564  1.00 81.42
ATOM   3357  O   LYS A 238      42.661  18.904 -29.845  1.00 82.13
ATOM   3358  CB  LYS A 238      41.715  16.867 -32.446  1.00 86.61
ATOM   3359  CG  LYS A 238      43.088  16.315 -32.796  1.00 91.03
ATOM   3360  CD  LYS A 238      43.402  16.537 -34.266  1.00 94.97
ATOM   3361  CE  LYS A 238      43.115  17.982 -34.641  1.00 94.05
ATOM   3362  NZ  LYS A 238      43.514  18.300 -36.039  1.00 99.35
ATOM   3363  H   LYS A 238      39.479  16.441 -31.191  1.00  0.00
ATOM   3364  H   LYS A 238      42.288  16.501 -30.455  1.00  0.00
ATOM   3365  H   LYS A 238      41.605  17.826 -32.953  1.00  0.00
ATOM   3366  H   LYS A 238      40.977  16.128 -32.760  1.00  0.00
ATOM   3367  H   LYS A 238      43.098  15.244 -32.593  1.00  0.00
ATOM   3368  H   LYS A 238      43.837  16.831 -32.196  1.00  0.00
ATOM   3369  H   LYS A 238      42.780  15.877 -34.871  1.00  0.00
ATOM   3370  H   LYS A 238      44.455  16.320 -34.447  1.00  0.00
ATOM   3371  H   LYS A 238      43.677  18.637 -33.975  1.00  0.00
ATOM   3372  H   LYS A 238      42.039  18.139 -34.572  1.00  0.00
ATOM   3373  H   LYS A 238      43.283  19.291 -36.200  1.00  0.00
ATOM   3374  H   LYS A 238      44.527  18.126 -36.110  1.00  0.00
ATOM   3375  H   LYS A 238      42.974  17.676 -36.656  1.00  0.00
ATOM   3376  N   ILE A 239      40.794  19.432 -30.967  1.00 79.61
ATOM   3377  CA  ILE A 239      40.899  20.854 -30.672  1.00 78.45
ATOM   3378  C   ILE A 239      41.199  21.144 -29.208  1.00 75.65
ATOM   3379  O   ILE A 239      41.914  22.091 -28.889  1.00 76.59
ATOM   3380  CB  ILE A 239      39.569  21.559 -30.973  1.00 76.24
ATOM   3381  CG1 ILE A 239      39.108  21.218 -32.388  1.00 78.90
ATOM   3382  CG2 ILE A 239      39.692  23.060 -30.768  1.00 75.62
ATOM   3383  CD1 ILE A 239      37.733  21.750 -32.717  1.00 76.78
ATOM   3384  H   ILE A 239      39.983  19.088 -31.501  1.00  0.00
ATOM   3385  H   ILE A 239      41.718  21.215 -31.294  1.00  0.00
ATOM   3386  H   ILE A 239      38.812  21.201 -30.274  1.00  0.00
ATOM   3387  H   ILE A 239      39.069  20.132 -32.477  1.00  0.00
ATOM   3388  H   ILE A 239      39.806  21.685 -33.082  1.00  0.00
ATOM   3389  H   ILE A 239      38.719  23.494 -30.997  1.00  0.00
ATOM   3390  H   ILE A 239      39.970  23.218 -29.726  1.00  0.00
ATOM   3391  H   ILE A 239      40.464  23.413 -31.451  1.00  0.00
ATOM   3392  H   ILE A 239      37.512  21.449 -33.741  1.00  0.00
ATOM   3393  H   ILE A 239      37.040  21.303 -32.004  1.00  0.00
ATOM   3394  H   ILE A 239      37.778  22.834 -32.614  1.00  0.00
ATOM   3395  N   LEU A 240      40.596  20.367 -28.318  1.00 72.21
ATOM   3396  CA  LEU A 240      40.832  20.551 -26.892  1.00 69.85
ATOM   3397  C   LEU A 240      42.232  20.063 -26.552  1.00 73.01
ATOM   3398  O   LEU A 240      42.966  20.729 -25.823  1.00 74.19
ATOM   3399  CB  LEU A 240      39.799  19.796 -26.054  1.00 66.29
ATOM   3400  CG  LEU A 240      38.322  20.176 -26.187  1.00 63.04
ATOM   3401  CD1 LEU A 240      37.468  18.940 -25.953  1.00 61.15
ATOM   3402  CD2 LEU A 240      37.934  21.300 -25.238  1.00 60.28
ATOM   3403  H   LEU A 240      39.955  19.627 -28.638  1.00  0.00
ATOM   3404  H   LEU A 240      40.738  21.611 -26.658  1.00  0.00
ATOM   3405  H   LEU A 240      40.057  20.021 -25.019  1.00  0.00
ATOM   3406  H   LEU A 240      39.858  18.763 -26.397  1.00  0.00
ATOM   3407  H   LEU A 240      38.149  20.552 -27.195  1.00  0.00
ATOM   3408  H   LEU A 240      36.427  19.248 -26.055  1.00  0.00
ATOM   3409  H   LEU A 240      37.751  18.209 -26.711  1.00  0.00
ATOM   3410  H   LEU A 240      37.689  18.586 -24.946  1.00  0.00
ATOM   3411  H   LEU A 240      36.875  21.503 -25.400  1.00  0.00
ATOM   3412  H   LEU A 240      38.128  20.944 -24.226  1.00  0.00
ATOM   3413  H   LEU A 240      38.555  22.160 -25.491  1.00  0.00
ATOM   3414  N   GLY A 241      42.597  18.901 -27.084  1.00 75.19
ATOM   3415  CA  GLY A 241      43.953  18.385 -26.931  1.00 78.32
ATOM   3416  C   GLY A 241      44.985  19.450 -27.247  1.00 80.57
ATOM   3417  O   GLY A 241      45.896  19.698 -26.457  1.00 81.47
ATOM   3418  H   GLY A 241      41.907  18.352 -27.616  1.00  0.00
ATOM   3419  H   GLY A 241      44.067  17.569 -27.645  1.00  0.00
ATOM   3420  H   GLY A 241      44.076  18.033 -25.907  1.00  0.00
ATOM   3421  N   GLU A 242      44.825  20.089 -28.402  1.00 81.79
ATOM   3422  CA  GLU A 242      45.715  21.157 -28.848  1.00 84.59
ATOM   3423  C   GLU A 242      45.757  22.300 -27.836  1.00 82.52
ATOM   3424  O   GLU A 242      46.830  22.796 -27.496  1.00 85.01
ATOM   3425  CB  GLU A 242      45.301  21.669 -30.232  1.00 85.85
ATOM   3426  CG  GLU A 242      45.634  20.741 -31.392  1.00 89.37
ATOM   3427  CD  GLU A 242      45.111  21.240 -32.726  1.00 90.91
ATOM   3428  OE1 GLU A 242      45.713  22.173 -33.300  1.00 93.64
ATOM   3429  OE2 GLU A 242      44.096  20.693 -33.209  1.00 89.75
ATOM   3430  H   GLU A 242      44.038  19.819 -29.009  1.00  0.00
ATOM   3431  H   GLU A 242      46.720  20.743 -28.925  1.00  0.00
ATOM   3432  H   GLU A 242      45.848  22.596 -30.405  1.00  0.00
ATOM   3433  H   GLU A 242      44.215  21.767 -30.218  1.00  0.00
ATOM   3434  H   GLU A 242      45.165  19.778 -31.193  1.00  0.00
ATOM   3435  H   GLU A 242      46.720  20.683 -31.467  1.00  0.00
ATOM   3436  N   ILE A 243      44.583  22.697 -27.354  1.00 78.25
ATOM   3437  CA  ILE A 243      44.431  23.725 -26.326  1.00 75.94
ATOM   3438  C   ILE A 243      45.191  23.408 -25.039  1.00 75.83
ATOM   3439  O   ILE A 243      45.659  24.314 -24.348  1.00 76.22
ATOM   3440  CB  ILE A 243      42.940  23.971 -26.017  1.00 71.79
ATOM   3441  CG1 ILE A 243      42.294  24.815 -27.119  1.00 72.39
ATOM   3442  CG2 ILE A 243      42.762  24.635 -24.659  1.00 69.12
ATOM   3443  CD1 ILE A 243      42.659  26.284 -27.073  1.00 73.32
ATOM   3444  H   ILE A 243      43.731  22.254 -27.727  1.00  0.00
ATOM   3445  H   ILE A 243      44.873  24.633 -26.736  1.00  0.00
ATOM   3446  H   ILE A 243      42.440  23.003 -25.984  1.00  0.00
ATOM   3447  H   ILE A 243      41.213  24.749 -26.994  1.00  0.00
ATOM   3448  H   ILE A 243      42.659  24.432 -28.072  1.00  0.00
ATOM   3449  H   ILE A 243      41.691  24.776 -24.511  1.00  0.00
ATOM   3450  H   ILE A 243      43.188  23.961 -23.916  1.00  0.00
ATOM   3451  H   ILE A 243      43.295  25.585 -24.697  1.00  0.00
ATOM   3452  H   ILE A 243      42.140  26.767 -27.901  1.00  0.00
ATOM   3453  H   ILE A 243      42.326  26.665 -26.108  1.00  0.00
ATOM   3454  H   ILE A 243      43.742  26.347 -27.182  1.00  0.00
ATOM   3455  N   ILE A 244      45.313  22.122 -24.722  1.00 75.76
ATOM   3456  CA  ILE A 244      46.067  21.665 -23.558  1.00 76.83
ATOM   3457  C   ILE A 244      47.576  21.742 -23.791  1.00 81.76
ATOM   3458  O   ILE A 244      48.340  22.088 -22.888  1.00 82.18
ATOM   3459  CB  ILE A 244      45.689  20.224 -23.166  1.00 75.61
ATOM   3460  CG1 ILE A 244      44.173  20.088 -22.995  1.00 71.08
ATOM   3461  CG2 ILE A 244      46.416  19.808 -21.896  1.00 76.47
ATOM   3462  CD1 ILE A 244      43.696  18.659 -22.838  1.00 69.65
ATOM   3463  H   ILE A 244      44.857  21.420 -25.322  1.00  0.00
ATOM   3464  H   ILE A 244      45.802  22.337 -22.742  1.00  0.00
ATOM   3465  H   ILE A 244      45.999  19.557 -23.971  1.00  0.00
ATOM   3466  H   ILE A 244      43.701  20.490 -23.892  1.00  0.00
ATOM   3467  H   ILE A 244      43.903  20.612 -22.078  1.00  0.00
ATOM   3468  H   ILE A 244      46.108  18.786 -21.673  1.00  0.00
ATOM   3469  H   ILE A 244      47.484  19.873 -22.104  1.00  0.00
ATOM   3470  H   ILE A 244      46.112  20.503 -21.113  1.00  0.00
ATOM   3471  H   ILE A 244      42.612  18.695 -22.726  1.00  0.00
ATOM   3472  H   ILE A 244      43.992  18.123 -23.740  1.00  0.00
ATOM   3473  H   ILE A 244      44.182  18.257 -21.949  1.00  0.00
ATOM   3474  N   VAL A 245      47.998  21.405 -25.007  1.00 85.18
ATOM   3475  CA  VAL A 245      49.372  21.638 -25.430  1.00 90.77
ATOM   3476  C   VAL A 245      49.740  23.049 -24.979  1.00 91.94
ATOM   3477  O   VAL A 245      50.709  23.239 -24.243  1.00 95.16
ATOM   3478  CB  VAL A 245      49.546  21.484 -26.955  1.00 93.64
ATOM   3479  CG1 VAL A 245      51.008  21.637 -27.348  1.00 99.11
ATOM   3480  CG2 VAL A 245      49.012  20.137 -27.421  1.00 93.11
ATOM   3481  H   VAL A 245      47.337  20.969 -25.665  1.00  0.00
ATOM   3482  H   VAL A 245      50.031  20.895 -24.980  1.00  0.00
ATOM   3483  H   VAL A 245      48.973  22.272 -27.444  1.00  0.00
ATOM   3484  H   VAL A 245      51.061  21.518 -28.430  1.00  0.00
ATOM   3485  H   VAL A 245      51.320  22.633 -27.034  1.00  0.00
ATOM   3486  H   VAL A 245      51.562  20.856 -26.827  1.00  0.00
ATOM   3487  H   VAL A 245      49.163  20.090 -28.500  1.00  0.00
ATOM   3488  H   VAL A 245      49.583  19.370 -26.898  1.00  0.00
ATOM   3489  H   VAL A 245      47.955  20.105 -27.158  1.00  0.00
ATOM   3490  N   ALA A 246      48.932  24.027 -25.376  1.00 90.52
ATOM   3491  CA  ALA A 246      49.155  25.421 -25.006  1.00 91.64
ATOM   3492  C   ALA A 246      49.422  25.653 -23.517  1.00 91.12
ATOM   3493  O   ALA A 246      50.535  26.025 -23.145  1.00 94.71
ATOM   3494  CB  ALA A 246      48.004  26.293 -25.490  1.00 88.69
ATOM   3495  H   ALA A 246      48.120  23.793 -25.965  1.00  0.00
ATOM   3496  H   ALA A 246      50.077  25.711 -25.510  1.00  0.00
ATOM   3497  H   ALA A 246      48.228  27.315 -25.185  1.00  0.00
ATOM   3498  H   ALA A 246      47.963  26.194 -26.575  1.00  0.00
ATOM   3499  H   ALA A 246      47.098  25.918 -25.014  1.00  0.00
ATOM   3500  N   ARG A 247      48.426  25.418 -22.667  1.00 87.34
ATOM   3501  CA  ARG A 247      48.440  25.847 -21.265  1.00 86.50
ATOM   3502  C   ARG A 247      49.627  25.389 -20.416  1.00 89.90
ATOM   3503  O   ARG A 247      50.029  26.059 -19.463  1.00 90.65
ATOM   3504  CB  ARG A 247      47.144  25.431 -20.565  1.00 81.20
ATOM   3505  CG  ARG A 247      45.989  25.131 -21.505  1.00 78.41
ATOM   3506  CD  ARG A 247      44.665  25.129 -20.761  1.00 74.52
ATOM   3507  NE  ARG A 247      43.882  26.332 -21.034  1.00 73.36
ATOM   3508  CZ  ARG A 247      42.797  26.695 -20.355  1.00 69.65
ATOM   3509  NH1 ARG A 247      42.367  25.955 -19.342  1.00 67.20
ATOM   3510  NH2 ARG A 247      42.147  27.804 -20.682  1.00 68.27
ATOM   3511  H   ARG A 247      47.601  24.907 -23.012  1.00  0.00
ATOM   3512  H   ARG A 247      48.541  26.930 -21.336  1.00  0.00
ATOM   3513  H   ARG A 247      46.834  26.264 -19.934  1.00  0.00
ATOM   3514  H   ARG A 247      47.355  24.509 -20.024  1.00  0.00
ATOM   3515  H   ARG A 247      46.144  24.146 -21.944  1.00  0.00
ATOM   3516  H   ARG A 247      45.956  25.903 -22.274  1.00  0.00
ATOM   3517  H   ARG A 247      44.844  25.076 -19.687  1.00  0.00
ATOM   3518  H   ARG A 247      44.075  24.285 -21.119  1.00  0.00
ATOM   3519  H   ARG A 247      44.191  26.941 -21.805  1.00  0.00
ATOM   3520  H   ARG A 247      41.527  26.238 -18.818  1.00  0.00
ATOM   3521  H   ARG A 247      42.873  25.097 -19.080  1.00  0.00
ATOM   3522  H   ARG A 247      41.307  28.083 -20.155  1.00  0.00
ATOM   3523  H   ARG A 247      42.482  28.386 -21.463  1.00  0.00
ATOM   3524  N   GLU A 248      50.153  24.219 -20.762  1.00 91.87
ATOM   3525  CA  GLU A 248      51.296  23.591 -20.110  1.00 95.78
ATOM   3526  C   GLU A 248      52.588  24.337 -20.434  1.00100.84
ATOM   3527  O   GLU A 248      53.416  24.623 -19.567  1.00102.47
ATOM   3528  CB  GLU A 248      51.420  22.195 -20.712  1.00 97.40
ATOM   3529  CG  GLU A 248      51.713  21.059 -19.751  1.00 98.55
ATOM   3530  CD  GLU A 248      51.586  19.729 -20.464  1.00 99.54
ATOM   3531  OE1 GLU A 248      52.447  19.433 -21.322  1.00103.36
ATOM   3532  OE2 GLU A 248      50.615  18.993 -20.183  1.00 97.15
ATOM   3533  H   GLU A 248      49.720  23.718 -21.551  1.00  0.00
ATOM   3534  H   GLU A 248      51.149  23.587 -19.030  1.00  0.00
ATOM   3535  H   GLU A 248      52.267  22.234 -21.397  1.00  0.00
ATOM   3536  H   GLU A 248      50.446  21.969 -21.147  1.00  0.00
ATOM   3537  H   GLU A 248      51.000  21.093 -18.927  1.00  0.00
ATOM   3538  H   GLU A 248      52.729  21.165 -19.371  1.00  0.00
ATOM   3539  N   LYS A 249      52.749  24.612 -21.721  1.00103.01
ATOM   3540  CA  LYS A 249      53.875  25.385 -22.214  1.00108.82
ATOM   3541  C   LYS A 249      53.551  26.860 -22.018  1.00108.75
ATOM   3542  O   LYS A 249      54.030  27.713 -22.765  1.00110.94
ATOM   3543  CB  LYS A 249      54.113  25.110 -23.700  1.00111.63
ATOM   3544  CG  LYS A 249      54.080  23.647 -24.115  1.00112.10
ATOM   3545  CD  LYS A 249      54.753  23.415 -25.461  1.00115.94
ATOM   3546  CE  LYS A 249      53.771  23.179 -26.599  1.00114.10
ATOM   3547  NZ  LYS A 249      54.358  22.348 -27.687  1.00117.74
ATOM   3548  H   LYS A 249      52.051  24.265 -22.395  1.00  0.00
ATOM   3549  H   LYS A 249      54.777  25.107 -21.669  1.00  0.00
ATOM   3550  H   LYS A 249      55.115  25.473 -23.928  1.00  0.00
ATOM   3551  H   LYS A 249      53.299  25.597 -24.238  1.00  0.00
ATOM   3552  H   LYS A 249      53.037  23.343 -24.201  1.00  0.00
ATOM   3553  H   LYS A 249      54.617  23.069 -23.363  1.00  0.00
ATOM   3554  H   LYS A 249      55.369  22.521 -25.370  1.00  0.00
ATOM   3555  H   LYS A 249      55.322  24.313 -25.701  1.00  0.00
ATOM   3556  H   LYS A 249      53.484  24.140 -27.025  1.00  0.00
ATOM   3557  H   LYS A 249      52.916  22.632 -26.201  1.00  0.00
ATOM   3558  H   LYS A 249      53.631  22.240 -28.409  1.00  0.00
ATOM   3559  H   LYS A 249      55.180  22.856 -28.044  1.00  0.00
ATOM   3560  H   LYS A 249      54.619  21.444 -27.268  1.00  0.00
ATOM   3561  N   GLU A 250      52.681  27.143 -21.054  1.00107.08
ATOM   3562  CA  GLU A 250      52.488  28.495 -20.549  1.00108.97
ATOM   3563  C   GLU A 250      52.399  28.454 -19.030  1.00109.22
ATOM   3564  O   GLU A 250      52.093  29.468 -18.403  1.00110.38
ATOM   3565  CB  GLU A 250      51.197  29.114 -21.090  1.00105.31
ATOM   3566  CG  GLU A 250      51.092  29.170 -22.604  1.00106.99
ATOM   3567  CD  GLU A 250      49.687  28.889 -23.102  1.00104.87
ATOM   3568  OE1 GLU A 250      48.740  29.614 -22.733  1.00103.18
ATOM   3569  OE2 GLU A 250      49.531  27.912 -23.866  1.00105.93
ATOM   3570  H   GLU A 250      52.123  26.378 -20.649  1.00  0.00
ATOM   3571  H   GLU A 250      53.333  29.100 -20.876  1.00  0.00
ATOM   3572  H   GLU A 250      51.164  30.144 -20.736  1.00  0.00
ATOM   3573  H   GLU A 250      50.379  28.480 -20.749  1.00  0.00
ATOM   3574  H   GLU A 250      51.753  28.407 -23.015  1.00  0.00
ATOM   3575  H   GLU A 250      51.365  30.176 -22.922  1.00  0.00
ATOM   3576  N   GLU A 251      52.626  27.287 -18.436  1.00109.46
ATOM   3577  CA  GLU A 251      52.493  27.157 -16.988  1.00107.97
ATOM   3578  C   GLU A 251      53.745  27.675 -16.287  1.00110.60
ATOM   3579  O   GLU A 251      53.662  28.499 -15.376  1.00110.16
ATOM   3580  CB  GLU A 251      52.184  25.715 -16.575  1.00107.91
ATOM   3581  CG  GLU A 251      51.373  25.593 -15.293  1.00106.21
ATOM   3582  CD  GLU A 251      52.229  25.553 -14.039  1.00111.64
ATOM   3583  OE1 GLU A 251      52.945  26.538 -13.760  1.00114.45
ATOM   3584  OE2 GLU A 251      52.187  24.526 -13.330  1.00113.22
ATOM   3585  H   GLU A 251      52.897  26.469 -19.001  1.00  0.00
ATOM   3586  H   GLU A 251      51.647  27.768 -16.675  1.00  0.00
ATOM   3587  H   GLU A 251      53.136  25.214 -16.402  1.00  0.00
ATOM   3588  H   GLU A 251      51.585  25.274 -17.372  1.00  0.00
ATOM   3589  H   GLU A 251      50.818  24.656 -15.342  1.00  0.00
ATOM   3590  H   GLU A 251      50.733  26.473 -15.224  1.00  0.00
ATOM   3591  N   ALA A 252      54.906  27.199 -16.728  1.00113.74
ATOM   3592  CA  ALA A 252      56.180  27.711 -16.236  1.00118.64
ATOM   3593  C   ALA A 252      56.320  29.200 -16.542  1.00120.63
ATOM   3594  O   ALA A 252      56.919  29.943 -15.764  1.00123.15
ATOM   3595  CB  ALA A 252      57.336  26.924 -16.835  1.00121.46
ATOM   3596  H   ALA A 252      54.905  26.450 -17.435  1.00  0.00
ATOM   3597  H   ALA A 252      56.206  27.587 -15.153  1.00  0.00
ATOM   3598  H   ALA A 252      58.255  27.351 -16.432  1.00  0.00
ATOM   3599  H   ALA A 252      57.205  25.885 -16.532  1.00  0.00
ATOM   3600  H   ALA A 252      57.275  27.042 -17.917  1.00  0.00
ATOM   3601  N   SER A 253      55.754  29.625 -17.669  1.00120.44
ATOM   3602  CA  SER A 253      55.725  31.031 -18.072  1.00121.94
ATOM   3603  C   SER A 253      54.873  31.904 -17.152  1.00118.02
ATOM   3604  O   SER A 253      55.148  33.092 -16.975  1.00121.32
ATOM   3605  CB  SER A 253      55.224  31.166 -19.514  1.00121.38
ATOM   3606  OG  SER A 253      56.234  30.838 -20.452  1.00127.06
ATOM   3607  H   SER A 253      55.314  28.929 -18.288  1.00  0.00
ATOM   3608  H   SER A 253      56.752  31.389 -17.997  1.00  0.00
ATOM   3609  H   SER A 253      54.877  32.177 -19.727  1.00  0.00
ATOM   3610  H   SER A 253      54.437  30.429 -19.671  1.00  0.00
ATOM   3611  H   SER A 253      55.823  30.952 -21.389  1.00  0.00
ATOM   3612  N   LYS A 254      53.826  31.313 -16.582  1.00112.24
ATOM   3613  CA  LYS A 254      52.898  32.006 -15.690  1.00109.99
ATOM   3614  C   LYS A 254      52.307  33.294 -16.261  1.00109.10
ATOM   3615  O   LYS A 254      52.260  34.320 -15.581  1.00110.68
ATOM   3616  CB  LYS A 254      53.531  32.248 -14.316  1.00112.25
ATOM   3617  CG  LYS A 254      53.409  31.073 -13.359  1.00110.99
ATOM   3618  CD  LYS A 254      52.037  31.027 -12.707  1.00106.29
ATOM   3619  CE  LYS A 254      51.860  29.780 -11.857  1.00105.52
ATOM   3620  NZ  LYS A 254      51.589  28.575 -12.688  1.00103.91
ATOM   3621  H   LYS A 254      53.661  30.316 -16.779  1.00  0.00
ATOM   3622  H   LYS A 254      52.050  31.330 -15.578  1.00  0.00
ATOM   3623  H   LYS A 254      53.011  33.090 -13.859  1.00  0.00
ATOM   3624  H   LYS A 254      54.596  32.415 -14.477  1.00  0.00
ATOM   3625  H   LYS A 254      54.160  31.185 -12.577  1.00  0.00
ATOM   3626  H   LYS A 254      53.555  30.152 -13.923  1.00  0.00
ATOM   3627  H   LYS A 254      51.283  31.016 -13.494  1.00  0.00
ATOM   3628  H   LYS A 254      51.934  31.900 -12.062  1.00  0.00
ATOM   3629  H   LYS A 254      51.017  29.925 -11.181  1.00  0.00
ATOM   3630  H   LYS A 254      52.789  29.601 -11.316  1.00  0.00
ATOM   3631  H   LYS A 254      51.483  27.781 -12.041  1.00  0.00
ATOM   3632  H   LYS A 254      50.722  28.760 -13.213  1.00  0.00
ATOM   3633  H   LYS A 254      52.397  28.453 -13.314  1.00  0.00
ATOM   3634  N   ASP A 255      51.847  33.227 -17.507  1.00106.96
ATOM   3635  CA  ASP A 255      51.204  34.354 -18.174  1.00105.13
ATOM   3636  C   ASP A 255      49.921  34.769 -17.455  1.00100.18
ATOM   3637  O   ASP A 255      49.661  35.957 -17.267  1.00100.06
ATOM   3638  CB  ASP A 255      50.895  34.013 -19.635  1.00104.25
ATOM   3639  CG  ASP A 255      52.133  33.627 -20.429  1.00108.31
ATOM   3640  OD1 ASP A 255      53.256  33.957 -19.993  1.00111.88
ATOM   3641  OD2 ASP A 255      51.980  32.994 -21.495  1.00108.18
ATOM   3642  H   ASP A 255      51.949  32.342 -18.023  1.00  0.00
ATOM   3643  H   ASP A 255      51.900  35.192 -18.144  1.00  0.00
ATOM   3644  H   ASP A 255      50.462  34.896 -20.104  1.00  0.00
ATOM   3645  H   ASP A 255      50.222  33.155 -19.641  1.00  0.00
ATOM   3646  N   ASN A 256      49.130  33.779 -17.051  1.00 96.27
ATOM   3647  CA  ASN A 256      47.824  34.014 -16.442  1.00 92.99
ATOM   3648  C   ASN A 256      47.429  33.018 -15.354  1.00 90.24
ATOM   3649  O   ASN A 256      48.114  32.023 -15.113  1.00 91.40
ATOM   3650  CB  ASN A 256      46.730  34.019 -17.513  1.00 90.78
ATOM   3651  CG  ASN A 256      46.665  35.325 -18.279  1.00 93.62
ATOM   3652  OD1 ASN A 256      46.976  36.390 -17.744  1.00 97.10
ATOM   3653  ND2 ASN A 256      46.249  35.250 -19.538  1.00 93.11
ATOM   3654  H   ASN A 256      49.451  32.808 -17.173  1.00  0.00
ATOM   3655  H   ASN A 256      47.918  34.986 -15.957  1.00  0.00
ATOM   3656  H   ASN A 256      45.769  33.873 -17.020  1.00  0.00
ATOM   3657  H   ASN A 256      46.961  33.231 -18.230  1.00  0.00
ATOM   3658  H   ASN A 256      46.183  36.104 -20.110  1.00  0.00
ATOM   3659  H   ASN A 256      45.992  34.338 -19.942  1.00  0.00
ATOM   3660  N   ASN A 257      46.312  33.318 -14.697  1.00 86.37
ATOM   3661  CA  ASN A 257      45.607  32.364 -13.851  1.00 82.76
ATOM   3662  C   ASN A 257      44.192  32.171 -14.384  1.00 78.63
ATOM   3663  O   ASN A 257      43.430  33.133 -14.486  1.00 78.67
ATOM   3664  CB  ASN A 257      45.541  32.856 -12.404  1.00 83.29
ATOM   3665  CG  ASN A 257      46.882  32.788 -11.702  1.00 88.01
ATOM   3666  OD1 ASN A 257      47.152  31.855 -10.946  1.00 88.37
ATOM   3667  ND2 ASN A 257      47.735  33.774 -11.956  1.00 91.66
ATOM   3668  H   ASN A 257      45.928  34.269 -14.791  1.00  0.00
ATOM   3669  H   ASN A 257      46.149  31.419 -13.868  1.00  0.00
ATOM   3670  H   ASN A 257      44.845  32.220 -11.858  1.00  0.00
ATOM   3671  H   ASN A 257      45.232  33.901 -12.420  1.00  0.00
ATOM   3672  H   ASN A 257      48.662  33.781 -11.507  1.00  0.00
ATOM   3673  H   ASN A 257      47.469  34.531 -12.601  1.00  0.00
ATOM   3674  N   THR A 258      43.849  30.935 -14.735  1.00 76.19
ATOM   3675  CA  THR A 258      42.498  30.600 -15.176  1.00 72.07
ATOM   3676  C   THR A 258      42.014  29.337 -14.469  1.00 69.20
ATOM   3677  O   THR A 258      42.802  28.432 -14.194  1.00 71.31
ATOM   3678  CB  THR A 258      42.424  30.368 -16.699  1.00 72.22
ATOM   3679  OG1 THR A 258      43.363  31.217 -17.372  1.00 76.64
ATOM   3680  CG2 THR A 258      41.023  30.650 -17.222  1.00 68.95
ATOM   3681  H   THR A 258      44.559  30.190 -14.694  1.00  0.00
ATOM   3682  H   THR A 258      41.863  31.449 -14.924  1.00  0.00
ATOM   3683  H   THR A 258      42.669  29.324 -16.895  1.00  0.00
ATOM   3684  H   THR A 258      44.294  30.997 -16.992  1.00  0.00
ATOM   3685  H   THR A 258      41.041  30.468 -18.296  1.00  0.00
ATOM   3686  H   THR A 258      40.347  29.968 -16.707  1.00  0.00
ATOM   3687  H   THR A 258      40.800  31.692 -16.991  1.00  0.00
ATOM   3688  N   SER A 259      40.720  29.282 -14.169  1.00 64.55
ATOM   3689  CA  SER A 259      40.116  28.065 -13.640  1.00 61.67
ATOM   3690  C   SER A 259      38.738  27.820 -14.248  1.00 58.07
ATOM   3691  O   SER A 259      37.730  27.830 -13.541  1.00 55.91
ATOM   3692  CB  SER A 259      40.035  28.110 -12.112  1.00 61.57
ATOM   3693  OG  SER A 259      39.866  26.810 -11.574  1.00 60.17
ATOM   3694  H   SER A 259      40.132  30.116 -14.313  1.00  0.00
ATOM   3695  H   SER A 259      40.758  27.230 -13.921  1.00  0.00
ATOM   3696  H   SER A 259      39.214  28.738 -11.765  1.00  0.00
ATOM   3697  H   SER A 259      40.990  28.466 -11.725  1.00  0.00
ATOM   3698  H   SER A 259      39.819  26.912 -10.550  1.00  0.00
ATOM   3699  N   ASP A 260      38.701  27.604 -15.559  1.00 57.17
ATOM   3700  CA  ASP A 260      37.461  27.291 -16.264  1.00 53.77
ATOM   3701  C   ASP A 260      37.066  25.829 -16.069  1.00 51.86
ATOM   3702  O   ASP A 260      37.797  25.064 -15.437  1.00 52.15
ATOM   3703  CB  ASP A 260      37.572  27.629 -17.756  1.00 54.59
ATOM   3704  CG  ASP A 260      38.534  26.721 -18.507  1.00 55.77
ATOM   3705  OD1 ASP A 260      38.803  25.595 -18.037  1.00 54.80
ATOM   3706  OD2 ASP A 260      39.015  27.130 -19.585  1.00 56.96
ATOM   3707  H   ASP A 260      39.578  27.659 -16.097  1.00  0.00
ATOM   3708  H   ASP A 260      36.674  27.911 -15.834  1.00  0.00
ATOM   3709  H   ASP A 260      37.945  28.649 -17.843  1.00  0.00
ATOM   3710  H   ASP A 260      36.586  27.493 -18.199  1.00  0.00
ATOM   3711  N   LEU A 261      35.916  25.437 -16.610  1.00 48.83
ATOM   3712  CA  LEU A 261      35.461  24.056 -16.493  1.00 47.37
ATOM   3713  C   LEU A 261      36.500  23.041 -16.969  1.00 49.57
ATOM   3714  O   LEU A 261      36.749  22.043 -16.292  1.00 50.10
ATOM   3715  CB  LEU A 261      34.131  23.848 -17.221  1.00 44.58
ATOM   3716  CG  LEU A 261      33.728  22.390 -17.455  1.00 43.61
ATOM   3717  CD1 LEU A 261      33.159  21.764 -16.192  1.00 41.64
ATOM   3718  CD2 LEU A 261      32.733  22.290 -18.601  1.00 42.86
ATOM   3719  H   LEU A 261      35.337  26.120 -17.120  1.00  0.00
ATOM   3720  H   LEU A 261      35.311  23.876 -15.429  1.00  0.00
ATOM   3721  H   LEU A 261      34.243  24.301 -18.206  1.00  0.00
ATOM   3722  H   LEU A 261      33.359  24.285 -16.588  1.00  0.00
ATOM   3723  H   LEU A 261      34.625  21.833 -17.725  1.00  0.00
ATOM   3724  H   LEU A 261      32.897  20.735 -16.437  1.00  0.00
ATOM   3725  H   LEU A 261      33.939  21.815 -15.432  1.00  0.00
ATOM   3726  H   LEU A 261      32.283  22.349 -15.913  1.00  0.00
ATOM   3727  H   LEU A 261      32.486  21.235 -18.718  1.00  0.00
ATOM   3728  H   LEU A 261      31.862  22.881 -18.319  1.00  0.00
ATOM   3729  H   LEU A 261      33.226  22.691 -19.487  1.00  0.00
ATOM   3730  N   LEU A 262      37.102  23.291 -18.128  1.00 51.26
ATOM   3731  CA  LEU A 262      38.143  22.415 -18.653  1.00 53.46
ATOM   3732  C   LEU A 262      39.272  22.291 -17.636  1.00 55.64
ATOM   3733  O   LEU A 262      39.533  21.209 -17.109  1.00 55.88
ATOM   3734  CB  LEU A 262      38.680  22.954 -19.981  1.00 55.65
ATOM   3735  CG  LEU A 262      39.905  22.301 -20.626  1.00 58.48
ATOM   3736  CD1 LEU A 262      39.525  21.064 -21.425  1.00 58.68
ATOM   3737  CD2 LEU A 262      40.619  23.309 -21.513  1.00 60.85
ATOM   3738  H   LEU A 262      36.826  24.124 -18.668  1.00  0.00
ATOM   3739  H   LEU A 262      37.716  21.429 -18.833  1.00  0.00
ATOM   3740  H   LEU A 262      38.998  23.972 -19.756  1.00  0.00
ATOM   3741  H   LEU A 262      37.872  22.785 -20.693  1.00  0.00
ATOM   3742  H   LEU A 262      40.577  21.981 -19.830  1.00  0.00
ATOM   3743  H   LEU A 262      40.446  20.662 -21.848  1.00  0.00
ATOM   3744  H   LEU A 262      39.060  20.365 -20.729  1.00  0.00
ATOM   3745  H   LEU A 262      38.830  21.386 -22.200  1.00  0.00
ATOM   3746  H   LEU A 262      41.479  22.799 -21.947  1.00  0.00
ATOM   3747  H   LEU A 262      39.907  23.623 -22.276  1.00  0.00
ATOM   3748  H   LEU A 262      40.920  24.139 -20.874  1.00  0.00
ATOM   3749  N   GLY A 263      39.920  23.415 -17.349  1.00 57.24
ATOM   3750  CA  GLY A 263      41.056  23.442 -16.435  1.00 59.93
ATOM   3751  C   GLY A 263      40.732  22.781 -15.112  1.00 58.70
ATOM   3752  O   GLY A 263      41.542  22.042 -14.552  1.00 61.11
ATOM   3753  H   GLY A 263      39.610  24.295 -17.786  1.00  0.00
ATOM   3754  H   GLY A 263      41.282  24.491 -16.246  1.00  0.00
ATOM   3755  H   GLY A 263      41.890  22.927 -16.912  1.00  0.00
ATOM   3756  N   GLY A 264      39.530  23.057 -14.617  1.00 56.01
ATOM   3757  CA  GLY A 264      39.005  22.382 -13.438  1.00 54.79
ATOM   3758  C   GLY A 264      39.091  20.873 -13.564  1.00 55.16
ATOM   3759  O   GLY A 264      39.599  20.207 -12.664  1.00 57.24
ATOM   3760  H   GLY A 264      38.951  23.771 -15.082  1.00  0.00
ATOM   3761  H   GLY A 264      37.953  22.658 -13.363  1.00  0.00
ATOM   3762  H   GLY A 264      39.576  22.716 -12.572  1.00  0.00
ATOM   3763  N   LEU A 265      38.616  20.332 -14.683  1.00 54.06
ATOM   3764  CA  LEU A 265      38.576  18.886 -14.903  1.00 54.42
ATOM   3765  C   LEU A 265      39.945  18.235 -15.119  1.00 57.87
ATOM   3766  O   LEU A 265      40.104  17.033 -14.905  1.00 58.41
ATOM   3767  CB  LEU A 265      37.643  18.532 -16.067  1.00 52.84
ATOM   3768  CG  LEU A 265      36.145  18.844 -16.043  1.00 49.82
ATOM   3769  CD1 LEU A 265      35.480  18.312 -17.303  1.00 49.16
ATOM   3770  CD2 LEU A 265      35.467  18.266 -14.812  1.00 48.56
ATOM   3771  H   LEU A 265      38.263  20.955 -15.423  1.00  0.00
ATOM   3772  H   LEU A 265      38.188  18.473 -13.972  1.00  0.00
ATOM   3773  H   LEU A 265      37.674  17.443 -16.095  1.00  0.00
ATOM   3774  H   LEU A 265      38.015  19.149 -16.885  1.00  0.00
ATOM   3775  H   LEU A 265      36.034  19.928 -16.003  1.00  0.00
ATOM   3776  H   LEU A 265      34.421  18.560 -17.233  1.00  0.00
ATOM   3777  H   LEU A 265      35.958  18.807 -18.149  1.00  0.00
ATOM   3778  H   LEU A 265      35.643  17.234 -17.319  1.00  0.00
ATOM   3779  H   LEU A 265      34.412  18.533 -14.875  1.00  0.00
ATOM   3780  H   LEU A 265      35.615  17.187 -14.844  1.00  0.00
ATOM   3781  H   LEU A 265      35.948  18.715 -13.943  1.00  0.00
ATOM   3782  N   LEU A 266      40.927  19.019 -15.557  1.00 60.10
ATOM   3783  CA  LEU A 266      42.287  18.525 -15.764  1.00 64.13
ATOM   3784  C   LEU A 266      42.957  18.240 -14.424  1.00 65.87
ATOM   3785  O   LEU A 266      43.565  17.189 -14.223  1.00 67.64
ATOM   3786  CB  LEU A 266      43.119  19.552 -16.535  1.00 66.34
ATOM   3787  CG  LEU A 266      42.771  19.815 -18.000  1.00 65.95
ATOM   3788  CD1 LEU A 266      43.522  21.036 -18.507  1.00 68.20
ATOM   3789  CD2 LEU A 266      43.079  18.594 -18.853  1.00 68.00
ATOM   3790  H   LEU A 266      40.722  20.008 -15.757  1.00  0.00
ATOM   3791  H   LEU A 266      42.228  17.603 -16.343  1.00  0.00
ATOM   3792  H   LEU A 266      44.132  19.149 -16.549  1.00  0.00
ATOM   3793  H   LEU A 266      42.947  20.500 -16.026  1.00  0.00
ATOM   3794  H   LEU A 266      41.702  20.014 -18.074  1.00  0.00
ATOM   3795  H   LEU A 266      43.237  21.175 -19.550  1.00  0.00
ATOM   3796  H   LEU A 266      43.215  21.879 -17.887  1.00  0.00
ATOM   3797  H   LEU A 266      44.586  20.822 -18.403  1.00  0.00
ATOM   3798  H   LEU A 266      42.810  18.846 -19.879  1.00  0.00
ATOM   3799  H   LEU A 266      44.146  18.395 -18.751  1.00  0.00
ATOM   3800  H   LEU A 266      42.475  17.774 -18.465  1.00  0.00
ATOM   3801  N   LYS A 267      42.830  19.204 -13.517  1.00 65.29
ATOM   3802  CA  LYS A 267      43.291  19.071 -12.141  1.00 66.63
ATOM   3803  C   LYS A 267      42.547  17.962 -11.406  1.00 65.21
ATOM   3804  O   LYS A 267      42.894  17.621 -10.275  1.00 66.85
ATOM   3805  CB  LYS A 267      43.110  20.394 -11.393  1.00 66.01
ATOM   3806  CG  LYS A 267      43.915  21.552 -11.962  1.00 67.85
ATOM   3807  CD  LYS A 267      44.144  22.639 -10.924  1.00 68.71
ATOM   3808  CE  LYS A 267      45.019  22.148  -9.779  1.00 72.36
ATOM   3809  NZ  LYS A 267      46.411  21.818 -10.196  1.00 76.06
ATOM   3810  H   LYS A 267      42.384  20.088 -13.801  1.00  0.00
ATOM   3811  H   LYS A 267      44.349  18.809 -12.172  1.00  0.00
ATOM   3812  H   LYS A 267      43.452  20.238 -10.370  1.00  0.00
ATOM   3813  H   LYS A 267      42.059  20.669 -11.479  1.00  0.00
ATOM   3814  H   LYS A 267      43.358  21.983 -12.794  1.00  0.00
ATOM   3815  H   LYS A 267      44.885  21.172 -12.282  1.00  0.00
ATOM   3816  H   LYS A 267      43.177  22.932 -10.516  1.00  0.00
ATOM   3817  H   LYS A 267      44.647  23.476 -11.408  1.00  0.00
ATOM   3818  H   LYS A 267      44.575  21.240  -9.371  1.00  0.00
ATOM   3819  H   LYS A 267      45.094  22.958  -9.053  1.00  0.00
ATOM   3820  H   LYS A 267      46.910  21.500  -9.353  1.00  0.00
ATOM   3821  H   LYS A 267      46.345  21.074 -10.906  1.00  0.00
ATOM   3822  H   LYS A 267      46.822  22.680 -10.582  1.00  0.00
ATOM   3823  N   ALA A 268      41.525  17.403 -12.046  1.00 62.41
ATOM   3824  CA  ALA A 268      40.739  16.334 -11.440  1.00 61.21
ATOM   3825  C   ALA A 268      41.534  15.048 -11.233  1.00 64.67
ATOM   3826  O   ALA A 268      42.268  14.598 -12.114  1.00 67.26
ATOM   3827  CB  ALA A 268      39.483  16.062 -12.252  1.00 58.09
ATOM   3828  H   ALA A 268      41.283  17.732 -12.991  1.00  0.00
ATOM   3829  H   ALA A 268      40.454  16.686 -10.448  1.00  0.00
ATOM   3830  H   ALA A 268      38.945  15.259 -11.748  1.00  0.00
ATOM   3831  H   ALA A 268      38.907  16.987 -12.268  1.00  0.00
ATOM   3832  H   ALA A 268      39.806  15.769 -13.251  1.00  0.00
ATOM   3833  N   VAL A 269      41.369  14.470 -10.046  1.00 64.91
ATOM   3834  CA  VAL A 269      42.055  13.251  -9.632  1.00 68.09
ATOM   3835  C   VAL A 269      41.038  12.265  -9.065  1.00 66.98
ATOM   3836  O   VAL A 269      40.306  12.599  -8.133  1.00 65.38
ATOM   3837  CB  VAL A 269      43.094  13.550  -8.533  1.00 71.29
ATOM   3838  CG1 VAL A 269      43.779  12.269  -8.082  1.00 74.75
ATOM   3839  CG2 VAL A 269      44.120  14.563  -9.017  1.00 72.67
ATOM   3840  H   VAL A 269      40.718  14.910  -9.380  1.00  0.00
ATOM   3841  H   VAL A 269      42.559  12.834 -10.504  1.00  0.00
ATOM   3842  H   VAL A 269      42.570  13.980  -7.679  1.00  0.00
ATOM   3843  H   VAL A 269      44.497  12.546  -7.310  1.00  0.00
ATOM   3844  H   VAL A 269      43.001  11.611  -7.695  1.00  0.00
ATOM   3845  H   VAL A 269      44.270  11.845  -8.958  1.00  0.00
ATOM   3846  H   VAL A 269      44.818  14.726  -8.196  1.00  0.00
ATOM   3847  H   VAL A 269      44.612  14.128  -9.887  1.00  0.00
ATOM   3848  H   VAL A 269      43.575  15.472  -9.272  1.00  0.00
ATOM   3849  N   TYR A 270      40.993  11.056  -9.617  1.00 68.39
ATOM   3850  CA  TYR A 270      40.098  10.014  -9.122  1.00 67.83
ATOM   3851  C   TYR A 270      40.550   9.494  -7.760  1.00 70.87
ATOM   3852  O   TYR A 270      41.685   9.728  -7.344  1.00 73.50
ATOM   3853  CB  TYR A 270      40.001   8.849 -10.110  1.00 68.97
ATOM   3854  CG  TYR A 270      39.234   9.144 -11.379  1.00 66.69
ATOM   3855  CD1 TYR A 270      37.844   9.145 -11.395  1.00 63.89
ATOM   3856  CD2 TYR A 270      39.900   9.395 -12.573  1.00 67.97
ATOM   3857  CE1 TYR A 270      37.141   9.406 -12.557  1.00 62.00
ATOM   3858  CE2 TYR A 270      39.205   9.657 -13.739  1.00 66.27
ATOM   3859  CZ  TYR A 270      37.827   9.661 -13.726  1.00 63.20
ATOM   3860  OH  TYR A 270      37.137   9.920 -14.886  1.00 62.30
ATOM   3861  H   TYR A 270      41.607  10.849 -10.417  1.00  0.00
ATOM   3862  H   TYR A 270      39.112  10.466  -9.015  1.00  0.00
ATOM   3863  H   TYR A 270      39.472   8.041  -9.605  1.00  0.00
ATOM   3864  H   TYR A 270      41.020   8.615 -10.419  1.00  0.00
ATOM   3865  H   TYR A 270      37.298   8.936 -10.475  1.00  0.00
ATOM   3866  H   TYR A 270      40.990   9.385 -12.590  1.00  0.00
ATOM   3867  H   TYR A 270      36.051   9.410 -12.549  1.00  0.00
ATOM   3868  H   TYR A 270      39.744   9.859 -14.664  1.00  0.00
ATOM   3869  H   TYR A 270      36.134   9.874 -14.656  1.00  0.00
ATOM   3870  N   ARG A 271      39.658   8.786  -7.075  1.00 70.79
ATOM   3871  CA  ARG A 271      39.955   8.194  -5.774  1.00 74.20
ATOM   3872  C   ARG A 271      41.262   7.411  -5.795  1.00 78.98
ATOM   3873  O   ARG A 271      42.077   7.515  -4.877  1.00 82.02
ATOM   3874  CB  ARG A 271      38.827   7.254  -5.347  1.00 73.85
ATOM   3875  CG  ARG A 271      37.497   7.938  -5.085  1.00 71.14
ATOM   3876  CD  ARG A 271      37.525   8.717  -3.781  1.00 72.29
ATOM   3877  NE  ARG A 271      36.200   8.822  -3.175  1.00 71.53
ATOM   3878  CZ  ARG A 271      35.274   7.867  -3.209  1.00 71.67
ATOM   3879  NH1 ARG A 271      35.520   6.710  -3.809  1.00 73.55
ATOM   3880  NH2 ARG A 271      34.100   8.066  -2.625  1.00 69.99
ATOM   3881  H   ARG A 271      38.720   8.650  -7.478  1.00  0.00
ATOM   3882  H   ARG A 271      40.050   9.015  -5.063  1.00  0.00
ATOM   3883  H   ARG A 271      39.133   6.786  -4.411  1.00  0.00
ATOM   3884  H   ARG A 271      38.664   6.559  -6.171  1.00  0.00
ATOM   3885  H   ARG A 271      36.722   7.175  -5.017  1.00  0.00
ATOM   3886  H   ARG A 271      37.297   8.633  -5.901  1.00  0.00
ATOM   3887  H   ARG A 271      37.896   9.726  -3.961  1.00  0.00
ATOM   3888  H   ARG A 271      38.148   8.171  -3.073  1.00  0.00
ATOM   3889  H   ARG A 271      35.966   9.698  -2.686  1.00  0.00
ATOM   3890  H   ARG A 271      34.797   5.977  -3.830  1.00  0.00
ATOM   3891  H   ARG A 271      36.434   6.545  -4.254  1.00  0.00
ATOM   3892  H   ARG A 271      33.381   7.329  -2.649  1.00  0.00
ATOM   3893  H   ARG A 271      33.907   8.958  -2.147  1.00  0.00
ATOM   3894  N   ASP A 272      41.451   6.621  -6.847  1.00 79.61
ATOM   3895  CA  ASP A 272      42.638   5.786  -6.963  1.00 84.22
ATOM   3896  C   ASP A 272      43.801   6.496  -7.653  1.00 85.83
ATOM   3897  O   ASP A 272      44.637   5.860  -8.296  1.00 89.59
ATOM   3898  CB  ASP A 272      42.311   4.447  -7.633  1.00 85.38
ATOM   3899  CG  ASP A 272      41.882   4.594  -9.081  1.00 82.67
ATOM   3900  OD1 ASP A 272      42.711   5.011  -9.916  1.00 82.77
ATOM   3901  OD2 ASP A 272      40.718   4.266  -9.389  1.00 80.63
ATOM   3902  H   ASP A 272      40.743   6.599  -7.595  1.00  0.00
ATOM   3903  H   ASP A 272      42.974   5.579  -5.947  1.00  0.00
ATOM   3904  H   ASP A 272      41.486   3.989  -7.088  1.00  0.00
ATOM   3905  H   ASP A 272      43.218   3.842  -7.624  1.00  0.00
ATOM   3906  N   GLY A 273      43.858   7.816  -7.510  1.00 83.53
ATOM   3907  CA  GLY A 273      45.019   8.580  -7.953  1.00 85.28
ATOM   3908  C   GLY A 273      45.174   8.742  -9.453  1.00 84.42
ATOM   3909  O   GLY A 273      46.084   9.434  -9.909  1.00 85.44
ATOM   3910  H   GLY A 273      43.065   8.310  -7.077  1.00  0.00
ATOM   3911  H   GLY A 273      45.877   7.997  -7.618  1.00  0.00
ATOM   3912  H   GLY A 273      44.916   9.573  -7.515  1.00  0.00
ATOM   3913  N   THR A 274      44.303   8.105 -10.229  1.00 82.54
ATOM   3914  CA  THR A 274      44.307   8.303 -11.675  1.00 81.66
ATOM   3915  C   THR A 274      43.621   9.612 -12.049  1.00 77.65
ATOM   3916  O   THR A 274      43.094  10.318 -11.190  1.00 75.26
ATOM   3917  CB  THR A 274      43.654   7.134 -12.438  1.00 81.56
ATOM   3918  OG1 THR A 274      42.683   6.492 -11.603  1.00 80.07
ATOM   3919  CG2 THR A 274      44.709   6.118 -12.848  1.00 86.28
ATOM   3920  H   THR A 274      43.617   7.464  -9.805  1.00  0.00
ATOM   3921  H   THR A 274      45.354   8.345 -11.974  1.00  0.00
ATOM   3922  H   THR A 274      43.169   7.529 -13.331  1.00  0.00
ATOM   3923  H   THR A 274      41.987   7.207 -11.346  1.00  0.00
ATOM   3924  H   THR A 274      44.192   5.319 -13.380  1.00  0.00
ATOM   3925  H   THR A 274      45.420   6.638 -13.489  1.00  0.00
ATOM   3926  H   THR A 274      45.177   5.758 -11.932  1.00  0.00
ATOM   3927  N   ARG A 275      43.647   9.931 -13.339  1.00 77.76
ATOM   3928  CA  ARG A 275      43.070  11.170 -13.846  1.00 74.84
ATOM   3929  C   ARG A 275      42.230  10.886 -15.085  1.00 72.89
ATOM   3930  O   ARG A 275      42.230   9.767 -15.600  1.00 74.55
ATOM   3931  CB  ARG A 275      44.175  12.174 -14.183  1.00 77.74
ATOM   3932  CG  ARG A 275      45.146  12.433 -13.043  1.00 81.75
ATOM   3933  CD  ARG A 275      45.966  13.686 -13.301  1.00 84.21
ATOM   3934  NE  ARG A 275      46.376  14.327 -12.054  1.00 86.63
ATOM   3935  CZ  ARG A 275      46.444  15.643 -11.879  1.00 85.83
ATOM   3936  NH1 ARG A 275      46.121  16.464 -12.869  1.00 83.83
ATOM   3937  NH2 ARG A 275      46.827  16.140 -10.710  1.00 87.46
ATOM   3938  H   ARG A 275      44.090   9.280 -14.003  1.00  0.00
ATOM   3939  H   ARG A 275      42.432  11.599 -13.073  1.00  0.00
ATOM   3940  H   ARG A 275      43.695  13.123 -14.420  1.00  0.00
ATOM   3941  H   ARG A 275      44.755  11.752 -15.004  1.00  0.00
ATOM   3942  H   ARG A 275      45.823  11.583 -12.960  1.00  0.00
ATOM   3943  H   ARG A 275      44.577  12.570 -12.123  1.00  0.00
ATOM   3944  H   ARG A 275      45.382  14.402 -13.880  1.00  0.00
ATOM   3945  H   ARG A 275      46.879  13.398 -13.822  1.00  0.00
ATOM   3946  H   ARG A 275      46.628  13.721 -11.260  1.00  0.00
ATOM   3947  H   ARG A 275      46.174  17.483 -12.731  1.00  0.00
ATOM   3948  H   ARG A 275      45.817  16.082 -13.776  1.00  0.00
ATOM   3949  H   ARG A 275      46.879  17.160 -10.576  1.00  0.00
ATOM   3950  H   ARG A 275      47.072  15.506  -9.936  1.00  0.00
ATOM   3951  N   MET A 276      41.513  11.901 -15.555  1.00 69.58
ATOM   3952  CA  MET A 276      40.649  11.750 -16.718  1.00 67.37
ATOM   3953  C   MET A 276      41.451  11.837 -18.011  1.00 69.71
ATOM   3954  O   MET A 276      42.219  12.779 -18.207  1.00 70.40
ATOM   3955  CB  MET A 276      39.585  12.847 -16.733  1.00 63.22
ATOM   3956  CG  MET A 276      38.811  13.018 -15.438  1.00 60.87
ATOM   3957  SD  MET A 276      37.393  14.093 -15.730  1.00 57.41
ATOM   3958  CE  MET A 276      36.308  12.977 -16.616  1.00 56.25
ATOM   3959  H   MET A 276      41.569  12.816 -15.086  1.00  0.00
ATOM   3960  H   MET A 276      40.177  10.770 -16.651  1.00  0.00
ATOM   3961  H   MET A 276      38.858  12.573 -17.497  1.00  0.00
ATOM   3962  H   MET A 276      40.109  13.788 -16.904  1.00  0.00
ATOM   3963  H   MET A 276      39.518  13.540 -14.793  1.00  0.00
ATOM   3964  H   MET A 276      38.605  12.032 -15.021  1.00  0.00
ATOM   3965  H   MET A 276      35.400  13.533 -16.848  1.00  0.00
ATOM   3966  H   MET A 276      36.836  12.668 -17.518  1.00  0.00
ATOM   3967  H   MET A 276      36.109  12.134 -15.955  1.00  0.00
ATOM   3968  N   SER A 277      41.259  10.863 -18.895  1.00 70.94
ATOM   3969  CA  SER A 277      41.841  10.906 -20.233  1.00 73.66
ATOM   3970  C   SER A 277      41.204  12.040 -21.028  1.00 71.23
ATOM   3971  O   SER A 277      40.122  12.508 -20.673  1.00 67.63
ATOM   3972  CB  SER A 277      41.601   9.579 -20.957  1.00 76.08
ATOM   3973  OG  SER A 277      40.213   9.347 -21.135  1.00 72.81
ATOM   3974  H   SER A 277      40.682  10.053 -18.628  1.00  0.00
ATOM   3975  H   SER A 277      42.915  11.074 -20.147  1.00  0.00
ATOM   3976  H   SER A 277      42.029   8.735 -20.416  1.00  0.00
ATOM   3977  H   SER A 277      42.021   9.648 -21.960  1.00  0.00
ATOM   3978  H   SER A 277      40.119   8.446 -21.624  1.00  0.00
ATOM   3979  N   LEU A 278      41.856  12.481 -22.100  1.00 73.09
ATOM   3980  CA  LEU A 278      41.277  13.508 -22.961  1.00 71.26
ATOM   3981  C   LEU A 278      39.850  13.118 -23.344  1.00 69.09
ATOM   3982  O   LEU A 278      38.969  13.973 -23.430  1.00 65.91
ATOM   3983  CB  LEU A 278      42.119  13.712 -24.221  1.00 74.19
ATOM   3984  CG  LEU A 278      42.270  15.102 -24.846  1.00 73.96
ATOM   3985  CD1 LEU A 278      42.606  14.969 -26.323  1.00 77.45
ATOM   3986  CD2 LEU A 278      41.037  15.975 -24.661  1.00 69.89
ATOM   3987  H   LEU A 278      42.783  12.092 -22.326  1.00  0.00
ATOM   3988  H   LEU A 278      41.262  14.448 -22.409  1.00  0.00
ATOM   3989  H   LEU A 278      41.599  13.132 -24.984  1.00  0.00
ATOM   3990  H   LEU A 278      43.130  13.447 -23.911  1.00  0.00
ATOM   3991  H   LEU A 278      43.085  15.602 -24.323  1.00  0.00
ATOM   3992  H   LEU A 278      42.703  15.979 -26.720  1.00  0.00
ATOM   3993  H   LEU A 278      43.543  14.417 -26.388  1.00  0.00
ATOM   3994  H   LEU A 278      41.783  14.427 -26.789  1.00  0.00
ATOM   3995  H   LEU A 278      41.249  16.932 -25.138  1.00  0.00
ATOM   3996  H   LEU A 278      40.206  15.458 -25.141  1.00  0.00
ATOM   3997  H   LEU A 278      40.881  16.083 -23.588  1.00  0.00
ATOM   3998  N   HIS A 279      39.621  11.826 -23.558  1.00 70.93
ATOM   3999  CA  HIS A 279      38.313  11.351 -23.996  1.00 69.86
ATOM   4000  C   HIS A 279      37.234  11.547 -22.942  1.00 66.22
ATOM   4001  O   HIS A 279      36.142  12.030 -23.246  1.00 63.92
ATOM   4002  CB  HIS A 279      38.352   9.896 -24.467  1.00 73.72
ATOM   4003  CG  HIS A 279      37.095   9.457 -25.157  1.00 74.14
ATOM   4004  ND1 HIS A 279      36.664   8.153 -25.166  1.00 76.18
ATOM   4005  CD2 HIS A 279      36.158  10.169 -25.838  1.00 72.61
ATOM   4006  CE1 HIS A 279      35.524   8.071 -25.835  1.00 75.31
ATOM   4007  NE2 HIS A 279      35.196   9.284 -26.252  1.00 73.35
ATOM   4008  H   HIS A 279      40.382  11.147 -23.412  1.00  0.00
ATOM   4009  H   HIS A 279      38.047  11.971 -24.852  1.00  0.00
ATOM   4010  H   HIS A 279      38.487   9.257 -23.595  1.00  0.00
ATOM   4011  H   HIS A 279      39.156   9.810 -25.198  1.00  0.00
ATOM   4012  H   HIS A 279      37.152   7.362 -24.722  1.00  0.00
ATOM   4013  H   HIS A 279      36.169  11.243 -26.021  1.00  0.00
ATOM   4014  H   HIS A 279      34.953   7.160 -26.012  1.00  0.00
ATOM   4015  N   GLU A 280      37.535  11.172 -21.703  1.00 65.99
ATOM   4016  CA  GLU A 280      36.599  11.398 -20.608  1.00 62.22
ATOM   4017  C   GLU A 280      36.342  12.893 -20.462  1.00 59.14
ATOM   4018  O   GLU A 280      35.196  13.329 -20.359  1.00 56.72
ATOM   4019  CB  GLU A 280      37.133  10.839 -19.286  1.00 62.89
ATOM   4020  CG  GLU A 280      37.904   9.535 -19.412  1.00 66.42
ATOM   4021  CD  GLU A 280      37.910   8.724 -18.132  1.00 66.35
ATOM   4022  OE1 GLU A 280      37.057   8.975 -17.254  1.00 63.02
ATOM   4023  OE2 GLU A 280      38.769   7.827 -18.006  1.00 70.35
ATOM   4024  H   GLU A 280      38.439  10.717 -21.514  1.00  0.00
ATOM   4025  H   GLU A 280      35.671  10.877 -20.843  1.00  0.00
ATOM   4026  H   GLU A 280      36.271  10.638 -18.649  1.00  0.00
ATOM   4027  H   GLU A 280      37.831  11.576 -18.889  1.00  0.00
ATOM   4028  H   GLU A 280      38.938   9.780 -19.654  1.00  0.00
ATOM   4029  H   GLU A 280      37.417   8.934 -20.180  1.00  0.00
ATOM   4030  N   VAL A 281      37.416  13.675 -20.459  1.00 60.17
ATOM   4031  CA  VAL A 281      37.301  15.115 -20.268  1.00 58.27
ATOM   4032  C   VAL A 281      36.430  15.736 -21.351  1.00 57.18
ATOM   4033  O   VAL A 281      35.521  16.511 -21.056  1.00 53.94
ATOM   4034  CB  VAL A 281      38.670  15.821 -20.275  1.00 60.16
ATOM   4035  CG1 VAL A 281      38.562  17.177 -19.593  1.00 57.76
ATOM   4036  CG2 VAL A 281      39.723  14.964 -19.589  1.00 62.30
ATOM   4037  H   VAL A 281      38.347  13.256 -20.594  1.00  0.00
ATOM   4038  H   VAL A 281      36.844  15.256 -19.289  1.00  0.00
ATOM   4039  H   VAL A 281      38.976  15.971 -21.310  1.00  0.00
ATOM   4040  H   VAL A 281      39.553  17.630 -19.626  1.00  0.00
ATOM   4041  H   VAL A 281      37.831  17.759 -20.155  1.00  0.00
ATOM   4042  H   VAL A 281      38.234  16.994 -18.570  1.00  0.00
ATOM   4043  H   VAL A 281      40.661  15.519 -19.629  1.00  0.00
ATOM   4044  H   VAL A 281      39.388  14.807 -18.564  1.00  0.00
ATOM   4045  H   VAL A 281      39.782  14.027 -20.143  1.00  0.00
ATOM   4046  N   CYS A 282      36.713  15.396 -22.605  1.00 59.95
ATOM   4047  CA  CYS A 282      35.916  15.885 -23.720  1.00 59.84
ATOM   4048  C   CYS A 282      34.435  15.591 -23.500  1.00 56.94
ATOM   4049  O   CYS A 282      33.597  16.491 -23.582  1.00 54.87
ATOM   4050  CB  CYS A 282      36.384  15.258 -25.033  1.00 64.14
ATOM   4051  SG  CYS A 282      35.422  15.793 -26.466  1.00 65.59
ATOM   4052  H   CYS A 282      37.513  14.774 -22.791  1.00  0.00
ATOM   4053  H   CYS A 282      36.050  16.965 -23.779  1.00  0.00
ATOM   4054  H   CYS A 282      36.137  14.210 -24.866  1.00  0.00
ATOM   4055  H   CYS A 282      37.456  15.444 -25.102  1.00  0.00
ATOM   4056  H   CYS A 282      35.805  15.330 -27.265  1.00  0.00
ATOM   4057  N   GLY A 283      34.123  14.331 -23.213  1.00 56.88
ATOM   4058  CA  GLY A 283      32.746  13.906 -22.977  1.00 54.35
ATOM   4059  C   GLY A 283      32.035  14.672 -21.878  1.00 50.33
ATOM   4060  O   GLY A 283      30.885  15.078 -22.042  1.00 48.49
ATOM   4061  H   GLY A 283      34.877  13.632 -23.155  1.00  0.00
ATOM   4062  H   GLY A 283      32.813  12.868 -22.651  1.00  0.00
ATOM   4063  H   GLY A 283      32.203  14.049 -23.911  1.00  0.00
ATOM   4064  N   MET A 284      32.719  14.863 -20.754  1.00 49.45
ATOM   4065  CA  MET A 284      32.186  15.621 -19.626  1.00 46.14
ATOM   4066  C   MET A 284      31.834  17.057 -20.000  1.00 44.20
ATOM   4067  O   MET A 284      30.815  17.586 -19.557  1.00 41.62
ATOM   4068  CB  MET A 284      33.186  15.633 -18.468  1.00 46.80
ATOM   4069  CG  MET A 284      33.227  14.356 -17.645  1.00 47.44
ATOM   4070  SD  MET A 284      31.636  13.922 -16.913  1.00 45.56
ATOM   4071  CE  MET A 284      31.199  15.458 -16.100  1.00 42.81
ATOM   4072  H   MET A 284      33.664  14.460 -20.676  1.00  0.00
ATOM   4073  H   MET A 284      31.267  15.119 -19.322  1.00  0.00
ATOM   4074  H   MET A 284      32.885  16.434 -17.793  1.00  0.00
ATOM   4075  H   MET A 284      34.176  15.751 -18.907  1.00  0.00
ATOM   4076  H   MET A 284      33.874  14.661 -16.822  1.00  0.00
ATOM   4077  H   MET A 284      33.668  13.590 -18.283  1.00  0.00
ATOM   4078  H   MET A 284      30.235  15.300 -15.617  1.00  0.00
ATOM   4079  H   MET A 284      31.985  15.670 -15.375  1.00  0.00
ATOM   4080  H   MET A 284      31.144  16.224 -16.874  1.00  0.00
ATOM   4081  N   ILE A 285      32.687  17.692 -20.800  1.00 45.48
ATOM   4082  CA  ILE A 285      32.422  19.049 -21.260  1.00 44.73
ATOM   4083  C   ILE A 285      31.227  19.044 -22.208  1.00 43.81
ATOM   4084  O   ILE A 285      30.370  19.925 -22.140  1.00 41.77
ATOM   4085  CB  ILE A 285      33.655  19.689 -21.928  1.00 47.29
ATOM   4086  CG1 ILE A 285      34.774  19.888 -20.903  1.00 48.00
ATOM   4087  CG2 ILE A 285      33.293  21.028 -22.552  1.00 46.95
ATOM   4088  CD1 ILE A 285      36.099  19.293 -21.328  1.00 51.29
ATOM   4089  H   ILE A 285      33.550  17.216 -21.099  1.00  0.00
ATOM   4090  H   ILE A 285      32.188  19.661 -20.389  1.00  0.00
ATOM   4091  H   ILE A 285      34.002  19.016 -22.712  1.00  0.00
ATOM   4092  H   ILE A 285      34.475  19.392 -19.980  1.00  0.00
ATOM   4093  H   ILE A 285      34.928  20.961 -20.792  1.00  0.00
ATOM   4094  H   ILE A 285      34.202  21.425 -23.004  1.00  0.00
ATOM   4095  H   ILE A 285      32.521  20.834 -23.297  1.00  0.00
ATOM   4096  H   ILE A 285      32.929  21.667 -21.747  1.00  0.00
ATOM   4097  H   ILE A 285      36.811  19.495 -20.527  1.00  0.00
ATOM   4098  H   ILE A 285      35.938  18.224 -21.467  1.00  0.00
ATOM   4099  H   ILE A 285      36.385  19.784 -22.258  1.00  0.00
ATOM   4100  N   VAL A 286      31.165  18.041 -23.079  1.00 45.69
ATOM   4101  CA  VAL A 286      29.998  17.824 -23.928  1.00 45.67
ATOM   4102  C   VAL A 286      28.745  17.592 -23.087  1.00 42.61
ATOM   4103  O   VAL A 286      27.745  18.293 -23.247  1.00 41.52
ATOM   4104  CB  VAL A 286      30.206  16.645 -24.902  1.00 48.50
ATOM   4105  CG1 VAL A 286      28.895  16.252 -25.565  1.00 48.66
ATOM   4106  CG2 VAL A 286      31.242  17.002 -25.954  1.00 51.59
ATOM   4107  H   VAL A 286      31.965  17.397 -23.157  1.00  0.00
ATOM   4108  H   VAL A 286      29.864  18.729 -24.520  1.00  0.00
ATOM   4109  H   VAL A 286      30.569  15.792 -24.329  1.00  0.00
ATOM   4110  H   VAL A 286      29.113  15.420 -26.235  1.00  0.00
ATOM   4111  H   VAL A 286      28.209  15.962 -24.769  1.00  0.00
ATOM   4112  H   VAL A 286      28.538  17.127 -26.108  1.00  0.00
ATOM   4113  H   VAL A 286      31.344  16.136 -26.608  1.00  0.00
ATOM   4114  H   VAL A 286      30.864  17.872 -26.491  1.00  0.00
ATOM   4115  H   VAL A 286      32.170  17.223 -25.426  1.00  0.00
ATOM   4116  N   ALA A 287      28.804  16.618 -22.184  1.00 41.70
ATOM   4117  CA  ALA A 287      27.701  16.333 -21.264  1.00 38.55
ATOM   4118  C   ALA A 287      27.205  17.558 -20.495  1.00 35.49
ATOM   4119  O   ALA A 287      26.006  17.822 -20.469  1.00 33.72
ATOM   4120  CB  ALA A 287      28.073  15.206 -20.312  1.00 38.85
ATOM   4121  H   ALA A 287      29.657  16.043 -22.130  1.00  0.00
ATOM   4122  H   ALA A 287      26.864  16.016 -21.886  1.00  0.00
ATOM   4123  H   ALA A 287      27.215  15.045 -19.659  1.00  0.00
ATOM   4124  H   ALA A 287      28.287  14.330 -20.924  1.00  0.00
ATOM   4125  H   ALA A 287      28.950  15.536 -19.755  1.00  0.00
ATOM   4126  N   ALA A 288      28.110  18.318 -19.885  1.00 35.20
ATOM   4127  CA  ALA A 288      27.716  19.558 -19.222  1.00 33.21
ATOM   4128  C   ALA A 288      26.967  20.477 -20.179  1.00 33.23
ATOM   4129  O   ALA A 288      25.971  21.093 -19.810  1.00 31.85
ATOM   4130  CB  ALA A 288      28.927  20.277 -18.651  1.00 33.51
ATOM   4131  H   ALA A 288      29.099  18.029 -19.880  1.00  0.00
ATOM   4132  H   ALA A 288      27.048  19.294 -18.402  1.00  0.00
ATOM   4133  H   ALA A 288      28.562  21.187 -18.174  1.00  0.00
ATOM   4134  H   ALA A 288      29.390  19.601 -17.932  1.00  0.00
ATOM   4135  H   ALA A 288      29.591  20.496 -19.487  1.00  0.00
ATOM   4136  N   MET A 289      27.454  20.556 -21.412  1.00 35.58
ATOM   4137  CA  MET A 289      27.004  21.573 -22.355  1.00 36.46
ATOM   4138  C   MET A 289      25.704  21.210 -23.058  1.00 36.50
ATOM   4139  O   MET A 289      24.833  22.060 -23.240  1.00 35.33
ATOM   4140  CB  MET A 289      28.097  21.842 -23.389  1.00 39.25
ATOM   4141  CG  MET A 289      29.277  22.588 -22.793  1.00 39.56
ATOM   4142  SD  MET A 289      28.749  24.227 -22.260  1.00 38.45
ATOM   4143  CE  MET A 289      30.016  24.630 -21.061  1.00 39.48
ATOM   4144  H   MET A 289      28.170  19.879 -21.711  1.00  0.00
ATOM   4145  H   MET A 289      26.803  22.472 -21.773  1.00  0.00
ATOM   4146  H   MET A 289      27.675  22.455 -24.185  1.00  0.00
ATOM   4147  H   MET A 289      28.459  20.882 -23.757  1.00  0.00
ATOM   4148  H   MET A 289      29.950  22.700 -23.643  1.00  0.00
ATOM   4149  H   MET A 289      29.743  21.954 -22.039  1.00  0.00
ATOM   4150  H   MET A 289      29.783  25.621 -20.672  1.00  0.00
ATOM   4151  H   MET A 289      29.971  23.869 -20.282  1.00  0.00
ATOM   4152  H   MET A 289      30.970  24.615 -21.588  1.00  0.00
ATOM   4153  N   PHE A 290      25.590  19.950 -23.463  1.00 38.37
ATOM   4154  CA  PHE A 290      24.323  19.449 -23.970  1.00 39.09
ATOM   4155  C   PHE A 290      23.293  19.523 -22.849  1.00 36.25
ATOM   4156  O   PHE A 290      22.166  19.971 -23.063  1.00 36.24
ATOM   4157  CB  PHE A 290      24.452  18.011 -24.482  1.00 41.63
ATOM   4158  CG  PHE A 290      23.149  17.263 -24.488  1.00 42.43
ATOM   4159  CD1 PHE A 290      22.125  17.638 -25.344  1.00 43.71
ATOM   4160  CD2 PHE A 290      22.931  16.214 -23.609  1.00 41.74
ATOM   4161  CE1 PHE A 290      20.914  16.971 -25.339  1.00 43.71
ATOM   4162  CE2 PHE A 290      21.723  15.540 -23.599  1.00 41.97
ATOM   4163  CZ  PHE A 290      20.713  15.918 -24.465  1.00 42.75
ATOM   4164  H   PHE A 290      26.406  19.323 -23.417  1.00  0.00
ATOM   4165  H   PHE A 290      24.008  20.063 -24.814  1.00  0.00
ATOM   4166  H   PHE A 290      25.138  17.473 -23.827  1.00  0.00
ATOM   4167  H   PHE A 290      24.792  18.059 -25.517  1.00  0.00
ATOM   4168  H   PHE A 290      22.277  18.471 -26.031  1.00  0.00
ATOM   4169  H   PHE A 290      23.720  15.917 -22.918  1.00  0.00
ATOM   4170  H   PHE A 290      20.120  17.274 -26.022  1.00  0.00
ATOM   4171  H   PHE A 290      21.567  14.711 -22.909  1.00  0.00
ATOM   4172  H   PHE A 290      19.761  15.387 -24.459  1.00  0.00
ATOM   4173  N   ALA A 291      23.688  19.099 -21.653  1.00 34.71
ATOM   4174  CA  ALA A 291      22.793  19.104 -20.501  1.00 32.16
ATOM   4175  C   ALA A 291      22.018  20.411 -20.386  1.00 31.00
ATOM   4176  O   ALA A 291      20.793  20.404 -20.263  1.00 30.99
ATOM   4177  CB  ALA A 291      23.563  18.830 -19.219  1.00 31.14
ATOM   4178  H   ALA A 291      24.653  18.757 -21.536  1.00  0.00
ATOM   4179  H   ALA A 291      22.068  18.305 -20.654  1.00  0.00
ATOM   4180  H   ALA A 291      22.840  18.848 -18.403  1.00  0.00
ATOM   4181  H   ALA A 291      24.026  17.850 -19.329  1.00  0.00
ATOM   4182  H   ALA A 291      24.307  19.621 -19.119  1.00  0.00
ATOM   4183  N   GLY A 292      22.731  21.531 -20.436  1.00 30.66
ATOM   4184  CA  GLY A 292      22.113  22.828 -20.204  1.00 29.34
ATOM   4185  C   GLY A 292      21.528  23.461 -21.449  1.00 31.01
ATOM   4186  O   GLY A 292      20.684  24.351 -21.358  1.00 30.64
ATOM   4187  H   GLY A 292      23.739  21.480 -20.643  1.00  0.00
ATOM   4188  H   GLY A 292      22.916  23.479 -19.858  1.00  0.00
ATOM   4189  H   GLY A 292      21.317  22.681 -19.474  1.00  0.00
ATOM   4190  N   GLN A 293      21.960  23.004 -22.620  1.00 33.49
ATOM   4191  CA  GLN A 293      21.621  23.668 -23.877  1.00 35.55
ATOM   4192  C   GLN A 293      20.127  23.879 -24.141  1.00 35.29
ATOM   4193  O   GLN A 293      19.649  25.011 -24.112  1.00 35.33
ATOM   4194  CB  GLN A 293      22.297  22.963 -25.054  1.00 38.40
ATOM   4195  CG  GLN A 293      21.998  23.575 -26.412  1.00 41.21
ATOM   4196  CD  GLN A 293      22.424  25.028 -26.525  1.00 42.14
ATOM   4197  OE1 GLN A 293      22.588  25.727 -25.523  1.00 40.34
ATOM   4198  NE2 GLN A 293      22.596  25.492 -27.759  1.00 45.12
ATOM   4199  H   GLN A 293      22.549  22.160 -22.642  1.00  0.00
ATOM   4200  H   GLN A 293      22.013  24.680 -23.771  1.00  0.00
ATOM   4201  H   GLN A 293      21.923  21.939 -25.076  1.00  0.00
ATOM   4202  H   GLN A 293      23.373  23.049 -24.902  1.00  0.00
ATOM   4203  H   GLN A 293      20.919  23.536 -26.560  1.00  0.00
ATOM   4204  H   GLN A 293      22.557  23.010 -27.158  1.00  0.00
ATOM   4205  H   GLN A 293      22.885  26.470 -27.906  1.00  0.00
ATOM   4206  H   GLN A 293      22.441  24.874 -28.568  1.00  0.00
ATOM   4207  N   HIS A 294      19.384  22.809 -24.408  1.00 35.77
ATOM   4208  CA  HIS A 294      17.955  22.946 -24.681  1.00 35.65
ATOM   4209  C   HIS A 294      17.142  23.297 -23.444  1.00 33.01
ATOM   4210  O   HIS A 294      16.251  24.146 -23.497  1.00 32.88
ATOM   4211  CB  HIS A 294      17.387  21.666 -25.288  1.00 36.91
ATOM   4212  CG  HIS A 294      18.059  21.257 -26.561  1.00 39.92
ATOM   4213  ND1 HIS A 294      17.910  21.959 -27.734  1.00 42.58
ATOM   4214  CD2 HIS A 294      18.879  20.209 -26.844  1.00 41.20
ATOM   4215  CE1 HIS A 294      18.610  21.365 -28.690  1.00 45.16
ATOM   4216  NE2 HIS A 294      19.205  20.299 -28.174  1.00 44.29
ATOM   4217  H   HIS A 294      19.819  21.876 -24.423  1.00  0.00
ATOM   4218  H   HIS A 294      17.871  23.771 -25.389  1.00  0.00
ATOM   4219  H   HIS A 294      16.334  21.833 -25.514  1.00  0.00
ATOM   4220  H   HIS A 294      17.558  20.861 -24.573  1.00  0.00
ATOM   4221  H   HIS A 294      17.344  22.812 -27.851  1.00  0.00
ATOM   4222  H   HIS A 294      19.214  19.442 -26.146  1.00  0.00
ATOM   4223  H   HIS A 294      18.684  21.697 -29.726  1.00  0.00
ATOM   4224  N   THR A 295      17.443  22.631 -22.332  1.00 31.46
ATOM   4225  CA  THR A 295      16.628  22.772 -21.131  1.00 29.52
ATOM   4226  C   THR A 295      16.467  24.236 -20.748  1.00 29.47
ATOM   4227  O   THR A 295      15.344  24.707 -20.579  1.00 29.95
ATOM   4228  CB  THR A 295      17.217  22.015 -19.931  1.00 28.17
ATOM   4229  OG1 THR A 295      18.588  22.397 -19.758  1.00 28.11
ATOM   4230  CG2 THR A 295      17.114  20.506 -20.146  1.00 29.02
ATOM   4231  H   THR A 295      18.263  22.007 -22.319  1.00  0.00
ATOM   4232  H   THR A 295      15.657  22.340 -21.374  1.00  0.00
ATOM   4233  H   THR A 295      16.652  22.271 -19.035  1.00  0.00
ATOM   4234  H   THR A 295      18.601  23.417 -19.618  1.00  0.00
ATOM   4235  H   THR A 295      17.546  20.029 -19.266  1.00  0.00
ATOM   4236  H   THR A 295      16.055  20.271 -20.256  1.00  0.00
ATOM   4237  H   THR A 295      17.677  20.274 -21.050  1.00  0.00
ATOM   4238  N   SER A 296      17.571  24.962 -20.612  1.00 29.36
ATOM   4239  CA  SER A 296      17.442  26.350 -20.188  1.00 28.63
ATOM   4240  C   SER A 296      16.985  27.306 -21.284  1.00 30.03
ATOM   4241  O   SER A 296      16.308  28.291 -20.986  1.00 29.98
ATOM   4242  CB  SER A 296      18.683  26.866 -19.457  1.00 28.51
ATOM   4243  OG  SER A 296      19.842  26.130 -19.801  1.00 28.98
ATOM   4244  H   SER A 296      18.497  24.553 -20.802  1.00  0.00
ATOM   4245  H   SER A 296      16.627  26.334 -19.465  1.00  0.00
ATOM   4246  H   SER A 296      18.560  26.818 -18.375  1.00  0.00
ATOM   4247  H   SER A 296      18.879  27.882 -19.799  1.00  0.00
ATOM   4248  H   SER A 296      20.626  26.537 -19.271  1.00  0.00
ATOM   4249  N   THR A 297      17.322  27.035 -22.542  1.00 31.57
ATOM   4250  CA  THR A 297      16.795  27.869 -23.616  1.00 33.66
ATOM   4251  C   THR A 297      15.278  27.732 -23.763  1.00 34.11
ATOM   4252  O   THR A 297      14.588  28.727 -23.988  1.00 35.76
ATOM   4253  CB  THR A 297      17.525  27.703 -24.965  1.00 35.47
ATOM   4254  OG1 THR A 297      16.630  28.023 -26.041  1.00 37.22
ATOM   4255  CG2 THR A 297      18.044  26.285 -25.137  1.00 34.60
ATOM   4256  H   THR A 297      17.948  26.245 -22.755  1.00  0.00
ATOM   4257  H   THR A 297      17.004  28.892 -23.305  1.00  0.00
ATOM   4258  H   THR A 297      18.377  28.383 -24.978  1.00  0.00
ATOM   4259  H   THR A 297      16.304  28.988 -25.885  1.00  0.00
ATOM   4260  H   THR A 297      18.544  26.244 -26.105  1.00  0.00
ATOM   4261  H   THR A 297      18.735  26.097 -24.316  1.00  0.00
ATOM   4262  H   THR A 297      17.179  25.622 -25.099  1.00  0.00
ATOM   4263  N   ILE A 298      14.752  26.519 -23.615  1.00 32.67
ATOM   4264  CA  ILE A 298      13.307  26.347 -23.501  1.00 32.66
ATOM   4265  C   ILE A 298      12.795  27.123 -22.288  1.00 30.96
ATOM   4266  O   ILE A 298      11.854  27.908 -22.389  1.00 31.79
ATOM   4267  CB  ILE A 298      12.923  24.863 -23.355  1.00 31.57
ATOM   4268  CG1 ILE A 298      13.046  24.148 -24.703  1.00 33.66
ATOM   4269  CG2 ILE A 298      11.522  24.729 -22.783  1.00 31.04
ATOM   4270  CD1 ILE A 298      13.264  22.655 -24.580  1.00 32.73
ATOM   4271  H   ILE A 298      15.369  25.695 -23.581  1.00  0.00
ATOM   4272  H   ILE A 298      12.850  26.728 -24.414  1.00  0.00
ATOM   4273  H   ILE A 298      13.613  24.387 -22.658  1.00  0.00
ATOM   4274  H   ILE A 298      13.909  24.562 -25.225  1.00  0.00
ATOM   4275  H   ILE A 298      12.105  24.289 -25.235  1.00  0.00
ATOM   4276  H   ILE A 298      11.311  23.663 -22.704  1.00  0.00
ATOM   4277  H   ILE A 298      11.529  25.214 -21.807  1.00  0.00
ATOM   4278  H   ILE A 298      10.845  25.226 -23.478  1.00  0.00
ATOM   4279  H   ILE A 298      13.336  22.259 -25.593  1.00  0.00
ATOM   4280  H   ILE A 298      14.190  22.513 -24.023  1.00  0.00
ATOM   4281  H   ILE A 298      12.404  22.250 -24.046  1.00  0.00
ATOM   4282  N   THR A 299      13.443  26.912 -21.147  1.00 29.08
ATOM   4283  CA  THR A 299      13.020  27.528 -19.896  1.00 28.03
ATOM   4284  C   THR A 299      12.947  29.048 -20.018  1.00 29.77
ATOM   4285  O   THR A 299      11.978  29.669 -19.585  1.00 30.39
ATOM   4286  CB  THR A 299      13.953  27.142 -18.733  1.00 25.89
ATOM   4287  OG1 THR A 299      13.768  25.759 -18.397  1.00 24.73
ATOM   4288  CG2 THR A 299      13.658  28.002 -17.512  1.00 25.01
ATOM   4289  H   THR A 299      14.268  26.295 -21.147  1.00  0.00
ATOM   4290  H   THR A 299      12.021  27.149 -19.680  1.00  0.00
ATOM   4291  H   THR A 299      14.984  27.306 -19.045  1.00  0.00
ATOM   4292  H   THR A 299      13.976  25.213 -19.245  1.00  0.00
ATOM   4293  H   THR A 299      14.344  27.686 -16.726  1.00  0.00
ATOM   4294  H   THR A 299      13.826  29.039 -17.804  1.00  0.00
ATOM   4295  H   THR A 299      12.618  27.822 -17.239  1.00  0.00
ATOM   4296  N   THR A 300      13.976  29.639 -20.616  1.00 31.46
ATOM   4297  CA  THR A 300      14.038  31.081 -20.817  1.00 33.34
ATOM   4298  C   THR A 300      12.932  31.554 -21.756  1.00 35.74
ATOM   4299  O   THR A 300      12.280  32.567 -21.500  1.00 36.62
ATOM   4300  CB  THR A 300      15.406  31.499 -21.386  1.00 34.72
ATOM   4301  OG1 THR A 300      16.455  30.957 -20.569  1.00 33.55
ATOM   4302  CG2 THR A 300      15.526  33.012 -21.416  1.00 36.16
ATOM   4303  H   THR A 300      14.758  29.057 -20.949  1.00  0.00
ATOM   4304  H   THR A 300      13.899  31.550 -19.843  1.00  0.00
ATOM   4305  H   THR A 300      15.493  31.115 -22.402  1.00  0.00
ATOM   4306  H   THR A 300      16.341  29.933 -20.573  1.00  0.00
ATOM   4307  H   THR A 300      16.509  33.246 -21.826  1.00  0.00
ATOM   4308  H   THR A 300      14.723  33.383 -22.053  1.00  0.00
ATOM   4309  H   THR A 300      15.422  33.360 -20.388  1.00  0.00
ATOM   4310  N   SER A 301      12.722  30.809 -22.837  1.00 36.84
ATOM   4311  CA  SER A 301      11.649  31.095 -23.780  1.00 38.92
ATOM   4312  C   SER A 301      10.272  31.124 -23.123  1.00 38.39
ATOM   4313  O   SER A 301       9.574  32.139 -23.180  1.00 39.67
ATOM   4314  CB  SER A 301      11.653  30.062 -24.905  1.00 40.12
ATOM   4315  OG  SER A 301      12.831  30.174 -25.680  1.00 41.91
ATOM   4316  H   SER A 301      13.338  30.003 -23.014  1.00  0.00
ATOM   4317  H   SER A 301      11.840  32.091 -24.178  1.00  0.00
ATOM   4318  H   SER A 301      10.790  30.168 -25.563  1.00  0.00
ATOM   4319  H   SER A 301      11.680  29.065 -24.465  1.00  0.00
ATOM   4320  H   SER A 301      12.776  29.457 -26.417  1.00  0.00
ATOM   4321  N   TRP A 302       9.877  30.015 -22.505  1.00 36.14
ATOM   4322  CA  TRP A 302       8.555  29.938 -21.891  1.00 35.96
ATOM   4323  C   TRP A 302       8.355  31.114 -20.945  1.00 36.04
ATOM   4324  O   TRP A 302       7.304  31.756 -20.957  1.00 37.91
ATOM   4325  CB  TRP A 302       8.358  28.642 -21.106  1.00 33.08
ATOM   4326  CG  TRP A 302       7.977  27.391 -21.851  1.00 33.46
ATOM   4327  CD1 TRP A 302       8.673  26.213 -21.846  1.00 32.18
ATOM   4328  CD2 TRP A 302       6.789  27.138 -22.622  1.00 35.96
ATOM   4329  NE1 TRP A 302       8.015  25.258 -22.578  1.00 33.74
ATOM   4330  CE2 TRP A 302       6.857  25.794 -23.068  1.00 36.24
ATOM   4331  CE3 TRP A 302       5.686  27.912 -22.995  1.00 37.82
ATOM   4332  CZ2 TRP A 302       5.865  25.213 -23.862  1.00 38.36
ATOM   4333  CZ3 TRP A 302       4.704  27.333 -23.785  1.00 39.99
ATOM   4334  CH2 TRP A 302       4.798  26.000 -24.211  1.00 40.25
ATOM   4335  H   TRP A 302      10.509  29.203 -22.459  1.00  0.00
ATOM   4336  H   TRP A 302       7.825  29.964 -22.700  1.00  0.00
ATOM   4337  H   TRP A 302       7.524  28.832 -20.430  1.00  0.00
ATOM   4338  H   TRP A 302       9.338  28.417 -20.684  1.00  0.00
ATOM   4339  H   TRP A 302       9.621  26.055 -21.331  1.00  0.00
ATOM   4340  H   TRP A 302       8.341  24.293 -22.733  1.00  0.00
ATOM   4341  H   TRP A 302       5.600  28.949 -22.671  1.00  0.00
ATOM   4342  H   TRP A 302       5.936  24.176 -24.191  1.00  0.00
ATOM   4343  H   TRP A 302       3.840  27.927 -24.081  1.00  0.00
ATOM   4344  H   TRP A 302       4.006  25.581 -24.832  1.00  0.00
ATOM   4345  N   SER A 303       9.359  31.392 -20.118  1.00 34.82
ATOM   4346  CA  SER A 303       9.244  32.470 -19.140  1.00 34.78
ATOM   4347  C   SER A 303       8.935  33.763 -19.880  1.00 37.75
ATOM   4348  O   SER A 303       7.977  34.462 -19.555  1.00 38.94
ATOM   4349  CB  SER A 303      10.531  32.636 -18.330  1.00 32.77
ATOM   4350  OG  SER A 303      10.990  31.391 -17.840  1.00 30.63
ATOM   4351  H   SER A 303      10.227  30.840 -20.168  1.00  0.00
ATOM   4352  H   SER A 303       8.444  32.225 -18.441  1.00  0.00
ATOM   4353  H   SER A 303      10.396  33.311 -17.485  1.00  0.00
ATOM   4354  H   SER A 303      11.315  32.994 -18.998  1.00  0.00
ATOM   4355  H   SER A 303      11.853  31.576 -17.309  1.00  0.00
ATOM   4356  N   MET A 304       9.757  34.059 -20.883  1.00 39.43
ATOM   4357  CA  MET A 304       9.592  35.256 -21.698  1.00 42.25
ATOM   4358  C   MET A 304       8.194  35.269 -22.301  1.00 44.15
ATOM   4359  O   MET A 304       7.523  36.301 -22.296  1.00 46.30
ATOM   4360  CB  MET A 304      10.625  35.307 -22.825  1.00 44.23
ATOM   4361  CG  MET A 304      12.070  35.191 -22.370  1.00 43.62
ATOM   4362  SD  MET A 304      13.216  36.079 -23.444  1.00 47.05
ATOM   4363  CE  MET A 304      12.862  37.772 -22.976  1.00 48.79
ATOM   4364  H   MET A 304      10.538  33.420 -21.091  1.00  0.00
ATOM   4365  H   MET A 304       9.737  36.126 -21.058  1.00  0.00
ATOM   4366  H   MET A 304      10.523  36.277 -23.311  1.00  0.00
ATOM   4367  H   MET A 304      10.432  34.450 -23.470  1.00  0.00
ATOM   4368  H   MET A 304      12.256  34.128 -22.521  1.00  0.00
ATOM   4369  H   MET A 304      12.094  35.480 -21.319  1.00  0.00
ATOM   4370  H   MET A 304      13.511  38.411 -23.575  1.00  0.00
ATOM   4371  H   MET A 304      11.808  37.949 -23.192  1.00  0.00
ATOM   4372  H   MET A 304      13.078  37.860 -21.911  1.00  0.00
ATOM   4373  N   LEU A 305       7.766  34.122 -22.821  1.00 43.29
ATOM   4374  CA  LEU A 305       6.467  34.025 -23.477  1.00 44.58
ATOM   4375  C   LEU A 305       5.353  34.362 -22.491  1.00 44.32
ATOM   4376  O   LEU A 305       4.542  35.252 -22.743  1.00 46.96
ATOM   4377  CB  LEU A 305       6.263  32.639 -24.095  1.00 43.88
ATOM   4378  CG  LEU A 305       7.105  32.221 -25.304  1.00 44.81
ATOM   4379  CD1 LEU A 305       7.039  30.715 -25.515  1.00 43.62
ATOM   4380  CD2 LEU A 305       6.713  32.968 -26.572  1.00 48.59
ATOM   4381  H   LEU A 305       8.364  33.286 -22.759  1.00  0.00
ATOM   4382  H   LEU A 305       6.435  34.750 -24.290  1.00  0.00
ATOM   4383  H   LEU A 305       5.237  32.648 -24.462  1.00  0.00
ATOM   4384  H   LEU A 305       6.544  31.941 -23.307  1.00  0.00
ATOM   4385  H   LEU A 305       8.137  32.495 -25.083  1.00  0.00
ATOM   4386  H   LEU A 305       7.656  30.488 -26.385  1.00  0.00
ATOM   4387  H   LEU A 305       7.428  30.249 -24.610  1.00  0.00
ATOM   4388  H   LEU A 305       5.992  30.462 -25.683  1.00  0.00
ATOM   4389  H   LEU A 305       7.362  32.605 -27.369  1.00  0.00
ATOM   4390  H   LEU A 305       5.665  32.738 -26.766  1.00  0.00
ATOM   4391  H   LEU A 305       6.866  34.029 -26.377  1.00  0.00
ATOM   4392  N   HIS A 306       5.335  33.675 -21.353  1.00 41.81
ATOM   4393  CA  HIS A 306       4.342  33.933 -20.315  1.00 42.21
ATOM   4394  C   HIS A 306       4.310  35.410 -19.946  1.00 44.13
ATOM   4395  O   HIS A 306       3.265  36.054 -20.006  1.00 46.90
ATOM   4396  CB  HIS A 306       4.602  33.076 -19.071  1.00 38.94
ATOM   4397  CG  HIS A 306       4.403  31.605 -19.285  1.00 37.91
ATOM   4398  ND1 HIS A 306       3.163  31.044 -19.470  1.00 39.08
ATOM   4399  CD2 HIS A 306       5.293  30.577 -19.330  1.00 36.05
ATOM   4400  CE1 HIS A 306       3.292  29.735 -19.627  1.00 37.87
ATOM   4401  NE2 HIS A 306       4.578  29.428 -19.548  1.00 36.41
ATOM   4402  H   HIS A 306       6.041  32.941 -21.200  1.00  0.00
ATOM   4403  H   HIS A 306       3.367  33.658 -20.718  1.00  0.00
ATOM   4404  H   HIS A 306       3.902  33.385 -18.295  1.00  0.00
ATOM   4405  H   HIS A 306       5.651  33.206 -18.805  1.00  0.00
ATOM   4406  H   HIS A 306       2.272  31.560 -19.484  1.00  0.00
ATOM   4407  H   HIS A 306       6.374  30.653 -19.214  1.00  0.00
ATOM   4408  H   HIS A 306       2.478  29.030 -19.793  1.00  0.00
ATOM   4409  N   LEU A 307       5.468  35.947 -19.581  1.00 43.81
ATOM   4410  CA  LEU A 307       5.563  37.312 -19.079  1.00 46.18
ATOM   4411  C   LEU A 307       5.114  38.381 -20.072  1.00 50.63
ATOM   4412  O   LEU A 307       4.512  39.378 -19.676  1.00 52.33
ATOM   4413  CB  LEU A 307       6.991  37.602 -18.608  1.00 44.75
ATOM   4414  CG  LEU A 307       7.453  36.948 -17.304  1.00 41.72
ATOM   4415  CD1 LEU A 307       8.969  36.978 -17.194  1.00 40.20
ATOM   4416  CD2 LEU A 307       6.814  37.615 -16.096  1.00 42.28
ATOM   4417  H   LEU A 307       6.326  35.382 -19.655  1.00  0.00
ATOM   4418  H   LEU A 307       4.866  37.369 -18.243  1.00  0.00
ATOM   4419  H   LEU A 307       7.027  38.676 -18.426  1.00  0.00
ATOM   4420  H   LEU A 307       7.643  37.200 -19.384  1.00  0.00
ATOM   4421  H   LEU A 307       7.130  35.907 -17.321  1.00  0.00
ATOM   4422  H   LEU A 307       9.230  36.500 -16.250  1.00  0.00
ATOM   4423  H   LEU A 307       9.362  36.427 -18.049  1.00  0.00
ATOM   4424  H   LEU A 307       9.269  38.026 -17.214  1.00  0.00
ATOM   4425  H   LEU A 307       7.188  37.099 -15.212  1.00  0.00
ATOM   4426  H   LEU A 307       7.117  38.662 -16.113  1.00  0.00
ATOM   4427  H   LEU A 307       5.735  37.504 -16.204  1.00  0.00
ATOM   4428  N   MET A 308       5.406  38.176 -21.353  1.00 52.99
ATOM   4429  CA  MET A 308       5.148  39.179 -22.385  1.00 57.71
ATOM   4430  C   MET A 308       3.672  39.234 -22.777  1.00 60.83
ATOM   4431  O   MET A 308       3.219  40.188 -23.414  1.00 64.72
ATOM   4432  CB  MET A 308       6.073  38.971 -23.592  1.00 59.08
ATOM   4433  CG  MET A 308       5.420  38.559 -24.904  1.00 62.68
ATOM   4434  SD  MET A 308       6.511  37.724 -26.078  1.00 64.00
ATOM   4435  CE  MET A 308       8.141  38.136 -25.454  1.00 60.72
ATOM   4436  H   MET A 308       5.829  37.278 -21.628  1.00  0.00
ATOM   4437  H   MET A 308       5.381  40.158 -21.965  1.00  0.00
ATOM   4438  H   MET A 308       6.742  38.153 -23.324  1.00  0.00
ATOM   4439  H   MET A 308       6.529  39.942 -23.787  1.00  0.00
ATOM   4440  H   MET A 308       5.222  39.541 -25.335  1.00  0.00
ATOM   4441  H   MET A 308       4.535  37.987 -24.624  1.00  0.00
ATOM   4442  H   MET A 308       8.865  37.663 -26.117  1.00  0.00
ATOM   4443  H   MET A 308       8.224  39.223 -25.473  1.00  0.00
ATOM   4444  H   MET A 308       8.203  37.742 -24.440  1.00  0.00
ATOM   4445  N   HIS A 309       2.927  38.213 -22.362  1.00 59.19
ATOM   4446  CA  HIS A 309       1.491  38.093 -22.608  1.00 60.53
ATOM   4447  C   HIS A 309       0.709  39.118 -21.799  1.00 61.94
ATOM   4448  O   HIS A 309       1.018  39.349 -20.628  1.00 60.03
ATOM   4449  CB  HIS A 309       1.010  36.690 -22.227  1.00 57.95
ATOM   4450  CG  HIS A 309      -0.300  36.305 -22.844  1.00 61.41
ATOM   4451  ND1 HIS A 309      -0.408  35.299 -23.774  1.00 62.18
ATOM   4452  CD2 HIS A 309      -1.556  36.791 -22.665  1.00 64.18
ATOM   4453  CE1 HIS A 309      -1.673  35.179 -24.144  1.00 64.63
ATOM   4454  NE2 HIS A 309      -2.388  36.077 -23.487  1.00 65.62
ATOM   4455  H   HIS A 309       3.391  37.460 -21.834  1.00  0.00
ATOM   4456  H   HIS A 309       1.318  38.273 -23.669  1.00  0.00
ATOM   4457  H   HIS A 309       0.879  36.658 -21.145  1.00  0.00
ATOM   4458  H   HIS A 309       1.747  35.982 -22.606  1.00  0.00
ATOM   4459  H   HIS A 309       0.373  34.728 -24.128  1.00  0.00
ATOM   4460  H   HIS A 309      -1.847  37.598 -21.993  1.00  0.00
ATOM   4461  H   HIS A 309      -2.060  34.462 -24.868  1.00  0.00
ATOM   4462  N   PRO A 310      -0.319  39.729 -22.412  1.00 65.67
ATOM   4463  CA  PRO A 310      -1.094  40.751 -21.716  1.00 67.48
ATOM   4464  C   PRO A 310      -1.865  40.180 -20.531  1.00 65.86
ATOM   4465  O   PRO A 310      -2.088  40.883 -19.544  1.00 66.16
ATOM   4466  CB  PRO A 310      -2.062  41.262 -22.788  1.00 71.74
ATOM   4467  CG  PRO A 310      -1.485  40.828 -24.093  1.00 72.21
ATOM   4468  CD  PRO A 310      -0.792  39.531 -23.793  1.00 68.39
ATOM   4469  H   PRO A 310      -0.457  41.530 -21.296  1.00  0.00
ATOM   4470  H   PRO A 310      -2.191  42.344 -22.751  1.00  0.00
ATOM   4471  H   PRO A 310      -3.059  40.841 -22.656  1.00  0.00
ATOM   4472  H   PRO A 310      -0.797  41.572 -24.495  1.00  0.00
ATOM   4473  H   PRO A 310      -2.252  40.715 -24.859  1.00  0.00
ATOM   4474  H   PRO A 310      -1.450  38.667 -23.884  1.00  0.00
ATOM   4475  H   PRO A 310       0.013  39.294 -24.488  1.00  0.00
ATOM   4476  N   LYS A 311      -2.259  38.913 -20.621  1.00 64.36
ATOM   4477  CA  LYS A 311      -2.921  38.244 -19.509  1.00 63.14
ATOM   4478  C   LYS A 311      -2.044  38.250 -18.258  1.00 59.88
ATOM   4479  O   LYS A 311      -2.532  38.053 -17.144  1.00 58.71
ATOM   4480  CB  LYS A 311      -3.285  36.806 -19.884  1.00 62.47
ATOM   4481  CG  LYS A 311      -4.548  36.681 -20.719  1.00 67.16
ATOM   4482  CD  LYS A 311      -4.777  35.247 -21.170  1.00 66.98
ATOM   4483  CE  LYS A 311      -5.184  35.209 -22.637  1.00 71.22
ATOM   4484  NZ  LYS A 311      -5.917  33.964 -23.002  1.00 72.35
ATOM   4485  H   LYS A 311      -2.093  38.394 -21.495  1.00  0.00
ATOM   4486  H   LYS A 311      -3.835  38.795 -19.290  1.00  0.00
ATOM   4487  H   LYS A 311      -3.457  36.260 -18.957  1.00  0.00
ATOM   4488  H   LYS A 311      -2.467  36.414 -20.488  1.00  0.00
ATOM   4489  H   LYS A 311      -4.440  37.308 -21.604  1.00  0.00
ATOM   4490  H   LYS A 311      -5.397  36.992 -20.110  1.00  0.00
ATOM   4491  H   LYS A 311      -5.575  34.811 -20.569  1.00  0.00
ATOM   4492  H   LYS A 311      -3.853  34.683 -21.043  1.00  0.00
ATOM   4493  H   LYS A 311      -4.285  35.258 -23.251  1.00  0.00
ATOM   4494  H   LYS A 311      -5.865  36.042 -22.816  1.00  0.00
ATOM   4495  H   LYS A 311      -6.147  34.033 -24.004  1.00  0.00
ATOM   4496  H   LYS A 311      -5.285  33.174 -22.807  1.00  0.00
ATOM   4497  H   LYS A 311      -6.764  33.930 -22.417  1.00  0.00
ATOM   4498  N   ASN A 312      -0.751  38.495 -18.453  1.00 58.56
ATOM   4499  CA  ASN A 312       0.256  38.349 -17.405  1.00 55.22
ATOM   4500  C   ASN A 312       1.003  39.631 -17.037  1.00 56.36
ATOM   4501  O   ASN A 312       2.137  39.565 -16.560  1.00 55.27
ATOM   4502  CB  ASN A 312       1.279  37.281 -17.807  1.00 52.39
ATOM   4503  CG  ASN A 312       0.694  35.882 -17.839  1.00 50.92
ATOM   4504  OD1 ASN A 312      -0.231  35.569 -17.090  1.00 51.12
ATOM   4505  ND2 ASN A 312       1.235  35.031 -18.703  1.00 49.27
ATOM   4506  H   ASN A 312      -0.445  38.802 -19.387  1.00  0.00
ATOM   4507  H   ASN A 312      -0.305  38.058 -16.517  1.00  0.00
ATOM   4508  H   ASN A 312       2.084  37.287 -17.072  1.00  0.00
ATOM   4509  H   ASN A 312       1.621  37.512 -18.816  1.00  0.00
ATOM   4510  H   ASN A 312       0.878  34.067 -18.768  1.00  0.00
ATOM   4511  H   ASN A 312       2.012  35.335 -19.308  1.00  0.00
ATOM   4512  N   LYS A 313       0.377  40.787 -17.238  1.00 59.46
ATOM   4513  CA  LYS A 313       1.027  42.080 -17.021  1.00 60.58
ATOM   4514  C   LYS A 313       1.380  42.373 -15.563  1.00 58.98
ATOM   4515  O   LYS A 313       2.453  42.901 -15.271  1.00 58.02
ATOM   4516  CB  LYS A 313       0.180  43.224 -17.585  1.00 65.23
ATOM   4517  CG  LYS A 313      -0.020  43.177 -19.091  1.00 67.63
ATOM   4518  CD  LYS A 313      -0.245  44.556 -19.693  1.00 72.34
ATOM   4519  CE  LYS A 313      -0.889  44.468 -21.068  1.00 75.45
ATOM   4520  NZ  LYS A 313      -2.328  44.088 -20.983  1.00 77.14
ATOM   4521  H   LYS A 313      -0.602  40.772 -17.558  1.00  0.00
ATOM   4522  H   LYS A 313       1.972  42.012 -17.560  1.00  0.00
ATOM   4523  H   LYS A 313       0.701  44.155 -17.361  1.00  0.00
ATOM   4524  H   LYS A 313      -0.809  43.140 -17.135  1.00  0.00
ATOM   4525  H   LYS A 313      -0.905  42.574 -19.293  1.00  0.00
ATOM   4526  H   LYS A 313       0.882  42.758 -19.537  1.00  0.00
ATOM   4527  H   LYS A 313       0.722  45.049 -19.796  1.00  0.00
ATOM   4528  H   LYS A 313      -0.912  45.114 -19.036  1.00  0.00
ATOM   4529  H   LYS A 313      -0.370  43.713 -21.658  1.00  0.00
ATOM   4530  H   LYS A 313      -0.837  45.452 -21.534  1.00  0.00
ATOM   4531  H   LYS A 313      -2.687  44.050 -21.948  1.00  0.00
ATOM   4532  H   LYS A 313      -2.370  43.167 -20.523  1.00  0.00
ATOM   4533  H   LYS A 313      -2.799  44.816 -20.427  1.00  0.00
ATOM   4534  N   LYS A 314       0.462  42.054 -14.657  1.00 58.77
ATOM   4535  CA  LYS A 314       0.662  42.243 -13.223  1.00 58.07
ATOM   4536  C   LYS A 314       1.961  41.577 -12.781  1.00 54.91
ATOM   4537  O   LYS A 314       2.682  42.086 -11.921  1.00 54.84
ATOM   4538  CB  LYS A 314      -0.510  41.627 -12.454  1.00 57.75
ATOM   4539  CG  LYS A 314      -0.967  40.294 -13.027  1.00 56.07
ATOM   4540  CD  LYS A 314      -1.843  39.504 -12.069  1.00 55.59
ATOM   4541  CE  LYS A 314      -2.566  38.385 -12.804  1.00 55.09
ATOM   4542  NZ  LYS A 314      -3.228  37.419 -11.884  1.00 54.13
ATOM   4543  H   LYS A 314      -0.431  41.655 -14.981  1.00  0.00
ATOM   4544  H   LYS A 314       0.718  43.311 -13.013  1.00  0.00
ATOM   4545  H   LYS A 314      -1.351  42.318 -12.514  1.00  0.00
ATOM   4546  H   LYS A 314      -0.176  41.445 -11.432  1.00  0.00
ATOM   4547  H   LYS A 314      -0.078  39.698 -13.232  1.00  0.00
ATOM   4548  H   LYS A 314      -1.557  40.501 -13.920  1.00  0.00
ATOM   4549  H   LYS A 314      -2.582  40.175 -11.632  1.00  0.00
ATOM   4550  H   LYS A 314      -1.214  39.069 -11.292  1.00  0.00
ATOM   4551  H   LYS A 314      -1.839  37.832 -13.399  1.00  0.00
ATOM   4552  H   LYS A 314      -3.353  38.838 -13.407  1.00  0.00
ATOM   4553  H   LYS A 314      -3.685  36.708 -12.472  1.00  0.00
ATOM   4554  H   LYS A 314      -2.489  37.011 -11.293  1.00  0.00
ATOM   4555  H   LYS A 314      -3.912  37.953 -11.328  1.00  0.00
ATOM   4556  N   TRP A 315       2.234  40.425 -13.385  1.00 51.77
ATOM   4557  CA  TRP A 315       3.421  39.647 -13.065  1.00 47.92
ATOM   4558  C   TRP A 315       4.644  40.365 -13.616  1.00 48.38
ATOM   4559  O   TRP A 315       5.628  40.559 -12.903  1.00 47.46
ATOM   4560  CB  TRP A 315       3.295  38.219 -13.603  1.00 45.03
ATOM   4561  CG  TRP A 315       2.196  37.399 -12.977  1.00 44.15
ATOM   4562  CD1 TRP A 315       1.299  36.596 -13.630  1.00 43.94
ATOM   4563  CD2 TRP A 315       1.877  37.285 -11.577  1.00 43.25
ATOM   4564  NE1 TRP A 315       0.450  35.995 -12.732  1.00 43.11
ATOM   4565  CE2 TRP A 315       0.777  36.401 -11.468  1.00 42.75
ATOM   4566  CE3 TRP A 315       2.404  37.846 -10.411  1.00 43.07
ATOM   4567  CZ2 TRP A 315       0.203  36.068 -10.244  1.00 42.45
ATOM   4568  CZ3 TRP A 315       1.831  37.514  -9.195  1.00 42.73
ATOM   4569  CH2 TRP A 315       0.744  36.635  -9.120  1.00 42.54
ATOM   4570  H   TRP A 315       1.585  40.072 -14.102  1.00  0.00
ATOM   4571  H   TRP A 315       3.530  39.561 -11.984  1.00  0.00
ATOM   4572  H   TRP A 315       4.232  37.705 -13.390  1.00  0.00
ATOM   4573  H   TRP A 315       3.047  38.302 -14.661  1.00  0.00
ATOM   4574  H   TRP A 315       1.264  36.454 -14.710  1.00  0.00
ATOM   4575  H   TRP A 315      -0.311  35.343 -12.972  1.00  0.00
ATOM   4576  H   TRP A 315       3.250  38.532 -10.458  1.00  0.00
ATOM   4577  H   TRP A 315      -0.643  35.383 -10.182  1.00  0.00
ATOM   4578  H   TRP A 315       2.234  37.945  -8.279  1.00  0.00
ATOM   4579  H   TRP A 315       0.318  36.396  -8.145  1.00  0.00
ATOM   4580  N   LEU A 316       4.562  40.791 -14.872  1.00 50.18
ATOM   4581  CA  LEU A 316       5.563  41.672 -15.464  1.00 52.48
ATOM   4582  C   LEU A 316       5.766  42.956 -14.657  1.00 55.31
ATOM   4583  O   LEU A 316       6.897  43.396 -14.448  1.00 54.58
ATOM   4584  CB  LEU A 316       5.162  42.000 -16.904  1.00 54.46
ATOM   4585  CG  LEU A 316       5.982  43.017 -17.697  1.00 56.40
ATOM   4586  CD1 LEU A 316       7.431  42.575 -17.822  1.00 54.05
ATOM   4587  CD2 LEU A 316       5.355  43.215 -19.067  1.00 59.00
ATOM   4588  H   LEU A 316       3.763  40.488 -15.448  1.00  0.00
ATOM   4589  H   LEU A 316       6.517  41.146 -15.455  1.00  0.00
ATOM   4590  H   LEU A 316       4.170  42.445 -16.823  1.00  0.00
ATOM   4591  H   LEU A 316       5.284  41.063 -17.447  1.00  0.00
ATOM   4592  H   LEU A 316       5.977  43.967 -17.162  1.00  0.00
ATOM   4593  H   LEU A 316       7.950  43.343 -18.395  1.00  0.00
ATOM   4594  H   LEU A 316       7.826  42.488 -16.810  1.00  0.00
ATOM   4595  H   LEU A 316       7.428  41.616 -18.340  1.00  0.00
ATOM   4596  H   LEU A 316       5.969  43.944 -19.596  1.00  0.00
ATOM   4597  H   LEU A 316       5.361  42.245 -19.563  1.00  0.00
ATOM   4598  H   LEU A 316       4.341  43.581 -18.904  1.00  0.00
ATOM   4599  N   ASP A 317       4.665  43.555 -14.210  1.00 58.30
ATOM   4600  CA  ASP A 317       4.704  44.702 -13.309  1.00 61.00
ATOM   4601  C   ASP A 317       5.471  44.406 -12.025  1.00 58.64
ATOM   4602  O   ASP A 317       6.357  45.165 -11.630  1.00 59.07
ATOM   4603  CB  ASP A 317       3.287  45.154 -12.954  1.00 64.39
ATOM   4604  CG  ASP A 317       2.868  46.396 -13.709  1.00 69.41
ATOM   4605  OD1 ASP A 317       3.158  46.482 -14.922  1.00 70.02
ATOM   4606  OD2 ASP A 317       2.254  47.288 -13.087  1.00 72.68
ATOM   4607  H   ASP A 317       3.749  43.194 -14.512  1.00  0.00
ATOM   4608  H   ASP A 317       5.227  45.497 -13.840  1.00  0.00
ATOM   4609  H   ASP A 317       3.255  45.382 -11.889  1.00  0.00
ATOM   4610  H   ASP A 317       2.600  44.354 -13.231  1.00  0.00
ATOM   4611  N   LYS A 318       5.120  43.301 -11.375  1.00 55.61
ATOM   4612  CA  LYS A 318       5.833  42.888 -10.173  1.00 53.49
ATOM   4613  C   LYS A 318       7.279  42.539 -10.516  1.00 51.19
ATOM   4614  O   LYS A 318       8.172  42.676  -9.680  1.00 51.04
ATOM   4615  CB  LYS A 318       5.124  41.721  -9.482  1.00 51.65
ATOM   4616  CG  LYS A 318       5.104  41.844  -7.966  1.00 52.29
ATOM   4617  CD  LYS A 318       4.460  40.644  -7.291  1.00 49.53
ATOM   4618  CE  LYS A 318       4.700  40.681  -5.790  1.00 49.98
ATOM   4619  NZ  LYS A 318       4.491  39.350  -5.153  1.00 47.82
ATOM   4620  H   LYS A 318       4.336  42.731 -11.724  1.00  0.00
ATOM   4621  H   LYS A 318       5.839  43.721  -9.470  1.00  0.00
ATOM   4622  H   LYS A 318       5.663  40.807  -9.732  1.00  0.00
ATOM   4623  H   LYS A 318       4.088  41.716  -9.822  1.00  0.00
ATOM   4624  H   LYS A 318       4.520  42.728  -7.708  1.00  0.00
ATOM   4625  H   LYS A 318       6.136  41.909  -7.621  1.00  0.00
ATOM   4626  H   LYS A 318       4.900  39.733  -7.696  1.00  0.00
ATOM   4627  H   LYS A 318       3.386  40.668  -7.478  1.00  0.00
ATOM   4628  H   LYS A 318       4.003  41.386  -5.337  1.00  0.00
ATOM   4629  H   LYS A 318       5.739  40.962  -5.620  1.00  0.00
ATOM   4630  H   LYS A 318       4.673  39.466  -4.146  1.00  0.00
ATOM   4631  H   LYS A 318       3.515  39.078  -5.337  1.00  0.00
ATOM   4632  H   LYS A 318       5.159  38.699  -5.590  1.00  0.00
ATOM   4633  N   LEU A 319       7.508  42.113 -11.756  1.00 49.65
ATOM   4634  CA  LEU A 319       8.854  41.817 -12.230  1.00 47.64
ATOM   4635  C   LEU A 319       9.656  43.105 -12.345  1.00 50.93
ATOM   4636  O   LEU A 319      10.869  43.108 -12.141  1.00 50.86
ATOM   4637  CB  LEU A 319       8.823  41.094 -13.579  1.00 45.65
ATOM   4638  CG  LEU A 319      10.159  40.966 -14.318  1.00 44.49
ATOM   4639  CD1 LEU A 319      11.072  39.956 -13.640  1.00 41.68
ATOM   4640  CD2 LEU A 319       9.951  40.617 -15.785  1.00 44.22
ATOM   4641  H   LEU A 319       6.712  41.989 -12.398  1.00  0.00
ATOM   4642  H   LEU A 319       9.331  41.156 -11.507  1.00  0.00
ATOM   4643  H   LEU A 319       8.177  41.689 -14.225  1.00  0.00
ATOM   4644  H   LEU A 319       8.496  40.076 -13.368  1.00  0.00
ATOM   4645  H   LEU A 319      10.649  41.938 -14.275  1.00  0.00
ATOM   4646  H   LEU A 319      11.995  39.921 -14.219  1.00  0.00
ATOM   4647  H   LEU A 319      11.244  40.313 -12.625  1.00  0.00
ATOM   4648  H   LEU A 319      10.551  38.999 -13.650  1.00  0.00
ATOM   4649  H   LEU A 319      10.939  40.544 -16.239  1.00  0.00
ATOM   4650  H   LEU A 319       9.421  39.665 -15.814  1.00  0.00
ATOM   4651  H   LEU A 319       9.362  41.423 -16.224  1.00  0.00
ATOM   4652  N   HIS A 320       8.978  44.200 -12.670  1.00 54.88
ATOM   4653  CA  HIS A 320       9.667  45.476 -12.838  1.00 58.40
ATOM   4654  C   HIS A 320       9.987  46.147 -11.512  1.00 59.59
ATOM   4655  O   HIS A 320      11.077  46.690 -11.337  1.00 59.61
ATOM   4656  CB  HIS A 320       8.878  46.416 -13.751  1.00 62.43
ATOM   4657  CG  HIS A 320       9.012  46.081 -15.204  1.00 62.99
ATOM   4658  ND1 HIS A 320      10.220  46.112 -15.858  1.00 62.95
ATOM   4659  CD2 HIS A 320       8.091  45.697 -16.126  1.00 63.67
ATOM   4660  CE1 HIS A 320      10.041  45.765 -17.123  1.00 63.32
ATOM   4661  NE2 HIS A 320       8.756  45.507 -17.309  1.00 63.87
ATOM   4662  H   HIS A 320       7.958  44.148 -12.804  1.00  0.00
ATOM   4663  H   HIS A 320      10.620  45.253 -13.317  1.00  0.00
ATOM   4664  H   HIS A 320       9.253  47.430 -13.611  1.00  0.00
ATOM   4665  H   HIS A 320       7.823  46.309 -13.501  1.00  0.00
ATOM   4666  H   HIS A 320      11.123  46.365 -15.431  1.00  0.00
ATOM   4667  H   HIS A 320       7.022  45.565 -15.956  1.00  0.00
ATOM   4668  H   HIS A 320      10.820  45.702 -17.883  1.00  0.00
ATOM   4669  N   LYS A 321       9.048  46.090 -10.574  1.00 60.48
ATOM   4670  CA  LYS A 321       9.273  46.646  -9.244  1.00 62.12
ATOM   4671  C   LYS A 321      10.379  45.881  -8.523  1.00 59.85
ATOM   4672  O   LYS A 321      10.779  46.245  -7.416  1.00 61.59
ATOM   4673  CB  LYS A 321       7.980  46.657  -8.422  1.00 62.48
ATOM   4674  CG  LYS A 321       6.778  47.234  -9.154  1.00 64.70
ATOM   4675  CD  LYS A 321       7.148  48.462  -9.973  1.00 67.69
ATOM   4676  CE  LYS A 321       6.547  48.395 -11.369  1.00 67.62
ATOM   4677  NZ  LYS A 321       7.452  49.012 -12.378  1.00 68.66
ATOM   4678  H   LYS A 321       8.144  45.645 -10.790  1.00  0.00
ATOM   4679  H   LYS A 321       9.596  47.681  -9.359  1.00  0.00
ATOM   4680  H   LYS A 321       8.154  47.284  -7.548  1.00  0.00
ATOM   4681  H   LYS A 321       7.739  45.620  -8.189  1.00  0.00
ATOM   4682  H   LYS A 321       6.036  47.529  -8.412  1.00  0.00
ATOM   4683  H   LYS A 321       6.394  46.473  -9.833  1.00  0.00
ATOM   4684  H   LYS A 321       8.233  48.506 -10.064  1.00  0.00
ATOM   4685  H   LYS A 321       6.758  49.346  -9.469  1.00  0.00
ATOM   4686  H   LYS A 321       5.598  48.930 -11.382  1.00  0.00
ATOM   4687  H   LYS A 321       6.415  47.347 -11.639  1.00  0.00
ATOM   4688  H   LYS A 321       6.984  48.931 -13.292  1.00  0.00
ATOM   4689  H   LYS A 321       7.585  49.995 -12.102  1.00  0.00
ATOM   4690  H   LYS A 321       8.336  48.484 -12.352  1.00  0.00
ATOM   4691  N   GLU A 322      10.872  44.824  -9.164  1.00 56.15
ATOM   4692  CA  GLU A 322      12.005  44.062  -8.650  1.00 53.38
ATOM   4693  C   GLU A 322      13.317  44.428  -9.342  1.00 53.86
ATOM   4694  O   GLU A 322      14.353  44.535  -8.685  1.00 54.05
ATOM   4695  CB  GLU A 322      11.756  42.552  -8.736  1.00 49.54
ATOM   4696  CG  GLU A 322      12.863  41.708  -8.118  1.00 47.76
ATOM   4697  CD  GLU A 322      12.544  40.226  -8.055  1.00 44.44
ATOM   4698  OE1 GLU A 322      12.723  39.528  -9.077  1.00 42.64
ATOM   4699  OE2 GLU A 322      12.137  39.755  -6.970  1.00 43.87
ATOM   4700  H   GLU A 322      10.439  44.534 -10.053  1.00  0.00
ATOM   4701  H   GLU A 322      12.103  44.334  -7.599  1.00  0.00
ATOM   4702  H   GLU A 322      11.698  42.288  -9.792  1.00  0.00
ATOM   4703  H   GLU A 322      10.844  42.341  -8.177  1.00  0.00
ATOM   4704  H   GLU A 322      13.004  42.053  -7.094  1.00  0.00
ATOM   4705  H   GLU A 322      13.746  41.820  -8.748  1.00  0.00
ATOM   4706  N   ILE A 323      13.280  44.620 -10.657  1.00 54.35
ATOM   4707  CA  ILE A 323      14.488  44.919 -11.421  1.00 54.79
ATOM   4708  C   ILE A 323      14.637  46.402 -11.758  1.00 59.50
ATOM   4709  O   ILE A 323      15.425  46.765 -12.631  1.00 61.21
ATOM   4710  CB  ILE A 323      14.598  44.058 -12.698  1.00 52.24
ATOM   4711  CG1 ILE A 323      13.618  44.522 -13.779  1.00 53.39
ATOM   4712  CG2 ILE A 323      14.379  42.587 -12.375  1.00 48.52
ATOM   4713  CD1 ILE A 323      13.689  43.718 -15.060  1.00 51.39
ATOM   4714  H   ILE A 323      12.377  44.556 -11.149  1.00  0.00
ATOM   4715  H   ILE A 323      15.316  44.657 -10.762  1.00  0.00
ATOM   4716  H   ILE A 323      15.607  44.183 -13.091  1.00  0.00
ATOM   4717  H   ILE A 323      13.865  45.554 -14.030  1.00  0.00
ATOM   4718  H   ILE A 323      12.612  44.392 -13.381  1.00  0.00
ATOM   4719  H   ILE A 323      14.469  42.038 -13.312  1.00  0.00
ATOM   4720  H   ILE A 323      15.151  42.299 -11.661  1.00  0.00
ATOM   4721  H   ILE A 323      13.380  42.500 -11.949  1.00  0.00
ATOM   4722  H   ILE A 323      12.952  44.141 -15.743  1.00  0.00
ATOM   4723  H   ILE A 323      14.704  43.820 -15.445  1.00  0.00
ATOM   4724  H   ILE A 323      13.456  42.685 -14.801  1.00  0.00
ATOM   4725  N   ASP A 324      13.905  47.262 -11.057  1.00 62.91
ATOM   4726  CA  ASP A 324      13.826  48.677 -11.422  1.00 67.86
ATOM   4727  C   ASP A 324      14.925  49.578 -10.858  1.00 70.94
ATOM   4728  O   ASP A 324      15.315  50.553 -11.501  1.00 73.95
ATOM   4729  CB  ASP A 324      12.445  49.257 -11.102  1.00 70.34
ATOM   4730  CG  ASP A 324      11.491  49.186 -12.282  1.00 70.97
ATOM   4731  OD1 ASP A 324      11.905  48.700 -13.356  1.00 69.36
ATOM   4732  OD2 ASP A 324      10.326  49.615 -12.140  1.00 73.20
ATOM   4733  H   ASP A 324      13.381  46.924 -10.237  1.00  0.00
ATOM   4734  H   ASP A 324      13.994  48.676 -12.499  1.00  0.00
ATOM   4735  H   ASP A 324      12.570  50.306 -10.835  1.00  0.00
ATOM   4736  H   ASP A 324      12.013  48.666 -10.295  1.00  0.00
ATOM   4737  N   GLU A 325      15.417  49.268  -9.663  1.00 70.78
ATOM   4738  CA  GLU A 325      16.462  50.075  -9.038  1.00 73.64
ATOM   4739  C   GLU A 325      17.808  49.356  -9.028  1.00 70.93
ATOM   4740  O   GLU A 325      18.738  49.750  -8.322  1.00 71.56
ATOM   4741  CB  GLU A 325      16.045  50.498  -7.629  1.00 76.78
ATOM   4742  CG  GLU A 325      14.780  51.341  -7.611  1.00 81.02
ATOM   4743  CD  GLU A 325      14.055  51.285  -6.281  1.00 82.94
ATOM   4744  OE1 GLU A 325      14.567  50.631  -5.346  1.00 81.07
ATOM   4745  OE2 GLU A 325      12.970  51.894  -6.174  1.00 86.38
ATOM   4746  H   GLU A 325      15.054  48.441  -9.167  1.00  0.00
ATOM   4747  H   GLU A 325      16.590  50.974  -9.640  1.00  0.00
ATOM   4748  H   GLU A 325      16.850  51.099  -7.206  1.00  0.00
ATOM   4749  H   GLU A 325      15.843  49.592  -7.057  1.00  0.00
ATOM   4750  H   GLU A 325      14.106  50.952  -8.375  1.00  0.00
ATOM   4751  H   GLU A 325      15.067  52.377  -7.788  1.00  0.00
ATOM   4752  N   PHE A 326      17.890  48.291  -9.819  1.00 66.91
ATOM   4753  CA  PHE A 326      19.167  47.686 -10.172  1.00 65.02
ATOM   4754  C   PHE A 326      19.904  48.586 -11.158  1.00 67.59
ATOM   4755  O   PHE A 326      19.278  49.219 -12.008  1.00 68.92
ATOM   4756  CB  PHE A 326      18.962  46.323 -10.834  1.00 60.41
ATOM   4757  CG  PHE A 326      18.541  45.237  -9.889  1.00 57.55
ATOM   4758  CD1 PHE A 326      18.735  45.363  -8.523  1.00 58.44
ATOM   4759  CD2 PHE A 326      17.980  44.069 -10.378  1.00 53.56
ATOM   4760  CE1 PHE A 326      18.354  44.353  -7.658  1.00 55.67
ATOM   4761  CE2 PHE A 326      17.598  43.055  -9.520  1.00 50.92
ATOM   4762  CZ  PHE A 326      17.786  43.196  -8.158  1.00 51.71
ATOM   4763  H   PHE A 326      17.023  47.881 -10.194  1.00  0.00
ATOM   4764  H   PHE A 326      19.744  47.561  -9.256  1.00  0.00
ATOM   4765  H   PHE A 326      19.911  46.016 -11.273  1.00  0.00
ATOM   4766  H   PHE A 326      18.151  46.434 -11.554  1.00  0.00
ATOM   4767  H   PHE A 326      19.193  46.269  -8.125  1.00  0.00
ATOM   4768  H   PHE A 326      17.838  43.948 -11.452  1.00  0.00
ATOM   4769  H   PHE A 326      18.501  44.469  -6.584  1.00  0.00
ATOM   4770  H   PHE A 326      17.149  42.145  -9.917  1.00  0.00
ATOM   4771  H   PHE A 326      17.487  42.397  -7.480  1.00  0.00
ATOM   4772  N   PRO A 327      21.240  48.633 -11.052  1.00 68.31
ATOM   4773  CA  PRO A 327      22.084  49.334 -12.013  1.00 70.84
ATOM   4774  C   PRO A 327      22.354  48.482 -13.248  1.00 68.36
ATOM   4775  O   PRO A 327      22.248  47.255 -13.193  1.00 64.44
ATOM   4776  CB  PRO A 327      23.383  49.543 -11.235  1.00 72.49
ATOM   4777  CG  PRO A 327      23.440  48.368 -10.317  1.00 69.30
ATOM   4778  CD  PRO A 327      22.017  48.102  -9.918  1.00 67.17
ATOM   4779  H   PRO A 327      21.627  50.254 -12.378  1.00  0.00
ATOM   4780  H   PRO A 327      23.417  50.491 -10.698  1.00  0.00
ATOM   4781  H   PRO A 327      24.256  49.583 -11.887  1.00  0.00
ATOM   4782  H   PRO A 327      24.066  48.574  -9.449  1.00  0.00
ATOM   4783  H   PRO A 327      23.892  47.503 -10.803  1.00  0.00
ATOM   4784  H   PRO A 327      21.820  47.043  -9.751  1.00  0.00
ATOM   4785  H   PRO A 327      21.742  48.563  -8.969  1.00  0.00
ATOM   4786  N   ALA A 328      22.750  49.127 -14.337  1.00 70.55
ATOM   4787  CA  ALA A 328      22.900  48.434 -15.605  1.00 69.28
ATOM   4788  C   ALA A 328      23.970  47.350 -15.557  1.00 67.25
ATOM   4789  O   ALA A 328      24.148  46.610 -16.523  1.00 65.77
ATOM   4790  CB  ALA A 328      23.184  49.425 -16.721  1.00 72.36
ATOM   4791  H   ALA A 328      22.954  50.135 -14.283  1.00  0.00
ATOM   4792  H   ALA A 328      21.955  47.931 -15.809  1.00  0.00
ATOM   4793  H   ALA A 328      23.286  48.849 -17.641  1.00  0.00
ATOM   4794  H   ALA A 328      22.336  50.109 -16.763  1.00  0.00
ATOM   4795  H   ALA A 328      24.108  49.941 -16.462  1.00  0.00
ATOM   4796  N   GLN A 329      24.699  47.267 -14.449  1.00 67.37
ATOM   4797  CA  GLN A 329      25.651  46.176 -14.266  1.00 65.74
ATOM   4798  C   GLN A 329      25.426  45.434 -12.948  1.00 62.98
ATOM   4799  O   GLN A 329      25.649  45.971 -11.861  1.00 64.53
ATOM   4800  CB  GLN A 329      27.098  46.655 -14.437  1.00 69.88
ATOM   4801  CG  GLN A 329      28.052  45.630 -15.042  1.00 69.24
ATOM   4802  CD  GLN A 329      27.911  45.456 -16.546  1.00 69.71
ATOM   4803  OE1 GLN A 329      28.228  44.396 -17.088  1.00 67.54
ATOM   4804  NE2 GLN A 329      27.442  46.496 -17.228  1.00 72.40
ATOM   4805  H   GLN A 329      24.591  47.979 -13.713  1.00  0.00
ATOM   4806  H   GLN A 329      25.469  45.449 -15.057  1.00  0.00
ATOM   4807  H   GLN A 329      27.476  46.886 -13.441  1.00  0.00
ATOM   4808  H   GLN A 329      27.070  47.497 -15.128  1.00  0.00
ATOM   4809  H   GLN A 329      27.824  44.667 -14.585  1.00  0.00
ATOM   4810  H   GLN A 329      29.065  45.986 -14.856  1.00  0.00
ATOM   4811  H   GLN A 329      27.326  46.432 -18.250  1.00  0.00
ATOM   4812  H   GLN A 329      27.194  47.366 -16.735  1.00  0.00
ATOM   4813  N   LEU A 330      24.968  44.192 -13.067  1.00 58.34
ATOM   4814  CA  LEU A 330      24.568  43.393 -11.915  1.00 55.52
ATOM   4815  C   LEU A 330      25.738  42.622 -11.314  1.00 54.57
ATOM   4816  O   LEU A 330      26.606  42.118 -12.029  1.00 53.80
ATOM   4817  CB  LEU A 330      23.433  42.428 -12.278  1.00 52.51
ATOM   4818  CG  LEU A 330      22.221  42.914 -13.079  1.00 52.70
ATOM   4819  CD1 LEU A 330      21.244  41.774 -13.324  1.00 48.79
ATOM   4820  CD2 LEU A 330      21.523  44.087 -12.406  1.00 54.71
ATOM   4821  H   LEU A 330      24.893  43.779 -14.007  1.00  0.00
ATOM   4822  H   LEU A 330      24.208  44.093 -11.161  1.00  0.00
ATOM   4823  H   LEU A 330      23.016  42.131 -11.316  1.00  0.00
ATOM   4824  H   LEU A 330      23.906  41.693 -12.929  1.00  0.00
ATOM   4825  H   LEU A 330      22.592  43.268 -14.041  1.00  0.00
ATOM   4826  H   LEU A 330      20.411  42.185 -13.895  1.00  0.00
ATOM   4827  H   LEU A 330      21.781  41.009 -13.885  1.00  0.00
ATOM   4828  H   LEU A 330      20.926  41.411 -12.347  1.00  0.00
ATOM   4829  H   LEU A 330      20.681  44.363 -13.040  1.00  0.00
ATOM   4830  H   LEU A 330      21.195  43.743 -11.425  1.00  0.00
ATOM   4831  H   LEU A 330      22.254  44.892 -12.330  1.00  0.00
ATOM   4832  N   ASN A 331      25.753  42.558  -9.986  1.00 54.53
ATOM   4833  CA  ASN A 331      26.678  41.696  -9.266  1.00 53.81
ATOM   4834  C   ASN A 331      25.989  40.396  -8.867  1.00 50.54
ATOM   4835  O   ASN A 331      24.766  40.269  -8.946  1.00 48.88
ATOM   4836  CB  ASN A 331      27.278  42.409  -8.048  1.00 56.20
ATOM   4837  CG  ASN A 331      26.232  42.826  -7.030  1.00 56.59
ATOM   4838  OD1 ASN A 331      25.153  42.240  -6.956  1.00 54.29
ATOM   4839  ND2 ASN A 331      26.551  43.839  -6.232  1.00 59.78
ATOM   4840  H   ASN A 331      25.090  43.136  -9.451  1.00  0.00
ATOM   4841  H   ASN A 331      27.505  41.453  -9.933  1.00  0.00
ATOM   4842  H   ASN A 331      27.781  43.311  -8.396  1.00  0.00
ATOM   4843  H   ASN A 331      27.952  41.710  -7.553  1.00  0.00
ATOM   4844  H   ASN A 331      25.881  44.166  -5.522  1.00  0.00
ATOM   4845  H   ASN A 331      27.469  44.298  -6.324  1.00  0.00
ATOM   4846  N   TYR A 332      26.796  39.427  -8.453  1.00 50.09
ATOM   4847  CA  TYR A 332      26.307  38.141  -7.977  1.00 47.69
ATOM   4848  C   TYR A 332      25.217  38.265  -6.910  1.00 47.45
ATOM   4849  O   TYR A 332      24.253  37.500  -6.919  1.00 44.01
ATOM   4850  CB  TYR A 332      27.506  37.334  -7.475  1.00 48.71
ATOM   4851  CG  TYR A 332      27.166  36.001  -6.854  1.00 46.71
ATOM   4852  CD1 TYR A 332      27.062  34.854  -7.631  1.00 44.67
ATOM   4853  CD2 TYR A 332      26.974  35.889  -5.483  1.00 47.30
ATOM   4854  CE1 TYR A 332      26.760  33.633  -7.058  1.00 43.15
ATOM   4855  CE2 TYR A 332      26.671  34.672  -4.901  1.00 45.65
ATOM   4856  CZ  TYR A 332      26.567  33.548  -5.693  1.00 43.97
ATOM   4857  OH  TYR A 332      26.266  32.337  -5.109  1.00 43.19
ATOM   4858  H   TYR A 332      27.813  39.592  -8.469  1.00  0.00
ATOM   4859  H   TYR A 332      25.824  37.623  -8.805  1.00  0.00
ATOM   4860  H   TYR A 332      27.994  37.926  -6.700  1.00  0.00
ATOM   4861  H   TYR A 332      28.123  37.114  -8.346  1.00  0.00
ATOM   4862  H   TYR A 332      27.221  34.918  -8.707  1.00  0.00
ATOM   4863  H   TYR A 332      27.064  36.776  -4.855  1.00  0.00
ATOM   4864  H   TYR A 332      26.675  32.742  -7.680  1.00  0.00
ATOM   4865  H   TYR A 332      26.515  34.602  -3.824  1.00  0.00
ATOM   4866  H   TYR A 332      26.234  31.638  -5.865  1.00  0.00
ATOM   4867  N   ASP A 333      25.361  39.227  -6.000  1.00 50.32
ATOM   4868  CA  ASP A 333      24.343  39.511  -4.988  1.00 50.86
ATOM   4869  C   ASP A 333      22.979  39.774  -5.629  1.00 49.42
ATOM   4870  O   ASP A 333      21.971  39.184  -5.238  1.00 47.50
ATOM   4871  CB  ASP A 333      24.736  40.715  -4.124  1.00 54.58
ATOM   4872  CG  ASP A 333      25.866  40.416  -3.149  1.00 56.75
ATOM   4873  OD1 ASP A 333      26.181  39.227  -2.930  1.00 55.43
ATOM   4874  OD2 ASP A 333      26.434  41.379  -2.588  1.00 59.81
ATOM   4875  H   ASP A 333      26.222  39.793  -6.009  1.00  0.00
ATOM   4876  H   ASP A 333      24.273  38.627  -4.354  1.00  0.00
ATOM   4877  H   ASP A 333      23.864  41.004  -3.538  1.00  0.00
ATOM   4878  H   ASP A 333      25.087  41.500  -4.794  1.00  0.00
ATOM   4879  N   ASN A 334      22.964  40.656  -6.625  1.00 50.14
ATOM   4880  CA  ASN A 334      21.740  41.109  -7.276  1.00 49.53
ATOM   4881  C   ASN A 334      20.811  39.977  -7.707  1.00 46.04
ATOM   4882  O   ASN A 334      19.635  39.952  -7.341  1.00 46.23
ATOM   4883  CB  ASN A 334      22.070  41.975  -8.495  1.00 50.86
ATOM   4884  CG  ASN A 334      22.475  43.389  -8.127  1.00 53.72
ATOM   4885  OD1 ASN A 334      22.222  43.854  -7.017  1.00 55.59
ATOM   4886  ND2 ASN A 334      23.100  44.085  -9.067  1.00 55.23
ATOM   4887  H   ASN A 334      23.862  41.038  -6.953  1.00  0.00
ATOM   4888  H   ASN A 334      21.208  41.689  -6.522  1.00  0.00
ATOM   4889  H   ASN A 334      21.178  42.037  -9.118  1.00  0.00
ATOM   4890  H   ASN A 334      22.917  41.518  -9.007  1.00  0.00
ATOM   4891  H   ASN A 334      23.401  45.052  -8.878  1.00  0.00
ATOM   4892  H   ASN A 334      23.285  43.659  -9.986  1.00  0.00
ATOM   4893  N   VAL A 335      21.345  39.055  -8.501  1.00 43.85
ATOM   4894  CA  VAL A 335      20.564  37.949  -9.045  1.00 41.19
ATOM   4895  C   VAL A 335      20.199  36.924  -7.971  1.00 39.98
ATOM   4896  O   VAL A 335      19.047  36.494  -7.879  1.00 39.78
ATOM   4897  CB  VAL A 335      21.294  37.274 -10.225  1.00 39.35
ATOM   4898  CG1 VAL A 335      20.583  35.997 -10.645  1.00 36.36
ATOM   4899  CG2 VAL A 335      21.405  38.228 -11.403  1.00 40.63
ATOM   4900  H   VAL A 335      22.344  39.123  -8.741  1.00  0.00
ATOM   4901  H   VAL A 335      19.633  38.373  -9.421  1.00  0.00
ATOM   4902  H   VAL A 335      22.299  37.013  -9.893  1.00  0.00
ATOM   4903  H   VAL A 335      21.149  35.576 -11.476  1.00  0.00
ATOM   4904  H   VAL A 335      20.581  35.334  -9.780  1.00  0.00
ATOM   4905  H   VAL A 335      19.573  36.278 -10.943  1.00  0.00
ATOM   4906  H   VAL A 335      21.927  37.694 -12.197  1.00  0.00
ATOM   4907  H   VAL A 335      20.389  38.495 -11.694  1.00  0.00
ATOM   4908  H   VAL A 335      21.969  39.095 -11.059  1.00  0.00
ATOM   4909  N   MET A 336      21.177  36.566  -7.144  1.00 40.56
ATOM   4910  CA  MET A 336      21.027  35.522  -6.132  1.00 39.18
ATOM   4911  C   MET A 336      20.062  35.842  -4.996  1.00 39.67
ATOM   4912  O   MET A 336      19.168  35.047  -4.716  1.00 37.88
ATOM   4913  CB  MET A 336      22.383  35.141  -5.531  1.00 40.88
ATOM   4914  CG  MET A 336      23.335  34.410  -6.466  1.00 40.56
ATOM   4915  SD  MET A 336      22.821  32.732  -6.879  1.00 38.81
ATOM   4916  CE  MET A 336      22.822  31.934  -5.274  1.00 38.76
ATOM   4917  H   MET A 336      22.084  37.048  -7.220  1.00  0.00
ATOM   4918  H   MET A 336      20.589  34.689  -6.681  1.00  0.00
ATOM   4919  H   MET A 336      22.180  34.462  -4.703  1.00  0.00
ATOM   4920  H   MET A 336      22.876  36.076  -5.264  1.00  0.00
ATOM   4921  H   MET A 336      24.210  34.310  -5.824  1.00  0.00
ATOM   4922  H   MET A 336      23.483  35.067  -7.323  1.00  0.00
ATOM   4923  H   MET A 336      22.518  30.899  -5.432  1.00  0.00
ATOM   4924  H   MET A 336      23.838  32.003  -4.884  1.00  0.00
ATOM   4925  H   MET A 336      22.111  32.474  -4.649  1.00  0.00
ATOM   4926  N   ASP A 337      20.234  36.985  -4.337  1.00 41.89
ATOM   4927  CA  ASP A 337      19.501  37.273  -3.105  1.00 43.51
ATOM   4928  C   ASP A 337      18.362  38.283  -3.218  1.00 44.86
ATOM   4929  O   ASP A 337      17.644  38.517  -2.246  1.00 46.79
ATOM   4930  CB  ASP A 337      20.464  37.719  -2.003  1.00 46.57
ATOM   4931  CG  ASP A 337      21.516  36.673  -1.689  1.00 46.35
ATOM   4932  OD1 ASP A 337      21.282  35.480  -1.985  1.00 44.34
ATOM   4933  OD2 ASP A 337      22.576  37.047  -1.143  1.00 48.09
ATOM   4934  H   ASP A 337      20.898  37.682  -4.703  1.00  0.00
ATOM   4935  H   ASP A 337      19.020  36.326  -2.859  1.00  0.00
ATOM   4936  H   ASP A 337      19.887  37.897  -1.096  1.00  0.00
ATOM   4937  H   ASP A 337      20.982  38.612  -2.352  1.00  0.00
ATOM   4938  N   GLU A 338      18.188  38.874  -4.396  1.00 45.08
ATOM   4939  CA  GLU A 338      17.302  40.026  -4.551  1.00 47.14
ATOM   4940  C   GLU A 338      16.335  39.914  -5.731  1.00 45.62
ATOM   4941  O   GLU A 338      15.597  40.849  -6.047  1.00 47.49
ATOM   4942  CB  GLU A 338      18.126  41.314  -4.627  1.00 49.88
ATOM   4943  CG  GLU A 338      18.715  41.723  -3.287  1.00 52.80
ATOM   4944  CD  GLU A 338      19.931  42.622  -3.414  1.00 56.14
ATOM   4945  OE1 GLU A 338      19.901  43.549  -4.250  1.00 57.25
ATOM   4946  OE2 GLU A 338      20.911  42.420  -2.665  1.00 57.27
ATOM   4947  H   GLU A 338      18.690  38.511  -5.219  1.00  0.00
ATOM   4948  H   GLU A 338      16.667  40.051  -3.665  1.00  0.00
ATOM   4949  H   GLU A 338      17.467  42.117  -4.959  1.00  0.00
ATOM   4950  H   GLU A 338      18.958  41.136  -5.308  1.00  0.00
ATOM   4951  H   GLU A 338      19.030  40.814  -2.773  1.00  0.00
ATOM   4952  H   GLU A 338      17.950  42.281  -2.748  1.00  0.00
ATOM   4953  N   MET A 339      16.309  38.735  -6.335  1.00 42.72
ATOM   4954  CA  MET A 339      15.403  38.440  -7.433  1.00 41.10
ATOM   4955  C   MET A 339      14.468  37.275  -7.118  1.00 37.95
ATOM   4956  O   MET A 339      14.211  36.455  -7.992  1.00 35.45
ATOM   4957  CB  MET A 339      16.222  38.120  -8.684  1.00 40.54
ATOM   4958  CG  MET A 339      16.271  39.237  -9.712  1.00 43.07
ATOM   4959  SD  MET A 339      17.485  38.996 -11.018  1.00 43.06
ATOM   4960  CE  MET A 339      16.440  38.572 -12.404  1.00 42.27
ATOM   4961  H   MET A 339      16.955  38.000  -6.014  1.00  0.00
ATOM   4962  H   MET A 339      14.779  39.319  -7.597  1.00  0.00
ATOM   4963  H   MET A 339      15.752  37.264  -9.167  1.00  0.00
ATOM   4964  H   MET A 339      17.248  37.951  -8.357  1.00  0.00
ATOM   4965  H   MET A 339      16.648  40.055  -9.098  1.00  0.00
ATOM   4966  H   MET A 339      15.247  39.369 -10.061  1.00  0.00
ATOM   4967  H   MET A 339      17.096  38.404 -13.258  1.00  0.00
ATOM   4968  H   MET A 339      15.895  37.669 -12.128  1.00  0.00
ATOM   4969  H   MET A 339      15.769  39.416 -12.567  1.00  0.00
ATOM   4970  N   PRO A 340      13.944  37.182  -5.887  1.00 38.13
ATOM   4971  CA  PRO A 340      13.187  35.986  -5.521  1.00 36.66
ATOM   4972  C   PRO A 340      11.931  35.749  -6.355  1.00 36.06
ATOM   4973  O   PRO A 340      11.571  34.598  -6.605  1.00 33.89
ATOM   4974  CB  PRO A 340      12.799  36.246  -4.064  1.00 37.86
ATOM   4975  CG  PRO A 340      12.779  37.730  -3.947  1.00 40.76
ATOM   4976  CD  PRO A 340      13.928  38.183  -4.806  1.00 41.12
ATOM   4977  H   PRO A 340      13.787  35.092  -5.688  1.00  0.00
ATOM   4978  H   PRO A 340      13.483  35.788  -3.350  1.00  0.00
ATOM   4979  H   PRO A 340      11.826  35.821  -3.817  1.00  0.00
ATOM   4980  H   PRO A 340      12.886  38.056  -2.912  1.00  0.00
ATOM   4981  H   PRO A 340      11.826  38.155  -4.264  1.00  0.00
ATOM   4982  H   PRO A 340      13.798  39.196  -5.187  1.00  0.00
ATOM   4983  H   PRO A 340      14.876  38.244  -4.272  1.00  0.00
ATOM   4984  N   PHE A 341      11.271  36.824  -6.774  1.00 37.52
ATOM   4985  CA  PHE A 341      10.075  36.697  -7.598  1.00 37.18
ATOM   4986  C   PHE A 341      10.382  36.149  -8.989  1.00 35.44
ATOM   4987  O   PHE A 341       9.618  35.346  -9.527  1.00 34.82
ATOM   4988  CB  PHE A 341       9.323  38.026  -7.704  1.00 40.34
ATOM   4989  CG  PHE A 341       8.163  37.982  -8.656  1.00 40.48
ATOM   4990  CD1 PHE A 341       6.987  37.337  -8.308  1.00 40.22
ATOM   4991  CD2 PHE A 341       8.261  38.558  -9.912  1.00 41.26
ATOM   4992  CE1 PHE A 341       5.922  37.280  -9.188  1.00 40.73
ATOM   4993  CE2 PHE A 341       7.202  38.504 -10.800  1.00 42.04
ATOM   4994  CZ  PHE A 341       6.030  37.867 -10.436  1.00 41.86
ATOM   4995  H   PHE A 341      11.610  37.761  -6.513  1.00  0.00
ATOM   4996  H   PHE A 341       9.433  35.974  -7.095  1.00  0.00
ATOM   4997  H   PHE A 341      10.017  38.784  -8.067  1.00  0.00
ATOM   4998  H   PHE A 341       8.912  38.250  -6.719  1.00  0.00
ATOM   4999  H   PHE A 341       6.900  36.868  -7.328  1.00  0.00
ATOM   5000  H   PHE A 341       9.184  39.060 -10.204  1.00  0.00
ATOM   5001  H   PHE A 341       5.001  36.774  -8.899  1.00  0.00
ATOM   5002  H   PHE A 341       7.291  38.963 -11.785  1.00  0.00
ATOM   5003  H   PHE A 341       5.192  37.827 -11.132  1.00  0.00
ATOM   5004  N   ALA A 342      11.491  36.586  -9.577  1.00 35.35
ATOM   5005  CA  ALA A 342      11.862  36.130 -10.915  1.00 34.44
ATOM   5006  C   ALA A 342      12.193  34.644 -10.886  1.00 32.28
ATOM   5007  O   ALA A 342      11.998  33.929 -11.868  1.00 31.98
ATOM   5008  CB  ALA A 342      13.044  36.924 -11.446  1.00 36.16
ATOM   5009  H   ALA A 342      12.098  37.256  -9.083  1.00  0.00
ATOM   5010  H   ALA A 342      11.016  36.291 -11.583  1.00  0.00
ATOM   5011  H   ALA A 342      13.268  36.536 -12.440  1.00  0.00
ATOM   5012  H   ALA A 342      12.737  37.969 -11.478  1.00  0.00
ATOM   5013  H   ALA A 342      13.871  36.766 -10.754  1.00  0.00
ATOM   5014  N   GLU A 343      12.703  34.197  -9.744  1.00 31.36
ATOM   5015  CA  GLU A 343      12.935  32.780  -9.523  1.00 29.74
ATOM   5016  C   GLU A 343      11.611  32.028  -9.620  1.00 28.83
ATOM   5017  O   GLU A 343      11.532  30.968 -10.243  1.00 27.99
ATOM   5018  CB  GLU A 343      13.599  32.574  -8.161  1.00 30.29
ATOM   5019  CG  GLU A 343      13.794  31.117  -7.782  1.00 28.80
ATOM   5020  CD  GLU A 343      15.209  30.820  -7.326  1.00 29.24
ATOM   5021  OE1 GLU A 343      16.092  31.689  -7.503  1.00 30.24
ATOM   5022  OE2 GLU A 343      15.437  29.711  -6.794  1.00 28.37
ATOM   5023  H   GLU A 343      12.939  34.869  -9.000  1.00  0.00
ATOM   5024  H   GLU A 343      13.606  32.387 -10.286  1.00  0.00
ATOM   5025  H   GLU A 343      12.949  33.019  -7.408  1.00  0.00
ATOM   5026  H   GLU A 343      14.590  33.024  -8.214  1.00  0.00
ATOM   5027  H   GLU A 343      13.590  30.509  -8.663  1.00  0.00
ATOM   5028  H   GLU A 343      13.121  30.892  -6.955  1.00  0.00
ATOM   5029  N   ARG A 344      10.563  32.587  -9.028  1.00 29.48
ATOM   5030  CA  ARG A 344       9.256  31.943  -9.062  1.00 29.03
ATOM   5031  C   ARG A 344       8.733  31.744 -10.480  1.00 29.34
ATOM   5032  O   ARG A 344       8.152  30.705 -10.803  1.00 29.10
ATOM   5033  CB  ARG A 344       8.256  32.753  -8.242  1.00 30.30
ATOM   5034  CG  ARG A 344       8.509  32.600  -6.752  1.00 29.91
ATOM   5035  CD  ARG A 344       7.519  33.434  -5.963  1.00 31.76
ATOM   5036  NE  ARG A 344       7.318  32.844  -4.647  1.00 31.75
ATOM   5037  CZ  ARG A 344       6.471  31.848  -4.404  1.00 31.21
ATOM   5038  NH1 ARG A 344       5.739  31.337  -5.387  1.00 30.19
ATOM   5039  NH2 ARG A 344       6.350  31.370  -3.172  1.00 31.36
ATOM   5040  H   ARG A 344      10.675  33.486  -8.539  1.00  0.00
ATOM   5041  H   ARG A 344       9.376  30.951  -8.627  1.00  0.00
ATOM   5042  H   ARG A 344       7.251  32.393  -8.461  1.00  0.00
ATOM   5043  H   ARG A 344       8.367  33.806  -8.502  1.00  0.00
ATOM   5044  H   ARG A 344       9.520  32.937  -6.524  1.00  0.00
ATOM   5045  H   ARG A 344       8.390  31.552  -6.476  1.00  0.00
ATOM   5046  H   ARG A 344       6.561  33.496  -6.480  1.00  0.00
ATOM   5047  H   ARG A 344       7.925  34.435  -5.819  1.00  0.00
ATOM   5048  H   ARG A 344       7.864  33.220  -3.858  1.00  0.00
ATOM   5049  H   ARG A 344       5.084  30.566  -5.194  1.00  0.00
ATOM   5050  H   ARG A 344       5.826  31.712  -6.342  1.00  0.00
ATOM   5051  H   ARG A 344       5.695  30.599  -2.981  1.00  0.00
ATOM   5052  H   ARG A 344       6.911  31.770  -2.407  1.00  0.00
ATOM   5053  N   CYS A 345       8.957  32.750 -11.319  1.00 30.00
ATOM   5054  CA  CYS A 345       8.505  32.724 -12.702  1.00 30.34
ATOM   5055  C   CYS A 345       9.164  31.589 -13.477  1.00 28.62
ATOM   5056  O   CYS A 345       8.506  30.865 -14.223  1.00 28.27
ATOM   5057  CB  CYS A 345       8.814  34.067 -13.362  1.00 32.46
ATOM   5058  SG  CYS A 345       7.962  35.458 -12.580  1.00 34.97
ATOM   5059  H   CYS A 345       9.468  33.577 -10.979  1.00  0.00
ATOM   5060  H   CYS A 345       7.429  32.551 -12.713  1.00  0.00
ATOM   5061  H   CYS A 345       8.357  33.931 -14.342  1.00  0.00
ATOM   5062  H   CYS A 345       9.900  34.153 -13.403  1.00  0.00
ATOM   5063  H   CYS A 345       8.228  36.282 -13.080  1.00  0.00
ATOM   5064  N   VAL A 346      10.471  31.447 -13.282  1.00 28.20
ATOM   5065  CA  VAL A 346      11.262  30.422 -13.955  1.00 27.18
ATOM   5066  C   VAL A 346      10.867  29.016 -13.510  1.00 25.57
ATOM   5067  O   VAL A 346      10.737  28.123 -14.347  1.00 24.62
ATOM   5068  CB  VAL A 346      12.768  30.684 -13.753  1.00 27.37
ATOM   5069  CG1 VAL A 346      13.607  29.561 -14.341  1.00 26.65
ATOM   5070  CG2 VAL A 346      13.148  32.015 -14.382  1.00 29.00
ATOM   5071  H   VAL A 346      10.945  32.087 -12.629  1.00  0.00
ATOM   5072  H   VAL A 346      11.050  30.481 -15.023  1.00  0.00
ATOM   5073  H   VAL A 346      12.969  30.722 -12.682  1.00  0.00
ATOM   5074  H   VAL A 346      14.651  29.816 -14.161  1.00  0.00
ATOM   5075  H   VAL A 346      13.318  28.645 -13.826  1.00  0.00
ATOM   5076  H   VAL A 346      13.379  29.517 -15.406  1.00  0.00
ATOM   5077  H   VAL A 346      14.216  32.154 -14.214  1.00  0.00
ATOM   5078  H   VAL A 346      12.911  31.945 -15.444  1.00  0.00
ATOM   5079  H   VAL A 346      12.556  32.783 -13.884  1.00  0.00
ATOM   5080  N   ARG A 347      10.656  28.834 -12.207  1.00 25.52
ATOM   5081  CA  ARG A 347      10.180  27.566 -11.652  1.00 25.48
ATOM   5082  C   ARG A 347       8.757  27.243 -12.108  1.00 25.52
ATOM   5083  O   ARG A 347       8.454  26.088 -12.416  1.00 24.34
ATOM   5084  CB  ARG A 347      10.324  27.505 -10.123  1.00 26.45
ATOM   5085  CG  ARG A 347      11.728  27.129  -9.655  1.00 27.84
ATOM   5086  CD  ARG A 347      11.939  27.071  -8.143  1.00 29.73
ATOM   5087  NE  ARG A 347      11.794  25.730  -7.566  1.00 30.31
ATOM   5088  CZ  ARG A 347      10.647  25.257  -7.077  1.00 29.52
ATOM   5089  NH1 ARG A 347       9.554  26.013  -7.110  1.00 30.35
ATOM   5090  NH2 ARG A 347      10.585  24.036  -6.558  1.00 28.02
ATOM   5091  H   ARG A 347      10.835  29.618 -11.564  1.00  0.00
ATOM   5092  H   ARG A 347      10.828  26.787 -12.054  1.00  0.00
ATOM   5093  H   ARG A 347       9.641  26.739  -9.756  1.00  0.00
ATOM   5094  H   ARG A 347      10.112  28.501  -9.735  1.00  0.00
ATOM   5095  H   ARG A 347      12.392  27.909 -10.026  1.00  0.00
ATOM   5096  H   ARG A 347      11.915  26.122 -10.029  1.00  0.00
ATOM   5097  H   ARG A 347      11.200  27.710  -7.659  1.00  0.00
ATOM   5098  H   ARG A 347      12.973  27.359  -7.953  1.00  0.00
ATOM   5099  H   ARG A 347      12.624  25.120  -7.537  1.00  0.00
ATOM   5100  H   ARG A 347       8.666  25.651  -6.733  1.00  0.00
ATOM   5101  H   ARG A 347       9.595  26.960  -7.512  1.00  0.00
ATOM   5102  H   ARG A 347       9.694  23.680  -6.183  1.00  0.00
ATOM   5103  H   ARG A 347      11.428  23.445  -6.530  1.00  0.00
ATOM   5104  N   GLU A 348       7.891  28.251 -12.179  1.00 26.14
ATOM   5105  CA  GLU A 348       6.530  28.015 -12.643  1.00 26.35
ATOM   5106  C   GLU A 348       6.536  27.640 -14.119  1.00 26.84
ATOM   5107  O   GLU A 348       5.786  26.758 -14.543  1.00 28.13
ATOM   5108  CB  GLU A 348       5.617  29.210 -12.370  1.00 27.64
ATOM   5109  CG  GLU A 348       4.172  29.021 -12.808  1.00 29.57
ATOM   5110  CD  GLU A 348       3.455  27.864 -12.134  1.00 28.31
ATOM   5111  OE1 GLU A 348       4.108  26.849 -11.820  1.00 26.97
ATOM   5112  OE2 GLU A 348       2.227  27.960 -11.933  1.00 28.97
ATOM   5113  H   GLU A 348       8.183  29.200 -11.905  1.00  0.00
ATOM   5114  H   GLU A 348       6.121  27.178 -12.077  1.00  0.00
ATOM   5115  H   GLU A 348       6.013  30.052 -12.938  1.00  0.00
ATOM   5116  H   GLU A 348       5.601  29.356 -11.290  1.00  0.00
ATOM   5117  H   GLU A 348       4.187  28.808 -13.877  1.00  0.00
ATOM   5118  H   GLU A 348       3.635  29.929 -12.535  1.00  0.00
ATOM   5119  N   SER A 349       7.402  28.286 -14.892  1.00 26.37
ATOM   5120  CA  SER A 349       7.554  27.911 -16.288  1.00 27.01
ATOM   5121  C   SER A 349       7.951  26.444 -16.358  1.00 26.27
ATOM   5122  O   SER A 349       7.413  25.687 -17.166  1.00 27.70
ATOM   5123  CB  SER A 349       8.608  28.771 -16.987  1.00 27.55
ATOM   5124  OG  SER A 349       8.186  30.119 -17.094  1.00 28.86
ATOM   5125  H   SER A 349       7.967  29.054 -14.501  1.00  0.00
ATOM   5126  H   SER A 349       6.606  28.072 -16.801  1.00  0.00
ATOM   5127  H   SER A 349       8.833  28.402 -17.987  1.00  0.00
ATOM   5128  H   SER A 349       9.501  28.794 -16.362  1.00  0.00
ATOM   5129  H   SER A 349       8.940  30.634 -17.571  1.00  0.00
ATOM   5130  N   ILE A 350       8.888  26.039 -15.506  1.00 25.27
ATOM   5131  CA  ILE A 350       9.389  24.671 -15.557  1.00 24.12
ATOM   5132  C   ILE A 350       8.307  23.743 -15.026  1.00 24.06
ATOM   5133  O   ILE A 350       8.153  22.618 -15.498  1.00 25.40
ATOM   5134  CB  ILE A 350      10.700  24.510 -14.770  1.00 22.68
ATOM   5135  CG1 ILE A 350      11.730  25.498 -15.323  1.00 23.12
ATOM   5136  CG2 ILE A 350      11.218  23.085 -14.877  1.00 21.65
ATOM   5137  CD1 ILE A 350      13.078  25.467 -14.637  1.00 22.99
ATOM   5138  H   ILE A 350       9.262  26.696 -14.806  1.00  0.00
ATOM   5139  H   ILE A 350       9.622  24.413 -16.590  1.00  0.00
ATOM   5140  H   ILE A 350      10.520  24.719 -13.715  1.00  0.00
ATOM   5141  H   ILE A 350      11.327  26.500 -15.179  1.00  0.00
ATOM   5142  H   ILE A 350      11.909  25.218 -16.361  1.00  0.00
ATOM   5143  H   ILE A 350      12.142  23.038 -14.302  1.00  0.00
ATOM   5144  H   ILE A 350      10.449  22.434 -14.462  1.00  0.00
ATOM   5145  H   ILE A 350      11.389  22.887 -15.935  1.00  0.00
ATOM   5146  H   ILE A 350      13.703  26.213 -15.128  1.00  0.00
ATOM   5147  H   ILE A 350      12.907  25.709 -13.588  1.00  0.00
ATOM   5148  H   ILE A 350      13.476  24.460 -14.761  1.00  0.00
ATOM   5149  N   ARG A 351       7.534  24.241 -14.069  1.00 24.07
ATOM   5150  CA  ARG A 351       6.453  23.456 -13.496  1.00 23.99
ATOM   5151  C   ARG A 351       5.409  23.188 -14.570  1.00 25.98
ATOM   5152  O   ARG A 351       5.019  22.042 -14.809  1.00 26.41
ATOM   5153  CB  ARG A 351       5.820  24.213 -12.331  1.00 23.58
ATOM   5154  CG  ARG A 351       5.015  23.333 -11.390  1.00 23.12
ATOM   5155  CD  ARG A 351       3.622  23.098 -11.946  1.00 25.10
ATOM   5156  NE  ARG A 351       2.900  24.360 -12.070  1.00 26.10
ATOM   5157  CZ  ARG A 351       1.871  24.568 -12.884  1.00 27.00
ATOM   5158  NH1 ARG A 351       1.425  23.595 -13.667  1.00 27.32
ATOM   5159  NH2 ARG A 351       1.293  25.758 -12.917  1.00 28.70
ATOM   5160  H   ARG A 351       7.703  25.198 -13.727  1.00  0.00
ATOM   5161  H   ARG A 351       6.846  22.510 -13.125  1.00  0.00
ATOM   5162  H   ARG A 351       5.135  24.949 -12.752  1.00  0.00
ATOM   5163  H   ARG A 351       6.632  24.648 -11.748  1.00  0.00
ATOM   5164  H   ARG A 351       4.932  23.829 -10.423  1.00  0.00
ATOM   5165  H   ARG A 351       5.520  22.373 -11.283  1.00  0.00
ATOM   5166  H   ARG A 351       3.057  22.431 -11.295  1.00  0.00
ATOM   5167  H   ARG A 351       3.708  22.674 -12.946  1.00  0.00
ATOM   5168  H   ARG A 351       3.211  25.147 -11.483  1.00  0.00
ATOM   5169  H   ARG A 351       0.627  23.765 -14.295  1.00  0.00
ATOM   5170  H   ARG A 351       1.877  22.670 -13.647  1.00  0.00
ATOM   5171  H   ARG A 351       0.495  25.926 -13.546  1.00  0.00
ATOM   5172  H   ARG A 351       1.641  26.517 -12.314  1.00  0.00
ATOM   5173  N   ARG A 352       4.961  24.258 -15.220  1.00 27.18
ATOM   5174  CA  ARG A 352       3.849  24.161 -16.159  1.00 29.81
ATOM   5175  C   ARG A 352       4.226  23.295 -17.357  1.00 31.03
ATOM   5176  O   ARG A 352       3.482  22.398 -17.747  1.00 32.91
ATOM   5177  CB  ARG A 352       3.436  25.562 -16.605  1.00 31.19
ATOM   5178  CG  ARG A 352       2.205  25.622 -17.488  1.00 34.16
ATOM   5179  CD  ARG A 352       1.958  27.061 -17.916  1.00 35.97
ATOM   5180  NE  ARG A 352       0.877  27.164 -18.893  1.00 38.87
ATOM   5181  CZ  ARG A 352       0.997  26.876 -20.184  1.00 39.89
ATOM   5182  NH1 ARG A 352       2.155  26.456 -20.673  1.00 38.55
ATOM   5183  NH2 ARG A 352      -0.051  27.003 -20.983  1.00 42.89
ATOM   5184  H   ARG A 352       5.407  25.172 -15.057  1.00  0.00
ATOM   5185  H   ARG A 352       3.003  23.685 -15.663  1.00  0.00
ATOM   5186  H   ARG A 352       4.261  25.966 -17.191  1.00  0.00
ATOM   5187  H   ARG A 352       3.193  26.119 -15.700  1.00  0.00
ATOM   5188  H   ARG A 352       1.343  25.256 -16.931  1.00  0.00
ATOM   5189  H   ARG A 352       2.359  24.999 -18.369  1.00  0.00
ATOM   5190  H   ARG A 352       2.861  27.476 -18.364  1.00  0.00
ATOM   5191  H   ARG A 352       1.640  27.626 -17.040  1.00  0.00
ATOM   5192  H   ARG A 352      -0.043  27.482 -18.557  1.00  0.00
ATOM   5193  H   ARG A 352       2.241  26.235 -21.675  1.00  0.00
ATOM   5194  H   ARG A 352       2.969  26.351 -20.051  1.00  0.00
ATOM   5195  H   ARG A 352       0.036  26.781 -21.985  1.00  0.00
ATOM   5196  H   ARG A 352      -0.953  27.324 -20.603  1.00  0.00
ATOM   5197  N   ASP A 353       5.404  23.550 -17.916  1.00 30.89
ATOM   5198  CA  ASP A 353       5.864  22.824 -19.091  1.00 31.75
ATOM   5199  C   ASP A 353       7.268  22.266 -18.872  1.00 30.18
ATOM   5200  O   ASP A 353       8.254  22.799 -19.384  1.00 30.69
ATOM   5201  CB  ASP A 353       5.796  23.736 -20.318  1.00 34.12
ATOM   5202  CG  ASP A 353       4.380  24.222 -20.604  1.00 36.35
ATOM   5203  OD1 ASP A 353       3.513  23.391 -20.963  1.00 37.77
ATOM   5204  OD2 ASP A 353       4.135  25.442 -20.473  1.00 36.56
ATOM   5205  H   ASP A 353       6.006  24.279 -17.508  1.00  0.00
ATOM   5206  H   ASP A 353       5.209  21.970 -19.265  1.00  0.00
ATOM   5207  H   ASP A 353       6.139  23.168 -21.183  1.00  0.00
ATOM   5208  H   ASP A 353       6.416  24.611 -20.122  1.00  0.00
ATOM   5209  N   PRO A 354       7.361  21.178 -18.097  1.00 28.84
ATOM   5210  CA  PRO A 354       8.675  20.595 -17.880  1.00 27.64
ATOM   5211  C   PRO A 354       9.292  20.231 -19.226  1.00 28.82
ATOM   5212  O   PRO A 354       8.582  19.774 -20.121  1.00 30.77
ATOM   5213  CB  PRO A 354       8.370  19.343 -17.055  1.00 27.07
ATOM   5214  CG  PRO A 354       6.957  19.003 -17.383  1.00 28.58
ATOM   5215  CD  PRO A 354       6.274  20.322 -17.592  1.00 29.36
ATOM   5216  H   PRO A 354       9.382  21.258 -17.382  1.00  0.00
ATOM   5217  H   PRO A 354       8.511  19.496 -15.985  1.00  0.00
ATOM   5218  H   PRO A 354       9.035  18.518 -17.310  1.00  0.00
ATOM   5219  H   PRO A 354       6.490  18.430 -16.582  1.00  0.00
ATOM   5220  H   PRO A 354       6.891  18.366 -18.265  1.00  0.00
ATOM   5221  H   PRO A 354       5.440  20.261 -18.291  1.00  0.00
ATOM   5222  H   PRO A 354       5.807  20.719 -16.691  1.00  0.00
ATOM   5223  N   PRO A 355      10.602  20.474 -19.381  1.00 28.49
ATOM   5224  CA  PRO A 355      11.389  20.145 -20.566  1.00 29.69
ATOM   5225  C   PRO A 355      11.763  18.665 -20.656  1.00 29.78
ATOM   5226  O   PRO A 355      11.839  18.117 -21.756  1.00 31.35
ATOM   5227  CB  PRO A 355      12.649  21.004 -20.414  1.00 28.52
ATOM   5228  CG  PRO A 355      12.392  21.937 -19.278  1.00 26.96
ATOM   5229  CD  PRO A 355      11.395  21.235 -18.402  1.00 26.54
ATOM   5230  H   PRO A 355      10.824  20.340 -21.478  1.00  0.00
ATOM   5231  H   PRO A 355      12.881  21.555 -21.326  1.00  0.00
ATOM   5232  H   PRO A 355      13.519  20.385 -20.196  1.00  0.00
ATOM   5233  H   PRO A 355      12.010  22.895 -19.631  1.00  0.00
ATOM   5234  H   PRO A 355      13.309  22.172 -18.738  1.00  0.00
ATOM   5235  H   PRO A 355      11.858  20.594 -17.652  1.00  0.00
ATOM   5236  H   PRO A 355      10.793  21.907 -17.790  1.00  0.00
ATOM   5237  N   LEU A 356      12.013  18.032 -19.513  1.00 28.26
ATOM   5238  CA  LEU A 356      12.193  16.588 -19.460  1.00 29.43
ATOM   5239  C   LEU A 356      10.936  15.971 -18.859  1.00 30.37
ATOM   5240  O   LEU A 356      10.644  16.173 -17.680  1.00 28.65
ATOM   5241  CB  LEU A 356      13.422  16.223 -18.627  1.00 28.53
ATOM   5242  CG  LEU A 356      14.773  16.536 -19.275  1.00 29.04
ATOM   5243  CD1 LEU A 356      15.925  16.303 -18.304  1.00 27.28
ATOM   5244  CD2 LEU A 356      14.967  15.744 -20.564  1.00 31.44
ATOM   5245  H   LEU A 356      12.081  18.578 -18.642  1.00  0.00
ATOM   5246  H   LEU A 356      12.354  16.200 -20.466  1.00  0.00
ATOM   5247  H   LEU A 356      13.389  15.143 -18.483  1.00  0.00
ATOM   5248  H   LEU A 356      13.368  16.819 -17.716  1.00  0.00
ATOM   5249  H   LEU A 356      14.773  17.595 -19.535  1.00  0.00
ATOM   5250  H   LEU A 356      16.845  16.546 -18.836  1.00  0.00
ATOM   5251  H   LEU A 356      15.763  16.964 -17.453  1.00  0.00
ATOM   5252  H   LEU A 356      15.890  15.253 -18.014  1.00  0.00
ATOM   5253  H   LEU A 356      15.943  16.019 -20.963  1.00  0.00
ATOM   5254  H   LEU A 356      14.920  14.688 -20.299  1.00  0.00
ATOM   5255  H   LEU A 356      14.159  16.029 -21.238  1.00  0.00
ATOM   5256  N   LEU A 357      10.202  15.223 -19.677  1.00 32.80
ATOM   5257  CA  LEU A 357       8.872  14.753 -19.313  1.00 33.19
ATOM   5258  C   LEU A 357       8.922  13.477 -18.493  1.00 33.77
ATOM   5259  O   LEU A 357       8.054  13.225 -17.659  1.00 34.43
ATOM   5260  CB  LEU A 357       8.058  14.434 -20.564  1.00 35.51
ATOM   5261  CG  LEU A 357       8.088  15.451 -21.701  1.00 36.26
ATOM   5262  CD1 LEU A 357       7.097  14.993 -22.760  1.00 39.20
ATOM   5263  CD2 LEU A 357       7.721  16.827 -21.166  1.00 34.98
ATOM   5264  H   LEU A 357      10.586  14.967 -20.598  1.00  0.00
ATOM   5265  H   LEU A 357       8.418  15.554 -18.730  1.00  0.00
ATOM   5266  H   LEU A 357       7.019  14.391 -20.236  1.00  0.00
ATOM   5267  H   LEU A 357       8.494  13.523 -20.974  1.00  0.00
ATOM   5268  H   LEU A 357       9.084  15.520 -22.138  1.00  0.00
ATOM   5269  H   LEU A 357       7.129  15.727 -23.565  1.00  0.00
ATOM   5270  H   LEU A 357       7.422  14.009 -23.097  1.00  0.00
ATOM   5271  H   LEU A 357       6.117  14.955 -22.284  1.00  0.00
ATOM   5272  H   LEU A 357       7.756  17.517 -22.010  1.00  0.00
ATOM   5273  H   LEU A 357       6.718  16.749 -20.747  1.00  0.00
ATOM   5274  H   LEU A 357       8.459  17.080 -20.405  1.00  0.00
ATOM   5275  N   MET A 358       9.906  12.641 -18.796  1.00 34.77
ATOM   5276  CA  MET A 358      10.014  11.375 -18.097  1.00 35.72
ATOM   5277  C   MET A 358      11.433  11.305 -17.576  1.00 34.40
ATOM   5278  O   MET A 358      12.382  11.705 -18.244  1.00 35.08
ATOM   5279  CB  MET A 358       9.787  10.204 -19.049  1.00 39.76
ATOM   5280  CG  MET A 358       8.461  10.288 -19.777  1.00 42.91
ATOM   5281  SD  MET A 358       7.113  10.003 -18.616  1.00 44.28
ATOM   5282  CE  MET A 358       7.214   8.222 -18.442  1.00 45.59
ATOM   5283  H   MET A 358      10.590  12.890 -19.524  1.00  0.00
ATOM   5284  H   MET A 358       9.269  11.313 -17.303  1.00  0.00
ATOM   5285  H   MET A 358       9.788   9.285 -18.463  1.00  0.00
ATOM   5286  H   MET A 358      10.576  10.227 -19.801  1.00  0.00
ATOM   5287  H   MET A 358       8.508   9.444 -20.466  1.00  0.00
ATOM   5288  H   MET A 358       8.435  11.221 -20.341  1.00  0.00
ATOM   5289  H   MET A 358       6.429   7.925 -17.747  1.00  0.00
ATOM   5290  H   MET A 358       7.060   7.796 -19.433  1.00  0.00
ATOM   5291  H   MET A 358       8.207   7.996 -18.053  1.00  0.00
ATOM   5292  N   VAL A 359      11.539  10.797 -16.358  1.00 33.84
ATOM   5293  CA  VAL A 359      12.818  10.393 -15.815  1.00 34.07
ATOM   5294  C   VAL A 359      12.640   8.889 -15.650  1.00 36.47
ATOM   5295  O   VAL A 359      11.529   8.416 -15.404  1.00 37.18
ATOM   5296  CB  VAL A 359      13.047  11.119 -14.479  1.00 32.58
ATOM   5297  CG1 VAL A 359      14.041  10.365 -13.612  1.00 33.50
ATOM   5298  CG2 VAL A 359      13.516  12.543 -14.738  1.00 31.25
ATOM   5299  H   VAL A 359      10.691  10.687 -15.783  1.00  0.00
ATOM   5300  H   VAL A 359      13.686  10.633 -16.428  1.00  0.00
ATOM   5301  H   VAL A 359      12.103  11.157 -13.936  1.00  0.00
ATOM   5302  H   VAL A 359      14.154  10.933 -12.689  1.00  0.00
ATOM   5303  H   VAL A 359      13.620   9.376 -13.431  1.00  0.00
ATOM   5304  H   VAL A 359      14.975  10.311 -14.171  1.00  0.00
ATOM   5305  H   VAL A 359      13.663  13.012 -13.765  1.00  0.00
ATOM   5306  H   VAL A 359      14.448  12.474 -15.300  1.00  0.00
ATOM   5307  H   VAL A 359      12.732  13.037 -15.312  1.00  0.00
ATOM   5308  N   MET A 360      13.711   8.127 -15.841  1.00 37.69
ATOM   5309  CA  MET A 360      13.552   6.679 -15.878  1.00 40.04
ATOM   5310  C   MET A 360      14.672   5.912 -15.197  1.00 40.29
ATOM   5311  O   MET A 360      15.794   6.396 -15.052  1.00 39.39
ATOM   5312  CB  MET A 360      13.428   6.187 -17.318  1.00 43.75
ATOM   5313  CG  MET A 360      12.138   6.617 -17.991  1.00 45.34
ATOM   5314  SD  MET A 360      12.198   6.167 -19.732  1.00 50.25
ATOM   5315  CE  MET A 360      11.117   7.427 -20.403  1.00 50.33
ATOM   5316  H   MET A 360      14.641   8.554 -15.961  1.00  0.00
ATOM   5317  H   MET A 360      12.638   6.480 -15.318  1.00  0.00
ATOM   5318  H   MET A 360      13.443   5.097 -17.301  1.00  0.00
ATOM   5319  H   MET A 360      14.251   6.621 -17.886  1.00  0.00
ATOM   5320  H   MET A 360      12.165   7.704 -17.910  1.00  0.00
ATOM   5321  H   MET A 360      11.297   6.234 -17.413  1.00  0.00
ATOM   5322  H   MET A 360      11.066   7.263 -21.479  1.00  0.00
ATOM   5323  H   MET A 360      10.145   7.299 -19.927  1.00  0.00
ATOM   5324  H   MET A 360      11.563   8.392 -20.161  1.00  0.00
ATOM   5325  N   ARG A 361      14.330   4.692 -14.802  1.00 42.01
ATOM   5326  CA  ARG A 361      15.286   3.785 -14.188  1.00 43.78
ATOM   5327  C   ARG A 361      14.970   2.359 -14.619  1.00 47.54
ATOM   5328  O   ARG A 361      13.887   2.066 -15.131  1.00 48.70
ATOM   5329  CB  ARG A 361      15.199   3.866 -12.662  1.00 43.06
ATOM   5330  CG  ARG A 361      15.280   5.267 -12.078  1.00 39.66
ATOM   5331  CD  ARG A 361      16.712   5.772 -12.039  1.00 38.90
ATOM   5332  NE  ARG A 361      16.788   7.042 -11.325  1.00 36.33
ATOM   5333  CZ  ARG A 361      16.706   8.233 -11.906  1.00 34.57
ATOM   5334  NH1 ARG A 361      16.559   8.328 -13.222  1.00 35.34
ATOM   5335  NH2 ARG A 361      16.777   9.332 -11.168  1.00 32.95
ATOM   5336  H   ARG A 361      13.358   4.378 -14.934  1.00  0.00
ATOM   5337  H   ARG A 361      16.290   4.068 -14.505  1.00  0.00
ATOM   5338  H   ARG A 361      16.052   3.314 -12.266  1.00  0.00
ATOM   5339  H   ARG A 361      14.220   3.475 -12.385  1.00  0.00
ATOM   5340  H   ARG A 361      14.896   5.239 -11.058  1.00  0.00
ATOM   5341  H   ARG A 361      14.695   5.938 -12.707  1.00  0.00
ATOM   5342  H   ARG A 361      17.097   5.912 -13.049  1.00  0.00
ATOM   5343  H   ARG A 361      17.324   5.055 -11.492  1.00  0.00
ATOM   5344  H   ARG A 361      16.913   7.013 -10.303  1.00  0.00
ATOM   5345  H   ARG A 361      16.496   9.254 -13.668  1.00  0.00
ATOM   5346  H   ARG A 361      16.508   7.475 -13.797  1.00  0.00
ATOM   5347  H   ARG A 361      16.714  10.258 -11.615  1.00  0.00
ATOM   5348  H   ARG A 361      16.895   9.260 -10.147  1.00  0.00
ATOM   5349  N   MET A 362      15.935   1.478 -14.386  1.00 49.60
ATOM   5350  CA  MET A 362      15.735   0.055 -14.608  1.00 53.22
ATOM   5351  C   MET A 362      15.600  -0.642 -13.262  1.00 54.19
ATOM   5352  O   MET A 362      16.499  -0.583 -12.423  1.00 53.96
ATOM   5353  CB  MET A 362      16.899  -0.533 -15.404  1.00 55.71
ATOM   5354  CG  MET A 362      16.798  -2.033 -15.630  1.00 60.27
ATOM   5355  SD  MET A 362      15.265  -2.532 -16.436  1.00 62.56
ATOM   5356  CE  MET A 362      15.448  -4.315 -16.424  1.00 67.12
ATOM   5357  H   MET A 362      16.847   1.810 -14.040  1.00  0.00
ATOM   5358  H   MET A 362      14.825  -0.097 -15.188  1.00  0.00
ATOM   5359  H   MET A 362      17.810  -0.353 -14.833  1.00  0.00
ATOM   5360  H   MET A 362      16.890  -0.060 -16.386  1.00  0.00
ATOM   5361  H   MET A 362      16.742  -2.396 -14.604  1.00  0.00
ATOM   5362  H   MET A 362      17.711  -2.332 -16.145  1.00  0.00
ATOM   5363  H   MET A 362      14.558  -4.730 -16.897  1.00  0.00
ATOM   5364  H   MET A 362      16.352  -4.546 -16.987  1.00  0.00
ATOM   5365  H   MET A 362      15.531  -4.620 -15.381  1.00  0.00
ATOM   5366  N   VAL A 363      14.477  -1.326 -13.083  1.00 55.58
ATOM   5367  CA  VAL A 363      14.167  -1.942 -11.806  1.00 56.35
ATOM   5368  C   VAL A 363      14.990  -3.209 -11.639  1.00 60.49
ATOM   5369  O   VAL A 363      14.518  -4.311 -11.900  1.00 64.88
ATOM   5370  CB  VAL A 363      12.681  -2.321 -11.718  1.00 56.86
ATOM   5371  CG1 VAL A 363      12.372  -2.929 -10.361  1.00 58.10
ATOM   5372  CG2 VAL A 363      11.810  -1.107 -11.988  1.00 53.34
ATOM   5373  H   VAL A 363      13.813  -1.421 -13.865  1.00  0.00
ATOM   5374  H   VAL A 363      14.400  -1.221 -11.023  1.00  0.00
ATOM   5375  H   VAL A 363      12.461  -3.069 -12.480  1.00  0.00
ATOM   5376  H   VAL A 363      11.311  -3.177 -10.357  1.00  0.00
ATOM   5377  H   VAL A 363      12.996  -3.817 -10.260  1.00  0.00
ATOM   5378  H   VAL A 363      12.615  -2.176  -9.611  1.00  0.00
ATOM   5379  H   VAL A 363      10.773  -1.435 -11.912  1.00  0.00
ATOM   5380  H   VAL A 363      12.056  -0.363 -11.230  1.00  0.00
ATOM   5381  H   VAL A 363      12.052  -0.758 -12.992  1.00  0.00
ATOM   5382  N   LYS A 364      16.230  -3.034 -11.205  1.00 60.63
ATOM   5383  CA  LYS A 364      17.078  -4.182 -10.946  1.00 64.91
ATOM   5384  C   LYS A 364      16.471  -5.056  -9.859  1.00 67.59
ATOM   5385  O   LYS A 364      16.406  -6.273 -10.007  1.00 71.92
ATOM   5386  CB  LYS A 364      18.470  -3.715 -10.539  1.00 64.60
ATOM   5387  CG  LYS A 364      19.167  -2.972 -11.662  1.00 64.01
ATOM   5388  CD  LYS A 364      20.671  -3.104 -11.516  1.00 66.42
ATOM   5389  CE  LYS A 364      21.382  -2.382 -12.647  1.00 65.99
ATOM   5390  NZ  LYS A 364      22.701  -1.852 -12.207  1.00 65.75
ATOM   5391  H   LYS A 364      16.592  -2.082 -11.052  1.00  0.00
ATOM   5392  H   LYS A 364      17.157  -4.775 -11.857  1.00  0.00
ATOM   5393  H   LYS A 364      19.068  -4.590 -10.285  1.00  0.00
ATOM   5394  H   LYS A 364      18.369  -3.034  -9.694  1.00  0.00
ATOM   5395  H   LYS A 364      18.893  -1.918 -11.618  1.00  0.00
ATOM   5396  H   LYS A 364      18.861  -3.397 -12.618  1.00  0.00
ATOM   5397  H   LYS A 364      20.937  -4.161 -11.548  1.00  0.00
ATOM   5398  H   LYS A 364      20.974  -2.662 -10.567  1.00  0.00
ATOM   5399  H   LYS A 364      20.769  -1.547 -12.985  1.00  0.00
ATOM   5400  H   LYS A 364      21.563  -3.094 -13.453  1.00  0.00
ATOM   5401  H   LYS A 364      23.122  -1.379 -13.019  1.00  0.00
ATOM   5402  H   LYS A 364      22.519  -1.196 -11.434  1.00  0.00
ATOM   5403  H   LYS A 364      23.263  -2.659 -11.900  1.00  0.00
ATOM   5404  N   ALA A 365      16.015  -4.442  -8.774  1.00 65.27
ATOM   5405  CA  ALA A 365      15.392  -5.199  -7.692  1.00 67.28
ATOM   5406  C   ALA A 365      13.969  -4.726  -7.406  1.00 65.74
ATOM   5407  O   ALA A 365      13.590  -3.617  -7.786  1.00 60.95
ATOM   5408  CB  ALA A 365      16.244  -5.133  -6.433  1.00 67.02
ATOM   5409  H   ALA A 365      16.102  -3.419  -8.694  1.00  0.00
ATOM   5410  H   ALA A 365      15.327  -6.237  -8.018  1.00  0.00
ATOM   5411  H   ALA A 365      15.728  -5.713  -5.668  1.00  0.00
ATOM   5412  H   ALA A 365      17.214  -5.563  -6.682  1.00  0.00
ATOM   5413  H   ALA A 365      16.325  -4.081  -6.158  1.00  0.00
ATOM   5414  N   GLU A 366      13.182  -5.570  -6.746  1.00 68.56
ATOM   5415  CA  GLU A 366      11.812  -5.217  -6.384  1.00 67.74
ATOM   5416  C   GLU A 366      11.778  -3.998  -5.468  1.00 64.47
ATOM   5417  O   GLU A 366      12.551  -3.912  -4.514  1.00 65.19
ATOM   5418  CB  GLU A 366      11.096  -6.392  -5.715  1.00 71.86
ATOM   5419  CG  GLU A 366      10.542  -7.425  -6.685  1.00 76.10
ATOM   5420  CD  GLU A 366       9.527  -8.357  -6.049  1.00 78.99
ATOM   5421  OE1 GLU A 366       9.077  -8.067  -4.918  1.00 79.93
ATOM   5422  OE2 GLU A 366       9.176  -9.377  -6.681  1.00 82.83
ATOM   5423  H   GLU A 366      13.548  -6.496  -6.483  1.00  0.00
ATOM   5424  H   GLU A 366      11.288  -4.971  -7.308  1.00  0.00
ATOM   5425  H   GLU A 366      10.249  -5.984  -5.164  1.00  0.00
ATOM   5426  H   GLU A 366      11.832  -6.904  -5.095  1.00  0.00
ATOM   5427  H   GLU A 366      11.376  -8.033  -7.035  1.00  0.00
ATOM   5428  H   GLU A 366      10.037  -6.888  -7.488  1.00  0.00
ATOM   5429  N   VAL A 367      10.896  -3.051  -5.774  1.00 61.39
ATOM   5430  CA  VAL A 367      10.691  -1.877  -4.927  1.00 58.54
ATOM   5431  C   VAL A 367       9.202  -1.648  -4.683  1.00 58.75
ATOM   5432  O   VAL A 367       8.415  -1.589  -5.628  1.00 59.25
ATOM   5433  CB  VAL A 367      11.325  -0.599  -5.519  1.00 54.32
ATOM   5434  CG1 VAL A 367      12.820  -0.786  -5.732  1.00 54.80
ATOM   5435  CG2 VAL A 367      10.643  -0.201  -6.821  1.00 52.39
ATOM   5436  H   VAL A 367      10.339  -3.148  -6.635  1.00  0.00
ATOM   5437  H   VAL A 367      11.192  -2.083  -3.981  1.00  0.00
ATOM   5438  H   VAL A 367      11.179   0.209  -4.802  1.00  0.00
ATOM   5439  H   VAL A 367      13.202   0.146  -6.149  1.00  0.00
ATOM   5440  H   VAL A 367      13.256  -1.003  -4.757  1.00  0.00
ATOM   5441  H   VAL A 367      12.941  -1.619  -6.424  1.00  0.00
ATOM   5442  H   VAL A 367      11.139   0.702  -7.178  1.00  0.00
ATOM   5443  H   VAL A 367      10.769  -1.033  -7.514  1.00  0.00
ATOM   5444  H   VAL A 367       9.593  -0.022  -6.589  1.00  0.00
ATOM   5445  N   LYS A 368       8.810  -1.529  -3.419  1.00 59.18
ATOM   5446  CA  LYS A 368       7.409  -1.277  -3.102  1.00 59.61
ATOM   5447  C   LYS A 368       7.059   0.181  -3.379  1.00 55.70
ATOM   5448  O   LYS A 368       7.811   1.084  -3.016  1.00 54.01
ATOM   5449  CB  LYS A 368       7.092  -1.664  -1.655  1.00 63.09
ATOM   5450  CG  LYS A 368       7.057  -3.166  -1.401  1.00 67.48
ATOM   5451  CD  LYS A 368       6.258  -3.519  -0.155  1.00 70.90
ATOM   5452  CE  LYS A 368       7.033  -3.280   1.132  1.00 72.11
ATOM   5453  NZ  LYS A 368       8.070  -4.321   1.376  1.00 75.63
ATOM   5454  H   LYS A 368       9.500  -1.615  -2.659  1.00  0.00
ATOM   5455  H   LYS A 368       6.791  -1.903  -3.746  1.00  0.00
ATOM   5456  H   LYS A 368       6.099  -1.277  -1.426  1.00  0.00
ATOM   5457  H   LYS A 368       7.888  -1.256  -1.032  1.00  0.00
ATOM   5458  H   LYS A 368       8.081  -3.511  -1.257  1.00  0.00
ATOM   5459  H   LYS A 368       6.579  -3.644  -2.256  1.00  0.00
ATOM   5460  H   LYS A 368       6.014  -4.580  -0.205  1.00  0.00
ATOM   5461  H   LYS A 368       5.374  -2.882  -0.134  1.00  0.00
ATOM   5462  H   LYS A 368       6.337  -3.297   1.970  1.00  0.00
ATOM   5463  H   LYS A 368       7.552  -2.326   1.039  1.00  0.00
ATOM   5464  H   LYS A 368       8.538  -4.078   2.261  1.00  0.00
ATOM   5465  H   LYS A 368       7.580  -5.225   1.438  1.00  0.00
ATOM   5466  H   LYS A 368       8.720  -4.291   0.578  1.00  0.00
ATOM   5467  N   VAL A 369       5.934   0.403  -4.053  1.00 55.24
ATOM   5468  CA  VAL A 369       5.454   1.752  -4.339  1.00 52.39
ATOM   5469  C   VAL A 369       4.008   1.902  -3.874  1.00 53.28
ATOM   5470  O   VAL A 369       3.101   1.282  -4.431  1.00 55.73
ATOM   5471  CB  VAL A 369       5.579   2.092  -5.837  1.00 50.54
ATOM   5472  CG1 VAL A 369       4.833   3.377  -6.161  1.00 47.78
ATOM   5473  CG2 VAL A 369       7.044   2.207  -6.230  1.00 49.39
ATOM   5474  H   VAL A 369       5.384  -0.402  -4.384  1.00  0.00
ATOM   5475  H   VAL A 369       6.080   2.456  -3.790  1.00  0.00
ATOM   5476  H   VAL A 369       5.128   1.285  -6.414  1.00  0.00
ATOM   5477  H   VAL A 369       4.960   3.559  -7.228  1.00  0.00
ATOM   5478  H   VAL A 369       3.788   3.213  -5.900  1.00  0.00
ATOM   5479  H   VAL A 369       5.282   4.167  -5.559  1.00  0.00
ATOM   5480  H   VAL A 369       7.071   2.447  -7.293  1.00  0.00
ATOM   5481  H   VAL A 369       7.475   3.004  -5.624  1.00  0.00
ATOM   5482  H   VAL A 369       7.507   1.243  -6.021  1.00  0.00
ATOM   5483  N   GLY A 370       3.799   2.713  -2.842  1.00 51.89
ATOM   5484  CA  GLY A 370       2.471   2.882  -2.264  1.00 52.42
ATOM   5485  C   GLY A 370       1.948   1.534  -1.810  1.00 56.21
ATOM   5486  O   GLY A 370       2.539   0.889  -0.944  1.00 57.78
ATOM   5487  H   GLY A 370       4.593   3.234  -2.442  1.00  0.00
ATOM   5488  H   GLY A 370       1.816   3.286  -3.036  1.00  0.00
ATOM   5489  H   GLY A 370       2.522   3.584  -1.432  1.00  0.00
ATOM   5490  N   SER A 371       0.847   1.088  -2.405  1.00 57.77
ATOM   5491  CA  SER A 371       0.335  -0.236  -2.076  1.00 62.03
ATOM   5492  C   SER A 371       0.637  -1.247  -3.176  1.00 63.69
ATOM   5493  O   SER A 371      -0.050  -2.261  -3.294  1.00 67.85
ATOM   5494  CB  SER A 371      -1.164  -0.194  -1.766  1.00 63.55
ATOM   5495  OG  SER A 371      -1.921   0.158  -2.911  1.00 62.88
ATOM   5496  H   SER A 371       0.358   1.675  -3.095  1.00  0.00
ATOM   5497  H   SER A 371       0.854  -0.566  -1.176  1.00  0.00
ATOM   5498  H   SER A 371      -1.393   0.518  -0.973  1.00  0.00
ATOM   5499  H   SER A 371      -1.487  -1.201  -1.504  1.00  0.00
ATOM   5500  H   SER A 371      -2.911   0.166  -2.627  1.00  0.00
ATOM   5501  N   TYR A 372       1.669  -0.983  -3.971  1.00 61.56
ATOM   5502  CA  TYR A 372       2.053  -1.907  -5.031  1.00 63.65
ATOM   5503  C   TYR A 372       3.468  -2.449  -4.864  1.00 64.15
ATOM   5504  O   TYR A 372       4.176  -2.081  -3.926  1.00 64.06
ATOM   5505  CB  TYR A 372       1.897  -1.237  -6.395  1.00 61.32
ATOM   5506  CG  TYR A 372       0.467  -0.843  -6.673  1.00 62.11
ATOM   5507  CD1 TYR A 372      -0.497  -1.810  -6.927  1.00 65.95
ATOM   5508  CD2 TYR A 372       0.075   0.490  -6.657  1.00 59.51
ATOM   5509  CE1 TYR A 372      -1.811  -1.461  -7.173  1.00 66.79
ATOM   5510  CE2 TYR A 372      -1.238   0.848  -6.903  1.00 60.63
ATOM   5511  CZ  TYR A 372      -2.175  -0.132  -7.157  1.00 64.15
ATOM   5512  OH  TYR A 372      -3.487   0.206  -7.402  1.00 65.71
ATOM   5513  H   TYR A 372       2.205  -0.114  -3.836  1.00  0.00
ATOM   5514  H   TYR A 372       1.381  -2.763  -4.964  1.00  0.00
ATOM   5515  H   TYR A 372       2.213  -1.939  -7.167  1.00  0.00
ATOM   5516  H   TYR A 372       2.498  -0.327  -6.398  1.00  0.00
ATOM   5517  H   TYR A 372      -0.212  -2.862  -6.932  1.00  0.00
ATOM   5518  H   TYR A 372       0.813   1.265  -6.448  1.00  0.00
ATOM   5519  H   TYR A 372      -2.554  -2.231  -7.378  1.00  0.00
ATOM   5520  H   TYR A 372      -1.531   1.898  -6.896  1.00  0.00
ATOM   5521  H   TYR A 372      -3.999  -0.673  -7.566  1.00  0.00
ATOM   5522  N   VAL A 373       3.865  -3.343  -5.763  1.00 65.42
ATOM   5523  CA  VAL A 373       5.255  -3.770  -5.845  1.00 65.70
ATOM   5524  C   VAL A 373       5.697  -3.584  -7.289  1.00 64.93
ATOM   5525  O   VAL A 373       4.864  -3.579  -8.196  1.00 65.90
ATOM   5526  CB  VAL A 373       5.433  -5.245  -5.441  1.00 70.00
ATOM   5527  CG1 VAL A 373       6.843  -5.724  -5.753  1.00 70.04
ATOM   5528  CG2 VAL A 373       5.117  -5.428  -3.965  1.00 71.90
ATOM   5529  H   VAL A 373       3.175  -3.742  -6.416  1.00  0.00
ATOM   5530  H   VAL A 373       5.855  -3.176  -5.155  1.00  0.00
ATOM   5531  H   VAL A 373       4.736  -5.849  -6.022  1.00  0.00
ATOM   5532  H   VAL A 373       6.900  -6.768  -5.445  1.00  0.00
ATOM   5533  H   VAL A 373       6.988  -5.610  -6.827  1.00  0.00
ATOM   5534  H   VAL A 373       7.527  -5.095  -5.183  1.00  0.00
ATOM   5535  H   VAL A 373       5.259  -6.484  -3.737  1.00  0.00
ATOM   5536  H   VAL A 373       5.811  -4.797  -3.410  1.00  0.00
ATOM   5537  H   VAL A 373       4.082  -5.118  -3.820  1.00  0.00
ATOM   5538  N   VAL A 374       6.999  -3.412  -7.495  1.00 63.49
ATOM   5539  CA  VAL A 374       7.551  -3.357  -8.843  1.00 62.95
ATOM   5540  C   VAL A 374       8.584  -4.459  -9.046  1.00 65.90
ATOM   5541  O   VAL A 374       9.626  -4.467  -8.391  1.00 64.95
ATOM   5542  CB  VAL A 374       8.196  -1.993  -9.147  1.00 59.80
ATOM   5543  CG1 VAL A 374       8.560  -1.910 -10.622  1.00 60.45
ATOM   5544  CG2 VAL A 374       7.250  -0.863  -8.773  1.00 57.50
ATOM   5545  H   VAL A 374       7.630  -3.316  -6.687  1.00  0.00
ATOM   5546  H   VAL A 374       6.719  -3.502  -9.532  1.00  0.00
ATOM   5547  H   VAL A 374       9.104  -1.893  -8.552  1.00  0.00
ATOM   5548  H   VAL A 374       9.011  -0.931 -10.784  1.00  0.00
ATOM   5549  H   VAL A 374       9.263  -2.718 -10.823  1.00  0.00
ATOM   5550  H   VAL A 374       7.635  -2.029 -11.186  1.00  0.00
ATOM   5551  H   VAL A 374       7.760   0.071  -9.010  1.00  0.00
ATOM   5552  H   VAL A 374       6.346  -0.994  -9.368  1.00  0.00
ATOM   5553  H   VAL A 374       7.049  -0.956  -7.706  1.00  0.00
ATOM   5554  N   PRO A 375       8.292  -5.388  -9.970  1.00 69.53
ATOM   5555  CA  PRO A 375       9.105  -6.584 -10.170  1.00 72.80
ATOM   5556  C   PRO A 375      10.443  -6.261 -10.821  1.00 71.87
ATOM   5557  O   PRO A 375      10.541  -5.329 -11.619  1.00 68.83
ATOM   5558  CB  PRO A 375       8.246  -7.439 -11.103  1.00 75.63
ATOM   5559  CG  PRO A 375       7.416  -6.456 -11.855  1.00 72.87
ATOM   5560  CD  PRO A 375       7.155  -5.323 -10.904  1.00 69.91
ATOM   5561  H   PRO A 375       9.355  -7.077  -9.230  1.00  0.00
ATOM   5562  H   PRO A 375       7.633  -8.166 -10.570  1.00  0.00
ATOM   5563  H   PRO A 375       8.854  -8.037 -11.782  1.00  0.00
ATOM   5564  H   PRO A 375       6.485  -6.910 -12.193  1.00  0.00
ATOM   5565  H   PRO A 375       7.927  -6.114 -12.755  1.00  0.00
ATOM   5566  H   PRO A 375       7.101  -4.358 -11.409  1.00  0.00
ATOM   5567  H   PRO A 375       6.193  -5.399 -10.397  1.00  0.00
ATOM   5568  N   LYS A 376      11.468  -7.019 -10.446  1.00 74.29
ATOM   5569  CA  LYS A 376      12.773  -6.897 -11.080  1.00 73.66
ATOM   5570  C   LYS A 376      12.580  -7.045 -12.586  1.00 74.36
ATOM   5571  O   LYS A 376      11.926  -7.981 -13.045  1.00 78.48
ATOM   5572  CB  LYS A 376      13.725  -7.969 -10.544  1.00 78.04
ATOM   5573  CG  LYS A 376      14.803  -8.364 -11.539  1.00 80.83
ATOM   5574  CD  LYS A 376      15.887  -9.235 -10.929  1.00 84.57
ATOM   5575  CE  LYS A 376      17.156  -9.116 -11.758  1.00 85.83
ATOM   5576  NZ  LYS A 376      18.057 -10.293 -11.585  1.00 90.95
ATOM   5577  H   LYS A 376      11.337  -7.707  -9.691  1.00  0.00
ATOM   5578  H   LYS A 376      13.215  -5.926 -10.858  1.00  0.00
ATOM   5579  H   LYS A 376      13.137  -8.860 -10.323  1.00  0.00
ATOM   5580  H   LYS A 376      14.227  -7.557  -9.668  1.00  0.00
ATOM   5581  H   LYS A 376      15.276  -7.449 -11.896  1.00  0.00
ATOM   5582  H   LYS A 376      14.326  -8.938 -12.334  1.00  0.00
ATOM   5583  H   LYS A 376      15.555 -10.273 -10.918  1.00  0.00
ATOM   5584  H   LYS A 376      16.086  -8.908  -9.908  1.00  0.00
ATOM   5585  H   LYS A 376      17.700  -8.225 -11.444  1.00  0.00
ATOM   5586  H   LYS A 376      16.871  -9.077 -12.809  1.00  0.00
ATOM   5587  H   LYS A 376      18.884 -10.129 -12.177  1.00  0.00
ATOM   5588  H   LYS A 376      18.304 -10.339 -10.586  1.00  0.00
ATOM   5589  H   LYS A 376      17.528 -11.124 -11.887  1.00  0.00
ATOM   5590  N   GLY A 377      13.113  -6.097 -13.349  1.00 70.90
ATOM   5591  CA  GLY A 377      13.013  -6.153 -14.802  1.00 72.24
ATOM   5592  C   GLY A 377      12.082  -5.129 -15.422  1.00 69.77
ATOM   5593  O   GLY A 377      12.073  -4.947 -16.640  1.00 70.52
ATOM   5594  H   GLY A 377      13.606  -5.308 -12.906  1.00  0.00
ATOM   5595  H   GLY A 377      12.589  -7.133 -15.020  1.00  0.00
ATOM   5596  H   GLY A 377      14.017  -5.987 -15.191  1.00  0.00
ATOM   5597  N   ASP A 378      11.294  -4.450 -14.594  1.00 67.44
ATOM   5598  CA  ASP A 378      10.406  -3.407 -15.096  1.00 65.24
ATOM   5599  C   ASP A 378      11.194  -2.162 -15.494  1.00 61.78
ATOM   5600  O   ASP A 378      12.353  -1.999 -15.111  1.00 60.43
ATOM   5601  CB  ASP A 378       9.341  -3.046 -14.056  1.00 64.00
ATOM   5602  CG  ASP A 378       8.123  -3.951 -14.118  1.00 68.01
ATOM   5603  OD1 ASP A 378       8.224  -5.057 -14.693  1.00 71.63
ATOM   5604  OD2 ASP A 378       7.064  -3.557 -13.582  1.00 67.45
ATOM   5605  H   ASP A 378      11.311  -4.663 -13.586  1.00  0.00
ATOM   5606  H   ASP A 378       9.906  -3.798 -15.982  1.00  0.00
ATOM   5607  H   ASP A 378       9.008  -2.027 -14.251  1.00  0.00
ATOM   5608  H   ASP A 378       9.786  -3.166 -13.068  1.00  0.00
ATOM   5609  N   ILE A 379      10.569  -1.300 -16.291  1.00 60.31
ATOM   5610  CA  ILE A 379      11.043   0.070 -16.444  1.00 56.37
ATOM   5611  C   ILE A 379      10.157   0.981 -15.602  1.00 53.63
ATOM   5612  O   ILE A 379       8.976   1.164 -15.902  1.00 54.37
ATOM   5613  CB  ILE A 379      11.013   0.556 -17.904  1.00 56.69
ATOM   5614  CG1 ILE A 379      12.021  -0.228 -18.748  1.00 60.24
ATOM   5615  CG2 ILE A 379      11.307   2.047 -17.970  1.00 53.22
ATOM   5616  CD1 ILE A 379      12.411   0.463 -20.035  1.00 60.23
ATOM   5617  H   ILE A 379       9.734  -1.606 -16.810  1.00  0.00
ATOM   5618  H   ILE A 379      12.082   0.100 -16.117  1.00  0.00
ATOM   5619  H   ILE A 379      10.016   0.382 -18.309  1.00  0.00
ATOM   5620  H   ILE A 379      11.562  -1.179 -19.017  1.00  0.00
ATOM   5621  H   ILE A 379      12.931  -0.328 -18.156  1.00  0.00
ATOM   5622  H   ILE A 379      11.272   2.332 -19.021  1.00  0.00
ATOM   5623  H   ILE A 379      10.535   2.550 -17.388  1.00  0.00
ATOM   5624  H   ILE A 379      12.299   2.196 -17.542  1.00  0.00
ATOM   5625  H   ILE A 379      13.125  -0.186 -20.542  1.00  0.00
ATOM   5626  H   ILE A 379      11.498   0.593 -20.616  1.00  0.00
ATOM   5627  H   ILE A 379      12.857   1.419 -19.761  1.00  0.00
ATOM   5628  N   ILE A 380      10.727   1.530 -14.534  1.00 50.76
ATOM   5629  CA  ILE A 380      10.010   2.502 -13.717  1.00 47.88
ATOM   5630  C   ILE A 380      10.331   3.920 -14.178  1.00 44.25
ATOM   5631  O   ILE A 380      11.494   4.276 -14.371  1.00 43.43
ATOM   5632  CB  ILE A 380      10.318   2.345 -12.214  1.00 47.26
ATOM   5633  CG1 ILE A 380       9.250   3.055 -11.376  1.00 45.34
ATOM   5634  CG2 ILE A 380      11.728   2.827 -11.897  1.00 45.61
ATOM   5635  CD1 ILE A 380       9.383   2.834  -9.884  1.00 45.18
ATOM   5636  H   ILE A 380      11.689   1.265 -14.280  1.00  0.00
ATOM   5637  H   ILE A 380       8.945   2.311 -13.849  1.00  0.00
ATOM   5638  H   ILE A 380      10.284   1.288 -11.951  1.00  0.00
ATOM   5639  H   ILE A 380       8.279   2.660 -11.674  1.00  0.00
ATOM   5640  H   ILE A 380       9.368   4.125 -11.545  1.00  0.00
ATOM   5641  H   ILE A 380      11.879   2.689 -10.826  1.00  0.00
ATOM   5642  H   ILE A 380      12.413   2.216 -12.485  1.00  0.00
ATOM   5643  H   ILE A 380      11.777   3.878 -12.181  1.00  0.00
ATOM   5644  H   ILE A 380       8.573   3.386  -9.407  1.00  0.00
ATOM   5645  H   ILE A 380       9.299   1.761  -9.712  1.00  0.00
ATOM   5646  H   ILE A 380      10.361   3.216  -9.591  1.00  0.00
ATOM   5647  N   ALA A 381       9.286   4.717 -14.367  1.00 42.68
ATOM   5648  CA  ALA A 381       9.445   6.099 -14.805  1.00 40.71
ATOM   5649  C   ALA A 381       8.765   7.047 -13.821  1.00 38.68
ATOM   5650  O   ALA A 381       7.852   6.648 -13.099  1.00 40.51
ATOM   5651  CB  ALA A 381       8.866   6.275 -16.199  1.00 41.36
ATOM   5652  H   ALA A 381       8.338   4.350 -14.200  1.00  0.00
ATOM   5653  H   ALA A 381      10.508   6.338 -14.837  1.00  0.00
ATOM   5654  H   ALA A 381       9.011   7.320 -16.475  1.00  0.00
ATOM   5655  H   ALA A 381       9.414   5.602 -16.859  1.00  0.00
ATOM   5656  H   ALA A 381       7.809   6.014 -16.140  1.00  0.00
ATOM   5657  N   CYS A 382       9.218   8.294 -13.774  1.00 35.62
ATOM   5658  CA  CYS A 382       8.519   9.310 -12.993  1.00 33.69
ATOM   5659  C   CYS A 382       8.416  10.560 -13.851  1.00 32.09
ATOM   5660  O   CYS A 382       9.421  11.070 -14.347  1.00 31.25
ATOM   5661  CB  CYS A 382       9.243   9.613 -11.680  1.00 32.70
ATOM   5662  SG  CYS A 382       8.246  10.535 -10.483  1.00 32.28
ATOM   5663  H   CYS A 382      10.071   8.547 -14.293  1.00  0.00
ATOM   5664  H   CYS A 382       7.528   8.946 -12.722  1.00  0.00
ATOM   5665  H   CYS A 382      10.015  10.300 -12.027  1.00  0.00
ATOM   5666  H   CYS A 382       9.627   8.660 -11.317  1.00  0.00
ATOM   5667  H   CYS A 382       8.816  10.674  -9.673  1.00  0.00
ATOM   5668  N   SER A 383       7.191  11.035 -14.036  1.00 31.75
ATOM   5669  CA  SER A 383       6.941  12.055 -15.041  1.00 31.01
ATOM   5670  C   SER A 383       6.664  13.414 -14.416  1.00 29.35
ATOM   5671  O   SER A 383       5.583  13.647 -13.876  1.00 30.06
ATOM   5672  CB  SER A 383       5.776  11.645 -15.944  1.00 33.27
ATOM   5673  OG  SER A 383       5.579  12.592 -16.982  1.00 33.70
ATOM   5674  H   SER A 383       6.412  10.679 -13.464  1.00  0.00
ATOM   5675  H   SER A 383       7.846  12.145 -15.642  1.00  0.00
ATOM   5676  H   SER A 383       4.845  11.544 -15.386  1.00  0.00
ATOM   5677  H   SER A 383       6.036  10.711 -16.442  1.00  0.00
ATOM   5678  H   SER A 383       4.786  12.258 -17.548  1.00  0.00
ATOM   5679  N   PRO A 384       7.656  14.313 -14.494  1.00 27.63
ATOM   5680  CA  PRO A 384       7.435  15.725 -14.216  1.00 26.38
ATOM   5681  C   PRO A 384       6.209  16.253 -14.954  1.00 27.35
ATOM   5682  O   PRO A 384       5.425  17.001 -14.373  1.00 27.29
ATOM   5683  CB  PRO A 384       8.708  16.384 -14.751  1.00 25.08
ATOM   5684  CG  PRO A 384       9.756  15.345 -14.550  1.00 25.38
ATOM   5685  CD  PRO A 384       9.078  14.016 -14.738  1.00 27.10
ATOM   5686  H   PRO A 384       7.250  15.924 -13.160  1.00  0.00
ATOM   5687  H   PRO A 384       8.953  17.322 -14.253  1.00  0.00
ATOM   5688  H   PRO A 384       8.621  16.663 -15.801  1.00  0.00
ATOM   5689  H   PRO A 384      10.190  15.425 -13.554  1.00  0.00
ATOM   5690  H   PRO A 384      10.577  15.476 -15.255  1.00  0.00
ATOM   5691  H   PRO A 384       9.238  13.605 -15.735  1.00  0.00
ATOM   5692  H   PRO A 384       9.461  13.240 -14.075  1.00  0.00
ATOM   5693  N   LEU A 385       6.030  15.863 -16.213  1.00 28.62
ATOM   5694  CA  LEU A 385       4.868  16.309 -16.976  1.00 30.07
ATOM   5695  C   LEU A 385       3.545  15.887 -16.338  1.00 30.76
ATOM   5696  O   LEU A 385       2.660  16.715 -16.120  1.00 30.50
ATOM   5697  CB  LEU A 385       4.946  15.840 -18.433  1.00 31.55
ATOM   5698  CG  LEU A 385       3.798  16.194 -19.384  1.00 33.29
ATOM   5699  CD1 LEU A 385       3.560  17.695 -19.461  1.00 32.74
ATOM   5700  CD2 LEU A 385       4.053  15.622 -20.771  1.00 35.73
ATOM   5701  H   LEU A 385       6.720  15.239 -16.655  1.00  0.00
ATOM   5702  H   LEU A 385       4.891  17.399 -16.963  1.00  0.00
ATOM   5703  H   LEU A 385       4.944  14.751 -18.380  1.00  0.00
ATOM   5704  H   LEU A 385       5.820  16.344 -18.846  1.00  0.00
ATOM   5705  H   LEU A 385       2.893  15.742 -18.978  1.00  0.00
ATOM   5706  H   LEU A 385       2.733  17.851 -20.154  1.00  0.00
ATOM   5707  H   LEU A 385       3.313  18.031 -18.454  1.00  0.00
ATOM   5708  H   LEU A 385       4.484  18.146 -19.824  1.00  0.00
ATOM   5709  H   LEU A 385       3.206  15.908 -21.394  1.00  0.00
ATOM   5710  H   LEU A 385       4.985  16.059 -21.129  1.00  0.00
ATOM   5711  H   LEU A 385       4.128  14.540 -20.661  1.00  0.00
ATOM   5712  N   LEU A 386       3.403  14.600 -16.042  1.00 31.90
ATOM   5713  CA  LEU A 386       2.179  14.106 -15.422  1.00 33.42
ATOM   5714  C   LEU A 386       2.002  14.746 -14.049  1.00 31.85
ATOM   5715  O   LEU A 386       1.010  15.427 -13.788  1.00 32.31
ATOM   5716  CB  LEU A 386       2.217  12.579 -15.307  1.00 34.78
ATOM   5717  CG  LEU A 386       1.032  11.858 -14.659  1.00 35.82
ATOM   5718  CD1 LEU A 386      -0.269  12.210 -15.366  1.00 37.45
ATOM   5719  CD2 LEU A 386       1.256  10.353 -14.647  1.00 36.96
ATOM   5720  H   LEU A 386       4.167  13.943 -16.253  1.00  0.00
ATOM   5721  H   LEU A 386       1.328  14.377 -16.048  1.00  0.00
ATOM   5722  H   LEU A 386       3.066  12.365 -14.658  1.00  0.00
ATOM   5723  H   LEU A 386       2.238  12.219 -16.336  1.00  0.00
ATOM   5724  H   LEU A 386       0.954  12.195 -13.625  1.00  0.00
ATOM   5725  H   LEU A 386      -1.065  11.667 -14.857  1.00  0.00
ATOM   5726  H   LEU A 386      -0.396  13.289 -15.281  1.00  0.00
ATOM   5727  H   LEU A 386      -0.163  11.895 -16.404  1.00  0.00
ATOM   5728  H   LEU A 386       0.382   9.904 -14.176  1.00  0.00
ATOM   5729  H   LEU A 386       1.363  10.038 -15.685  1.00  0.00
ATOM   5730  H   LEU A 386       2.164  10.171 -14.073  1.00  0.00
ATOM   5731  N   SER A 387       2.997  14.537 -13.192  1.00 30.61
ATOM   5732  CA  SER A 387       3.010  15.044 -11.825  1.00 29.12
ATOM   5733  C   SER A 387       2.633  16.512 -11.682  1.00 28.30
ATOM   5734  O   SER A 387       1.814  16.862 -10.830  1.00 28.45
ATOM   5735  CB  SER A 387       4.387  14.825 -11.196  1.00 27.78
ATOM   5736  OG  SER A 387       4.583  13.461 -10.868  1.00 29.06
ATOM   5737  H   SER A 387       3.805  13.985 -13.512  1.00  0.00
ATOM   5738  H   SER A 387       2.238  14.476 -11.306  1.00  0.00
ATOM   5739  H   SER A 387       4.523  15.422 -10.294  1.00  0.00
ATOM   5740  H   SER A 387       5.149  15.062 -11.939  1.00  0.00
ATOM   5741  H   SER A 387       5.522  13.383 -10.452  1.00  0.00
ATOM   5742  N   HIS A 388       3.232  17.378 -12.488  1.00 27.65
ATOM   5743  CA  HIS A 388       3.009  18.802 -12.314  1.00 27.43
ATOM   5744  C   HIS A 388       1.583  19.143 -12.674  1.00 29.15
ATOM   5745  O   HIS A 388       1.200  20.310 -12.723  1.00 29.29
ATOM   5746  CB  HIS A 388       3.883  19.614 -13.258  1.00 26.84
ATOM   5747  CG  HIS A 388       5.339  19.538 -12.930  1.00 25.51
ATOM   5748  ND1 HIS A 388       5.820  18.859 -11.844  1.00 25.10
ATOM   5749  CD2 HIS A 388       6.411  20.081 -13.550  1.00 24.92
ATOM   5750  CE1 HIS A 388       7.133  18.968 -11.817  1.00 23.56
ATOM   5751  NE2 HIS A 388       7.512  19.706 -12.838  1.00 23.78
ATOM   5752  H   HIS A 388       3.854  17.041 -13.236  1.00  0.00
ATOM   5753  H   HIS A 388       3.239  19.037 -11.275  1.00  0.00
ATOM   5754  H   HIS A 388       3.584  20.660 -13.187  1.00  0.00
ATOM   5755  H   HIS A 388       3.763  19.197 -14.258  1.00  0.00
ATOM   5756  H   HIS A 388       5.248  18.346 -11.158  1.00  0.00
ATOM   5757  H   HIS A 388       6.398  20.700 -14.447  1.00  0.00
ATOM   5758  H   HIS A 388       7.794  18.522 -11.074  1.00  0.00
ATOM   5759  N   HIS A 389       0.820  18.104 -12.984  1.00 31.04
ATOM   5760  CA  HIS A 389      -0.531  18.321 -13.479  1.00 33.54
ATOM   5761  C   HIS A 389      -1.613  17.754 -12.581  1.00 34.64
ATOM   5762  O   HIS A 389      -2.791  18.076 -12.732  1.00 36.77
ATOM   5763  CB  HIS A 389      -0.660  17.822 -14.918  1.00 35.18
ATOM   5764  CG  HIS A 389       0.002  18.739 -15.899  1.00 34.77
ATOM   5765  ND1 HIS A 389      -0.688  19.715 -16.577  1.00 36.30
ATOM   5766  CD2 HIS A 389       1.308  18.888 -16.239  1.00 32.84
ATOM   5767  CE1 HIS A 389       0.158  20.402 -17.329  1.00 35.63
ATOM   5768  NE2 HIS A 389       1.374  19.913 -17.146  1.00 33.58
ATOM   5769  H   HIS A 389       1.182  17.146 -12.875  1.00  0.00
ATOM   5770  H   HIS A 389      -0.696  19.398 -13.468  1.00  0.00
ATOM   5771  H   HIS A 389      -1.717  17.757 -15.177  1.00  0.00
ATOM   5772  H   HIS A 389      -0.157  16.858 -14.988  1.00  0.00
ATOM   5773  H   HIS A 389      -1.702  19.885 -16.511  1.00  0.00
ATOM   5774  H   HIS A 389       2.146  18.302 -15.861  1.00  0.00
ATOM   5775  H   HIS A 389      -0.103  21.230 -17.988  1.00  0.00
ATOM   5776  N   ASP A 390      -1.188  16.951 -11.616  1.00 33.74
ATOM   5777  CA  ASP A 390      -2.068  16.487 -10.562  1.00 35.49
ATOM   5778  C   ASP A 390      -2.783  17.687  -9.949  1.00 35.89
ATOM   5779  O   ASP A 390      -2.153  18.697  -9.656  1.00 34.63
ATOM   5780  CB  ASP A 390      -1.173  15.788  -9.547  1.00 34.83
ATOM   5781  CG  ASP A 390      -1.912  15.381  -8.303  1.00 37.07
ATOM   5782  OD1 ASP A 390      -2.530  16.256  -7.668  1.00 38.45
ATOM   5783  OD2 ASP A 390      -1.847  14.189  -7.949  1.00 38.40
ATOM   5784  H   ASP A 390      -0.204  16.648 -11.615  1.00  0.00
ATOM   5785  H   ASP A 390      -2.836  15.802 -10.922  1.00  0.00
ATOM   5786  H   ASP A 390      -0.381  16.477  -9.255  1.00  0.00
ATOM   5787  H   ASP A 390      -0.791  14.878 -10.009  1.00  0.00
ATOM   5788  N   GLU A 391      -4.098  17.598  -9.772  1.00 38.20
ATOM   5789  CA  GLU A 391      -4.878  18.752  -9.334  1.00 39.45
ATOM   5790  C   GLU A 391      -4.709  19.127  -7.868  1.00 38.20
ATOM   5791  O   GLU A 391      -4.775  20.306  -7.517  1.00 37.85
ATOM   5792  CB  GLU A 391      -6.366  18.588  -9.651  1.00 43.14
ATOM   5793  CG  GLU A 391      -6.861  19.527 -10.739  1.00 45.22
ATOM   5794  CD  GLU A 391      -7.338  18.779 -11.968  1.00 48.28
ATOM   5795  OE1 GLU A 391      -8.308  17.997 -11.850  1.00 51.36
ATOM   5796  OE2 GLU A 391      -6.750  18.980 -13.052  1.00 47.97
ATOM   5797  H   GLU A 391      -4.574  16.701  -9.947  1.00  0.00
ATOM   5798  H   GLU A 391      -4.463  19.578  -9.912  1.00  0.00
ATOM   5799  H   GLU A 391      -6.926  18.813  -8.744  1.00  0.00
ATOM   5800  H   GLU A 391      -6.514  17.570 -10.012  1.00  0.00
ATOM   5801  H   GLU A 391      -6.034  20.173 -11.035  1.00  0.00
ATOM   5802  H   GLU A 391      -7.703  20.093 -10.341  1.00  0.00
ATOM   5803  N   GLU A 392      -4.525  18.124  -7.014  1.00 37.85
ATOM   5804  CA  GLU A 392      -4.290  18.361  -5.595  1.00 37.65
ATOM   5805  C   GLU A 392      -3.057  19.249  -5.447  1.00 36.02
ATOM   5806  O   GLU A 392      -3.116  20.337  -4.873  1.00 35.54
ATOM   5807  CB  GLU A 392      -4.091  17.042  -4.843  1.00 37.86
ATOM   5808  CG  GLU A 392      -4.022  17.204  -3.330  1.00 38.19
ATOM   5809  CD  GLU A 392      -3.675  15.931  -2.579  1.00 38.66
ATOM   5810  OE1 GLU A 392      -3.472  14.871  -3.211  1.00 38.58
ATOM   5811  OE2 GLU A 392      -3.601  15.992  -1.335  1.00 39.63
ATOM   5812  H   GLU A 392      -4.549  17.156  -7.364  1.00  0.00
ATOM   5813  H   GLU A 392      -5.160  18.856  -5.163  1.00  0.00
ATOM   5814  H   GLU A 392      -3.142  16.616  -5.169  1.00  0.00
ATOM   5815  H   GLU A 392      -4.952  16.410  -5.060  1.00  0.00
ATOM   5816  H   GLU A 392      -5.011  17.515  -2.993  1.00  0.00
ATOM   5817  H   GLU A 392      -3.229  17.922  -3.121  1.00  0.00
ATOM   5818  N   ALA A 393      -1.945  18.768  -5.994  1.00 34.39
ATOM   5819  CA  ALA A 393      -0.679  19.483  -5.943  1.00 31.87
ATOM   5820  C   ALA A 393      -0.775  20.809  -6.691  1.00 31.44
ATOM   5821  O   ALA A 393      -0.453  21.867  -6.143  1.00 31.40
ATOM   5822  CB  ALA A 393       0.437  18.617  -6.505  1.00 30.03
ATOM   5823  H   ALA A 393      -1.981  17.856  -6.471  1.00  0.00
ATOM   5824  H   ALA A 393      -0.447  19.706  -4.902  1.00  0.00
ATOM   5825  H   ALA A 393       1.356  19.200  -6.442  1.00  0.00
ATOM   5826  H   ALA A 393       0.484  17.719  -5.889  1.00  0.00
ATOM   5827  H   ALA A 393       0.173  18.387  -7.537  1.00  0.00
ATOM   5828  N   PHE A 394      -1.252  20.761  -7.932  1.00 31.67
ATOM   5829  CA  PHE A 394      -1.370  21.983  -8.715  1.00 32.09
ATOM   5830  C   PHE A 394      -2.766  22.196  -9.293  1.00 34.80
ATOM   5831  O   PHE A 394      -3.117  21.611 -10.316  1.00 36.30
ATOM   5832  CB  PHE A 394      -0.309  21.991  -9.813  1.00 30.73
ATOM   5833  CG  PHE A 394       1.073  21.673  -9.311  1.00 28.67
ATOM   5834  CD1 PHE A 394       1.893  22.673  -8.817  1.00 27.65
ATOM   5835  CD2 PHE A 394       1.549  20.372  -9.323  1.00 28.01
ATOM   5836  CE1 PHE A 394       3.162  22.384  -8.349  1.00 26.02
ATOM   5837  CE2 PHE A 394       2.816  20.073  -8.857  1.00 26.15
ATOM   5838  CZ  PHE A 394       3.624  21.082  -8.369  1.00 25.72
ATOM   5839  H   PHE A 394      -1.538  19.859  -8.339  1.00  0.00
ATOM   5840  H   PHE A 394      -1.202  22.821  -8.039  1.00  0.00
ATOM   5841  H   PHE A 394      -0.278  22.990 -10.249  1.00  0.00
ATOM   5842  H   PHE A 394      -0.573  21.214 -10.530  1.00  0.00
ATOM   5843  H   PHE A 394       1.534  23.702  -8.797  1.00  0.00
ATOM   5844  H   PHE A 394       0.915  19.572  -9.706  1.00  0.00
ATOM   5845  H   PHE A 394       3.797  23.182  -7.965  1.00  0.00
ATOM   5846  H   PHE A 394       3.176  19.044  -8.875  1.00  0.00
ATOM   5847  H   PHE A 394       4.624  20.851  -8.001  1.00  0.00
ATOM   5848  N   PRO A 395      -3.579  23.008  -8.610  1.00 36.49
ATOM   5849  CA  PRO A 395      -4.858  23.493  -9.105  1.00 39.19
ATOM   5850  C   PRO A 395      -4.686  24.369 -10.331  1.00 39.73
ATOM   5851  O   PRO A 395      -3.782  25.197 -10.364  1.00 38.80
ATOM   5852  CB  PRO A 395      -5.355  24.355  -7.948  1.00 39.74
ATOM   5853  CG  PRO A 395      -4.777  23.712  -6.734  1.00 38.46
ATOM   5854  CD  PRO A 395      -3.608  22.863  -7.146  1.00 36.22
ATOM   5855  H   PRO A 395      -5.526  22.682  -9.396  1.00  0.00
ATOM   5856  H   PRO A 395      -6.442  24.418  -7.900  1.00  0.00
ATOM   5857  H   PRO A 395      -5.028  25.391  -8.039  1.00  0.00
ATOM   5858  H   PRO A 395      -5.534  23.091  -6.256  1.00  0.00
ATOM   5859  H   PRO A 395      -4.454  24.478  -6.029  1.00  0.00
ATOM   5860  H   PRO A 395      -2.673  23.188  -6.689  1.00  0.00
ATOM   5861  H   PRO A 395      -3.696  21.823  -6.830  1.00  0.00
ATOM   5862  N   ASN A 396      -5.571  24.211 -11.308  1.00 41.99
ATOM   5863  CA  ASN A 396      -5.455  24.983 -12.535  1.00 42.85
ATOM   5864  C   ASN A 396      -4.122  24.678 -13.204  1.00 40.88
ATOM   5865  O   ASN A 396      -3.415  25.591 -13.623  1.00 40.63
ATOM   5866  CB  ASN A 396      -5.486  26.479 -12.213  1.00 43.59
ATOM   5867  CG  ASN A 396      -6.873  26.986 -11.886  1.00 45.67
ATOM   5868  OD1 ASN A 396      -7.451  26.639 -10.862  1.00 45.39
ATOM   5869  ND2 ASN A 396      -7.402  27.839 -12.748  1.00 48.20
ATOM   5870  H   ASN A 396      -6.343  23.539 -11.196  1.00  0.00
ATOM   5871  H   ASN A 396      -6.284  24.720 -13.192  1.00  0.00
ATOM   5872  H   ASN A 396      -5.132  27.023 -13.089  1.00  0.00
ATOM   5873  H   ASN A 396      -4.867  26.641 -11.331  1.00  0.00
ATOM   5874  H   ASN A 396      -8.344  28.221 -12.582  1.00  0.00
ATOM   5875  H   ASN A 396      -6.872  28.121 -13.585  1.00  0.00
ATOM   5876  N   PRO A 397      -3.758  23.394 -13.296  1.00 39.85
ATOM   5877  CA  PRO A 397      -2.371  23.147 -13.671  1.00 37.91
ATOM   5878  C   PRO A 397      -1.904  23.824 -14.954  1.00 38.48
ATOM   5879  O   PRO A 397      -0.705  24.017 -15.131  1.00 37.21
ATOM   5880  CB  PRO A 397      -2.313  21.625 -13.828  1.00 37.45
ATOM   5881  CG  PRO A 397      -3.718  21.201 -14.038  1.00 39.09
ATOM   5882  CD  PRO A 397      -4.472  22.108 -13.116  1.00 40.29
ATOM   5883  H   PRO A 397      -1.704  23.565 -12.916  1.00  0.00
ATOM   5884  H   PRO A 397      -1.868  21.126 -12.967  1.00  0.00
ATOM   5885  H   PRO A 397      -1.697  21.333 -14.678  1.00  0.00
ATOM   5886  H   PRO A 397      -3.875  20.145 -13.820  1.00  0.00
ATOM   5887  H   PRO A 397      -4.036  21.278 -15.078  1.00  0.00
ATOM   5888  H   PRO A 397      -5.534  22.176 -13.351  1.00  0.00
ATOM   5889  H   PRO A 397      -4.489  21.765 -12.081  1.00  0.00
ATOM   5890  N   ARG A 398      -2.815  24.165 -15.855  1.00 40.42
ATOM   5891  CA  ARG A 398      -2.415  24.858 -17.077  1.00 41.32
ATOM   5892  C   ARG A 398      -2.308  26.371 -16.901  1.00 41.84
ATOM   5893  O   ARG A 398      -1.788  27.053 -17.785  1.00 42.87
ATOM   5894  CB  ARG A 398      -3.329  24.529 -18.263  1.00 44.13
ATOM   5895  CG  ARG A 398      -3.422  23.068 -18.679  1.00 44.23
ATOM   5896  CD  ARG A 398      -2.114  22.455 -19.157  1.00 42.52
ATOM   5897  NE  ARG A 398      -1.291  23.328 -19.995  1.00 42.93
ATOM   5898  CZ  ARG A 398       0.004  23.131 -20.231  1.00 40.52
ATOM   5899  NH1 ARG A 398       0.629  22.093 -19.692  1.00 38.15
ATOM   5900  NH2 ARG A 398       0.684  23.971 -20.998  1.00 40.44
ATOM   5901  H   ARG A 398      -3.807  23.941 -15.693  1.00  0.00
ATOM   5902  H   ARG A 398      -1.417  24.481 -17.299  1.00  0.00
ATOM   5903  H   ARG A 398      -2.914  25.057 -19.122  1.00  0.00
ATOM   5904  H   ARG A 398      -4.335  24.808 -17.950  1.00  0.00
ATOM   5905  H   ARG A 398      -4.118  23.021 -19.517  1.00  0.00
ATOM   5906  H   ARG A 398      -3.730  22.507 -17.796  1.00  0.00
ATOM   5907  H   ARG A 398      -2.344  21.573 -19.755  1.00  0.00
ATOM   5908  H   ARG A 398      -1.513  22.265 -18.267  1.00  0.00
ATOM   5909  H   ARG A 398      -1.742  24.146 -20.429  1.00  0.00
ATOM   5910  H   ARG A 398       1.631  21.943 -19.876  1.00  0.00
ATOM   5911  H   ARG A 398       0.112  21.437 -19.089  1.00  0.00
ATOM   5912  H   ARG A 398       1.686  23.811 -21.175  1.00  0.00
ATOM   5913  H   ARG A 398       0.211  24.784 -21.417  1.00  0.00
ATOM   5914  N   LEU A 399      -2.797  26.902 -15.783  1.00 41.21
ATOM   5915  CA  LEU A 399      -2.652  28.326 -15.491  1.00 41.16
ATOM   5916  C   LEU A 399      -1.244  28.602 -14.973  1.00 38.35
ATOM   5917  O   LEU A 399      -0.785  27.938 -14.044  1.00 35.94
ATOM   5918  CB  LEU A 399      -3.688  28.800 -14.467  1.00 42.23
ATOM   5919  CG  LEU A 399      -3.367  30.033 -13.615  1.00 41.93
ATOM   5920  CD1 LEU A 399      -3.558  31.322 -14.399  1.00 43.97
ATOM   5921  CD2 LEU A 399      -4.203  30.063 -12.343  1.00 42.26
ATOM   5922  H   LEU A 399      -3.288  26.296 -15.110  1.00  0.00
ATOM   5923  H   LEU A 399      -2.821  28.880 -16.415  1.00  0.00
ATOM   5924  H   LEU A 399      -3.780  27.979 -13.756  1.00  0.00
ATOM   5925  H   LEU A 399      -4.561  29.080 -15.056  1.00  0.00
ATOM   5926  H   LEU A 399      -2.316  29.958 -13.335  1.00  0.00
ATOM   5927  H   LEU A 399      -3.311  32.144 -13.726  1.00  0.00
ATOM   5928  H   LEU A 399      -2.881  31.279 -15.252  1.00  0.00
ATOM   5929  H   LEU A 399      -4.602  31.354 -14.711  1.00  0.00
ATOM   5930  H   LEU A 399      -3.919  30.962 -11.796  1.00  0.00
ATOM   5931  H   LEU A 399      -5.249  30.089 -12.649  1.00  0.00
ATOM   5932  H   LEU A 399      -3.966  29.157 -11.785  1.00  0.00
ATOM   5933  N   TRP A 400      -0.566  29.571 -15.581  1.00 39.20
ATOM   5934  CA  TRP A 400       0.756  30.001 -15.135  1.00 37.81
ATOM   5935  C   TRP A 400       0.613  30.927 -13.935  1.00 38.23
ATOM   5936  O   TRP A 400       0.099  32.040 -14.051  1.00 40.57
ATOM   5937  CB  TRP A 400       1.504  30.714 -16.262  1.00 38.42
ATOM   5938  CG  TRP A 400       2.977  30.927 -16.046  1.00 36.96
ATOM   5939  CD1 TRP A 400       3.977  29.996 -16.180  1.00 35.09
ATOM   5940  CD2 TRP A 400       3.634  32.164 -15.718  1.00 37.30
ATOM   5941  NE1 TRP A 400       5.203  30.568 -15.937  1.00 33.53
ATOM   5942  CE2 TRP A 400       5.026  31.893 -15.650  1.00 35.18
ATOM   5943  CE3 TRP A 400       3.185  33.464 -15.464  1.00 38.66
ATOM   5944  CZ2 TRP A 400       5.962  32.875 -15.337  1.00 35.06
ATOM   5945  CZ3 TRP A 400       4.120  34.437 -15.154  1.00 38.72
ATOM   5946  CH2 TRP A 400       5.488  34.140 -15.094  1.00 36.92
ATOM   5947  H   TRP A 400      -0.989  30.035 -16.397  1.00  0.00
ATOM   5948  H   TRP A 400       1.332  29.121 -14.848  1.00  0.00
ATOM   5949  H   TRP A 400       1.063  31.706 -16.359  1.00  0.00
ATOM   5950  H   TRP A 400       1.427  30.068 -17.136  1.00  0.00
ATOM   5951  H   TRP A 400       3.821  28.950 -16.442  1.00  0.00
ATOM   5952  H   TRP A 400       6.108  30.078 -15.966  1.00  0.00
ATOM   5953  H   TRP A 400       2.123  33.706 -15.509  1.00  0.00
ATOM   5954  H   TRP A 400       7.027  32.649 -15.287  1.00  0.00
ATOM   5955  H   TRP A 400       3.785  35.454 -14.953  1.00  0.00
ATOM   5956  H   TRP A 400       6.194  34.934 -14.848  1.00  0.00
ATOM   5957  N   ASP A 401       1.047  30.448 -12.774  1.00 36.29
ATOM   5958  CA  ASP A 401       0.960  31.238 -11.553  1.00 36.41
ATOM   5959  C   ASP A 401       2.269  31.161 -10.772  1.00 35.00
ATOM   5960  O   ASP A 401       2.542  30.173 -10.088  1.00 33.03
ATOM   5961  CB  ASP A 401      -0.222  30.788 -10.691  1.00 36.37
ATOM   5962  CG  ASP A 401      -0.501  31.740  -9.542  1.00 36.96
ATOM   5963  OD1 ASP A 401       0.039  32.867  -9.547  1.00 37.54
ATOM   5964  OD2 ASP A 401      -1.262  31.366  -8.627  1.00 37.12
ATOM   5965  H   ASP A 401       1.452  29.502 -12.737  1.00  0.00
ATOM   5966  H   ASP A 401       0.790  32.278 -11.831  1.00  0.00
ATOM   5967  H   ASP A 401       0.015  29.812 -10.268  1.00  0.00
ATOM   5968  H   ASP A 401      -1.109  30.766 -11.323  1.00  0.00
[truncated: 131,620 more chars]
